# Supplementary material for: Stress-induced OMA1-mediated cleavage of AIFM1 suppresses cell growth by controlling mitochondrial OXPHOS activity
Source: EMBO J. 2026 Mar 24;45(11):3655–98. doi: 10.1038/s44318-026-00734-y (PMC13226697; doi:10.1038/s44318-026-00734-y)
Supplement: Supplementary file 3 — Data Set EV1 [file 44318_2026_734_MOESM3_ESM.xlsx]

## Sheet: Legend
	Dataset EV1 Legend: LFQ of anti-Myc IP-MS of OMA1-Myc-expressing MEFs. The IP-proteomics results were used for Fig 1A.

## Sheet: EV1
Gene Symbol	Accession	Description	Abundances: KO-1	Abundances: KO-2	Abundances: KO-3	Abundances: OMA1/Myc-1	Abundances: OMA1/Myc-2	Abundances: OMA1/Myc-3	log2 (fold change) Oma1 Myc rescue/KO	-log10 (p-value)
Oma1/Myc	-	mOMA1-WT-3xMyc	1.4674e+07	8.39324e+06	1.01213e+07	1.12367e+09	1.95839e+09	2.11874e+09	7.29191	2.29727
Cask	O70589	peripheral plasma membrane protein CASK [OS=Mus musculus]	437952	654518	722653	3.92621e+07	7.69267e+07	6.26687e+07	6.6226	2.23745
Timm8a1	Q9WVA2	Mitochondrial import inner membrane translocase subunit Tim8 A [OS=Mus musculus]	95528.8	111517	96964.9	4.26908e+06	5.12846e+06	8.12124e+06	5.84864	2.09921
Coa6	Q8BGD8	Cytochrome c oxidase assembly factor 6 homolog [OS=Mus musculus]	15400.2	12941.9	32284.2	766202	1.32439e+06	1.24155e+06	5.78036	2.48037
Timm13	P62075	mitochondrial import inner membrane translocase subunit TIM13 [OS=Mus musculus]	136656	179165	293822	7.67121e+06	1.12854e+07	1.3422e+07	5.73093	2.49073
Phb	P67778	Prohibitin [OS=Mus musculus]	2.48305e+06	2.08919e+06	5.30306e+06	5.94519e+07	9.69564e+07	1.1772e+08	4.79488	2.17317
Timm8b	P62077	mitochondrial import inner membrane translocase subunit Tim8 B [OS=Mus musculus]	53524.8	62997.2	51980.3	1.03276e+06	1.51401e+06	1.91233e+06	4.72591	2.30841
Phb2	O35129	Prohibitin-2 [OS=Mus musculus]	3.18255e+06	2.90947e+06	6.01204e+06	6.5781e+07	1.03889e+08	1.35477e+08	4.65594	2.07638
Aifm1	Q9Z0X1	Apoptosis-inducing factor 1, mitochondrial [OS=Mus musculus]	371660	321167	341057	5.61957e+06	8.09889e+06	1.0721e+07	4.56307	2.21465
Chchd3	Q9CRB9	MICOS complex subunit MIC19 [OS=Mus musculus]	216845	471070	945687	6.96143e+06	1.17969e+07	1.52915e+07	4.38152	1.95126
Immt	Q8CAQ8	Isoform 2 of MICOS complex subunit MIC60 [OS=Mus musculus]	3.09712e+06	3.00307e+06	4.10583e+06	4.46518e+07	6.95355e+07	8.8312e+07	4.31042	2.14603
Hccs	P53702	Cytochrome c-type heme lyase [OS=Mus musculus]	36778.1	82709.5	43068.2	691043	1.1256e+06	1.10659e+06	4.16856	2.52839
Htra2	Q9JIY5	Serine protease HTRA2, mitochondrial [OS=Mus musculus]	254805	260981	314529	3.20378e+06	5.15336e+06	5.77982e+06	4.08967	2.33424
Cox4i1	P19783	Cytochrome c oxidase subunit 4 isoform 1, mitochondrial [OS=Mus musculus]	41099.1	45487	91158.5	683033	807556	1.22743e+06	3.93468	2.1613
Fry	E9Q8I9	Protein furry homolog [OS=Mus musculus]	40356.9	55842	103487	686452	1.01418e+06	1.20234e+06	3.86172	2.39258
Coa7	Q921H9	Cytochrome c oxidase assembly factor 7 [OS=Mus musculus]	72073	150769	97097.9	1.0255e+06	1.72678e+06	1.87468e+06	3.85419	2.26202
Cox17	P56394	cytochrome C oxidase copper chaperone [OS=Mus musculus]	50796.1	13722.4	18536.4	164515	442022	394854	3.5918	1.61885
Cpox	P36552	Oxygen-dependent coproporphyrinogen-III oxidase, mitochondrial [OS=Mus musculus]	112827	37571.4	35145.7	88607.6	371610	1.72733e+06	3.55948	0.588477
Ndufb7	Q9CR61	NADH dehydrogenase [ubiquinone] 1 beta subcomplex subunit 7 [OS=Mus musculus]	8695.98	34079.1	49084.5	338984	27003.8	681493	3.51135	0.775104
Ndufa8	Q9DCJ5	NADH dehydrogenase [ubiquinone] 1 alpha subcomplex subunit 8 [OS=Mus musculus]	40467.3	230963	86443.9	936598	1.14084e+06	1.71724e+06	3.40645	2.05034
Chchd6	Q91VN4	MICOS complex subunit mic25 [OS=Mus musculus]	151726	133579	149032	948748	1.55627e+06	1.96707e+06	3.36406	1.98205
Apool	Q78IK4	MICOS complex subunit MIC27 [OS=Mus musculus]	169976	219448	285614	1.45235e+06	2.41767e+06	2.91397e+06	3.32909	2.04108
Atad3a	Q925I1	ATPase family AAA domain-containing protein 3 [OS=Mus musculus]	450591	372179	526923	3.11598e+06	4.61738e+06	5.81854e+06	3.32779	2.18433
Capzb	P47757	F-actin-capping protein subunit beta [OS=Mus musculus]	15191.8	46563.5	37753.2	407904	273394	266915	3.25232	2.41956
Sco2	Q8VCL2	Protein SCO2 homolog, mitochondrial [OS=Mus musculus]	21274.5	27996	28126.6	117653	231803	382535	3.24148	1.33058
Kif20b	Q80WE4	Kinesin-like protein KIF20B [OS=Mus musculus]	53319.9	5691.47	48517.6	501302	249558	221382	3.17659	1.48004
Pik3c3	Q6PF93	Phosphatidylinositol 3-kinase catalytic subunit type 3 [OS=Mus musculus]	23949.5	118501	22023.2	1.39521e+06	53990.9	30215.4	3.16909	0.411955
Ak2	Q9WTP6	Adenylate kinase 2, mitochondrial [OS=Mus musculus]	245684	264793	536129	2.02215e+06	3.12531e+06	3.6413e+06	3.06994	2.21641
Tomm40	Q9QYA2	Mitochondrial import receptor subunit TOM40 homolog [OS=Mus musculus]	163703	53980.1	233809	965454	1.31962e+06	1.38345e+06	3.02243	2.80479
Ccdc58	Q8R3Q6	coiled-coil domain-containing protein 58 [OS=Mus musculus]	59004	35585.6	45269.5	225587	391403	435291	2.91148	2.04274
Samm50	Q8BGH2	sorting and assembly machinery component 50 homolog [OS=Mus musculus]	587991	552025	742276	2.77467e+06	4.73355e+06	5.99333e+06	2.84256	1.83812
Ociad1	Q9CRD0	OCIA domain-containing protein 1 [OS=Mus musculus]	199758	170202	225489	922256	1.45659e+06	1.76804e+06	2.79998	2.05781
Reep5	Q60870	Receptor expression-enhancing protein 5 [OS=Mus musculus]	24082.4	22704	43274.2	145569	253516	212410	2.76337	2.24661
Ndufs5	Q99LY9	NADH dehydrogenase [ubiquinone] iron-sulfur protein 5 [OS=Mus musculus]	5955.37	6310.67	53186.3	96378.6	133539	212023	2.75534	1.54192
Clpb	Q60649	Caseinolytic peptidase B protein homolog [OS=Mus musculus]	109921	169377	243283	748627	1.08723e+06	1.44594e+06	2.65076	1.96128
Krt15	Q61414	Keratin, type I cytoskeletal 15 [OS=Mus musculus]	405277	236361	430068	524823	5.60204e+06	288383	2.58159	0.440772
Ndufa13	Q9ERS2	NADH dehydrogenase [ubiquinone] 1 alpha subcomplex subunit 13 [OS=Mus musculus]	19670.2	39812.1	50852.4	133766	206387	306216	2.55047	1.61026
Cycs	P62897	Cytochrome c, somatic [OS=Mus musculus]	303538	141817	305300	1.00884e+06	1.53206e+06	1.68923e+06	2.49448	2.26002
Chchd2	Q9D1L0	Coiled-coil-helix-coiled-coil-helix domain-containing protein 2 [OS=Mus musculus]	133195	174593	541342	1.00871e+06	1.55057e+06	1.80294e+06	2.361	1.92292
Fam162a	Q9D6U8	Protein FAM162A [OS=Mus musculus]	141131	123024	134306	510976	616035	821311	2.28972	2.31837
Mtx2	O88441	Metaxin-2 [OS=Mus musculus]	319753	86035.3	289932	785302	963345	1.34494e+06	2.1527	1.94019
Sco1	Q5SUC9	Protein SCO1 homolog, mitochondrial [OS=Mus musculus]	51077	26288.1	37668.6	65851.8	274137	171137	2.15162	1.02364
Gpd2	Q64521	Glycerol-3-phosphate dehydrogenase, mitochondrial [OS=Mus musculus]	132970	156572	84338.1	408954	541052	694946	2.1374	2.11479
1810009A15Rik	Q9D937	Uncharacterized protein C11orf98 homolog [OS=Mus musculus]	1.03841e+06	844239	883674	2.84157e+06	4.35575e+06	4.16403e+06	2.03809	2.40366
Micu1	Q8VCX5	Calcium uptake protein 1, mitochondrial [OS=Mus musculus]	29806.4	12012.7	4202.18	57702.5	71307.4	57742.6	2.02075	2.21992
Bacc1	Q9DCT6	Chromatin complexes subunit BAP18 [OS=Mus musculus]	41417.1	4659.47	5571.77	139531	43951.6	10751.3	1.911	0.515391
Junb	P09450	transcription factor jun-B [OS=Mus musculus]	6478.16	55175.7	32963.7	8737.8	16690.7	321989	1.87649	0.333916
Gtpbp1	O08582	GTP-binding protein 1 [OS=Mus musculus]	47466.6	35569.8	280396	347144	489513	490763	1.86886	1.58813
Romo1	P60603	Reactive oxygen species modulator 1 [OS=Mus musculus]	79829.5	150206	360074	235685	975597	819942	1.7833	0.934066
Cox5a	P12787	Cytochrome c oxidase subunit 5A, mitochondrial [OS=Mus musculus]	14456.6	319382	298764	567886	759338	739962	1.7083	1.84014
Rps12	P63323	40S ribosomal protein S12 [OS=Mus musculus]	7.36559e+06	8.25647e+06	1.4844e+07	1.3317e+07	7.01989e+07	1.24192e+07	1.65486	0.49427
Stoml2	Q99JB2	Stomatin-like protein 2, mitochondrial [OS=Mus musculus]	45792.1	31232.4	216986	190417	244174	490606	1.65389	0.891709
Taok3	Q8BYC6	Serine/threonine-protein kinase TAO3 [OS=Mus musculus]	16086.8	7326.42	10560.8	36626.1	14554	54923.4	1.64297	0.941246
Tanc1	Q0VGY8	Protein TANC1 [OS=Mus musculus]	52449.1	32917.5	158173	89279.9	139972	504798	1.59172	0.526912
Cdk12	Q14AX6	Cyclin-dependent kinase 12 [OS=Mus musculus]	130529	61881.9	118409	106226	325999	503706	1.59032	0.826174
Opa1	P58281	Dynamin-like 120 kDa protein, mitochondrial [OS=Mus musculus]	87283.9	75959.3	121793	192848	310166	347489	1.57717	1.74839
Gfpt2	Q9Z2Z9	Glutamine--fructose-6-phosphate aminotransferase [isomerizing] 2 [OS=Mus musculus]	39732.3	14549.2	20712.6	147185	43709.6	30609.6	1.56249	0.577993
Krt24	A1L317	keratin, type I cytoskeletal 24 [OS=Mus musculus]	45087.9	53294.4	34288.7	34183.3	49850.3	297209	1.52286	0.412645
Grpel1	Q99LP6	GrpE protein homolog 1, mitochondrial [OS=Mus musculus]	164313	131627	206738	342350	608943	492923	1.52258	1.7612
Mpv17	P19258	Protein Mpv17 [OS=Mus musculus]	21650.2	54600.9	24170.7	44860	78423.5	163150	1.51213	0.777591
Mastl	Q8C0P0	Serine/threonine-protein kinase greatwall [OS=Mus musculus]	187584	84376.6	223368	237569	106428	1.012e+06	1.45289	0.429488
Hspa9	P38647	Stress-70 protein, mitochondrial [OS=Mus musculus]	2.24663e+07	1.74917e+07	2.42594e+07	4.88467e+07	6.25195e+07	6.00535e+07	1.4165	2.80518
Pgam5	Q8BX10	Serine/threonine-protein phosphatase Pgam5, mitochondrial [OS=Mus musculus]	5.33824e+06	4.51019e+06	4.26885e+06	1.05691e+07	1.39815e+07	1.27878e+07	1.4032	2.74219
Irs2	P81122	Insulin receptor substrate 2 [OS=Mus musculus]	228802	243595	191851	892935	797139	46941.4	1.38682	0.597112
Dsg1a	Q61495	Desmoglein-1-alpha [OS=Mus musculus]	1.02008e+06	682122	1.1263e+06	1.82832e+06	3.68215e+06	1.7215e+06	1.35435	1.06049
Stt3b	Q3TDQ1	Dolichyl-diphosphooligosaccharide--protein glycosyltransferase subunit STT3B [OS=Mus musculus]	1.27772e+06	519833	849908	1.71321e+06	2.70061e+06	2.35341e+06	1.35395	1.71258
Fbln2	P37889	Isoform 2 of Fibulin-2 [OS=Mus musculus]	6.15393e+07	1.99786e+07	4.69472e+07	5.93077e+07	2.00584e+08	6.79968e+07	1.35183	0.633268
Frmd6	Q8C0V9	FERM domain-containing protein 6 [OS=Mus musculus]	11949.7	10319.9	9296.18	7265.89	44509.8	27522.6	1.32893	0.668692
Fbn1	Q61554	Fibrillin-1 [OS=Mus musculus]	452754	783402	396269	1.84392e+06	1.07241e+06	1.17867e+06	1.32685	1.41609
Exog	Q8C163	Nuclease EXOG, mitochondrial [OS=Mus musculus]	118049	99420.3	88321.5	153727	260527	349116	1.31983	1.25286
Tgm2	P21981	Protein-glutamine gamma-glutamyltransferase 2 [OS=Mus musculus]	1.0077e+07	9.46565e+06	9.15451e+06	3.59139e+07	1.93611e+07	1.62945e+07	1.31843	1.10172
Samd4b	Q80XS6	protein Smaug homolog 2 [OS=Mus musculus]	11168.2	8650.72	9830.38	12979.7	31472.7	28498.6	1.29893	1.1743
Sprr1b	Q62267	Cornifin-B [OS=Mus musculus]	157477	79604.4	126357	276700	297429	308423	1.27997	2.67587
Pak4	Q8BTW9	serine/threonine-protein kinase PAK 4 [OS=Mus musculus]	11210.3	3000.2	51481.2	39889.4	61379.8	58055.8	1.27819	0.886703
Gsdma	Q9EST1	gasdermin-A [OS=Mus musculus]	1.09156e+06	432915	1.20189e+06	1.37747e+06	4.19978e+06	989555	1.26821	0.54412
Blmh	Q8R016	bleomycin hydrolase [OS=Mus musculus]	706586	700054	1.24615e+06	1.23383e+06	3.70366e+06	1.23864e+06	1.21919	0.627818
Tgm1	Q9JLF6	Protein-glutamine gamma-glutamyltransferase K [OS=Mus musculus]	530274	508317	259166	633005	1.64632e+06	699388	1.19867	0.761136
Timm44	O35857	Mitochondrial import inner membrane translocase subunit TIM44 [OS=Mus musculus]	65558.4	68687.3	120349	176628	189591	217589	1.19729	2.15814
Ptbp3	Q8BHD7	polypyrimidine tract-binding protein 3 [OS=Mus musculus]	15419.8	110273	45919.4	121705	48371.5	220615	1.18688	0.567338
Rbm39	Q8VH51	RNA-binding protein 39 [OS=Mus musculus]	1.17477e+06	676022	910686	2.56956e+06	1.87738e+06	1.70867e+06	1.15646	1.70714
Tusc1	Q673H1	Tumor suppressor candidate gene 1 protein homolog [OS=Mus musculus]	2.46675e+06	2.18101e+06	3.65202e+06	3.29344e+06	1.23926e+07	2.70258e+06	1.14767	0.458005
Egfr	Q01279	epidermal growth factor receptor [OS=Mus musculus]	149001	104250	20455.4	238188	242453	122528	1.13994	0.943872
Timm50	Q9D880	Mitochondrial import inner membrane translocase subunit TIM50 [OS=Mus musculus]	174057	208789	297474	442026	372532	672744	1.12841	1.2883
Loxl2	P58022	Lysyl oxidase homolog 2 [OS=Mus musculus]	2.44401e+06	4.23328e+06	2.31694e+06	9.42199e+06	6.24643e+06	3.93125e+06	1.12376	0.969837
Ccdc51	Q3URS9	Coiled-coil domain-containing protein 51 [OS=Mus musculus]	6703.03	55216.5	28055.3	76547.2	56184	58846.2	1.09033	1.03108
Rcn1	Q05186	Reticulocalbin-1 [OS=Mus musculus]	40807.1	140937	52356.7	255827	38358.8	199698	1.07705	0.525774
Otub1	Q7TQI3	Ubiquitin thioesterase otub1 [OS=Mus musculus]	1.02985e+07	5.32061e+06	6.64378e+06	1.12424e+07	1.83799e+07	1.72549e+07	1.07424	1.42998
Nol12	Q8BG17	Nucleolar protein 12 [OS=Mus musculus]	164147	150620	182101	193218	357754	478095	1.0504	1.00183
Rpl36a	P83882	60S ribosomal protein L36a [OS=Mus musculus]	4.74739e+08	2.29404e+08	3.66817e+08	4.8927e+08	9.65207e+08	7.45431e+08	1.03854	1.14348
Col4a1	P02463	Collagen alpha-1(IV) chain [OS=Mus musculus]	3.46073e+06	3.87046e+06	3.80885e+06	8.1502e+06	8.14128e+06	6.46102e+06	1.03027	2.59323
Grn	P28798	Granulins [OS=Mus musculus]	1.95181e+08	9.19893e+07	1.5254e+08	2.11343e+08	3.61323e+08	2.95183e+08	0.980889	1.26997
Srrm1	Q52KI8	Serine/arginine repetitive matrix protein 1 [OS=Mus musculus]	751662	369630	604530	819967	1.44765e+06	1.11565e+06	0.971134	1.2203
Fkbp8	O35465	peptidyl-prolyl cis-trans isomerase FKBP8 [OS=Mus musculus]	351050	360330	546928	808134	671238	984641	0.969526	1.65209
Prkcsh	O08795	Glucosidase 2 subunit beta [OS=Mus musculus]	98752.8	85163.4	275542	583738	253983	61426.3	0.968625	0.3737
Rpl37	Q9D823	60S ribosomal protein L37 [OS=Mus musculus]	1.27912e+07	8.2781e+06	6.20209e+06	1.25875e+07	2.48057e+07	1.53118e+07	0.950547	0.948373
Pkp1	P97350	Plakophilin-1 [OS=Mus musculus]	1.97137e+06	1.37051e+06	1.9802e+06	2.10641e+06	6.00591e+06	2.15334e+06	0.947763	0.558864
Slit3	Q9WVB4	Slit homolog 3 protein [OS=Mus musculus]	7.44345e+06	9.477e+06	6.41682e+06	2.14209e+07	1.29073e+07	1.06577e+07	0.946835	0.995735
Rpl39	P62892	60S ribosomal protein L39 [OS=Mus musculus]	3.00844e+06	2.25864e+06	2.63877e+06	3.4564e+06	5.74868e+06	6.00577e+06	0.944109	1.35674
Fn1	P11276	fibronectin [OS=Mus musculus]	8.85927e+08	8.89683e+08	7.28928e+08	2.32386e+09	1.30656e+09	1.15829e+09	0.935094	0.963322
Tagln	P37804	transgelin [OS=Mus musculus]	1.74901e+06	1.44723e+06	1.59849e+06	4.57596e+06	2.3547e+06	2.22552e+06	0.933298	0.881969
Hal	P35492	Histidine ammonia-lyase [OS=Mus musculus]	145111	63258.8	351365	225966	697738	143542	0.931078	0.366857
Serf2	P84102	Small EDRK-rich factor 2 [OS=Mus musculus]	34115.2	17038.7	14822.7	26673.1	36236.9	62850.3	0.930649	0.73539
Ppic	P30412	peptidyl-prolyl cis-trans isomerase C [OS=Mus musculus]	54232.5	118620	75719.2	258679	103275	110559	0.926693	0.620845
Npepps	Q11011	puromycin-sensitive aminopeptidase [OS=Mus musculus]	4774.57	50573.4	37806.8	90777.3	33077.7	49148.2	0.893097	0.534617
Rab31	Q921E2	ras-related protein rab-31 [OS=Mus musculus]	111198	54536.3	113161	134586	313783	65347.9	0.881249	0.438981
Upk1b	Q9Z2C6	Uroplakin-1b [OS=Mus musculus]	189120	224380	287975	877205	193066	210984	0.869094	0.354108
Pafah1b3	Q61205	Platelet-activating factor acetylhydrolase IB subunit gamma [OS=Mus musculus]	97684.9	229625	25211	379912	30523.2	232020	0.865888	0.339711
Ccdc102a	Q3TMW1	Coiled-coil domain-containing protein 102A [OS=Mus musculus]	66745.2	105564	80199.1	245834	112125	101726	0.864314	0.653959
Col3a1	P08121	Collagen alpha-1(III) chain [OS=Mus musculus]	2.57622e+07	3.22048e+07	2.71933e+07	8.02343e+07	4.52745e+07	2.91385e+07	0.860728	0.693855
Mtss1	Q8R1S4	Metastasis suppressor protein 1 [OS=Mus musculus]	48820.4	46946.9	5429.5	60750.3	49292.1	73376.1	0.857975	0.803082
Rpl34	Q9D1R9	60S ribosomal protein L34 [OS=Mus musculus]	3.84067e+07	1.90293e+07	3.08585e+07	4.32784e+07	6.4199e+07	5.12344e+07	0.846013	1.32314
Cdsn	Q7TPC1	corneodesmosin [OS=Mus musculus]	217742	332642	440854	528844	887933	356983	0.839508	0.703461
Nid2	O88322	Nidogen-2 [OS=Mus musculus]	1.85828e+07	2.85424e+07	1.79724e+07	5.29116e+07	3.335e+07	2.93172e+07	0.828198	0.979464
P4ha2	Q60716	Isoform IIa of Prolyl 4-hydroxylase subunit alpha-2 [OS=Mus musculus]	49950.7	251554	199101	604542	102867	175290	0.818247	0.30971
Dnajb1	Q9QYJ3	dnaJ homolog subfamily B member 1 [OS=Mus musculus]	142145	195409	127477	360935	41078.8	415683	0.81424	0.422744
Kiaa1210	E9Q0C6	Acrosomal protein KIAA1210 [OS=Mus musculus]	6.05459e+06	4017583	6.60541e+06	7.05018e+06	9.46499e+06	1.27344e+07	0.810505	1.07918
Ndufa4	Q62425	Cytochrome c oxidase subunit NDUFA4 [OS=Mus musculus]	896406	987874	1.29337e+06	1.18371e+06	1.97381e+06	2.39473e+06	0.805117	0.990508
Rpl23a	P62751	60S ribosomal protein L23a [OS=Mus musculus]	1.41613e+08	7.87724e+07	9.16134e+07	1.27989e+08	2.29072e+08	1.8593e+08	0.79939	1.03311
Isg20l2	Q3U1G5	Interferon-stimulated 20 kDa exonuclease-like 2 [OS=Mus musculus]	52315.6	14957.9	92272.7	55540.6	42627.6	178299	0.793132	0.329749
Igkc	P01837	Ig kappa chain C region [OS=Mus musculus]	5.27253e+08	2.30519e+08	4.31275e+08	4.22102e+08	8.57785e+08	7.68125e+08	0.784418	0.835226
Actg2	P63268	actin, gamma-enteric smooth muscle [OS=Mus musculus]	17557.4	18178.5	154251	261082	28876.9	36669.5	0.781746	0.197515
Rpl27a	P14115	60S ribosomal protein L27a [OS=Mus musculus]	6.23874e+07	3.83225e+07	5.57193e+07	6.08867e+07	1.09294e+08	9.79352e+07	0.777349	1.07487
Ppib	P24369	peptidyl-prolyl cis-trans isomerase B [OS=Mus musculus]	3.55038e+06	3.11491e+06	4.03396e+06	9.1794e+06	4.9836e+06	4.12034e+06	0.77302	0.73068
Racgap1	Q9WVM1	Rac GTPase-activating protein 1 [OS=Mus musculus]	4.57034e+06	7.56982e+06	4.39685e+06	1.47653e+07	7.96588e+06	5.15968e+06	0.754092	0.552814
Mtch2	Q791V5	Mitochondrial carrier homolog 2 [OS=Mus musculus]	1.00416e+06	955552	1.32169e+06	2.18368e+06	2.08854e+06	1.24952e+06	0.750812	1.10345
Tubb3	Q9ERD7	tubulin beta-3 chain [OS=Mus musculus]	70028.6	55035.6	81850.4	159808	100224	86393.8	0.743511	0.911308
Sdha	Q8K2B3	Succinate dehydrogenase [ubiquinone] flavoprotein subunit, mitochondrial [OS=Mus musculus]	196953	133958	453544	397049	422243	494009	0.743435	0.798921
Sprr1a	Q62266	Cornifin-A [OS=Mus musculus]	1.51181e+06	719191	1.06525e+06	1.46769e+06	2.59811e+06	1.45241e+06	0.743376	0.769225
P4ha2	Q60716	Prolyl 4-hydroxylase subunit alpha-2 [OS=Mus musculus]	4.67847e+06	6.5524e+06	5.11828e+06	1.44466e+07	7.69184e+06	5.1944e+06	0.741422	0.578233
Col5a2	Q3U962	Collagen alpha-2(V) chain [OS=Mus musculus]	8.834e+06	9.95099e+06	1.04466e+07	2.56366e+07	1.34752e+07	9.73726e+06	0.7408	0.607882
Tmem98	Q91X86	transmembrane protein 98 [OS=Mus musculus]	42639.7	28787	12591.8	35397.3	52685	52050.6	0.738017	0.837302
Ttc27	Q8CD92	tetratricopeptide repeat protein 27 [OS=Mus musculus]	20841.2	70618.2	81855.1	128213	71277.4	89059	0.735423	0.694836
Alyref	O08583	THO complex subunit 4 [OS=Mus musculus]	1.2644e+06	2.93542e+06	4.16749e+06	666543	1.70943e+06	1.14945e+07	0.729182	0.198884
Higd1a	Q9JLR9	HIG1 domain family member 1A, mitochondrial [OS=Mus musculus]	27191.9	39849.4	253011	53892.6	426912	48736	0.726436	0.183494
Alb	P07724	Serum albumin [OS=Mus musculus]	382201	248309	30701.4	819363	32088	241057	0.72446	0.217946
Rpl31	P62900	60S ribosomal protein L31 [OS=Mus musculus]	4.79137e+07	3.32275e+07	4.30231e+07	4.58287e+07	7.7676e+07	8.07148e+07	0.71787	1.04794
Mycbp2	Q7TPH6	E3 ubiquitin-protein ligase MYCBP2 [OS=Mus musculus]	16597	27966.2	20415.7	54116.9	42741.4	9769.19	0.714534	0.433477
Dcakd	Q8BHC4	dephospho-CoA kinase domain-containing protein [OS=Mus musculus]	31315.7	48716.6	54757	87767.1	53509.8	79612.3	0.712617	1.07978
Dnaja2	Q9QYJ0	DnaJ homolog subfamily A member 2 [OS=Mus musculus]	7.06888e+07	4.85001e+07	5.84725e+07	7.51051e+07	1.15472e+08	9.84489e+07	0.702068	1.30343
Plod2	Q9R0B9	procollagen-lysine,2-oxoglutarate 5-dioxygenase 2 [OS=Mus musculus]	226624	449782	419563	985755	320208	455922	0.684912	0.44408
Krt16	Q9Z2K1	Keratin, type I cytoskeletal 16 [OS=Mus musculus]	1.93036e+07	1.10826e+07	3.54055e+07	3.08278e+07	3.49764e+07	3.88031e+07	0.669006	0.796387
Pof1b	Q8K4L4	Protein POF1B [OS=Mus musculus]	80019.9	80092.4	136165	156893	217866	95743.5	0.667257	0.658963
Ighg2b	P01867	Ig gamma-2b chain C region [OS=Mus musculus]	8.38159e+08	4.96569e+08	7.50046e+08	7.24971e+08	1.43476e+09	1.12668e+09	0.656621	0.806899
Tpd52l2	Q9CYZ2	Tumor protein D54 [OS=Mus musculus]	40219.4	53942.6	34341.4	72847.7	45890.3	83812.7	0.656477	0.908862
Kif23	E9Q5G3	Kinesin-like protein KIF23 [OS=Mus musculus]	5.16644e+06	1.18461e+07	5.33736e+06	2.0198e+07	9.38716e+06	5.61363e+06	0.655254	0.365769
Sdc2	P43407	syndecan-2 [OS=Mus musculus]	269778	324911	179600	533145	414825	271404	0.655195	0.789722
Mecp2	Q9Z2D6	Methyl-CpG-binding protein 2 [OS=Mus musculus]	58008	317896	97082.8	335726	125696	279954	0.648408	0.364789
Myo1b	P46735	Unconventional myosin-Ib [OS=Mus musculus]	1.3238e+06	1.16034e+06	1.57864e+06	2.76678e+06	2.0632e+06	1.4973e+06	0.63912	0.910908
Hmga1	P17095	Isoform HMG-Y of High mobility group protein HMG-I/HMG-Y [OS=Mus musculus]	6.23028e+06	9.23884e+06	6.73704e+06	1.82192e+07	8.55222e+06	7.79811e+06	0.63854	0.519889
Tbk1	Q9WUN2	Serine/threonine-protein kinase TBK1 [OS=Mus musculus]	9.63751e+07	4.86948e+07	7.98922e+07	7.54293e+07	1.35348e+08	1.38723e+08	0.635612	0.768796
Hmgn1	P18608	Non-histone chromosomal protein HMG-14 [OS=Mus musculus]	417684	550477	848195	771826	471490	1.57795e+06	0.635296	0.400526
Pbrm1	Q8BSQ9	Protein polybromo-1 [OS=Mus musculus]	8.92424e+06	5.80864e+06	7.64157e+06	8.44431e+06	1.06256e+07	1.56414e+07	0.633552	0.82317
Cep95	Q8BVV7	Centrosomal protein of 95 kDa [OS=Mus musculus]	1.19273e+07	5.14157e+06	9.49401e+06	8.57204e+06	1.83013e+07	1.42866e+07	0.631829	0.635742
Krt77	Q6IFZ6	Keratin, type II cytoskeletal 1b [OS=Mus musculus]	5.93851e+08	2.8961e+08	6.04051e+08	6.07155e+08	9.40335e+08	7.55131e+08	0.630375	0.89756
Rpl35	Q6ZWV7	60S ribosomal protein L35 [OS=Mus musculus]	1.9091e+07	1.43932e+07	1.47277e+07	2.39129e+07	2.79598e+07	2.26786e+07	0.628844	1.78994
Prkca	P20444	Protein kinase C alpha type [OS=Mus musculus]	370517	315963	571048	575675	569052	797781	0.627331	0.991349
Cyb5r3	Q9DCN2	NADH-cytochrome b5 reductase 3 [OS=Mus musculus]	1.44517e+07	9.53589e+06	1.27541e+07	1.94022e+07	1.73641e+07	1.99715e+07	0.62689	1.81143
Smad3	Q8BUN5	Mothers against decapentaplegic homolog 3 [OS=Mus musculus]	76507.3	84009.5	238710	214974	149247	250645	0.623064	0.520814
Txndc5	Q91W90	Thioredoxin domain-containing protein 5 [OS=Mus musculus]	694723	700103	585284	1.47409e+06	840920	726193	0.619061	0.68279
Nod1	Q8BHB0	Nucleotide-binding oligomerization domain-containing protein 1 [OS=Mus musculus]	852385	547096	743348	667503	1.49983e+06	1.11541e+06	0.615385	0.672211
Rps23	P62267	40S ribosomal protein S23 [OS=Mus musculus]	3.60829e+07	2.31407e+07	3.7327e+07	4.69329e+07	4.73375e+07	5.36218e+07	0.615189	1.56622
Arg1	Q61176	Arginase-1 [OS=Mus musculus]	603606	551826	466510	1.02444e+06	851538	596740	0.608374	1.02018
Epb41l3	Q9WV92	Isoform 3 of Band 4.1-like protein 3 [OS=Mus musculus]	318733	567153	290572	706710	627372	459345	0.60827	0.835424
Hspg2	Q05793	Basement membrane-specific heparan sulfate proteoglycan core protein [OS=Mus musculus]	8.65321e+07	1.19556e+08	7.94101e+07	2.05396e+08	1.15751e+08	1.12353e+08	0.602554	0.682196
Kdm6a	O70546	Lysine-specific demethylase 6A [OS=Mus musculus]	31418.5	53014.7	54846.2	121663	45064.5	44545.2	0.601124	0.377166
Ssr4	Q62186	translocon-associated protein subunit delta [OS=Mus musculus]	201001	174062	262584	345244	246784	372272	0.596726	1.10673
Spats2l	Q91WJ7	SPATS2-like protein [OS=Mus musculus]	52817.7	38867.7	34497.6	48410.7	42511.3	99838.8	0.596247	0.493345
Ogdh	Q60597	2-oxoglutarate dehydrogenase, mitochondrial [OS=Mus musculus]	19026.8	8986.99	13586.7	28157.4	24067.8	10529.3	0.593119	0.509089
Krt80	Q0VBK2	Keratin, type II cytoskeletal 80 [OS=Mus musculus]	988488	444477	857159	863716	1.6952e+06	884428	0.588384	0.530601
Calr	P14211	Calreticulin [OS=Mus musculus]	8.29065e+06	7.45715e+06	1.18023e+07	2.1094e+07	1.02659e+07	1.00184e+07	0.586818	0.521069
Cdk5rap3	Q99LM2	CDK5 regulatory subunit-associated protein 3 [OS=Mus musculus]	41680.1	19034.3	23877.4	51232.1	51144.4	23877	0.577736	0.536699
Dsp	E9Q557	Desmoplakin [OS=Mus musculus]	3.42219e+07	2.70771e+07	5.01e+07	4.75819e+07	7.11902e+07	4.74391e+07	0.577281	0.811286
Klc4	Q9DBS5	Kinesin light chain 4 [OS=Mus musculus]	13033.6	39468.1	3531.6	16441.3	18867	48254.1	0.576571	0.244339
Uchl1	Q9R0P9	Ubiquitin carboxyl-terminal hydrolase isozyme L1 [OS=Mus musculus]	171151	225990	184752	463209	198312	205920	0.576011	0.464445
Mapk1	P63085	mitogen-activated protein kinase 1 [OS=Mus musculus]	6.38223e+07	3.41823e+07	5.1043e+07	6.12438e+07	7.68309e+07	8.30484e+07	0.569076	1.04921
Col6a2	Q02788	Collagen alpha-2(VI) chain [OS=Mus musculus]	396050	564902	418926	1.16185e+06	483803	389235	0.560408	0.366468
COX2	P00405	Cytochrome c oxidase subunit 2 [OS=Mus musculus]	446465	456534	992434	812501	1.02123e+06	959950	0.55964	0.717971
Lsp1	P19973	Lymphocyte-specific protein 1 [OS=Mus musculus]	85369.7	609289	260484	840682	365802	198903	0.557179	0.240158
Pgrmc1	O55022	Membrane-associated progesterone receptor component 1 [OS=Mus musculus]	35939.2	22453.3	22341.6	34859.8	40234.9	43695.9	0.557171	1.14842
Igkv4-58	P01680	Ig kappa chain V-IV region S107B [OS=Mus musculus]	6.49612e+08	4.18689e+08	4.47398e+08	4.74578e+08	9.89034e+08	7.52522e+08	0.548061	0.636208
Cchcr1	Q8K2I2	Coiled-coil alpha-helical rod protein 1 [OS=Mus musculus]	44407.2	20632.8	39558.9	51851.7	53629.5	47349.6	0.547069	1.00716
Exosc7	Q9D0M0	Exosome complex exonuclease RRP42 [OS=Mus musculus]	16882.3	29680.5	33409.6	38548.9	41363	36848.2	0.545973	1.11433
Surf6	P70279	Surfeit locus protein 6 [OS=Mus musculus]	31290	128155	81772.2	85829.2	60008.5	204758	0.539472	0.278571
Rpl29	P47915	60S ribosomal protein L29 [OS=Mus musculus]	3.22815e+06	2.27494e+06	6.31757e+06	4.4056e+06	6.13958e+06	6.6348e+06	0.539419	0.569471
H3c2	P84228	histone H3.2 [OS=Mus musculus]	1.23494e+08	2.73321e+08	5.30603e+08	3.96197e+08	2.50515e+08	7.00137e+08	0.538297	0.322355
Lamp1	P11438	Lysosome-associated membrane glycoprotein 1 [OS=Mus musculus]	332140	138917	511249	428867	720377	274162	0.535103	0.362318
Fbln1	Q08879	Fibulin-1 [OS=Mus musculus]	1.07993e+06	2.48518e+06	1.05492e+06	2.70785e+06	2.24003e+06	1.74469e+06	0.534659	0.558724
Flg2	Q2VIS4	Filaggrin-2 [OS=Mus musculus]	2.54832e+06	775800	1.79167e+06	2.01011e+06	3.92721e+06	1.46291e+06	0.532612	0.34852
P4ha1	Q60715	prolyl 4-hydroxylase subunit alpha-1 [OS=Mus musculus]	925879	807888	820494	2.06206e+06	905048	712123	0.526498	0.37099
Fblim1	Q71FD7	Filamin-binding LIM protein 1 [OS=Mus musculus]	158989	219940	48274.6	199086	215176	200306	0.524647	0.5468
Sugt1	Q9CX34	Protein SGT1 homolog [OS=Mus musculus]	2.86324e+07	1.36853e+07	2.15026e+07	1.7188e+07	3.73214e+07	3.70466e+07	0.520641	0.509978
Krt75	Q8BGZ7	Keratin, type II cytoskeletal 75 [OS=Mus musculus]	7.24888e+06	6.05774e+06	7.32084e+06	9.24908e+06	1.17303e+07	8.46093e+06	0.513224	1.29088
Jup	Q02257	Junction plakoglobin [OS=Mus musculus]	3.50421e+07	3.9161e+07	5.14769e+07	5.36971e+07	7.92178e+07	4.62745e+07	0.51173	0.734373
Rad50	P70388	DNA repair protein Rad50 [OS=Mus musculus]	26076	30275.6	41081.1	39023.3	49289.1	50544.2	0.511117	1.12544
Cnot7	Q60809	CCR4-NOT transcription complex subunit 7 [OS=Mus musculus]	38890.8	52196	64018.4	38702.3	100662	81592.4	0.510519	0.484452
Fkbp10	Q61576	Peptidyl-prolyl cis-trans isomerase FKBP10 [OS=Mus musculus]	5.78411e+06	6.60024e+06	5.45051e+06	1.38791e+07	6.09527e+06	5.39071e+06	0.508144	0.385512
Mrps12	O35680	28S ribosomal protein S12, mitochondrial [OS=Mus musculus]	4.93417e+07	1.90692e+07	3.4502e+07	4.03779e+07	6.04873e+07	4.53665e+07	0.506833	0.609444
Tgm3	Q08189	Protein-glutamine gamma-glutamyltransferase E [OS=Mus musculus]	1.16883e+06	458328	869507	930371	1.84317e+06	771481	0.505788	0.373241
P4hb	P09103	Protein disulfide-isomerase [OS=Mus musculus]	5.06314e+07	5.09333e+07	4.93018e+07	1.08951e+08	5.95426e+07	4.44812e+07	0.49741	0.458743
Yaf2	Q99LW6	YY1-associated factor 2 [OS=Mus musculus]	7395.38	35882.6	5727.56	7625.69	36465.6	25023.9	0.496059	0.200386
Pdia3	P27773	Protein disulfide-isomerase A3 [OS=Mus musculus]	5.46128e+06	5.64618e+06	9.27952e+06	1.28336e+07	8.51034e+06	7.34705e+06	0.492952	0.594698
S100a14	Q9D2Q8	protein S100-A14 [OS=Mus musculus]	237697	115765	125930	198717	220282	253000	0.487255	0.694253
Krt76	Q3UV17	Keratin, type II cytoskeletal 2 oral [OS=Mus musculus]	2.71713e+08	1.25837e+08	2.68645e+08	2.20064e+08	4.14471e+08	2.99e+08	0.486758	0.528879
Hsph1	Q61699	Heat shock protein 105 kDa [OS=Mus musculus]	1.43912e+07	1.87308e+07	1.41842e+07	2.89932e+07	1.93162e+07	1.7957e+07	0.486247	0.77053
Tmod3	Q9JHJ0	tropomodulin-3 [OS=Mus musculus]	8.01614e+07	1.72199e+08	1.24766e+08	1.35579e+08	6.27973e+07	3.29876e+08	0.486182	0.235724
Dnajb4	Q9D832	DnaJ homolog subfamily B member 4 [OS=Mus musculus]	1.93275e+08	1.02303e+08	1.59335e+08	1.38856e+08	2.57885e+08	2.39268e+08	0.483454	0.592866
Gpc1	Q9QZF2	Glypican-1 [OS=Mus musculus]	85839.9	311204	110613	517745	132377	58780.6	0.481733	0.157923
Ppp2r1b	Q7TNP2	Serine/threonine-protein phosphatase 2A 65 kDa regulatory subunit A beta isoform [OS=Mus musculus]	18833.3	29338.8	20112.4	55037.4	26295.3	13968	0.480927	0.288552
Cct5	P80316	T-complex protein 1 subunit epsilon [OS=Mus musculus]	8.12082e+07	3.68671e+07	1.13501e+08	1.00946e+08	6.74584e+07	1.54702e+08	0.480521	0.379731
Prkd3	Q8K1Y2	Serine/threonine-protein kinase D3 [OS=Mus musculus]	24414.1	26768.2	24401.1	12236.3	54105.1	38953.7	0.478296	0.332878
Dnajb11	Q99KV1	DnaJ homolog subfamily B member 11 [OS=Mus musculus]	471769	574129	593611	1.35178e+06	515477	415915	0.477776	0.289969
Rpl8	P62918	60S ribosomal protein L8 [OS=Mus musculus]	5.12858e+07	3.11865e+07	4.16016e+07	4.32252e+07	6.17895e+07	6.77586e+07	0.477681	0.798487
Sdc1	P18828	syndecan-1 [OS=Mus musculus]	899217	1.05398e+06	901746	1.79755e+06	1.10646e+06	1.0713e+06	0.4776	0.704363
Fau	P62862	40S ribosomal protein S30 [OS=Mus musculus]	2.69401e+09	1.33754e+09	1.90625e+09	1.83085e+09	3.33596e+09	3.05221e+09	0.469036	0.555611
Ppm1d	Q9QZ67	protein phosphatase 1D [OS=Mus musculus]	105360	113258	177115	41941.9	239755	265525	0.467599	0.272901
Gpc6	Q9R087	Glypican-6 [OS=Mus musculus]	178657	313836	175103	351602	291453	277632	0.463737	0.760918
Cep152	A2AUM9	Centrosomal protein of 152 kDa [OS=Mus musculus]	1.65726e+07	213347	158395	99862.8	2.30984e+07	78580.5	0.458097	0.0790401
Tmem263	Q9DAM7	Transmembrane protein 263 [OS=Mus musculus]	586320	794385	619301	669215	404526	1.67338e+06	0.457918	0.252133
Nccrp1	G3X9C2	F-box only protein 50 [OS=Mus musculus]	520512	245997	441973	431858	823746	401741	0.455677	0.399273
Adgrv1	Q8VHN7	G-protein coupled receptor 98 [OS=Mus musculus]	1.82593e+07	7.012e+06	1.90415e+07	1.54064e+07	2.00056e+07	2.53217e+07	0.454772	0.494523
Jmjd1c	Q69ZK6	probable JmjC domain-containing histone demethylation protein 2C [OS=Mus musculus]	4.30731e+06	3.65042e+06	3.82487e+06	3.74737e+06	6.97049e+06	5.42906e+06	0.454602	0.696995
Atad1	Q9D5T0	ATPase family aaa domain-containing protein 1 [OS=Mus musculus]	180252	121211	211242	175414	175867	349138	0.450089	0.419371
Col2a1	P28481	Isoform 2 of Collagen alpha-1(II) chain [OS=Mus musculus]	149649	169978	132970	340499	171794	104840	0.447357	0.316507
Cdk1	P11440	Cyclin-dependent kinase 1 [OS=Mus musculus]	3.74782e+08	2.38501e+08	3.46763e+08	2.77887e+08	4.88762e+08	5.39232e+08	0.443849	0.568171
Baiap2	Q8BKX1	Brain-specific angiogenesis inhibitor 1-associated protein 2 [OS=Mus musculus]	826210	715504	1.31655e+06	1.14907e+06	1.21341e+06	1.5093e+06	0.437856	0.716895
Prkab1	Q9R078	5'-AMP-activated protein kinase subunit beta-1 [OS=Mus musculus]	11783	44332.6	41720.2	71431.1	41773.5	18907.8	0.433332	0.244767
Abcf3	Q8K268	ATP-binding cassette sub-family F member 3 [OS=Mus musculus]	2120.98	11533.5	47875.9	44683.2	2974.75	35405.2	0.43291	0.141215
Ganab	Q8BHN3	Neutral alpha-glucosidase AB [OS=Mus musculus]	673384	897234	1.33951e+06	2.22551e+06	1.13233e+06	568486	0.4321	0.256933
Col5a1	O88207	Collagen alpha-1(V) chain [OS=Mus musculus]	7.28915e+06	7.0951e+06	7.05897e+06	1.52724e+07	8.04008e+06	5.57381e+06	0.429866	0.354487
P3h1	Q3V1T4	Prolyl 3-hydroxylase 1 [OS=Mus musculus]	755539	1.42065e+06	1.01443e+06	2.9146e+06	810689	571578	0.429446	0.182659
Col1a2	Q01149	Collagen alpha-2(I) chain [OS=Mus musculus]	1.15048e+08	1.21184e+08	1.06641e+08	2.34085e+08	1.35924e+08	9.15428e+07	0.428821	0.394845
Aebp1	Q640N1	Adipocyte enhancer-binding protein 1 [OS=Mus musculus]	88196.2	77603.6	104118	144093	134907	84238.3	0.428396	0.704679
Limch1	Q3UH68	LIM and calponin homology domains-containing protein 1 [OS=Mus musculus]	55722	69157.9	62626.7	87603.9	109732	54515	0.425631	0.578983
Rpl37a	P61514	60S ribosomal protein L37a [OS=Mus musculus]	1.93074e+06	1.58959e+06	2.0898e+06	2.17857e+06	2.40645e+06	2.94826e+06	0.425245	1.10908
Krt13	P08730	Keratin, type I cytoskeletal 13 [OS=Mus musculus]	1.34229e+08	6.12761e+07	1.05955e+08	1.12495e+08	1.64665e+08	1.26731e+08	0.421998	0.577579
Hsd17b10	O08756	3-hydroxyacyl-CoA dehydrogenase type-2 [OS=Mus musculus]	1.07651e+07	6.00787e+06	8.52474e+06	7.57137e+06	1.35461e+07	1.25971e+07	0.414365	0.536287
Ppp4r1	Q8K2V1	Serine/threonine-protein phosphatase 4 regulatory subunit 1 [OS=Mus musculus]	28604.3	38524.5	110219	73731.8	103814	58354.3	0.411595	0.269679
Dbn1	Q9QXS6	Isoform E2 of Drebrin [OS=Mus musculus]	4.91787e+07	5.10336e+07	4.63328e+07	8.39846e+07	6.2278e+07	4.79149e+07	0.406032	0.68282
Gopc	Q8BH60	Golgi-associated PDZ and coiled-coil motif-containing protein [OS=Mus musculus]	575255	192391	511666	62528.1	1.57275e+06	55142.1	0.402012	0.0944407
Hmga1	P17095	High mobility group protein HMG-I/HMG-Y [OS=Mus musculus]	1.35533e+06	1.65771e+06	1.7599e+06	3.02829e+06	1.40709e+06	1.86111e+06	0.399671	0.437225
Yes1	Q04736	tyrosine-protein kinase Yes [OS=Mus musculus]	218937	560416	394974	931532	275481	338417	0.396174	0.207049
Rcn2	Q8BP92	Reticulocalbin-2 [OS=Mus musculus]	638998	362967	490067	1.08464e+06	408873	468598	0.395127	0.272851
Xrn2	Q9DBR1	5'-3' exoribonuclease 2 [OS=Mus musculus]	43379.4	2317.17	19828	26164.6	7734.46	52155.6	0.393217	0.144929
Aldh2	P47738	Aldehyde dehydrogenase, mitochondrial [OS=Mus musculus]	290260	286578	347147	291875	332370	589029	0.392963	0.434314
Slc2a1	P17809	Solute carrier family 2, facilitated glucose transporter member 1 [OS=Mus musculus]	68734.4	85976.3	86289.1	172822	76502.9	66127.2	0.388391	0.29137
Krt5	Q922U2	keratin, type II cytoskeletal 5 [OS=Mus musculus]	8.15313e+08	4.28174e+08	7.80384e+08	7.70475e+08	9.68369e+08	9.04219e+08	0.385094	0.687052
Krt17	Q9QWL7	Keratin, type I cytoskeletal 17 [OS=Mus musculus]	1.39839e+07	9.79674e+06	1.71492e+07	1.89312e+07	1.78401e+07	1.6587e+07	0.382561	0.862226
Krt2	Q3TTY5	Keratin, type II cytoskeletal 2 epidermal [OS=Mus musculus]	5.65821e+08	2.61262e+08	5.10231e+08	4.70223e+08	6.92248e+08	5.7454e+08	0.377268	0.514902
Gata6	Q61169	Transcription factor GATA-6 [OS=Mus musculus]	28845.3	222008	3000.33	123389	46945.9	159216	0.376507	0.120079
Krt1	P04104	Keratin, type II cytoskeletal 1 [OS=Mus musculus]	3.64448e+08	1.98302e+08	3.3764e+08	3.12359e+08	4.11998e+08	4.40715e+08	0.371796	0.613719
Tax1bp1	Q3UKC1	Tax1-binding protein 1 homolog [OS=Mus musculus]	3.60874e+08	2.10617e+08	2.88567e+08	2.54664e+08	4.62546e+08	3.93725e+08	0.369269	0.485254
Fert2	P70451	tyrosine-protein kinase Fer [OS=Mus musculus]	22046.1	8410.52	39643.5	29333	32532.4	28416.6	0.365021	0.299358
Dnajc10	Q9DC23	DnaJ homolog subfamily C member 10 [OS=Mus musculus]	33924.5	33608	45705.5	79474.2	58016	8315.67	0.364691	0.194259
Edf1	Q9JMG1	Endothelial differentiation-related factor 1 [OS=Mus musculus]	136828	183975	192402	124585	158601	375576	0.360223	0.237209
Krt10	P02535	Keratin, type I cytoskeletal 10 [OS=Mus musculus]	1.39357e+09	6.37012e+08	1.15053e+09	1.04405e+09	1.79886e+09	1.23289e+09	0.357548	0.396304
Rps26	P62855	40S ribosomal protein S26 [OS=Mus musculus]	1.77537e+07	1.16168e+07	1.79562e+07	1.5627e+07	1.83788e+07	2.64907e+07	0.354202	0.49515
Vrk1	Q80X41	Serine/threonine-protein kinase VRK1 [OS=Mus musculus]	56062.4	332520	20841.7	166794	114942	241551	0.354005	0.132854
U2af1	Q9D883	Splicing factor U2AF 35 kDa subunit [OS=Mus musculus]	7.38351e+06	5.38579e+06	7.43137e+06	7.58035e+06	8.07557e+06	1.01536e+07	0.353498	0.836267
Wwc2	Q6NXJ0	Protein WWC2 [OS=Mus musculus]	374851	455634	296945	339938	581081	517890	0.351939	0.535502
Krt72	Q6IME9	Keratin, type II cytoskeletal 72 [OS=Mus musculus]	1.26767e+07	1.04092e+07	1.60138e+07	1.38619e+07	1.82206e+07	1.77893e+07	0.351071	0.773671
Vav2	Q60992	Guanine nucleotide exchange factor VAV2 [OS=Mus musculus]	23133.3	34711.7	25740.8	40968.4	40134.7	25473.9	0.350567	0.553501
Ssrp1	Q08943	FACT complex subunit SSRP1 [OS=Mus musculus]	1.32659e+07	3.87728e+07	9.36435e+06	5.19304e+07	4.61864e+06	2.16629e+07	0.34908	0.123172
Krt79	Q8VED5	Keratin, type II cytoskeletal 79 [OS=Mus musculus]	9.61309e+07	7.70244e+07	1.11097e+08	1.17159e+08	1.2861e+08	1.15502e+08	0.345909	1.12979
Crtap	Q9CYD3	Cartilage-associated protein [OS=Mus musculus]	505897	918337	646293	1.30396e+06	613957	709695	0.343756	0.305624
Rtl3	Q6P1Y1	Retrotransposon Gag-like protein 3 [OS=Mus musculus]	4.08332e+06	3.91615e+06	6.09451e+06	4.86841e+06	5.76589e+06	7.23729e+06	0.342589	0.569427
Pdia4	P08003	Protein disulfide-isomerase A4 [OS=Mus musculus]	4.93049e+06	4.45275e+06	5.10251e+06	8.82907e+06	5.4296e+06	4.07844e+06	0.340133	0.377746
Nop16	Q9CPT5	nucleolar protein 16 [OS=Mus musculus]	561704	529023	484907	464763	754068	774573	0.339301	0.609532
Slc25a13	Q9QXX4	Calcium-binding mitochondrial carrier protein Aralar2 [OS=Mus musculus]	1.54768e+06	2.05788e+06	1.51831e+06	1.28656e+06	2.77509e+06	2.4157e+06	0.33817	0.396031
Map4	P27546	Microtubule-associated protein 4 [OS=Mus musculus]	1.39254e+06	930107	1.3051e+06	1.02279e+06	1.48603e+06	2.05239e+06	0.330345	0.399214
Marcks	P26645	Myristoylated alanine-rich C-kinase substrate [OS=Mus musculus]	98000.3	61761.1	133818	111329	182564	74649.7	0.328083	0.263039
Dnajc9	Q91WN1	dnaJ homolog subfamily C member 9 [OS=Mus musculus]	1.57891e+06	2.0608e+06	2.11164e+06	1.90573e+06	2.35147e+06	2.95583e+06	0.326706	0.629753
Fmnl3	Q6ZPF4	Formin-like protein 3 [OS=Mus musculus]	30286.9	17978.5	54600.2	41689.5	35299.5	51848.4	0.324791	0.298031
Hp1bp3	Q3TEA8	Heterochromatin protein 1-binding protein 3 [OS=Mus musculus]	4.1935e+06	5.45595e+06	6.07753e+06	2.95604e+06	6.33191e+06	1.03917e+07	0.323459	0.233024
Mthfd1	Q922D8	C-1-tetrahydrofolate synthase, cytoplasmic [OS=Mus musculus]	1.35583e+06	1.52021e+06	1.73521e+06	2.35076e+06	1.28412e+06	2.13207e+06	0.322652	0.488599
Asap2	Q7SIG6	Arf-GAP with SH3 domain, ANK repeat and PH domain-containing protein 2 [OS=Mus musculus]	4.66999e+08	2.14414e+08	4.48028e+08	3.8304e+08	5.4705e+08	4.77689e+08	0.317812	0.420225
Sub1	P11031	Activated RNA polymerase II transcriptional coactivator p15 [OS=Mus musculus]	223552	369778	150661	233069	251478	441233	0.315384	0.260722
Col12a1	Q60847	Collagen alpha-1(XII) chain [OS=Mus musculus]	8.13398e+06	5.09714e+06	6.31429e+06	8.51599e+06	9.23305e+06	6.47645e+06	0.309696	0.574634
Cenpa	O35216	Histone H3-like centromeric protein A [OS=Mus musculus]	64074.7	88255.9	51592.8	57542.7	65956.7	128863	0.30747	0.257508
Cyb5a	P56395	Cytochrome b5 [OS=Mus musculus]	11839.6	63343.5	253631	153696	163559	89352.6	0.306367	0.12286
Hspa5	P20029	78 kDa glucose-regulated protein [OS=Mus musculus]	7.69892e+07	6.94953e+07	7.59448e+07	1.34431e+08	7.63457e+07	6.32862e+07	0.30116	0.320959
Prmt3	Q922H1	protein arginine N-methyltransferase 3 [OS=Mus musculus]	20836.9	15458.5	29798.8	9694.73	23443.6	48229.9	0.299941	0.158764
Glg1	Q61543	Golgi apparatus protein 1 [OS=Mus musculus]	86122.8	113938	119639	191434	117045	84258.6	0.296849	0.29595
Ube4b	Q9ES00	Ubiquitin conjugation factor E4 B [OS=Mus musculus]	237367	227517	215652	227969	338658	265171	0.289559	0.693385
Insrr	Q9WTL4	Insulin receptor-related protein [OS=Mus musculus]	2.82827e+06	2.07255e+06	4.94709e+06	4.52621e+06	2.54997e+06	4.93848e+06	0.286907	0.253007
Agrn	A2ASQ1	Agrin [OS=Mus musculus]	91886.2	82042.4	103176	191412	48979.8	96143.6	0.280326	0.177716
Syne3	Q4FZC9	Nesprin-3 [OS=Mus musculus]	128515	100329	355097	89998.5	151193	466368	0.27703	0.10471
H3-3a	P84244	histone H3.3 [OS=Mus musculus]	3.40874e+07	8.28339e+07	8.38029e+07	4.46947e+07	5.1058e+07	1.46938e+08	0.273902	0.140248
Krt19	P19001	Keratin, type I cytoskeletal 19 [OS=Mus musculus]	4.17988e+08	1.82458e+08	3.72857e+08	3.07156e+08	4.85127e+08	3.79181e+08	0.267351	0.302628
Farp2	Q91VS8	FERM, RhoGEF and pleckstrin domain-containing protein 2 [OS=Mus musculus]	358411	385650	397711	591468	393688	388024	0.266247	0.495735
Col1a1	P11087	Collagen alpha-1(I) chain [OS=Mus musculus]	2.64294e+08	2.55548e+08	2.54222e+08	4.80957e+08	2.71612e+08	1.76827e+08	0.263842	0.225108
Hyou1	Q9JKR6	Hypoxia up-regulated protein 1 [OS=Mus musculus]	1.4108e+06	1.98643e+06	2.65571e+06	3.67162e+06	2.14052e+06	1.45422e+06	0.263598	0.209558
Krt14	Q61781	Keratin, type I cytoskeletal 14 [OS=Mus musculus]	8.33191e+08	4.66852e+08	7.89626e+08	7.32659e+08	9.30717e+08	8.40321e+08	0.260785	0.462475
Tln2	Q71LX4	Talin-2 [OS=Mus musculus]	771523	1.03812e+06	880860	1.59292e+06	820183	810086	0.260612	0.261612
Cenpj	Q569L8	centromere protein J [OS=Mus musculus]	100767	66310.2	184941	134198	87033.2	199786	0.258226	0.182254
Msto1	Q2YDW2	Protein misato homolog 1 [OS=Mus musculus]	69112.9	45215.9	66649.8	100143	60423.9	55459.3	0.255383	0.295037
Calcoco1	Q8CGU1	Calcium-binding and coiled-coil domain-containing protein 1 [OS=Mus musculus]	1.3492e+06	1.07589e+06	1.17864e+06	1.7032e+06	1.53625e+06	1.05658e+06	0.253516	0.478077
Ssr1	Q9CY50	Translocon-associated protein subunit alpha [OS=Mus musculus]	2625.39	32236.6	44506	40585.6	18531.1	35406.8	0.252116	0.131788
Pea15a	Q62048	Astrocytic phosphoprotein PEA-15 [OS=Mus musculus]	70394.4	49928.8	18960.5	73021.7	62692.9	29484.6	0.24618	0.163289
Arpc1a	Q9R0Q6	Actin-related protein 2/3 complex subunit 1A [OS=Mus musculus]	194720	274843	225533	346542	248356	229385	0.245928	0.426141
Kif20a	P97329	kinesin-like protein KIF20A [OS=Mus musculus]	3.2919e+06	2.18704e+06	3.10816e+06	2.81179e+06	4.1089e+06	3.24811e+06	0.243908	0.442215
Enah	Q03173	Isoform 3 of Protein enabled homolog [OS=Mus musculus]	42013	57629.3	28824.1	61808.4	36158.4	53643.4	0.238976	0.275287
Ddx1	Q91VR5	ATP-dependent RNA helicase DDX1 [OS=Mus musculus]	3.5273e+07	2.34288e+07	2.55417e+07	2.02307e+07	4.49502e+07	3.42293e+07	0.238828	0.249294
Angptl7	Q8R1Q3	Angiopoietin-related protein 7 [OS=Mus musculus]	55595.9	10716.3	54896.4	75013.3	25092.1	42796.6	0.237533	0.127275
Aldh1a1	P24549	Retinal dehydrogenase 1 [OS=Mus musculus]	1.22646e+06	1.66464e+06	1.53846e+06	2.19865e+06	1.05431e+06	1.96159e+06	0.235378	0.283287
P4ha1	Q60715	Isoform 2 of Prolyl 4-hydroxylase subunit alpha-1 [OS=Mus musculus]	3.02475e+07	2.83801e+07	2.73068e+07	4.99615e+07	2.70239e+07	2.41045e+07	0.234331	0.242515
Hsp90b1	P08113	Endoplasmin [OS=Mus musculus]	1.39848e+07	1.44223e+07	1.8211e+07	2.70566e+07	1.3857e+07	1.38932e+07	0.233467	0.233299
Ubap2	Q91VX2	Ubiquitin-associated protein 2 [OS=Mus musculus]	10331.8	69139.9	88786.9	21851.8	40601.7	135108	0.231621	0.0817294
Sparc	P07214	Sparc [OS=Mus musculus]	310879	489517	574260	820883	484013	307107	0.229785	0.177193
Canx	P35564	Calnexin [OS=Mus musculus]	1.54493e+06	1.55122e+06	2.24983e+06	3.34263e+06	1.45564e+06	1.46503e+06	0.228464	0.172865
Rflnb	Q5SVD0	Refilin-B [OS=Mus musculus]	79538.4	160260	118598	245925	79192.4	93993.1	0.225773	0.127617
Cyth3	O08967	cytohesin-3 [OS=Mus musculus]	35219.7	51664	16629.1	64612.7	7825.88	48409.1	0.22338	0.105821
Cops5	O35864	COP9 signalosome complex subunit 5 [OS=Mus musculus]	116214	96306.5	47949.5	105448	79213.3	119028	0.221479	0.243092
Hspb8	Q9JK92	Heat shock protein beta-8 [OS=Mus musculus]	1.6752e+07	1.11205e+07	3.6535e+07	3.65383e+07	3.84832e+07	66426.5	0.221355	0.0860273
Vdac2	Q60930	Voltage-dependent anion-selective channel protein 2 [OS=Mus musculus]	2.1747e+06	2.08737e+06	3.75297e+06	3.75682e+06	2.5752e+06	2.99316e+06	0.218421	0.272542
Csnk2a2	O54833	casein kinase II subunit alpha' [OS=Mus musculus]	114135	252091	161932	244745	136819	231934	0.216088	0.208273
Oat	P29758	Ornithine aminotransferase, mitochondrial [OS=Mus musculus]	165370	144488	685928	311936	364428	476919	0.211839	0.102817
Tk1	P04184	Thymidine kinase, cytosolic [OS=Mus musculus]	121931	174607	189353	247249	135454	179074	0.209367	0.262511
Atl3	Q91YH5	Atlastin-3 [OS=Mus musculus]	193750	239733	307680	370327	189309	294664	0.204952	0.239463
Lox	P28301	Protein-lysine 6-oxidase [OS=Mus musculus]	637749	547943	854996	1.20796e+06	552258	591873	0.20489	0.169754
Shmt1	P50431	Serine hydroxymethyltransferase, cytosolic [OS=Mus musculus]	316582	167865	355782	329087	245382	392823	0.20317	0.232857
Nap1l1	P28656	Nucleosome assembly protein 1-like 1 [OS=Mus musculus]	2.82761e+07	1.05592e+07	3.27286e+07	2.429e+07	1.88827e+07	3.87279e+07	0.19464	0.141945
Ppp1r9b	Q6R891	Neurabin-2 [OS=Mus musculus]	100549	286283	164686	328075	121748	181254	0.194409	0.117695
Mt2	P02798	metallothionein-2 [OS=Mus musculus]	562163	613581	595244	668055	679266	677993	0.193592	2.26905
C1qc	Q02105	Complement C1q subcomponent subunit C [OS=Mus musculus]	1.80463e+06	1.17384e+06	1.99783e+06	1.0221e+06	2.48656e+06	2.18167e+06	0.193435	0.176857
Dek	Q7TNV0	Protein DEK [OS=Mus musculus]	129668	883454	499613	424391	572537	725808	0.187543	0.107874
Krt42	Q6IFX2	Keratin, type I cytoskeletal 42 [OS=Mus musculus]	3.97454e+07	2.62552e+07	4.78007e+07	4.7128e+07	3.53942e+07	4.70603e+07	0.187353	0.287132
Hist2h2ac	Q64523	Histone H2A type 2-C [OS=Mus musculus]	67651	669919	2.25503e+06	377784	78844.3	2.94727e+06	0.185787	0.0416851
Filip1l	Q6P6L0	Filamin A-interacting protein 1-like [OS=Mus musculus]	2.6644e+06	4.14975e+06	2.66481e+06	4.53788e+06	3.56846e+06	2.66514e+06	0.184415	0.230387
Gart	Q64737	trifunctional purine biosynthetic protein adenosine-3 [OS=Mus musculus]	988709	1.53058e+06	1.47399e+06	1.84195e+06	947272	1.74542e+06	0.183413	0.210973
Psip1	Q99JF8	PC4 and SFRS1-interacting protein [OS=Mus musculus]	5.09929e+06	9.38032e+06	6.43468e+06	7.59238e+06	5.32306e+06	1.08265e+07	0.182949	0.175476
Inpp5f	Q8CDA1	Phosphatidylinositide phosphatase SAC2 [OS=Mus musculus]	19832.6	27467.5	34241.3	24233.3	13724.7	54599.6	0.182818	0.101987
Sltm	Q8CH25	SAFB-like transcription modulator [OS=Mus musculus]	186275	665759	377996	366966	535865	491563	0.180944	0.136438
Cntrob	Q8CB62	Centrobin [OS=Mus musculus]	216942	829269	217971	364372	137058	925290	0.174497	0.0604866
Tnc	Q80YX1	Tenascin [OS=Mus musculus]	1.18114e+06	1.36246e+06	1.19292e+06	2.1093e+06	999592	1.10791e+06	0.174455	0.168814
Klhl22	Q99JN2	Kelch-like protein 22 [OS=Mus musculus]	37285.7	54255.7	20497.2	44867.3	29208.5	52264.5	0.173319	0.149504
Bag6	Q9Z1R2	Large proline-rich protein BAG6 [OS=Mus musculus]	203830	189252	264048	214218	174980	351133	0.171992	0.181776
Polr2d	Q9D7M8	DNA-directed RNA polymerase II subunit RPB4 [OS=Mus musculus]	91465.7	367566	94194.6	168347	219583	235032	0.171273	0.088082
Anxa2	P07356	Annexin A2 [OS=Mus musculus]	1.82903e+07	1.63816e+07	2.08793e+07	2.12409e+07	2.26607e+07	1.85929e+07	0.169913	0.584643
Adk	P55264	Adenosine kinase [OS=Mus musculus]	62952.7	120675	110945	143231	88744.6	99252.7	0.169202	0.191626
Bop1	P97452	Ribosome biogenesis protein BOP1 [OS=Mus musculus]	715118	1.85527e+06	899867	811009	1.87662e+06	1.20839e+06	0.166958	0.10901
Rps5	P97461	40S ribosomal protein S5 [OS=Mus musculus]	82458	67498.9	430965	276936	155718	218892	0.165523	0.0662909
Slc25a4	P48962	ADP/ATP translocase 1 [OS=Mus musculus]	1.95037e+07	1.81004e+07	2.65796e+07	2.39109e+07	2.25178e+07	2.54889e+07	0.164139	0.394398
Atp6v1g1	Q9CR51	V-type proton ATPase subunit G 1 [OS=Mus musculus]	48443.5	42957.5	44467.3	74921.2	54842.2	22432.2	0.163718	0.130019
Anxa7	Q07076	Annexin A7 [OS=Mus musculus]	40370.5	29890.6	55089.6	68045.1	39111.1	33139.8	0.162504	0.141754
Pkhd1l1	Q80ZA4	Fibrocystin-L [OS=Mus musculus]	349431	528210	276626	641670	351195	293325	0.156127	0.122482
Diaph1	O08808	Protein diaphanous homolog 1 [OS=Mus musculus]	82135.9	3571.13	90471.6	63572	60658.7	72002.2	0.155528	0.0849378
Eif2s3x	Q9Z0N1	Eukaryotic translation initiation factor 2 subunit 3, X-linked [OS=Mus musculus]	1.68532e+06	2.17643e+06	2.16789e+06	1.49732e+06	3.51411e+06	1.70352e+06	0.155303	0.126664
Tsc1	Q9EP53	Hamartin [OS=Mus musculus]	56168.7	94922.5	105297	76607.1	68269.7	139953	0.151766	0.128231
Ckap4	Q8BMK4	Cytoskeleton-associated protein 4 [OS=Mus musculus]	1.07273e+07	1.12451e+07	1.23725e+07	1.9388e+07	9.95817e+06	8.80402e+06	0.151596	0.138432
Dennd4c	A6H8H2	DENN domain-containing protein 4C [OS=Mus musculus]	694557	1.34252e+06	897104	743535	690534	1.81763e+06	0.148237	0.091056
Fkbp9	Q9Z247	Peptidyl-prolyl cis-trans isomerase FKBP9 [OS=Mus musculus]	504993	692383	598322	869089	683807	435562	0.147105	0.178546
Zfp422	Q9ERU3	zinc finger protein 22 [OS=Mus musculus]	53683.1	87772.3	66520.7	32953.5	49395.4	147908	0.146827	0.0697307
Ncam1	P13595	Neural cell adhesion molecule 1 [OS=Mus musculus]	32066.8	36704.6	57592.1	54800.6	31552.9	53410.2	0.14541	0.153438
Rpl13	P47963	60S ribosomal protein L13 [OS=Mus musculus]	1.04793e+07	1.01257e+07	1.35921e+07	9.92909e+06	1.2613e+07	1.52213e+07	0.143115	0.250127
Sdf2l1	Q9ESP1	Stromal cell-derived factor 2-like protein 1 [OS=Mus musculus]	80749.7	125253	137571	203096	109940	66277.8	0.142774	0.0972034
Xrcc6	P23475	X-ray repair cross-complementing protein 6 [OS=Mus musculus]	53621	99323.2	44767.1	86327.1	81856.1	50057	0.142521	0.122549
Krt6a	P50446	Keratin, type II cytoskeletal 6A [OS=Mus musculus]	2.95546e+07	1.73447e+07	4.92865e+07	4.69396e+07	2.93584e+07	2.97718e+07	0.141117	0.10862
Pdia6	Q922R8	Protein disulfide-isomerase A6 [OS=Mus musculus]	4.00245e+06	3.79076e+06	4.26521e+06	5.94067e+06	3.66768e+06	3.67764e+06	0.139865	0.205822
Ngdn	Q9DB96	neuroguidin [OS=Mus musculus]	21967.6	22270.6	33282	19423.2	29093.7	36852.7	0.139149	0.15631
Pdlim4	P70271	PDZ and LIM domain protein 4 [OS=Mus musculus]	8.67414e+06	9.65157e+06	1.10681e+07	9.97956e+06	1.0764e+07	1.14754e+07	0.132398	0.503216
Mt1	P02802	Metallothionein-1 [OS=Mus musculus]	777354	807319	705325	1.03748e+06	705506	762269	0.129612	0.268557
Myh10	Q61879	Myosin-10 [OS=Mus musculus]	7.08288e+08	8.4484e+08	6.89968e+08	1.02108e+09	7.73402e+08	6.54348e+08	0.126601	0.226246
Tom1l2	Q5SRX1	TOM1-like protein 2 [OS=Mus musculus]	41664.1	29946.5	71533.2	57652.9	75244.2	23361	0.126466	0.0784771
Cdc42bpb	Q7TT50	Serine/threonine-protein kinase MRCK beta [OS=Mus musculus]	410510	590218	448322	771609	437197	372776	0.12626	0.119074
Traf4	Q61382	TNF receptor-associated factor 4 [OS=Mus musculus]	18956.7	46694.5	35349	41075.2	31637.9	37491.3	0.125822	0.132748
Sdc4	O35988	syndecan-4 [OS=Mus musculus]	1.95664e+06	3.20994e+06	2.48373e+06	3.84146e+06	2.6358e+06	1.86985e+06	0.125759	0.125181
S100a6	P14069	protein S100-A6 [OS=Mus musculus]	2.32016e+06	3.13146e+06	2.91278e+06	3.55251e+06	2.49471e+06	3.07058e+06	0.124424	0.255835
Skiv2l2	Q9CZU3	Superkiller viralicidic activity 2-like 2 [OS=Mus musculus]	505867	852182	602376	553856	740315	841824	0.123741	0.165437
Plod1	Q9R0E2	Procollagen-lysine,2-oxoglutarate 5-dioxygenase 1 [OS=Mus musculus]	483068	509990	537767	937955	473741	254884	0.122581	0.07898
Magi3	Q9EQJ9	Membrane-associated guanylate kinase, WW and PDZ domain-containing protein 3 [OS=Mus musculus]	1.47887e+06	1.5036e+06	1.5084e+06	1.80016e+06	1.31326e+06	1.77548e+06	0.122513	0.346834
Inf2	Q0GNC1	Inverted formin-2 [OS=Mus musculus]	169037	118245	172187	137913	230264	131890	0.122156	0.13767
Rpl10	Q6ZWV3	60S ribosomal protein L10 [OS=Mus musculus]	1.20154e+07	1.10981e+07	1.48685e+07	1.33648e+07	1.24792e+07	1.53921e+07	0.118591	0.310609
Smc1a	Q9CU62	structural maintenance of chromosomes protein 1a [OS=Mus musculus]	2.9057e+06	5.85398e+06	4.01025e+06	3.16947e+06	4.93987e+06	5.57583e+06	0.0998621	0.0974147
Lin7c	O88952	Protein lin-7 homolog C [OS=Mus musculus]	306372	399418	352752	447279	322395	363802	0.0986764	0.213083
Colgalt1	Q8K297	Procollagen galactosyltransferase 1 [OS=Mus musculus]	2.87699e+06	2.60867e+06	2.91355e+06	4.79281e+06	2.14089e+06	2.02871e+06	0.0936329	0.0724461
Macf1	Q9QXZ0	Isoform 3 of Microtubule-actin cross-linking factor 1 [OS=Mus musculus]	238469	296554	248260	338686	250500	245094	0.0909966	0.183858
Nars	Q8BP47	Asparagine--tRNA ligase, cytoplasmic [OS=Mus musculus]	1.13322e+06	2.35079e+06	1.8547e+06	1.42513e+06	1.44265e+06	2.80448e+06	0.0874318	0.0671446
Ftsj3	Q9DBE9	pre-rRNA processing protein FTSJ3 [OS=Mus musculus]	2.1955e+06	3.74348e+06	2.72043e+06	1.70665e+06	3.10817e+06	4.37931e+06	0.086443	0.0695718
Fus	P56959	RNA-binding protein FUS [OS=Mus musculus]	4.33141e+06	4.4415e+06	8.48486e+06	2.19816e+06	3.52423e+06	1.25597e+07	0.0831821	0.0326338
Rhoc	Q62159	Rho-related GTP-binding protein RhoC [OS=Mus musculus]	2.72521e+06	2.44303e+06	3.20329e+06	3.79869e+06	2.56661e+06	2.49861e+06	0.0824516	0.125973
Rcc2	Q8BK67	Protein RCC2 [OS=Mus musculus]	2.69264e+06	6.76612e+06	3.59543e+06	3.37631e+06	2.90669e+06	7.53897e+06	0.0824511	0.045526
Arl2	Q9D0J4	ADP-ribosylation factor-like protein 2 [OS=Mus musculus]	159454	220929	248165	157695	304156	203096	0.0812197	0.0849519
Ing5	Q9D8Y8	Inhibitor of growth protein 5 [OS=Mus musculus]	21773.8	96490.5	179524	239177	24357.5	51419.8	0.0808582	0.0234752
Zfp182	Q6P560	Zinc finger protein 182 [OS=Mus musculus]	92522	144125	112597	89862.5	52170.1	227076	0.0798113	0.0407944
Serpinh1	P19324	Serpin H1 [OS=Mus musculus]	4.26968e+07	4.38949e+07	5.62346e+07	7.12666e+07	4.16459e+07	3.79923e+07	0.0793787	0.0837014
Psmd7	P26516	26S proteasome non-ATPase regulatory subunit 7 [OS=Mus musculus]	49617.1	14868.4	33996.1	17949.2	34874.6	51170.2	0.0785754	0.0452045
Glud1	P26443	Glutamate dehydrogenase 1, mitochondrial [OS=Mus musculus]	207485	381110	968191	570565	430155	638543	0.0744769	0.0392088
H2afy	Q9QZQ8	Core histone macro-H2A.1 [OS=Mus musculus]	6.55118e+06	1.76993e+07	1.07114e+07	1.0064e+07	9.50586e+06	1.7196e+07	0.0725842	0.0505326
Cox7a2	P48771	Cytochrome c oxidase subunit 7A2, mitochondrial [OS=Mus musculus]	42057.8	50539.9	385979	52587.1	258776	191056	0.0701399	0.0206128
Rhog	P84096	Rho-related GTP-binding protein RhoG [OS=Mus musculus]	103248	106455	124451	115812	35120.3	199714	0.0695032	0.0389165
Anp32a	O35381	Acidic leucine-rich nuclear phosphoprotein 32 family member A [OS=Mus musculus]	709855	2.09183e+06	1.64869e+06	733830	415504	3.51568e+06	0.0679572	0.0224188
Pafah1b1	P63005	Platelet-activating factor acetylhydrolase IB subunit alpha [OS=Mus musculus]	457151	936855	580253	865112	709036	492096	0.0656989	0.0589914
Ttc28	Q80XJ3	Tetratricopeptide repeat protein 28 [OS=Mus musculus]	59189.3	61252.1	45570.4	69756.5	47722.7	56133.1	0.064584	0.113652
Sec61a1	P61620	Protein transport protein Sec61 subunit alpha isoform 1 [OS=Mus musculus]	1.33326e+06	998574	1.46442e+06	1.38375e+06	1.35791e+06	1.22501e+06	0.0633502	0.143191
Psma2	P49722	Proteasome subunit alpha type-2 [OS=Mus musculus]	66864.2	53353.1	76481.8	68764.1	40876	95800.5	0.0627311	0.0585794
Elavl1	P70372	ELAV-like protein 1 [OS=Mus musculus]	1.3193e+06	1.18474e+06	1.05306e+06	1.1726e+06	1.146e+06	1.39574e+06	0.0624076	0.18074
Sgol2a	Q7TSY8	Shugoshin 2 [OS=Mus musculus]	1.42062e+06	1.80007e+06	1.67001e+06	2.39777e+06	1.22289e+06	1.48513e+06	0.0620963	0.0670438
Idh2	P54071	Isocitrate dehydrogenase [NADP], mitochondrial [OS=Mus musculus]	1.00113e+06	997650	1.3351e+06	1.1339e+06	1.05879e+06	1.28457e+06	0.0607508	0.135498
Tbl1x	Q9QXE7	F-box-like/WD repeat-containing protein TBL1X [OS=Mus musculus]	3.49065e+06	3.42066e+06	3.94792e+06	2.87908e+06	4.28553e+06	4.15877e+06	0.060383	0.117644
Gas1	Q01721	Growth arrest-specific protein 1 [OS=Mus musculus]	37903.1	30994.8	7542.5	30789.9	23216.7	25644.2	0.0593545	0.0384175
Itgb1	P09055	Integrin beta-1 [OS=Mus musculus]	1.09666e+06	1.63258e+06	2.381e+06	1.79599e+06	2.10774e+06	1.41823e+06	0.0585671	0.0577804
Caprin1	Q60865	Caprin-1 [OS=Mus musculus]	361732	272154	994876	567207	639317	487649	0.0568053	0.0317357
Virma	A2AIV2	protein virilizer homolog [OS=Mus musculus]	7.16321e+06	5.83428e+06	9.96544e+06	2.67018e+06	7.24772e+06	1.39101e+07	0.053349	0.0277979
Srsf7	Q8BL97	serine/arginine-rich splicing factor 7 [OS=Mus musculus]	546038	1.40886e+06	976096	1.28137e+06	775400	977949	0.0501713	0.0406659
Pcmt1	P23506	protein-L-isoaspartate(D-aspartate) O-methyltransferase [OS=Mus musculus]	745571	310426	699434	226556	457082	1.13375e+06	0.0500397	0.0225959
Pum1	Q80U78	Pumilio homolog 1 [OS=Mus musculus]	463913	350754	351844	503279	447208	256850	0.0496283	0.0562951
Ankrd26	Q811D2	Ankyrin repeat domain-containing protein 26 [OS=Mus musculus]	41348.6	37658.1	42120.3	45790.4	52533.8	26744.7	0.0462029	0.0579477
Nmt2	O70311	Glycylpeptide N-tetradecanoyltransferase 2 [OS=Mus musculus]	26004.9	77728.2	109255	73787.4	64498.3	81116.7	0.0428066	0.0290585
Prim1	P20664	DNA primase small subunit [OS=Mus musculus]	8960.15	63694.3	55398.4	45359.5	52925.5	33550.9	0.042004	0.0234959
Gnb1	P62874	Guanine nucleotide-binding protein G(I)/G(S)/G(T) subunit beta-1 [OS=Mus musculus]	459924	230641	581097	647515	325898	334523	0.0405768	0.0275198
Rheb	Q921J2	GTP-binding protein rheb [OS=Mus musculus]	460664	532738	653553	908068	377674	400409	0.0339319	0.0240022
Slc7a5	Q9Z127	large neutral amino acids transporter small subunit 1 [OS=Mus musculus]	21484.7	58767.1	46178.6	102340	2927.92	24059.6	0.032684	0.00989058
Lrp2	A2ARV4	Low-density lipoprotein receptor-related protein 2 [OS=Mus musculus]	612597	683452	641612	989105	492220	497087	0.0300271	0.02745
Rps9	Q6ZWN5	40S ribosomal protein S9 [OS=Mus musculus]	1.17567e+07	1.18095e+07	1.53665e+07	1.23427e+07	1.25426e+07	1.48154e+07	0.0281834	0.0619968
Ptpn1	P35821	Tyrosine-protein phosphatase non-receptor type 1 [OS=Mus musculus]	149541	235034	123164	251558	148518	116056	0.0236523	0.0175341
Galk1	Q9R0N0	galactokinase [OS=Mus musculus]	169317	328532	153326	394409	104180	162835	0.022531	0.0107506
Ilf3	Q9Z1X4	Interleukin enhancer-binding factor 3 [OS=Mus musculus]	278758	685893	422983	465008	359187	584573	0.0218075	0.0172243
P3h4	Q8K2B0	Endoplasmic reticulum protein SC65 [OS=Mus musculus]	35315.4	33896.4	34264.6	44789.9	32208.8	27722.2	0.0172487	0.0271568
Gnai2	P08752	guanine nucleotide-binding protein G(i) subunit alpha-2 [OS=Mus musculus]	8.22351e+06	7.69606e+06	8.37197e+06	1.06719e+07	7.50622e+06	6.35858e+06	0.0144857	0.0208557
Slc25a5	P51881	ADP/ATP translocase 2 [OS=Mus musculus]	8.04594e+06	8.86083e+06	1.02152e+07	8.8011e+06	9.17389e+06	9.34371e+06	0.0104264	0.0339523
Top2b	Q64511	DNA topoisomerase 2-beta [OS=Mus musculus]	272297	2.45937e+06	663193	639890	1.64275e+06	1.13626e+06	0.0101804	0.00357557
Hmgb3	O54879	High mobility group protein B3 [OS=Mus musculus]	8445.1	173844	86129.9	51927.8	86116.2	131824	0.00776876	0.00297427
Ston1	Q8CDJ8	stonin-1 [OS=Mus musculus]	268475	201269	305191	333685	303465	140972	0.00592035	0.00518432
Plcb3	P51432	1-phosphatidylinositol 4,5-bisphosphate phosphodiesterase beta-3 [OS=Mus musculus]	30775.1	32865.9	41277	55719.7	26747.1	22582.9	0.00181036	0.00131372
Gapvd1	Q6PAR5	GTPase-activating protein and VPS9 domain-containing protein 1 [OS=Mus musculus]	13124.2	26923.2	59731.9	43730.5	30047.7	25944.8	-0.000814428	0.000412424
Psmd10	Q9Z2X2	26S proteasome non-ATPase regulatory subunit 10 [OS=Mus musculus]	46720.9	64199.8	67105	77949.1	45193.2	54481.9	-0.00325696	0.00376025
Sorbs3	Q9R1Z8	Vinexin [OS=Mus musculus]	457197	762477	670125	720208	530185	635039	-0.0033379	0.00450563
Hnrnpu	Q8VEK3	Heterogeneous nuclear ribonucleoprotein U [OS=Mus musculus]	8.10082e+06	1.16974e+07	1.48041e+07	6.56986e+06	1.02553e+07	1.76949e+07	-0.00343392	0.00235543
Tmsb4x	P20065	Isoform Short of Thymosin beta-4 [OS=Mus musculus]	874770	36193.4	1.10273e+06	615305	570858	822298	-0.00375163	0.00170644
Kif14	L0N7N1	Kinesin-like protein KIF14 [OS=Mus musculus]	2.39759e+06	2.98129e+06	2.82478e+06	4.03648e+06	2.24985e+06	1.88333e+06	-0.0059919	0.00540209
Ipo4	Q8VI75	Importin-4 [OS=Mus musculus]	3.8834e+08	3.16715e+08	2.13022e+08	2.22597e+08	3.46587e+08	3.44667e+08	-0.0066562	0.00707662
Lrrfip2	Q91WK0	Leucine-rich repeat flightless-interacting protein 2 [OS=Mus musculus]	2.03916e+06	3.3731e+06	2.28796e+06	3.40036e+06	2.69868e+06	1.55608e+06	-0.00847212	0.00730504
Arap1	Q4LDD4	Arf-GAP with Rho-GAP domain, ANK repeat and PH domain-containing protein 1 [OS=Mus musculus]	14513.6	91632	87294.7	63828.8	71856.2	56515.4	-0.00927665	0.00533128
D8Ertd738e	Q8R1F0	Leydig cell tumor 10 kDa protein homolog [OS=Mus musculus]	5.04916e+06	4.1842e+06	6.20175e+06	3.06752e+06	4.71323e+06	7.5514e+06	-0.00965514	0.00786471
Kank2	Q8BX02	KN motif and ankyrin repeat domain-containing protein 2 [OS=Mus musculus]	1.10843e+07	1.75945e+07	1.77052e+07	1.2947e+07	1.59116e+07	1.72131e+07	-0.00974954	0.013631
St7	Q99M96	Suppressor of tumorigenicity 7 protein [OS=Mus musculus]	18475.3	1964.19	45432	7418.83	13752.9	44223.1	-0.0104771	0.00305189
Arf6	P62331	ADP-ribosylation factor 6 [OS=Mus musculus]	227054	480580	274724	506043	230236	238968	-0.0104799	0.00651621
Rcn3	Q8BH97	Reticulocalbin-3 [OS=Mus musculus]	167468	220273	417067	363311	223744	210677	-0.0127421	0.00859255
Col6a1	Q04857	Collagen alpha-1(VI) chain [OS=Mus musculus]	1.24797e+06	776125	1.15597e+06	1.8327e+06	711974	604679	-0.0139996	0.00804211
H4c1	P62806	histone H4 [OS=Mus musculus]	1.97368e+09	3.30802e+09	2.42587e+09	2.1821e+09	2.2014e+09	3.24643e+09	-0.0146055	0.0163062
Commd8	Q9CZG3	COMM domain-containing protein 8 [OS=Mus musculus]	31447.2	66046.6	38764.7	35547.3	42362.5	56278.4	-0.0220873	0.0188645
Rps28	P62858	40S ribosomal protein S28 [OS=Mus musculus]	2.17667e+06	2.02633e+06	3.05186e+06	1.74542e+06	1.65982e+06	3.72261e+06	-0.0254809	0.0188823
Elovl1	Q9JLJ5	Elongation of very long chain fatty acids protein 1 [OS=Mus musculus]	1.27819e+07	4.80074e+07	1.57197e+07	2.07653e+07	2.30088e+07	3.13352e+07	-0.026639	0.0131453
Slc16a3	P57787	Monocarboxylate transporter 4 [OS=Mus musculus]	374699	371299	359907	370819	318222	396477	-0.0268447	0.104314
H2afv	Q3THW5	Histone H2A.V [OS=Mus musculus]	2.17246e+07	5.22521e+07	3.12949e+07	2.96994e+07	2.67334e+07	4.68217e+07	-0.0279114	0.0204107
Tpm3	P21107	Isoform 2 of Tropomyosin alpha-3 chain [OS=Mus musculus]	6.70631e+07	8.12674e+07	6.79293e+07	8.87576e+07	6.68645e+07	5.63547e+07	-0.0288593	0.046092
Lamb2	Q61292	laminin subunit beta-2 [OS=Mus musculus]	817583	1.12676e+06	648990	1.0943e+06	669330	775376	-0.0305433	0.0322487
Lta4h	P24527	leukotriene A-4 hydrolase [OS=Mus musculus]	7809.56	12576.2	13761.6	14094.5	11388.5	7895.87	-0.0328375	0.0338756
Rps27a	P62983	Ubiquitin-40S ribosomal protein S27a [OS=Mus musculus]	6.82909e+07	7.96781e+07	7.1574e+07	4.94462e+07	7.01719e+07	9.45162e+07	-0.0359877	0.0458093
Myo18a	Q9JMH9	Isoform 1 of Unconventional myosin-XVIIIa [OS=Mus musculus]	4.24537e+07	3.99615e+07	4.17618e+07	4.06485e+07	4.67195e+07	3.37249e+07	-0.036283	0.0961018
Lrrn4	P59383	Leucine-rich repeat neuronal protein 4 [OS=Mus musculus]	207183	308235	724715	766457	179551	262555	-0.0372007	0.0143755
Ddx56	Q9D0R4	Probable ATP-dependent RNA helicase DDX56 [OS=Mus musculus]	137072	513519	135086	118001	125287	522133	-0.0376835	0.0121535
Ppp3ca	P63328	Serine/threonine-protein phosphatase 2B catalytic subunit alpha isoform [OS=Mus musculus]	523166	701225	531960	631792	576145	502201	-0.0384693	0.0786454
Slc3a2	P10852	4F2 cell-surface antigen heavy chain [OS=Mus musculus]	44408.8	23609.5	107844	78008	68003.6	24738.8	-0.0425533	0.018796
Capza1	P47753	F-actin-capping protein subunit alpha-1 [OS=Mus musculus]	1.76522e+07	1.79125e+07	1.61441e+07	2.20908e+07	1.47136e+07	1.33982e+07	-0.0426462	0.0632152
Pdzrn3	Q69ZS0	E3 ubiquitin-protein ligase PDZRN3 [OS=Mus musculus]	70111.8	95610.4	56075.4	36927.1	73581.3	104375	-0.0456896	0.0343668
Psma5	Q9Z2U1	Proteasome subunit alpha type-5 [OS=Mus musculus]	557475	699557	735221	483590	910743	534228	-0.0468767	0.050185
Uggt1	Q6P5E4	UDP-glucose:glycoprotein glucosyltransferase 1 [OS=Mus musculus]	113668	134319	125098	199691	70761.1	90089.4	-0.0493369	0.0348406
Trp53i11	Q4QQM4	Tumor protein p53-inducible protein 11 [OS=Mus musculus]	2.49827e+06	5.28781e+06	2.68168e+06	4.5317e+06	2.46307e+06	3.09746e+06	-0.0527076	0.0390419
Ppia	P17742	peptidyl-prolyl cis-trans isomerase A [OS=Mus musculus]	2.20131e+07	2.88533e+07	2.76295e+07	2.84206e+07	1.99057e+07	2.73413e+07	-0.0529406	0.0992827
Nab1	Q61122	NGFI-A-binding protein 1 [OS=Mus musculus]	12238.7	56784.4	53731.3	24635.2	54712	38751.7	-0.0557795	0.0311433
Stxbp2	Q64324	Syntaxin-binding protein 2 [OS=Mus musculus]	103580	100343	87547.5	128957	83881.4	67474.2	-0.0563111	0.0682826
Rps8	P62242	40S ribosomal protein S8 [OS=Mus musculus]	4.03928e+07	4.21984e+07	4.21822e+07	3.80569e+07	3.83436e+07	4.34481e+07	-0.0580972	0.371376
Uhrf1	Q8VDF2	E3 ubiquitin-protein ligase UHRF1 [OS=Mus musculus]	592305	1.56095e+06	884674	717557	937769	1.25581e+06	-0.0615044	0.0441703
Plod3	Q9R0E1	Procollagen-lysine,2-oxoglutarate 5-dioxygenase 3 [OS=Mus musculus]	3.69653e+06	3.75538e+06	4.49241e+06	6.12739e+06	3.02509e+06	2.26537e+06	-0.0650334	0.049838
Rps7	P62082	40S ribosomal protein S7 [OS=Mus musculus]	1.08904e+07	1.25931e+07	1.43404e+07	1.24631e+07	1.12627e+07	1.24127e+07	-0.0657591	0.202443
Sntb2	Q61235	Beta-2-syntrophin [OS=Mus musculus]	5.76063e+06	6.49232e+06	5.46094e+06	6.14937e+06	5.27056e+06	5.50273e+06	-0.0659247	0.260278
Rpl23	P62830	60S ribosomal protein L23 [OS=Mus musculus]	4.63898e+07	4.69531e+07	5.12891e+07	4.44139e+07	4.28612e+07	5.08659e+07	-0.0662455	0.303753
Sipa1	P46062	signal-induced proliferation-associated protein 1 [OS=Mus musculus]	39666.8	20913	24847.1	40896	20672	20023.2	-0.0662784	0.0491768
Rps4x	P62702	40S ribosomal protein S4, X isoform [OS=Mus musculus]	1.12776e+07	1.25282e+07	1.61763e+07	9.77579e+06	1.16619e+07	1.673e+07	-0.0670023	0.0842041
Palld	Q9ET54	Isoform 6 of Palladin [OS=Mus musculus]	2.22769e+07	2.78054e+07	2.39887e+07	2.81246e+07	2.01638e+07	2.23923e+07	-0.0675931	0.145852
Rpsa	P14206	40S ribosomal protein SA [OS=Mus musculus]	1.2091e+06	900019	1.56037e+06	1.67707e+06	959157	863478	-0.0683466	0.0614046
Tomm70a	Q9CZW5	Mitochondrial import receptor subunit TOM70 [OS=Mus musculus]	1.60304e+06	840703	1.58227e+06	983764	1.15978e+06	1.69369e+06	-0.0692824	0.0666373
Sarnp	Q9D1J3	SAP domain-containing ribonucleoprotein [OS=Mus musculus]	4166.49	22248.2	120012	25260.9	8126.91	105650	-0.0747054	0.0174468
Arl8a	Q8VEH3	ADP-ribosylation factor-like protein 8A [OS=Mus musculus]	362957	676807	599087	487627	406771	655210	-0.0807811	0.0885596
Hspbp1	Q99P31	Hsp70-binding protein 1 [OS=Mus musculus]	20339.3	68510.8	130236	47180.2	81003.5	78850.9	-0.0816272	0.0406345
Cdkn2a	Q64364	Tumor suppressor ARF [OS=Mus musculus]	65256.3	52225.9	76036.7	77180.4	35624.3	69885	-0.0830788	0.0882077
Vps37b	Q8R0J7	Vacuolar protein sorting-associated protein 37B [OS=Mus musculus]	45464.4	2982.4	83370.2	53462.9	45199.4	25751.5	-0.0833899	0.0338544
Specc1l	Q2KN98	Cytospin-A [OS=Mus musculus]	3.13492e+06	4.38198e+06	3.40441e+06	5.12738e+06	2.27117e+06	2.89968e+06	-0.0847506	0.0773147
Ciapin1	Q8WTY4	Anamorsin [OS=Mus musculus]	20742.3	21411.7	15991.2	4388.65	38161.3	12262.2	-0.0851643	0.0363853
Aldh3b2	E9Q3E1	Aldehyde dehydrogenase family 3 member B2 [OS=Mus musculus]	201943	195481	203422	252254	273919	39909.2	-0.0859834	0.0534362
Mgea5	Q9EQQ9	protein O-GlcNAcase [OS=Mus musculus]	103842	140063	166278	58134.8	118420	209595	-0.0871067	0.0582316
Mprip	P97434	Myosin phosphatase Rho-interacting protein [OS=Mus musculus]	5.03056e+07	5.92783e+07	4.78208e+07	5.88437e+07	4.74239e+07	4.18331e+07	-0.0879	0.195364
Bub1b	Q9Z1S0	Mitotic checkpoint serine/threonine-protein kinase BUB1 beta [OS=Mus musculus]	2828.15	39064.8	53937.5	41301.7	31987.6	16872.6	-0.0879659	0.0382526
Tecr	Q9CY27	Very-long-chain enoyl-CoA reductase [OS=Mus musculus]	73985.1	228175	181993	240096	77138.1	137903	-0.0891604	0.0503747
Ahcy	P50247	Adenosylhomocysteinase [OS=Mus musculus]	1.61647e+06	2.08325e+06	1.78595e+06	2.13138e+06	1.05564e+06	1.96665e+06	-0.0900644	0.110897
Limd1	Q9QXD8	LIM domain-containing protein 1 [OS=Mus musculus]	3.13515e+06	4.78312e+06	3.39718e+06	4.82915e+06	2.33847e+06	3.45351e+06	-0.0913565	0.093529
Cnot11	Q9CWN7	CCR4-NOT transcription complex subunit 11 [OS=Mus musculus]	121612	210108	129778	199586	15797.1	217750	-0.0915128	0.0459172
Snx9	Q91VH2	Sorting nexin-9 [OS=Mus musculus]	258003	286097	300654	418743	134001	239444	-0.0926873	0.0731169
Usp48	Q3V0C5	Ubiquitin carboxyl-terminal hydrolase 48 [OS=Mus musculus]	13900.4	45028.4	22785.4	8464.77	38330.3	29785.9	-0.0936041	0.0455989
Copa	Q8CIE6	coatomer subunit alpha [OS=Mus musculus]	2.61721e+07	2.85688e+07	2.50661e+07	2.32136e+07	2.24377e+07	2.90429e+07	-0.0955195	0.297149
Glyr1	Q922P9	Putative oxidoreductase GLYR1 [OS=Mus musculus]	3.82306e+06	1.64276e+06	2.75563e+06	1.88668e+06	3.34255e+06	2.45919e+06	-0.0967046	0.0828493
Etf1	Q8BWY3	Eukaryotic peptide chain release factor subunit 1 [OS=Mus musculus]	5.31422e+06	3.4921e+06	5.6744e+06	2.90037e+06	5.6912e+06	4.9218e+06	-0.0997444	0.108724
Actg1	P63260	Actin, cytoplasmic 2 [OS=Mus musculus]	3.73646e+07	4.32301e+07	4.00383e+07	5.33516e+07	2.72688e+07	3.174e+07	-0.10249	0.122394
Flot1	O08917	Flotillin-1 [OS=Mus musculus]	193042	348786	464655	522226	219323	195824	-0.102629	0.0608582
Rab11b	P46638	Ras-related protein Rab-11B [OS=Mus musculus]	715120	725505	854690	759318	636670	737533	-0.105456	0.387196
Cyp51	Q8K0C4	lanosterol 14-alpha demethylase [OS=Mus musculus]	35373.7	45894.8	43798	43346	60931.9	11874	-0.106684	0.0707236
Myl12b	Q3THE2	Myosin regulatory light chain 12B [OS=Mus musculus]	7.57874e+07	9.28774e+07	7.55208e+07	8.95868e+07	7.49409e+07	6.20113e+07	-0.108218	0.235515
Slc16a1	P53986	Monocarboxylate transporter 1 [OS=Mus musculus]	1.19876e+06	795850	1.33233e+06	954639	999138	1.13256e+06	-0.108304	0.179515
Rab35	Q6PHN9	Ras-related protein Rab-35 [OS=Mus musculus]	396490	397881	474334	505999	349250	320422	-0.109871	0.18774
Got2	P05202	Aspartate aminotransferase, mitochondrial [OS=Mus musculus]	2.21537e+06	1.06978e+06	2.10016e+06	1.63288e+06	2.60815e+06	735201	-0.113975	0.0733679
Eml4	Q3UMY5	Echinoderm microtubule-associated protein-like 4 [OS=Mus musculus]	35479.4	23361.8	65818.4	34019.1	46492	34656.9	-0.114254	0.0845122
Utp3	Q9JI13	Something about silencing protein 10 [OS=Mus musculus]	1.17777e+06	1.07671e+06	1.82051e+06	659582	1.27835e+06	1.8231e+06	-0.115668	0.0911758
Ltn1	Q6A009	E3 ubiquitin-protein ligase listerin [OS=Mus musculus]	133542	174576	156318	170417	140082	117850	-0.116697	0.246326
Banf1	O54962	Barrier-to-autointegration factor [OS=Mus musculus]	7.01447e+06	1.45115e+07	1.05742e+07	1.02872e+07	8.97612e+06	1.03101e+07	-0.118285	0.1412
Myo1c	Q9WTI7	Isoform 3 of Unconventional myosin-Ic [OS=Mus musculus]	3.59585e+07	3.02389e+07	3.32261e+07	4.47057e+07	2.54846e+07	2.14003e+07	-0.118388	0.130119
Lims1	Q99JW4	LIM and senescent cell antigen-like-containing domain protein 1 [OS=Mus musculus]	9.92573e+06	1.00347e+07	1.00118e+07	1.05216e+07	9.19577e+06	7.82345e+06	-0.122052	0.447011
Soat1	Q61263	sterol O-acyltransferase 1 [OS=Mus musculus]	141080	182350	169313	150096	103900	197369	-0.12654	0.176834
Psmb2	Q9R1P3	proteasome subunit beta type-2 [OS=Mus musculus]	120162	152174	223079	161761	168246	123793	-0.12658	0.155282
Uaca	Q8CGB3	Uveal autoantigen with coiled-coil domains and ankyrin repeats [OS=Mus musculus]	1.39646e+07	1.50922e+07	1.35107e+07	1.52376e+07	1.19799e+07	1.17479e+07	-0.12756	0.419069
Flna	Q8BTM8	Filamin-A [OS=Mus musculus]	5.38158e+08	6.34365e+08	5.7676e+08	5.2701e+08	5.31626e+08	5.36042e+08	-0.133498	0.852938
Uba6	Q8C7R4	Ubiquitin-like modifier-activating enzyme 6 [OS=Mus musculus]	28018.9	37637	39667.4	24829.8	45667.9	25424.2	-0.134892	0.15115
Kif4	P33174	Chromosome-associated kinesin KIF4 [OS=Mus musculus]	664972	1.51638e+06	964282	997699	861134	1.00593e+06	-0.134938	0.136172
Txn1	P10639	thioredoxin [OS=Mus musculus]	7.14815e+06	6.29965e+06	5.68076e+06	5.49494e+06	6.05806e+06	5.86022e+06	-0.135546	0.555451
Myl6	Q60605	Myosin light polypeptide 6 [OS=Mus musculus]	4.90285e+08	5.55578e+08	4.81375e+08	5.88928e+08	4.63851e+08	3.3686e+08	-0.136214	0.235978
Rpl22	P67984	60S ribosomal protein L22 [OS=Mus musculus]	2.31688e+06	2.54342e+06	3.92748e+06	2.07312e+06	2.23576e+06	3.68541e+06	-0.136527	0.135855
Kif2a	P28740	Isoform 2 of Kinesin-like protein KIF2A [OS=Mus musculus]	101251	150058	129998	148876	114648	82683.6	-0.139313	0.188015
Cnpy2	Q9QXT0	Protein canopy homolog 2 [OS=Mus musculus]	1.55624e+06	2.40694e+06	1.87774e+06	1.81723e+06	1.53727e+06	1.94164e+06	-0.141253	0.263139
Sprr2h	O70559	Small proline-rich protein 2H [OS=Mus musculus]	1.0939e+06	3.94343e+06	767877	561974	3.77403e+06	926629	-0.141563	0.0430946
Stat3	P42227	Signal transducer and activator of transcription 3 [OS=Mus musculus]	1.9694e+06	1.45085e+06	1.24104e+06	1.63508e+06	1.70013e+06	885511	-0.143242	0.162717
Actn1	Q7TPR4	Alpha-actinin-1 [OS=Mus musculus]	2.28693e+08	2.94628e+08	2.30796e+08	2.78558e+08	2.05106e+08	1.99074e+08	-0.143455	0.286903
Myo9a	Q8C170	unconventional myosin-IXa [OS=Mus musculus]	28463.4	79258.7	85832.1	87482.6	55028.5	32236.1	-0.147468	0.0923931
Actb	P60710	Actin, cytoplasmic 1 [OS=Mus musculus]	3.48726e+09	2.96403e+09	2.91563e+09	3.74714e+09	2.58254e+09	2.1258e+09	-0.147687	0.230771
Rap2c	Q8BU31	ras-related protein Rap-2c [OS=Mus musculus]	432271	494239	391550	561919	337320	289708	-0.148731	0.184238
Erlin2	Q8BFZ9	Erlin-2 [OS=Mus musculus]	336413	281504	330973	349387	184500	321409	-0.149818	0.226619
Acot8	P58137	Acyl-coenzyme A thioesterase 8 [OS=Mus musculus]	522521	690124	585820	874231	430974	315693	-0.149973	0.122031
Chaf1b	Q9D0N7	Chromatin assembly factor 1 subunit B [OS=Mus musculus]	25864.9	28859.9	55336.5	6400.58	49374.6	43360.7	-0.150829	0.078359
Myh9	Q8VDD5	Myosin-9 [OS=Mus musculus]	4.24629e+09	5.16665e+09	4.24061e+09	5.15854e+09	3.86159e+09	3.27628e+09	-0.151039	0.287393
Hist3h2ba	Q9D2U9	Histone H2B type 3-A [OS=Mus musculus]	810343	443976	1.25907e+06	628768	396749	1.2378e+06	-0.151193	0.0859021
Hist1h2bb	Q64475	Histone H2B type 1-B [OS=Mus musculus]	1.40829e+09	2.49363e+09	1.77761e+09	1.63314e+09	1.294e+09	2.17841e+09	-0.153707	0.177299
Ssr3	Q9DCF9	Translocon-associated protein subunit gamma [OS=Mus musculus]	178997	159372	315020	190695	227498	168401	-0.155578	0.161187
Capzb	P47757	Isoform 2 of F-actin-capping protein subunit beta [OS=Mus musculus]	8.1362e+07	7.74279e+07	7.74106e+07	8.81538e+07	6.93821e+07	5.40875e+07	-0.158512	0.340959
Hsp90aa1	P07901	Heat shock protein HSP 90-alpha [OS=Mus musculus]	2.01945e+07	1.62759e+07	2.22476e+07	1.98367e+07	1.66182e+07	1.61111e+07	-0.159676	0.4145
Top1	Q04750	DNA topoisomerase 1 [OS=Mus musculus]	1.555e+07	2.67655e+07	1.91653e+07	1.33341e+07	1.62332e+07	2.54626e+07	-0.159919	0.164204
Rpl15	Q9CZM2	60S ribosomal protein L15 [OS=Mus musculus]	4.37148e+07	3.67591e+07	4.72928e+07	3.5472e+07	4.10409e+07	3.78136e+07	-0.160352	0.571221
Impdh2	P24547	inosine-5'-monophosphate dehydrogenase 2 [OS=Mus musculus]	511527	667253	655904	888135	428914	322678	-0.162075	0.132429
Arid1a	A2BH40	AT-rich interactive domain-containing protein 1A [OS=Mus musculus]	30644.6	28382.4	25200.1	44322.1	16889.8	13991	-0.163498	0.111251
Timp3	P39876	Metalloproteinase inhibitor 3 [OS=Mus musculus]	7.43264e+06	5.34345e+06	7.22782e+06	6.15153e+06	7.00679e+06	4.7023e+06	-0.163501	0.307997
H3c1	P68433	Histone H3.1 [OS=Mus musculus]	6.07138e+08	1326704706	9.86578e+08	7.50348e+08	6.90407e+08	1.16621e+09	-0.163805	0.152333
Ap5b1	Q3TAP4	AP-5 complex subunit beta-1 [OS=Mus musculus]	31277.3	50709.5	35587.4	29651.1	41144.3	33980	-0.16627	0.249299
Rps2	P25444	40S ribosomal protein S2 [OS=Mus musculus]	1.31371e+07	1.11559e+07	1.65041e+07	1.35159e+07	1.00804e+07	1.26798e+07	-0.16945	0.331544
Coro1c	Q9WUM4	coronin-1C [OS=Mus musculus]	4.10233e+07	4.41113e+07	4.94395e+07	4.25561e+07	4.13618e+07	3.5721e+07	-0.169714	0.701164
Ubap2l	Q80X50	Ubiquitin-associated protein 2-like [OS=Mus musculus]	326187	460824	491809	359367	244965	530749	-0.172018	0.188126
Hist3h2a	Q8BFU2	Histone H2A type 3 [OS=Mus musculus]	1.14252e+09	1.81236e+09	1.61968e+09	1.004e+09	1.19003e+09	1.86389e+09	-0.172892	0.202215
Plec	Q9QXS1	Isoform PLEC-1A of Plectin [OS=Mus musculus]	5.93151e+08	6.72827e+08	6.01091e+08	6.66545e+08	5.06408e+08	4.82828e+08	-0.173264	0.486246
Actr3	Q99JY9	actin-related protein 3 [OS=Mus musculus]	1.92752e+07	1.97468e+07	2.01571e+07	2.31779e+07	1.38883e+07	1.53906e+07	-0.173959	0.317447
Emg1	O35130	Ribosomal RNA small subunit methyltransferase Nep1 [OS=Mus musculus]	164935	449096	157715	172419	105828	405630	-0.174388	0.078071
Idh1	O88844	Isocitrate dehydrogenase [NADP] cytoplasmic [OS=Mus musculus]	35118.7	24896.9	49050.9	11716.9	39021.1	45784.7	-0.176269	0.121656
Armcx1	Q9CX83	Armadillo repeat-containing X-linked protein 1 [OS=Mus musculus]	381013	346405	428958	204259	358651	460409	-0.176353	0.221136
Psat1	Q99K85	phosphoserine aminotransferase [OS=Mus musculus]	2.46974e+06	2.92413e+06	2.82203e+06	3.27176e+06	2.11509e+06	1.87796e+06	-0.177495	0.282554
Afap1	Q80YS6	actin filament-associated protein 1 [OS=Mus musculus]	165038	293368	119370	240877	139238	130343	-0.178716	0.130929
Rptor	Q8K4Q0	Regulatory-associated protein of mTOR [OS=Mus musculus]	34088.9	27610.9	52335.1	32055.5	42802.4	25797.2	-0.180056	0.19173
Eno1	P17182	alpha-enolase [OS=Mus musculus]	2.51794e+07	3.11279e+07	3.28596e+07	3.23413e+07	2.1539e+07	2.47444e+07	-0.181524	0.371774
Fads2	Q9Z0R9	fatty acid desaturase 2 [OS=Mus musculus]	312621	466562	504970	468475	386331	277513	-0.181537	0.248275
Urb1	Q571H0	nucleolar pre-ribosomal-associated protein 1 [OS=Mus musculus]	5940.67	52536	39713.2	5878.75	25621.4	55078	-0.181572	0.0677695
Gdi2	Q61598	Rab GDP dissociation inhibitor beta [OS=Mus musculus]	2.78136e+06	3.632e+06	2.94904e+06	3.03608e+06	2.64765e+06	2.56846e+06	-0.182102	0.550443
Pafah1b2	Q61206	platelet-activating factor acetylhydrolase IB subunit beta [OS=Mus musculus]	282847	432733	273116	586137	160083	124373	-0.183528	0.0891415
Rpl38	Q9JJI8	60s ribosomal protein l38 [OS=Mus musculus]	1.78111e+06	1.38578e+06	1.93262e+06	1.4258e+06	1.34459e+06	1.71959e+06	-0.183647	0.438085
Pin1	Q9QUR7	peptidyl-prolyl cis-trans isomerase NIMA-interacting 1 [OS=Mus musculus]	313353	801414	251468	542705	383553	276639	-0.183694	0.102908
Clic4	Q9QYB1	Chloride intracellular channel protein 4 [OS=Mus musculus]	1.15488e+07	1.41492e+07	1.16775e+07	1.50253e+07	9.06777e+06	8.78737e+06	-0.184865	0.27265
Rps16	P14131	40S ribosomal protein S16 [OS=Mus musculus]	2.07126e+06	2.3943e+06	2.62541e+06	2.06954e+06	1.68634e+06	2.47224e+06	-0.187186	0.444465
Vcl	Q64727	Vinculin [OS=Mus musculus]	7.55386e+07	1.03165e+08	7.68364e+07	9.14651e+07	6.90643e+07	6.31261e+07	-0.192271	0.354563
Rpf1	Q7TND5	Ribosome production factor 1 [OS=Mus musculus]	30148.8	120511	11045.2	41722.7	30763.6	68941.4	-0.1933	0.0661483
Rps11	P62281	40S ribosomal protein S11 [OS=Mus musculus]	2.74083e+07	2.85868e+07	2.89069e+07	2.4445e+07	2.40499e+07	2.57148e+07	-0.194192	2.20257
Upk3b	Q80YF6	Uroplakin-3b [OS=Mus musculus]	1.45995e+06	1.91501e+06	1.89402e+06	2.24863e+06	1.03615e+06	1.31743e+06	-0.195197	0.219008
Trim56	Q80VI1	E3 ubiquitin-protein ligase TRIM56 [OS=Mus musculus]	2.03807e+06	2.48815e+06	3.15045e+06	2.28737e+06	1.89225e+06	2.52469e+06	-0.195391	0.363733
Stk38	Q91VJ4	serine/threonine-protein kinase 38 [OS=Mus musculus]	35920.4	14895.3	40327.8	17516.1	30738.7	31314.1	-0.195936	0.160035
Csnk2b	P67871	Casein kinase II subunit beta [OS=Mus musculus]	650969	831320	597960	880616	459000	476026	-0.196277	0.222296
Fhl3	Q9R059	four and a half LIM domains protein 3 [OS=Mus musculus]	6.02357e+06	7.5965e+06	7.02665e+06	7.94468e+06	4.98797e+06	5.08002e+06	-0.1969	0.337693
Sqstm1	Q64337	Isoform 2 of Sequestosome-1 [OS=Mus musculus]	98933.8	61345.3	95304.2	78037	101094	43782.7	-0.197307	0.205164
Apex1	P28352	DNA-(apurinic or apyrimidinic site) lyase [OS=Mus musculus]	1.86176e+06	4.96166e+06	2.62623e+06	1.87938e+06	2.02949e+06	4.32544e+06	-0.198615	0.120851
Atg3	Q9CPX6	ubiquitin-like-conjugating enzyme ATG3 [OS=Mus musculus]	52912.8	47348.6	45246.1	46911.9	30838	49027.2	-0.198799	0.432226
Fabp5	Q05816	Fatty acid-binding protein, epidermal [OS=Mus musculus]	1.54163e+06	1.45497e+06	1.66034e+06	1.57514e+06	1.48386e+06	993056	-0.200732	0.457077
Tpm1	P58771	Isoform 2 of Tropomyosin alpha-1 chain [OS=Mus musculus]	1.66352e+08	1.77647e+08	1.42129e+08	1.74184e+08	1.34969e+08	1.13786e+08	-0.200888	0.43942
Stxbp4	Q9WV89	Syntaxin-binding protein 4 [OS=Mus musculus]	341876	760738	247002	294763	194960	682920	-0.202786	0.0973797
Cbx1	P83917	Chromobox protein homolog 1 [OS=Mus musculus]	148033	1.16879e+06	561018	367078	455978	806411	-0.204675	0.0906083
Tinagl1	Q99JR5	Tubulointerstitial nephritis antigen-like [OS=Mus musculus]	4.11774e+06	5.80629e+06	3.46943e+06	6.14168e+06	2.52834e+06	2.94829e+06	-0.205128	0.16692
Rpl36	P47964	60S ribosomal protein L36 [OS=Mus musculus]	4.9169e+06	3.86509e+06	5.17327e+06	3.11757e+06	4.13612e+06	4.84605e+06	-0.205833	0.409254
Dnmt3a	O88508	DNA (cytosine-5)-methyltransferase 3A [OS=Mus musculus]	89730.5	316885	169120	109810	141361	247956	-0.205997	0.118316
Traf7	Q922B6	E3 ubiquitin-protein ligase TRAF7 [OS=Mus musculus]	8135.97	54392	25245.2	3067.86	34350.8	38660.2	-0.206282	0.0782443
Tpm2	P58774	Isoform 2 of Tropomyosin beta chain [OS=Mus musculus]	5.48759e+06	7.73687e+06	5.62844e+06	6.62648e+06	5.22872e+06	4.48385e+06	-0.206463	0.364063
Yipf5	Q9EQQ2	Protein YIPF5 [OS=Mus musculus]	51929.9	40952.2	50613.5	44683.3	39765.6	39658.1	-0.209422	0.776206
Gapdh	P16858	glyceraldehyde-3-phosphate dehydrogenase [OS=Mus musculus]	8.18219e+07	9.19666e+07	1.13161e+08	9.18691e+07	6.20089e+07	9.41084e+07	-0.210538	0.395782
Lig3	P97386	DNA ligase 3 [OS=Mus musculus]	72517.5	133628	120137	120862	69747.5	91088.4	-0.211971	0.247835
Psmd3	P14685	26S proteasome non-ATPase regulatory subunit 3 [OS=Mus musculus]	93771.1	117598	91863.9	77747.7	72762.6	111146	-0.212753	0.401404
Hspd1	P63038	60 kDa heat shock protein, mitochondrial [OS=Mus musculus]	1.25985e+07	9.17473e+06	2.79088e+07	1.50592e+07	1.24509e+07	1.53132e+07	-0.21433	0.145682
Clasp2	Q8BRT1	Isoform 2 of CLIP-associating protein 2 [OS=Mus musculus]	72526.7	64774.5	121347	78456.2	64124	80120.1	-0.215889	0.258967
Rab10	P61027	ras-related protein rab-10 [OS=Mus musculus]	1.13833e+06	989545	1.2834e+06	1.26503e+06	1.039e+06	627408	-0.218703	0.319768
Dlg1	Q811D0	Isoform 3 of Disks large homolog 1 [OS=Mus musculus]	1.19307e+06	2.0879e+06	1.45987e+06	1.80191e+06	902559	1.36763e+06	-0.219366	0.236182
Prkar1a	Q9DBC7	cAMP-dependent protein kinase type I-alpha regulatory subunit [OS=Mus musculus]	1.17264e+07	1.46198e+07	1.31583e+07	1.44385e+07	1.10433e+07	8.42991e+06	-0.220234	0.410413
Pkn2	Q8BWW9	Serine/threonine-protein kinase N2 [OS=Mus musculus]	153119	225417	125329	361526	28639.7	41684.1	-0.222507	0.0747025
Farp1	F8VPU2	FERM, RhoGEF and pleckstrin domain-containing protein 1 [OS=Mus musculus]	2.38662e+07	3.27332e+07	2.71557e+07	2.88195e+07	1.9475e+07	2.34684e+07	-0.222937	0.461002
Shroom2	A2ALU4	Protein Shroom2 [OS=Mus musculus]	4.63397e+07	5.15017e+07	4.63508e+07	4.87022e+07	4.65645e+07	2.82718e+07	-0.223033	0.440452
Sqstm1	Q64337	sequestosome-1 [OS=Mus musculus]	1.03096e+07	8.02026e+06	1.13478e+07	1.17727e+07	6.79416e+06	6.83235e+06	-0.224592	0.301408
Rps6ka4	Q9Z2B9	Ribosomal protein S6 kinase alpha-4 [OS=Mus musculus]	30707.6	48511	39927.9	30819.4	35345.3	35795.8	-0.224725	0.459655
Ctnnb1	Q02248	Catenin beta-1 [OS=Mus musculus]	1.33053e+07	1.78076e+07	1.59432e+07	1.85804e+07	1.20913e+07	9.55053e+06	-0.226391	0.311188
Gcnt1	Q09324	beta-1,3-galactosyl-O-glycosyl-glycoprotein beta-1,6-N-acetylglucosaminyltransferase [OS=Mus musculus]	1.16849e+06	1.25459e+06	1.08855e+06	1.28838e+06	899689	811283	-0.227487	0.481238
G3bp2	P97379	Isoform B of Ras GTPase-activating protein-binding protein 2 [OS=Mus musculus]	1.38445e+06	901691	1.57613e+06	1.4623e+06	808707	1.02514e+06	-0.228667	0.272194
Kpna6	O35345	Importin subunit alpha-7 [OS=Mus musculus]	1.06771e+06	1.46777e+06	1.46745e+06	1.51127e+06	1.00569e+06	898244	-0.229087	0.351979
Carhsp1	Q9CR86	Calcium-regulated heat stable protein 1 [OS=Mus musculus]	170947	220001	256593	265635	176616	110032	-0.22956	0.24371
Smchd1	Q6P5D8	structural maintenance of chromosomes flexible hinge domain-containing protein 1 [OS=Mus musculus]	4.40419e+06	1.25862e+07	8.70343e+06	5.64962e+06	7.03449e+06	9.20521e+06	-0.231193	0.187925
Sar1a	P36536	GTP-binding protein SAR1a [OS=Mus musculus]	295393	241995	380099	272165	256439	252988	-0.231271	0.484863
Keap1	Q9Z2X8	Kelch-like ECH-associated protein 1 [OS=Mus musculus]	719659	508787	566494	473523	508872	543410	-0.234365	0.608912
Pex6	Q99LC9	Peroxisome assembly factor 2 [OS=Mus musculus]	36501.1	63400.2	114200	102459	49227.8	30200.2	-0.235248	0.125138
Arf2	Q8BSL7	ADP-ribosylation factor 2 [OS=Mus musculus]	1.69205e+07	1.301e+07	2.10221e+07	1.83853e+07	8.197e+06	1.66581e+07	-0.236772	0.262455
Mif	P34884	Macrophage Migration inhibitory factor [OS=Mus musculus]	1.53936e+06	1.78256e+06	2.06801e+06	1.67432e+06	1.40632e+06	1.48905e+06	-0.238171	0.727435
Rps20	P60867	40S ribosomal protein S20 [OS=Mus musculus]	6.99421e+06	6.84169e+06	1.21139e+07	8.51752e+06	6.8308e+06	6.61602e+06	-0.240563	0.293352
Hspa12b	Q9CZJ2	Heat shock 70 kDa protein 12B [OS=Mus musculus]	85763.2	186075	196465	185620	68271.2	142328	-0.241147	0.186563
Ptprf	A2A8L5	Receptor-type tyrosine-protein phosphatase F [OS=Mus musculus]	20149.5	30374.7	53118.8	11870	39366.1	36425.2	-0.241611	0.152109
Arpc5	Q9CPW4	Actin-related protein 2/3 complex subunit 5 [OS=Mus musculus]	4.20837e+06	2.95665e+06	4.11577e+06	3.8425e+06	3.13946e+06	2.55817e+06	-0.241788	0.456926
Hdac6	Q9Z2V5	histone deacetylase 6 [OS=Mus musculus]	37115.6	63073.5	31482.3	37068.3	22267	51967.4	-0.242453	0.20188
Polr2e	Q80UW8	DNA-directed RNA polymerases I, II, and III subunit RPABC1 [OS=Mus musculus]	851059	1.78214e+06	1.21335e+06	912449	886668	1.4511e+06	-0.24303	0.239059
Surf4	Q64310	surfeit locus protein 4 [OS=Mus musculus]	670607	872358	989374	778013	651575	709352	-0.243575	0.585019
Rpl24	Q8BP67	60S ribosomal protein L24 [OS=Mus musculus]	1.49702e+07	1.58129e+07	1.71766e+07	1.11125e+07	1.22859e+07	1.71037e+07	-0.243824	0.568909
Myo1d	Q5SYD0	Unconventional myosin-Id [OS=Mus musculus]	2.08984e+07	2.16726e+07	2.06559e+07	2.65459e+07	1.64604e+07	1.03045e+07	-0.246112	0.280401
Ddx47	Q9CWX9	Probable ATP-dependent RNA helicase DDX47 [OS=Mus musculus]	142943	202597	239199	155588	124628	212357	-0.247453	0.332964
Mpdz	Q8VBX6	multiple PDZ domain protein [OS=Mus musculus]	777049	1.44439e+06	978631	1.29096e+06	639280	764841	-0.247778	0.23562
Calu	O35887	Calumenin [OS=Mus musculus]	9.39013e+06	8.07502e+06	8.04158e+06	1.09634e+07	6.28613e+06	4.20682e+06	-0.249473	0.26319
Lgals1	P16045	Galectin-1 [OS=Mus musculus]	1.13649e+07	1.42193e+07	1.35608e+07	1.3817e+07	9.75934e+06	9.32993e+06	-0.250467	0.551377
Utp14a	Q640M1	U3 small nucleolar RNA-associated protein 14 homolog A [OS=Mus musculus]	57077	120407	47785.4	81713	60902.2	46733.5	-0.250608	0.182645
Dock6	Q8VDR9	Dedicator of cytokinesis protein 6 [OS=Mus musculus]	875341	475456	704705	43894.8	899107	784259	-0.251005	0.138548
Acta2	P62737	Actin, aortic smooth muscle [OS=Mus musculus]	3.56391e+09	3.67239e+09	2.89091e+09	3.71834e+09	2.73935e+09	2.04538e+09	-0.252182	0.425433
Gpc4	P51655	Glypican-4 [OS=Mus musculus]	1.49132e+06	3.6347e+06	1.08531e+06	2.60693e+06	2.20472e+06	396474	-0.254139	0.11661
Arhgef17	Q80U35	Rho guanine nucleotide exchange factor 17 [OS=Mus musculus]	65364	190460	128536	151877	53768.1	115519	-0.259147	0.173051
Scel	Q9EQG3	Sciellin [OS=Mus musculus]	2.29806e+06	2.65141e+06	1.9624e+06	2.81083e+06	1.45106e+06	1.51294e+06	-0.259295	0.31971
Soga1	E1U8D0	Protein SOGA1 [OS=Mus musculus]	90256.4	69604.5	95652.6	65054.8	95142.4	53234.6	-0.259624	0.401748
Ruvbl1	P60122	RuvB-like 1 [OS=Mus musculus]	3.85288e+06	3.08417e+06	3.18981e+06	3.38744e+06	1.91513e+06	3.15033e+06	-0.260668	0.468114
Nf2	P46662	merlin [OS=Mus musculus]	561621	410865	480816	469375	357165	386241	-0.261015	0.659897
Vdac3	Q60931	Voltage-dependent anion-selective channel protein 3 [OS=Mus musculus]	403991	595785	759309	597964	393591	475250	-0.262147	0.339525
Rp2	Q9EPK2	Protein XRP2 [OS=Mus musculus]	14289.3	53051.7	42269.4	42398.3	18546.2	30345.2	-0.26386	0.171798
Cotl1	Q9CQI6	coactosin-like protein [OS=Mus musculus]	33259.1	27765.1	32334.5	40640.6	11494.3	25546.4	-0.265215	0.239877
Hars	Q61035	Histidine--tRNA ligase, cytoplasmic [OS=Mus musculus]	158360	284871	237372	159823	139514	266527	-0.266358	0.285947
Mpp5	Q9JLB2	MAGUK p55 subfamily member 5 [OS=Mus musculus]	17452.3	154707	22882.2	128067	28828.9	5160.59	-0.267286	0.0653783
Rpn1	Q91YQ5	Dolichyl-diphosphooligosaccharide--protein glycosyltransferase subunit 1 [OS=Mus musculus]	1.61235e+06	1.90324e+06	3.24385e+06	2.60673e+06	1.4775e+06	1.53139e+06	-0.267457	0.241541
Fto	Q8BGW1	alpha-ketoglutarate-dependent dioxygenase FTO [OS=Mus musculus]	53105.4	44655.4	29649.5	47004.7	28743.8	29837.1	-0.271069	0.330869
Zpr1	Q62384	Zinc finger protein ZPR1 [OS=Mus musculus]	177639	130575	233473	116830	107321	224519	-0.271808	0.257348
Myo9b	Q9QY06	Unconventional myosin-IXb [OS=Mus musculus]	161119	211110	335241	236767	323404	25724.6	-0.272028	0.147162
Atp2a2	O55143	Sarcoplasmic/endoplasmic reticulum calcium ATPase 2 [OS=Mus musculus]	3.6658e+06	3.21354e+06	4.22364e+06	4.02507e+06	2.7521e+06	2.41693e+06	-0.272166	0.485362
Krt25	Q8VCW2	Keratin, type I cytoskeletal 25 [OS=Mus musculus]	51591.1	46082.6	25095.7	59721	39174.4	2586.39	-0.274731	0.141694
Csk	P41241	tyrosine-protein kinase CSK [OS=Mus musculus]	114350	174984	199359	119787	145235	138854	-0.275021	0.462713
Sec23a	Q01405	protein transport protein Sec23A [OS=Mus musculus]	136047	288300	226331	188542	130785	217757	-0.276797	0.301454
Cit	P49025	Citron Rho-interacting kinase [OS=Mus musculus]	8.37384e+06	7.31031e+06	8.42575e+06	9.7268e+06	5.37217e+06	4.79181e+06	-0.277526	0.367724
Hip1	Q8VD75	Huntingtin-interacting protein 1 [OS=Mus musculus]	1.09543e+06	1.39384e+06	1.11169e+06	977326	1.05421e+06	937916	-0.278183	0.959523
Ttc3	O88196	E3 ubiquitin-protein ligase TTC3 [OS=Mus musculus]	51304.7	107383	97665.5	75488.1	92723.2	43181.5	-0.278206	0.264959
Rab5c	P35278	Ras-related protein Rab-5C [OS=Mus musculus]	393504	394073	449647	403601	322601	293765	-0.278586	0.893602
Cobll1	Q3UMF0	Cordon-bleu protein-like 1 [OS=Mus musculus]	330030	533709	454632	694399	143911	247983	-0.279343	0.16253
Rnf214	Q8BFU3	Ring finger protein 214 [OS=Mus musculus]	48044.2	86530.2	12947.5	33493.6	49741.6	38317.6	-0.279345	0.147862
Asns	Q61024	Asparagine synthetase [glutamine-hydrolyzing] [OS=Mus musculus]	1.49825e+06	1.38856e+06	1.86454e+06	1.57054e+06	1.03084e+06	1.31195e+06	-0.279939	0.587949
Dhfr	P00375	dihydrofolate reductase [OS=Mus musculus]	26156.6	91015.5	84006.3	77704.7	39597.6	48385.8	-0.280005	0.192491
Vim	P20152	Vimentin [OS=Mus musculus]	1.17846e+09	1.30643e+09	1.17468e+09	1.17624e+09	8.9327e+08	9.43429e+08	-0.2805	1.04012
Rpl9	P51410	60S ribosomal protein L9 [OS=Mus musculus]	5.74331e+06	8.54046e+06	8.87551e+06	6.94965e+06	4.60394e+06	7.51198e+06	-0.280621	0.438769
Snu13	Q9D0T1	NHP2-like protein 1 [OS=Mus musculus]	1.47217e+06	3.70681e+06	2.15623e+06	1.26143e+06	1.48887e+06	3.28265e+06	-0.281976	0.179481
Rai1	Q61818	Retinoic acid-induced protein 1 [OS=Mus musculus]	160594	124239	262698	51859.4	66298.4	332117	-0.282134	0.117903
Rps15a	P62245	40S ribosomal protein S15a [OS=Mus musculus]	1.15315e+07	1.0894e+07	1.36523e+07	1.08222e+07	9.01007e+06	9.81232e+06	-0.283341	1.02213
Ugdh	O70475	UDP-glucose 6-dehydrogenase [OS=Mus musculus]	52249.5	357417	42686.2	197640	70755.6	102802	-0.285263	0.0872014
Prrc2c	Q3TLH4	Protein Prrc2c [OS=Mus musculus]	50891.1	12688.4	93116.2	42098.6	49665.5	36618.8	-0.287513	0.149419
Utp15	Q8C7V3	U3 small nucleolar RNA-associated protein 15 homolog [OS=Mus musculus]	167544	715349	372791	259241	100832	667897	-0.288677	0.118925
Ppp2r2a	Q6P1F6	Serine/threonine-protein phosphatase 2A 55 kDa regulatory subunit B alpha isoform [OS=Mus musculus]	417254	438234	557198	317642	356897	481560	-0.289176	0.578384
Synpo	Q8CC35	synaptopodin [OS=Mus musculus]	52921.9	184119	127169	40440.1	17109.9	240481	-0.289305	0.0982995
Prc1	Q99K43	Protein regulator of cytokinesis 1 [OS=Mus musculus]	398505	878700	755424	1.03236e+06	308349	322533	-0.289349	0.166333
Myo1c	Q9WTI7	Unconventional myosin-Ic [OS=Mus musculus]	4.75352e+07	5.36877e+07	5.08102e+07	5.66617e+07	3.41574e+07	3.33987e+07	-0.291514	0.519708
Map2k3	O09110	dual specificity mitogen-activated protein kinase kinase 3 [OS=Mus musculus]	6967.59	52977.8	36440.5	12815.2	44949.2	20919.9	-0.292748	0.131021
Pdlim2	Q8R1G6	PDZ and LIM domain protein 2 [OS=Mus musculus]	137549	265176	189079	200438	115794	166326	-0.294417	0.33823
Hmgb2	P30681	High mobility group protein B2 [OS=Mus musculus]	4.9695e+06	1.34464e+07	7.89467e+06	3.87232e+06	5.75121e+06	1.18275e+07	-0.294597	0.178049
Gar1	Q9CY66	H/ACA ribonucleoprotein complex subunit 1 [OS=Mus musculus]	754568	1.85341e+06	1.32505e+06	775599	646064	1.78349e+06	-0.295248	0.194183
Anxa5	P48036	annexin A5 [OS=Mus musculus]	254484	283673	148367	243758	97734.8	217499	-0.296485	0.280958
Incenp	Q9WU62	Inner centromere protein [OS=Mus musculus]	616129	1.03966e+06	778979	860444	464352	657169	-0.296854	0.376483
Ddr1	Q03146	Epithelial discoidin domain-containing receptor 1 [OS=Mus musculus]	116930	90237.7	124227	42631.9	203442	23539.1	-0.297666	0.130545
Pgam1	Q9DBJ1	Phosphoglycerate mutase 1 [OS=Mus musculus]	4.3632e+06	5.79335e+06	5.18979e+06	5.45161e+06	3.35051e+06	3.65992e+06	-0.300355	0.548827
Tmem33	Q9CR67	Transmembrane protein 33 [OS=Mus musculus]	311035	312480	407633	370827	166329	300118	-0.300479	0.402941
Hadha	Q8BMS1	Trifunctional enzyme subunit alpha, mitochondrial [OS=Mus musculus]	2.75942e+06	2.49482e+06	3.89967e+06	2.10877e+06	1.74127e+06	3.58188e+06	-0.300652	0.334115
Nme2	Q01768	nucleoside diphosphate kinase b [OS=Mus musculus]	1.8131e+06	2.67425e+06	2.56196e+06	1.86787e+06	1.89918e+06	1.95108e+06	-0.301938	0.751133
Pebp1	P70296	phosphatidylethanolamine-binding protein 1 [OS=Mus musculus]	631423	996649	1.16184e+06	1.13862e+06	503621	619764	-0.302618	0.283296
Slc9a3r1	P70441	Na(+)/H(+) exchange regulatory cofactor NHE-RF1 [OS=Mus musculus]	7.65148e+06	1.24979e+07	9.08015e+06	9.29976e+06	6.5011e+06	7.86662e+06	-0.30452	0.48966
Prss23	Q9D6X6	Serine protease 23 [OS=Mus musculus]	83102	167172	113982	124948	68000.2	101928	-0.304844	0.320274
Rps6	P62754	40S RIBOSOMAL PROTEIN S6 [OS=Mus musculus]	2.6848e+07	2.94579e+07	3.12399e+07	2.40184e+07	2.17191e+07	2.51112e+07	-0.305297	1.57806
Pitrm1	Q8K411	Presequence protease, mitochondrial [OS=Mus musculus]	205986	145987	194843	66540.7	158807	217066	-0.305661	0.296963
Suz12	Q80U70	Polycomb protein suz12 [OS=Mus musculus]	50422.8	142930	44046.9	34562.3	41693.7	115751	-0.306155	0.135592
Ctgf	P29268	Connective tissue growth factor [OS=Mus musculus]	5.66155e+07	3.58083e+07	4.30559e+07	3.84467e+07	3.81201e+07	3.29766e+07	-0.306573	0.610819
Ddx19a	Q61655	ATP-dependent RNA helicase DDX19A [OS=Mus musculus]	1.25122e+06	1.17183e+06	1.89607e+06	938812	1.28003e+06	1.27144e+06	-0.307395	0.468321
Atp1a1	Q8VDN2	Sodium/potassium-transporting ATPase subunit alpha-1 [OS=Mus musculus]	3.192e+06	3.79715e+06	4.09707e+06	4.1334e+06	2.75331e+06	2.06636e+06	-0.308312	0.463145
Mthfd1l	Q3V3R1	Monofunctional C1-tetrahydrofolate synthase, mitochondrial [OS=Mus musculus]	298572	279433	430712	333960	256071	224552	-0.308385	0.489195
Tes	P47226	Testin [OS=Mus musculus]	1.30836e+07	1.49281e+07	1.29011e+07	1.39772e+07	9.68271e+06	9.35654e+06	-0.309367	0.744059
Mrpl14	Q9D1I6	39S ribosomal protein L14, mitochondrial [OS=Mus musculus]	136023	100938	188579	106739	35209.6	201445	-0.309435	0.192769
Nefl	P08551	Neurofilament light polypeptide [OS=Mus musculus]	387141	224679	325169	339240	247488	169141	-0.309896	0.370293
Lasp1	Q61792	LIM and SH3 domain protein 1 [OS=Mus musculus]	9.73536e+06	1.34401e+07	9.51255e+06	1.12453e+07	7.55986e+06	7.56188e+06	-0.310027	0.523522
Npm3	Q9CPP0	Nucleoplasmin-3 [OS=Mus musculus]	303764	807514	436103	267959	279402	700013	-0.310935	0.184017
Rpl11	Q9CXW4	60S ribosomal protein L11 [OS=Mus musculus]	4.63777e+06	7.2637e+06	5.53137e+06	4.36616e+06	3.81518e+06	5.86584e+06	-0.311526	0.500787
Tnks1bp1	P58871	182 kDa tankyrase-1-binding protein [OS=Mus musculus]	9.20349e+06	8.79718e+06	1.57317e+07	6.18175e+06	1.22881e+07	8.67778e+06	-0.313304	0.313476
Lgals3	P16110	Galectin-3 [OS=Mus musculus]	293220	492473	231687	318204	300942	199569	-0.313425	0.310855
Nudcd1	Q6PIP5	NudC domain-containing protein 1 [OS=Mus musculus]	160605	275999	147406	219563	99730.4	150461	-0.314085	0.286776
Rhoa	Q9QUI0	Transforming protein RhoA [OS=Mus musculus]	248073	277151	569295	369229	177844	333286	-0.314134	0.237742
Vdac1	Q60932	voltage-dependent anion-selective channel protein 1 [OS=Mus musculus]	2.39146e+06	2463453	3.90144e+06	2.99978e+06	2.11649e+06	1.91993e+06	-0.315533	0.410476
Mtor	Q9JLN9	Serine/threonine-protein kinase mTOR [OS=Mus musculus]	20639.7	31333.3	68879.3	54811.5	26529.8	15740.9	-0.315964	0.158917
Btf3	Q64152	transcription factor BTF3 [OS=Mus musculus]	95557.2	165357	281461	122078	100037	213561	-0.316036	0.214548
Gna11	P21278	guanine nucleotide-binding protein subunit alpha-11 [OS=Mus musculus]	170694	132985	391176	310505	138105	108978	-0.317515	0.16913
Cat	P24270	catalase [OS=Mus musculus]	485584	383645	693728	401497	427266	425232	-0.317747	0.489616
Lamc1	P02468	Laminin subunit gamma-1 [OS=Mus musculus]	9.81876e+06	1.58456e+07	9.12064e+06	1.42075e+07	7.35809e+06	6.34192e+06	-0.317812	0.282945
Rab21	P35282	Ras-related protein Rab-21 [OS=Mus musculus]	444149	500781	628293	441455	388474	432154	-0.317917	0.847206
Ipo8	Q7TMY7	Importin-8 [OS=Mus musculus]	58875.2	60648	57835.7	30105.1	73309.1	38699.1	-0.319631	0.371927
Slit2	Q9R1B9	Slit homolog 2 protein [OS=Mus musculus]	2.71817e+06	4.28562e+06	2.78021e+06	4.52653e+06	1.79076e+06	1.52014e+06	-0.320043	0.234206
Cyr61	P18406	Protein CYR61 [OS=Mus musculus]	4.97916e+08	1.91463e+08	3.98446e+08	2.49275e+08	3.32602e+08	2.88752e+08	-0.321317	0.317322
Trap1	Q9CQN1	heat shock protein 75 kDa, mitochondrial [OS=Mus musculus]	173555	70980.8	191736	121896	99788.1	127385	-0.321717	0.307577
Rps14	P62264	40S ribosomal protein S14 [OS=Mus musculus]	1.37532e+07	1.24393e+07	1.41494e+07	1.14873e+07	8.5596e+06	1.21548e+07	-0.325147	1.04564
H1f0	P10922	Histone H1.0 [OS=Mus musculus]	1.69979e+07	3.4476e+07	2.52718e+07	1.20809e+07	1.65804e+07	3.25972e+07	-0.325178	0.256025
Rab8a	P55258	Ras-related protein Rab-8A [OS=Mus musculus]	1.24583e+07	1.12409e+07	1.6702e+07	1.16615e+07	9.49765e+06	1.10618e+07	-0.326399	0.699866
Thada	A8C756	Thyroid adenoma-associated protein homolog [OS=Mus musculus]	70842.2	209327	148558	106420	108653	126822	-0.326507	0.288001
Coro1b	Q9WUM3	Coronin-1B [OS=Mus musculus]	5.59902e+06	7.96148e+06	6.93423e+06	7.09143e+06	5.30122e+06	3.94137e+06	-0.327373	0.536604
Spc25	Q3UA16	Kinetochore protein Spc25 [OS=Mus musculus]	51129.4	59731.3	38445.8	29442.3	44304.6	45218.3	-0.327736	0.559152
Gga1	Q8R0H9	ADP-ribosylation factor-binding protein GGA1 [OS=Mus musculus]	48295.3	40019.2	68508.2	35552.6	52331	37066.1	-0.327788	0.457699
Rab6a	P35279	Ras-related protein Rab-6A [OS=Mus musculus]	5.21753e+06	5.62715e+06	7.60552e+06	5.96845e+06	3.74994e+06	4.97786e+06	-0.328187	0.569193
Luc7l2	Q7TNC4	Putative RNA-binding protein Luc7-like 2 [OS=Mus musculus]	90264.4	243794	223135	60912.4	35010	346540	-0.332623	0.126477
Specc1	Q5SXY1	Cytospin-B [OS=Mus musculus]	2.30368e+06	2.78245e+06	2.3112e+06	2.52444e+06	1.76947e+06	1.55864e+06	-0.337941	0.705191
Ezh2	Q61188	Histone-lysine N-methyltransferase EZH2 [OS=Mus musculus]	5653.62	51428.2	49807.4	21256.4	55191.9	8111.94	-0.338065	0.133524
Pkm	P52480	Pyruvate kinase PKM [OS=Mus musculus]	1.14738e+07	1.11185e+07	1.39276e+07	1.07701e+07	9.36119e+06	8.75e+06	-0.338551	1.12266
Ddx49	Q4FZF3	Probable ATP-dependent RNA helicase ddx49 [OS=Mus musculus]	22350.5	75193.4	41870.7	36305.1	15602.8	58329.7	-0.338766	0.188253
Csrp2	P97314	Cysteine and glycine-rich protein 2 [OS=Mus musculus]	1.51022e+06	1.92559e+06	1.37821e+06	1.82892e+06	1.04805e+06	927623	-0.339503	0.441533
Rpl19	P84099	60S ribosomal protein L19 [OS=Mus musculus]	8.86674e+06	6.92244e+06	9.47203e+06	7.39787e+06	5.39055e+06	7.17582e+06	-0.339506	0.819733
Gnb2	P62880	Guanine nucleotide-binding protein G(I)/G(S)/G(T) subunit beta-2 [OS=Mus musculus]	7.57702e+06	6.87694e+06	8.00197e+06	7.43455e+06	5.72824e+06	4.58413e+06	-0.339527	0.815806
Krr1	Q8BGA5	KRR1 small subunit processome component homolog [OS=Mus musculus]	87496	234584	132765	79015.9	11460.3	268910	-0.339838	0.132329
Drap1	Q9D6N5	Dr1-associated corepressor [OS=Mus musculus]	30412.7	91129.9	43374	50378.5	41723.8	38177.5	-0.340123	0.242134
Pawr	Q925B0	PRKC apoptosis WT1 regulator protein [OS=Mus musculus]	7.51779e+06	1.17666e+07	7.60097e+06	9.61079e+06	5.72436e+06	5.89859e+06	-0.340465	0.425515
Ubr2	Q6WKZ8	E3 ubiquitin-protein ligase UBR2 [OS=Mus musculus]	496951	511441	293224	332489	257067	438282	-0.340691	0.446396
Snap47	Q8R570	Synaptosomal-associated protein 47 [OS=Mus musculus]	70395.8	78548.2	58601.8	69651.7	39820.4	54340.3	-0.341386	0.633014
Lypla1	P97823	Acyl-protein thioesterase 1 [OS=Mus musculus]	301030	365564	584826	367809	265420	354075	-0.341999	0.407467
Ctnna1	P26231	Catenin alpha-1 [OS=Mus musculus]	6.54369e+07	7.88474e+07	7.42293e+07	7.0057e+07	5.21843e+07	5.00407e+07	-0.342952	0.966871
Arl1	P61211	ADP-ribosylation factor-like protein 1 [OS=Mus musculus]	724245	581528	910514	788503	501152	457101	-0.343468	0.482679
Kdelr2	Q9CQM2	ER lumen protein-retaining receptor 2 [OS=Mus musculus]	1.08179e+06	40974.5	1.65602e+06	765019	1.41622e+06	7672.74	-0.344242	0.114443
Fkbp1a	P26883	Peptidyl-prolyl cis-trans isomerase FKBP1A [OS=Mus musculus]	494865	518482	566954	594395	264876	384701	-0.345245	0.496142
Flnb	Q80X90	Filamin-B [OS=Mus musculus]	4.54289e+08	6.06172e+08	4.77485e+08	5.03523e+08	3.51828e+08	3.54824e+08	-0.345789	0.726601
Acsf2	Q8VCW8	Acyl-CoA synthetase family member 2, mitochondrial [OS=Mus musculus]	836889	1.60411e+06	661616	870157	55416.2	1.5157e+06	-0.345853	0.16176
Nop56	Q9D6Z1	Nucleolar protein 56 [OS=Mus musculus]	2.77674e+06	1.28915e+07	5.74266e+06	3.46971e+06	2.94452e+06	1.04077e+07	-0.348008	0.148023
Clic1	Q9Z1Q5	chloride intracellular channel protein 1 [OS=Mus musculus]	9.93228e+06	1.33512e+07	1.05187e+07	1.11345e+07	7.13622e+06	8.28603e+06	-0.348038	0.691904
Map4k4	P97820	Mitogen-activated protein kinase kinase kinase kinase 4 [OS=Mus musculus]	807585	1.12597e+06	926939	963319	596099	687643	-0.348227	0.639683
Trp53bp1	P70399	tumor suppressor p53-binding protein 1 [OS=Mus musculus]	14156.7	37754.9	41028.7	21073.7	18565.7	33367.7	-0.348267	0.277529
Rab1b	Q9D1G1	ras-related protein Rab-1B [OS=Mus musculus]	9.46853e+06	8.81182e+06	1.08479e+07	8.67337e+06	7.23104e+06	6.95096e+06	-0.349887	1.22338
Hist1h1d	P43277	Histone H1.3 [OS=Mus musculus]	8.27355e+06	21827242	1.51127e+07	7.49347e+06	9.36341e+06	1.86112e+07	-0.350234	0.246734
Polr2g	P62488	DNA-directed RNA polymerase II subunit rpb7 [OS=Mus musculus]	31653.6	206825	119788	80012.5	72147.8	128309	-0.353191	0.184824
Rif1	Q6PR54	Telomere-associated protein RIF1 [OS=Mus musculus]	45638.5	48864.8	26231	40875.5	41925.4	11702.2	-0.353403	0.290624
Bclaf1	Q8K019	Bcl-2-associated transcription factor 1 [OS=Mus musculus]	86049.5	55799.2	197397	73034.2	115169	76832.1	-0.356144	0.212835
Ripor1	Q68FE6	RHO family-interacting cell polarization regulator 1 [OS=Mus musculus]	101452	64096.3	122771	73213.8	103765	48264.1	-0.356184	0.375437
Ahcyl1	Q80SW1	S-adenosylhomocysteine hydrolase-like protein 1 [OS=Mus musculus]	417279	550138	444148	431974	258731	411685	-0.356661	0.689014
Flii	Q9JJ28	protein flightless-1 homolog [OS=Mus musculus]	2.68058e+06	3.54143e+06	3.21297e+06	3.26652e+06	2.61306e+06	1.48241e+06	-0.357927	0.525534
Sucla2	Q9Z2I9	Succinate--CoA ligase [ADP-forming] subunit beta, mitochondrial [OS=Mus musculus]	343115	365632	556964	421912	228626	336432	-0.358869	0.455687
Ints10	Q8K2A7	Integrator complex subunit 10 [OS=Mus musculus]	9937.24	14782.5	61601.9	18389.9	19237.4	29645.6	-0.359698	0.13925
Srp68	Q8BMA6	Signal recognition particle subunit SRP68 [OS=Mus musculus]	62940.4	90823	123523	76229.1	70460.7	69317.7	-0.360295	0.506893
Pgk1	P09411	phosphoglycerate kinase 1 [OS=Mus musculus]	5.72075e+06	8.28524e+06	6.55347e+06	5.91558e+06	4.04235e+06	6.04204e+06	-0.361732	0.696635
Stt3a	P46978	Dolichyl-diphosphooligosaccharide--protein glycosyltransferase subunit STT3A [OS=Mus musculus]	1.14251e+06	779626	1.3812e+06	1.08295e+06	764042	722586	-0.36239	0.513979
Nras	P08556	GTPase NRas [OS=Mus musculus]	471851	362429	543181	452374	295255	323051	-0.363484	0.646532
Hmgb1	P63158	High mobility group protein B1 [OS=Mus musculus]	6.52531e+06	2.30636e+07	1.17742e+07	7.53823e+06	7.5453e+06	1.70599e+07	-0.363822	0.203839
Psme2	P97372	proteasome activator complex subunit 2 [OS=Mus musculus]	43296	80501.1	77879.3	55265.7	53834.5	47362.6	-0.366223	0.544539
S100a11	P50543	protein S100-A11 [OS=Mus musculus]	2.55113e+06	3.01917e+06	3.15404e+06	1.67079e+06	2.46865e+06	2.62877e+06	-0.36627	0.871881
Srp54	P14576	signal recognition particle 54 kDa protein [OS=Mus musculus]	2.9478e+06	3.43124e+06	2.68734e+06	2.82684e+06	2.49958e+06	1.7059e+06	-0.366525	0.786456
Capza2	P47754	F-actin-capping protein subunit alpha-2 [OS=Mus musculus]	5.36851e+07	5.47635e+07	4.68665e+07	5.17225e+07	3.82129e+07	3.04182e+07	-0.36792	0.804707
Nono	Q99K48	Non-POU domain-containing octamer-binding protein [OS=Mus musculus]	1.67012e+06	4.21671e+06	2.71233e+06	1.58867e+06	1.07482e+06	3.99769e+06	-0.36842	0.215467
Rps24	P62849	40S ribosomal protein S24 [OS=Mus musculus]	7.45427e+06	8.01314e+06	8.83828e+06	5.99923e+06	4.91871e+06	7.8893e+06	-0.370006	0.893209
Cops3	O88543	COP9 signalosome complex subunit 3 [OS=Mus musculus]	84799.8	161265	163395	109345	88007.9	119193	-0.371311	0.491959
Cct3	P80318	T-complex protein 1 subunit gamma [OS=Mus musculus]	1.53e+07	1.74844e+07	1.99154e+07	1.74961e+07	1.10854e+07	1.21595e+07	-0.371317	0.768301
Zfyve26	Q5DU37	Zinc finger FYVE domain-containing protein 26 [OS=Mus musculus]	119716	110851	267819	133351	146748	105148	-0.371482	0.291374
Dync1i2	O88487	cytoplasmic dynein 1 intermediate chain 2 [OS=Mus musculus]	63821.2	42325.6	53677.2	35892.9	48216.7	39238.3	-0.373751	0.776456
Csnk2a1	Q60737	Casein kinase II subunit alpha [OS=Mus musculus]	1.0804e+06	1.56775e+06	1.5658e+06	1.69538e+06	999912	554556	-0.3748	0.363066
Tubb4b	P68372	Tubulin beta-4B chain [OS=Mus musculus]	9.33134e+07	8.84402e+07	1.06272e+08	8.16944e+07	6.2648e+07	7.76921e+07	-0.37541	1.30935
Flnc	Q8VHX6	Filamin-C [OS=Mus musculus]	1.8471e+08	2.27961e+08	1.9252e+08	2.10655e+08	1.30071e+08	1.25583e+08	-0.376104	0.686608
Krt7	Q9DCV7	Keratin, type II cytoskeletal 7 [OS=Mus musculus]	2.34943e+08	1.57326e+08	2.33462e+08	1.41791e+08	1.32189e+08	2.08053e+08	-0.376413	0.614276
Anxa1	P10107	annexin A1 [OS=Mus musculus]	1.03782e+07	7.34095e+06	9.07139e+06	7.30922e+06	6.5071e+06	6.80537e+06	-0.377564	1.06163
Aif1l	Q9EQX4	allograft inflammatory factor 1-like [OS=Mus musculus]	72628.7	82654.3	106748	130559	51760.5	19308.2	-0.378041	0.228187
Tmed2	Q9R0Q3	Transmembrane emp24 domain-containing protein 2 [OS=Mus musculus]	33776.8	54868.1	135627	86590.4	33362.6	52526.7	-0.378824	0.190353
Slc25a3	Q8VEM8	Phosphate carrier protein, mitochondrial [OS=Mus musculus]	1.62242e+06	1.36543e+06	3.65893e+06	2.2801e+06	1.32357e+06	1.49888e+06	-0.381435	0.26223
Arpc1b	Q9WV32	Actin-related protein 2/3 complex subunit 1B [OS=Mus musculus]	1.91977e+07	2.00085e+07	1.77618e+07	2.28855e+07	9.86353e+06	1.09343e+07	-0.383068	0.451307
Tmem214	Q8BM55	Transmembrane protein 214 [OS=Mus musculus]	102593	200785	206163	164633	103926	121803	-0.384384	0.44752
Hist2h2ab	Q64522	Histone H2A type 2-B [OS=Mus musculus]	2.28482e+07	6.10443e+07	5.2133e+07	2.70562e+07	2.6481e+07	5.0588e+07	-0.385558	0.309788
Gtf2i	Q9ESZ8	General transcription factor II-I [OS=Mus musculus]	97133.9	757136	401552	102512	217894	640868	-0.385612	0.145124
Odf2	A3KGV1	Outer dense fiber protein 2 [OS=Mus musculus]	10742.7	36840.9	43407.8	29905.4	23426.9	16231.6	-0.38739	0.26599
Lyar	Q08288	Cell growth-regulating nucleolar protein [OS=Mus musculus]	453703	1.67166e+06	869894	462879	295428	1.53147e+06	-0.387472	0.16847
Kdm2a	P59997	Lysine-specific demethylase 2A [OS=Mus musculus]	12177.8	71023.4	65237.3	32245.1	23385.7	57785.1	-0.388242	0.211815
Rpl17	Q9CPR4	60S ribosomal protein L17 [OS=Mus musculus]	9.5267e+06	1.11932e+07	1.04083e+07	7.7389e+06	7.10221e+06	8.93484e+06	-0.388716	1.56329
Ctnna2	Q61301	Catenin alpha-2 [OS=Mus musculus]	942558	1.40131e+06	993607	998036	731444	819162	-0.389027	0.729916
Cdc42	P60766	Cell division control protein 42 homolog [OS=Mus musculus]	610812	707665	853086	716385	380766	560768	-0.389361	0.645371
Tuba1c	P68373	Tubulin alpha-1C chain [OS=Mus musculus]	1.25563e+08	1.58364e+08	1.58112e+08	1.40105e+08	8.2381e+07	1.14887e+08	-0.389831	0.809259
Nip7	Q9CXK8	60S ribosome subunit biogenesis protein NIP7 homolog [OS=Mus musculus]	108329	434237	219056	15088.6	189753	376050	-0.390809	0.159798
Rabgap1	A2AWA9	Rab GTPase-activating protein 1 [OS=Mus musculus]	431280	390829	492161	437388	262128	302787	-0.390944	0.792384
Smarca5	Q91ZW3	SWI/SNF-related matrix-associated actin-dependent regulator of chromatin subfamily A member 5 [OS=Mus musculus]	1.07198e+07	1.91015e+07	1.38671e+07	8.90491e+06	9.04274e+06	1.53629e+07	-0.391273	0.460773
Edc4	Q3UJB9	Enhancer of mRNA-decapping protein 4 [OS=Mus musculus]	615092	372241	816236	415086	393805	565880	-0.391663	0.440208
Fbl	P35550	rRNA 2'-O-methyltransferase fibrillarin [OS=Mus musculus]	7.91246e+06	1.89853e+07	1.09737e+07	7.53707e+06	6.31895e+06	1.50023e+07	-0.392125	0.283304
Sfn	O70456	14-3-3 protein sigma [OS=Mus musculus]	329631	298070	64930.9	181976	194469	151035	-0.39297	0.259551
Srsf3	P84104	Serine/arginine-rich splicing factor 3 [OS=Mus musculus]	555038	637134	550805	331405	322439	672212	-0.394412	0.514309
Ncl	P09405	Nucleolin [OS=Mus musculus]	3.25385e+07	1.05899e+08	4.93715e+07	3.406e+07	3.08553e+07	7.79559e+07	-0.394549	0.216671
Nolc1	E9Q5C9	nucleolar and coiled-body phosphoprotein 1 [OS=Mus musculus]	2.63757e+06	5.84677e+06	2.42537e+06	1.81992e+06	3.36486e+06	3.10592e+06	-0.396047	0.29325
Psmc5	P62196	26S proteasome regulatory subunit 8 [OS=Mus musculus]	621571	1.08007e+06	737190	762655	541845	548777	-0.396114	0.556035
Polr2a	P08775	DNA-directed RNA polymerase II subunit RPB1 [OS=Mus musculus]	2.38521e+06	5.36659e+06	3.30105e+06	2.16703e+06	1.6567e+06	4.57224e+06	-0.396651	0.283473
Ppp1r12a	Q9DBR7	Protein phosphatase 1 regulatory subunit 12A [OS=Mus musculus]	7.27445e+06	1.22979e+07	9.35869e+06	9.14685e+06	6.00641e+06	6.81715e+06	-0.397055	0.598537
Rack1	P68040	Receptor of activated protein C kinase 1 [OS=Mus musculus]	8.38826e+06	7.89414e+06	1.05921e+07	7.60566e+06	6.35072e+06	6.44453e+06	-0.397606	1.10011
Hmg20a	Q9DC33	High mobility group protein 20A [OS=Mus musculus]	42261.3	86424.7	53026.5	41209.9	34937.9	61703.8	-0.398542	0.3973
Ptpn13	Q64512	Tyrosine-protein phosphatase non-receptor type 13 [OS=Mus musculus]	6.15367e+06	7.0309e+06	5.55111e+06	5.72458e+06	3.0867e+06	5.40198e+06	-0.398551	0.739212
Hadhb	Q99JY0	Trifunctional enzyme subunit beta, mitochondrial [OS=Mus musculus]	1.98398e+06	1.52637e+06	1.82165e+06	1.15765e+06	1.27211e+06	1.61293e+06	-0.39936	1.055
Tyms	P07607	thymidylate synthase [OS=Mus musculus]	50196.1	55541.9	39908.7	53184.6	34431.6	22770.5	-0.399907	0.517057
Pgd	Q9DCD0	6-phosphogluconate dehydrogenase, decarboxylating [OS=Mus musculus]	2.61024e+06	4.67428e+06	3.64434e+06	2.98416e+06	2.30567e+06	2.98535e+06	-0.40128	0.62433
Melk	Q61846	Maternal embryonic leucine zipper kinase [OS=Mus musculus]	141348	259273	145356	131652	104061	177655	-0.401411	0.427078
Cul7	Q8VE73	Cullin-7 [OS=Mus musculus]	252379	271018	195540	227293	164594	152082	-0.402344	0.832023
Gipc2	Q9Z2H7	PDZ domain-containing protein GIPC2 [OS=Mus musculus]	42631.6	40487.8	58368.1	53582.4	32439	21025.7	-0.402429	0.44537
Aurkaip1	Q9DCJ7	Aurora kinase A-interacting protein [OS=Mus musculus]	3.2325e+06	1.70835e+06	2.27197e+06	2.24653e+06	1.46083e+06	1.74908e+06	-0.402601	0.512648
Tgfb1i1	Q62219	Transforming growth factor beta-1-induced transcript 1 protein [OS=Mus musculus]	1.01024e+06	1.16126e+06	1.17762e+06	1.10694e+06	680627	744265	-0.4036	0.887378
Fam96b	Q9D187	Mitotic spindle-associated MMXD complex subunit MIP18 [OS=Mus musculus]	36791.8	63313.8	50158.6	48947.3	30936.6	33705.8	-0.40367	0.573568
Rps3	P62908	40S ribosomal protein S3 [OS=Mus musculus]	3.71173e+07	3.35733e+07	3.61729e+07	2.87425e+07	2.70126e+07	2.49618e+07	-0.404828	2.3368
Tuba1a	P68369	tubulin alpha-1A chain [OS=Mus musculus]	6.57434e+06	6.60225e+06	6.59707e+06	6.36449e+06	3.29197e+06	5.26649e+06	-0.406046	0.834258
Nudc	O35685	nuclear migration protein nudC [OS=Mus musculus]	1.38495e+06	1.82922e+06	1.20332e+06	1.18553e+06	1.00967e+06	1.1373e+06	-0.406621	0.871347
Myof	Q69ZN7	Myoferlin [OS=Mus musculus]	419663	520658	548483	411420	335089	375327	-0.408291	1.27729
Psma6	Q9QUM9	Proteasome subunit alpha type-6 [OS=Mus musculus]	695874	444290	1.52457e+06	660459	820854	524879	-0.409532	0.259046
Rbm3	O89086	RNA-binding protein 3 [OS=Mus musculus]	493185	1.13885e+06	2.1655e+06	530106	276269	2.05175e+06	-0.409996	0.159197
Srgap2	Q91Z67	SLIT-ROBO Rho GTPase-activating protein 2 [OS=Mus musculus]	646821	527139	515152	564978	416996	289070	-0.410251	0.705689
Cdh11	P55288	Cadherin-11 [OS=Mus musculus]	795333	1.48145e+06	920471	1.11184e+06	495581	796277	-0.411579	0.406616
Kat7	Q5SVQ0	Histone acetyltransferase KAT7 [OS=Mus musculus]	80137.5	141837	102930	58434.4	59775	125895	-0.412518	0.397663
Urod	P70697	Uroporphyrinogen decarboxylase [OS=Mus musculus]	40439.1	67380.3	64076	44043.2	36109.5	48685.7	-0.415968	0.708922
Myh14	Q6URW6	myosin-14 [OS=Mus musculus]	1.48055e+07	1.87589e+07	1.35981e+07	1.47543e+07	1.09729e+07	9.61071e+06	-0.416424	0.834815
Prkcd	P28867	protein kinase C delta type [OS=Mus musculus]	117800	252540	160478	141982	146592	109101	-0.416631	0.462389
Rrp12	Q6P5B0	RRP12-like protein [OS=Mus musculus]	1.90937e+06	3.18368e+06	3.08043e+06	1.23649e+06	1.86374e+06	3.0193e+06	-0.41753	0.443537
	P06330	Ig heavy chain V region AC38 205.12 [OS=Mus musculus]	372169	2.68913e+06	341691	331419	1.87566e+06	340710	-0.417556	0.110775
Mvb12a	Q78HU3	Multivesicular body subunit 12A [OS=Mus musculus]	145494	35826.9	31503	25681.6	92209.4	41366.2	-0.418301	0.157995
Arpc4	P59999	Actin-related protein 2/3 complex subunit 4 [OS=Mus musculus]	9.04893e+06	1.0884e+07	9.493e+06	9.97687e+06	6.3122e+06	5.71784e+06	-0.419134	0.791919
Wdr75	Q3U821	WD repeat-containing protein 75 [OS=Mus musculus]	112830	331695	154891	93645.4	110892	243709	-0.419266	0.24211
Yme1l1	O88967	ATP-dependent zinc metalloprotease YME1L1 [OS=Mus musculus]	4.20745e+07	70722184	4.93723e+07	4.44596e+07	3.84036e+07	3.83762e+07	-0.41964	0.705065
Rras2	P62071	Ras-related protein R-Ras2 [OS=Mus musculus]	3.09544e+06	2.55593e+06	2.62371e+06	2.39096e+06	1.92403e+06	1.87095e+06	-0.419779	1.37301
Mcm3	P25206	DNA replication licensing factor mcm3 [OS=Mus musculus]	977458	2.48249e+06	1.78801e+06	1.08877e+06	756863	2.07704e+06	-0.419918	0.305737
Atic	Q9CWJ9	bifunctional purine biosynthesis protein purH [OS=Mus musculus]	2.36801e+06	3.13455e+06	2.74705e+06	3.33195e+06	1.45047e+06	1.37545e+06	-0.421895	0.442033
Nipbl	Q6KCD5	Nipped-B-like protein [OS=Mus musculus]	35004.8	22834.5	53513	6198.08	27364.5	49443.7	-0.423839	0.243113
Arpc2	Q9CVB6	Actin-related protein 2/3 complex subunit 2 [OS=Mus musculus]	1.59172e+07	1.91796e+07	1.85327e+07	1.64673e+07	1.15306e+07	1.19724e+07	-0.424097	1.1475
Stk26	Q99JT2	serine/threonine-protein kinase 26 [OS=Mus musculus]	2.4534e+06	2.54348e+06	2.96895e+06	3.07733e+06	1.55683e+06	1.30081e+06	-0.424583	0.514779
Eef1e1	Q9D1M4	Eukaryotic translation elongation factor 1 epsilon-1 [OS=Mus musculus]	1.82591e+06	2.50459e+06	2.04203e+06	1.74739e+06	1.36159e+06	1.63655e+06	-0.425296	1.10543
Set	Q9EQU5	Protein SET [OS=Mus musculus]	45598.6	287691	184203	131905	43785.1	209395	-0.426362	0.200257
Atg2a	Q6P4T0	Autophagy-related protein 2 homolog A [OS=Mus musculus]	57588.4	129083	133210	77155.1	73986.4	86816.7	-0.426828	0.476899
Rpl21	O09167	60S ribosomal protein L21 [OS=Mus musculus]	4.00176e+06	4.13828e+06	5.04934e+06	3.31249e+06	2.72814e+06	3.76999e+06	-0.426961	1.18683
Cgn	P59242	cingulin [OS=Mus musculus]	4.06137e+07	5.73622e+07	4.30304e+07	4.29431e+07	3.01109e+07	3.18031e+07	-0.427334	0.848329
Prdx2	Q61171	Peroxiredoxin-2 [OS=Mus musculus]	2.43795e+06	2.46682e+06	2.89997e+06	2.39168e+06	1.53266e+06	1.87314e+06	-0.428927	1.08076
Nes	Q6P5H2	Nestin [OS=Mus musculus]	1.54897e+07	1.8187e+07	1.47531e+07	1.512e+07	9.65515e+06	1.11821e+07	-0.429615	1.00883
Fam120a	Q6A0A9	Constitutive coactivator of PPAR-gamma-like protein 1 [OS=Mus musculus]	37980.4	47811.4	51061.2	61440.3	7776.87	32260.8	-0.431461	0.299238
Erbin	Q80TH2	Erbin [OS=Mus musculus]	222009	259464	318361	249014	178265	165329	-0.432622	0.837977
Shroom3	Q9QXN0	protein Shroom3 [OS=Mus musculus]	82101.3	142406	121505	77762.8	59139.9	119378	-0.433097	0.524123
Rps18	P62270	40S ribosomal protein S18 [OS=Mus musculus]	2.32181e+06	2.17364e+06	6.51511e+06	3.89414e+06	1.70814e+06	2.55215e+06	-0.433232	0.240787
Pdlim7	Q3TJD7	PDZ and LIM domain protein 7 [OS=Mus musculus]	7.59271e+06	1.10383e+07	7.5563e+06	8.33047e+06	5.551e+06	5.50707e+06	-0.433665	0.695299
Mtap	Q9CQ65	S-methyl-5'-thioadenosine phosphorylase [OS=Mus musculus]	6.9134e+06	7.99577e+06	6.81383e+06	6.97828e+06	4.65592e+06	4.44554e+06	-0.433979	0.984843
Sec61b	Q9CQS8	protein transport protein Sec61 subunit beta [OS=Mus musculus]	889621	624534	1.45702e+06	703291	761802	730889	-0.436165	0.452198
Tubb5	P99024	tubulin beta-5 chain [OS=Mus musculus]	2.93108e+07	3.31372e+07	3.5557e+07	2.89818e+07	1.88341e+07	2.46116e+07	-0.43632	1.16014
Fip1l1	Q9D824	Pre-mRNA 3'-end-processing factor FIP1 [OS=Mus musculus]	34721.3	82939.1	25183.5	49599.7	32560.5	23394	-0.436457	0.253655
Irf2bp2	E9Q1P8	Interferon regulatory factor 2-binding protein 2 [OS=Mus musculus]	39677	50897.1	47928.3	12465.6	34464.1	55328.5	-0.437693	0.398568
Wdr81	Q5ND34	WD repeat-containing protein 81 [OS=Mus musculus]	50116	50096.7	29917.1	24097.7	22547.5	49383.9	-0.438408	0.444012
Prdx6	O08709	Peroxiredoxin-6 [OS=Mus musculus]	72554	231814	247779	181708	88693.4	136786	-0.43936	0.319083
Crocc	Q8CJ40	Rootletin [OS=Mus musculus]	1.36379e+07	1.06221e+07	9.62654e+06	6.32187e+06	8.7052e+06	9.9562e+06	-0.439753	0.857069
Ywhae	P62259	14-3-3 protein epsilon [OS=Mus musculus]	2.93685e+07	3.3296e+07	3.37772e+07	3.02663e+07	2.00206e+07	2.08005e+07	-0.440063	1.11115
Mcm4	P49717	DNA replication licensing factor MCM4 [OS=Mus musculus]	1.29362e+06	2.66205e+06	2.0293e+06	1.21756e+06	1.14289e+06	2.04798e+06	-0.441077	0.463142
Psmd12	Q9D8W5	26s proteasome non-atpase regulatory subunit 12 [OS=Mus musculus]	517401	633224	677765	612793	367656	366129	-0.441276	0.780468
Lpp	Q8BFW7	Lipoma-preferred partner homolog [OS=Mus musculus]	2.21188e+07	2.93888e+07	2.27938e+07	2.20707e+07	1.61448e+07	1.64979e+07	-0.441492	1.01814
Psma1	Q9R1P4	Proteasome subunit alpha type-1 [OS=Mus musculus]	408536	305766	592051	295645	560728	105275	-0.441965	0.298243
Pacsin2	Q9WVE8	Protein kinase C and casein kinase substrate in neurons protein 2 [OS=Mus musculus]	676005	519876	719264	596779	410919	401074	-0.443015	0.895851
Peg10	Q7TN75	Retrotransposon-derived protein PEG10 [OS=Mus musculus]	78907.4	79884.4	62602	47102.1	71069.4	44646.4	-0.443356	0.899779
Rab7	P51150	ras-related protein Rab-7a [OS=Mus musculus]	2.11612e+06	1.30719e+06	3.08562e+06	2.0019e+06	1.45034e+06	1.33348e+06	-0.443684	0.445783
Cyth2	P63034	Cytohesin-2 [OS=Mus musculus]	453087	673939	618588	482297	355033	445544	-0.444355	0.944942
Cfl1	P18760	Cofilin-1 [OS=Mus musculus]	3.10905e+07	3.36963e+07	3.74128e+07	2.79946e+07	2.44575e+07	2.25433e+07	-0.446515	1.69203
Gpi1	P06745	glucose-6-phosphate isomerase [OS=Mus musculus]	1.20335e+06	1.29207e+06	1.27115e+06	1.20857e+06	729230	825996	-0.446602	1.05572
Rock2	P70336	Rho-associated protein kinase 2 [OS=Mus musculus]	1.6162e+06	2.92564e+06	2.28543e+06	2.17301e+06	1.41829e+06	1.41824e+06	-0.446628	0.59689
Fam129b	Q8R1F1	Niban-like protein 1 [OS=Mus musculus]	206555	195772	219972	216224	118756	121620	-0.446678	0.776593
Shc1	P98083	SHC-transforming protein 1 [OS=Mus musculus]	77370.2	178189	208043	41020.2	62138.3	236959	-0.446855	0.217627
Noc4l	Q8BHY2	Nucleolar complex protein 4 homolog [OS=Mus musculus]	34993.4	26902.5	45714	2562.03	52218.1	24072.9	-0.448573	0.246596
Myd88	P22366	Myeloid differentiation primary response protein MyD88 [OS=Mus musculus]	23344.4	52220	37940.6	28929.5	7122.4	47054.5	-0.449724	0.287357
Ranbp1	P34022	Ran-specific GTPase-activating protein [OS=Mus musculus]	8.27787e+06	8.47519e+06	8.80969e+06	6.63155e+06	4.74827e+06	7.32046e+06	-0.450983	1.36266
Pfkl	P12382	ATP-dependent 6-phosphofructokinase, liver type [OS=Mus musculus]	182984	431759	509293	283273	300444	238476	-0.45114	0.429587
Ube2l3	P68037	Ubiquitin-conjugating enzyme E2 L3 [OS=Mus musculus]	196998	314690	312480	217503	104435	280181	-0.45289	0.501876
Dapk3	O54784	Death-associated protein kinase 3 [OS=Mus musculus]	1.83374e+06	1.77265e+06	1.45985e+06	1.47793e+06	1.06076e+06	1.1564e+06	-0.455305	1.25275
Sptan1	P16546	Isoform 2 of Spectrin alpha chain, non-erythrocytic 1 [OS=Mus musculus]	3.26449e+06	1.99993e+06	3.31115e+06	2.83758e+06	1.85735e+06	1.55776e+06	-0.455756	0.599854
Arhgef18	Q6P9R4	Rho guanine nucleotide exchange factor 18 [OS=Mus musculus]	53965.2	22570.9	55273.6	3150.4	50051.9	42889.5	-0.455972	0.262584
Tmem55b	Q3TWL2	Type 1 phosphatidylinositol 4,5-bisphosphate 4-phosphatase [OS=Mus musculus]	347659	281226	502324	451444	180286	192148	-0.457364	0.392837
Arpc5l	Q9D898	actin-related protein 2/3 complex subunit 5-like protein [OS=Mus musculus]	576111	764263	533505	610722	372470	381526	-0.457424	0.738675
Myl6	Q60605	Isoform Smooth muscle of Myosin light polypeptide 6 [OS=Mus musculus]	1.66571e+07	4.91677e+06	6.76394e+06	8.37438e+06	6.41138e+06	5.84387e+06	-0.45801	0.277182
Fermt2	Q8CIB5	Fermitin family homolog 2 [OS=Mus musculus]	3.23917e+06	3.85259e+06	4.06577e+06	3.31996e+06	2.21911e+06	2.58061e+06	-0.458523	1.16744
Dvl2	Q60838	Segment polarity protein dishevelled homolog DVL-2 [OS=Mus musculus]	52777	45056.8	61251.3	50574.3	49403.8	15730.7	-0.459301	0.513567
Add3	Q9QYB5	Isoform 1 of Gamma-adducin [OS=Mus musculus]	1.05022e+07	1.15898e+07	9.95497e+06	9.68618e+06	7.33098e+06	6.28163e+06	-0.459931	1.22806
Nop58	Q6DFW4	Nucleolar protein 58 [OS=Mus musculus]	5.03476e+06	1.28899e+07	7.0831e+06	4.48046e+06	4.33506e+06	9.35934e+06	-0.460431	0.325658
Atp5c1	Q91VR2	ATP synthase subunit gamma, mitochondrial [OS=Mus musculus]	2.4269e+06	2.11406e+06	3.21819e+06	2.05953e+06	1.75029e+06	1.82791e+06	-0.460783	0.970205
Imp4	Q8VHZ7	U3 small nucleolar ribonucleoprotein protein IMP4 [OS=Mus musculus]	263779	574575	286132	193897	129039	493241	-0.462312	0.2743
Pfn1	P62962	profilin-1 [OS=Mus musculus]	1.60083e+07	2.07329e+07	1.84241e+07	1.60054e+07	1.06512e+07	1.33833e+07	-0.462319	1.15013
Commd3	Q63829	COMM domain-containing protein 3 [OS=Mus musculus]	90093.8	127463	91879.6	97915.8	51729.8	74890.1	-0.4627	0.716664
Cnn3	Q9DAW9	Calponin-3 [OS=Mus musculus]	4.15145e+06	7.87282e+06	5.06898e+06	4.492e+06	4.02337e+06	3.88439e+06	-0.463115	0.619942
Vasp	P70460	Vasodilator-stimulated phosphoprotein [OS=Mus musculus]	604346	1.13927e+06	833972	744888	693135	429942	-0.464557	0.575267
Rai14	Q9EP71	Ankycorbin [OS=Mus musculus]	3.30939e+07	5.38581e+07	3.2129e+07	3.30612e+07	2.4961e+07	2.8236e+07	-0.465208	0.663998
Adnp	Q9Z103	Activity-dependent neuroprotector homeobox protein [OS=Mus musculus]	168451	320107	214504	154650	124343	230069	-0.465809	0.518019
Aimp2	Q8R010	aminoacyl tRNA synthase complex-interacting multifunctional protein 2 [OS=Mus musculus]	684356	881399	1.08301e+06	707264	367410	843101	-0.465889	0.597818
Ahsa1	Q8BK64	activator of 90 kDa heat shock protein ATPase homolog 1 [OS=Mus musculus]	799040	763950	789581	697301	426253	578477	-0.466982	1.28481
Cbx5	Q61686	chromobox protein homolog 5 [OS=Mus musculus]	2.15968e+06	6.3065e+06	3.03057e+06	2.04512e+06	1.45583e+06	4.81569e+06	-0.467153	0.258351
Kpna4	O35343	Importin subunit alpha-3 [OS=Mus musculus]	542703	592420	459499	332034	439520	381251	-0.468066	1.38318
Birc5	O70201	baculoviral IAP repeat-containing protein 5 [OS=Mus musculus]	66528	216777	108183	136414	66196.7	80385.2	-0.468187	0.295215
Tbc1d17	Q8BYH7	TBC1 domain family member 17 [OS=Mus musculus]	64379	79366.6	157862	54150.8	101146	62610.4	-0.468957	0.35885
Rragc	Q99K70	ras-related GTP-binding protein C [OS=Mus musculus]	2.78075e+06	1.46235e+06	3.16045e+06	1.86572e+06	1.53378e+06	1.9466e+06	-0.469727	0.576425
Rexo4	Q6PAQ4	RNA exonuclease 4 [OS=Mus musculus]	71743.7	135136	87625	51306.5	39955.4	121396	-0.469753	0.357243
Atxn10	P28658	Ataxin-10 [OS=Mus musculus]	2.40454e+06	2.38325e+06	2.81868e+06	2.2292e+06	1.58945e+06	1.67347e+06	-0.469864	1.34157
Dnajb6	O54946	DnaJ homolog subfamily B member 6 [OS=Mus musculus]	238100	226472	193097	167870	162878	143961	-0.470319	1.78473
Ccdc88a	Q5SNZ0	Girdin [OS=Mus musculus]	874848	1.46029e+06	1.09276e+06	1.21382e+06	548984	710118	-0.47111	0.532995
Ube2k	P61087	Ubiquitin-conjugating enzyme E2 K [OS=Mus musculus]	113635	144142	55378.6	191416	13618.3	20830.3	-0.47142	0.173028
Ywhab	Q9CQV8	14-3-3 protein beta/alpha [OS=Mus musculus]	6.84309e+06	6.87649e+06	6.83544e+06	6.92684e+06	3.82611e+06	4.06801e+06	-0.471853	0.894985
Eppk1	Q8R0W0	epiplakin [OS=Mus musculus]	53006.6	55787.2	37624.7	38929.2	20272.6	46260.5	-0.473368	0.643589
Tcp1	P11983	T-complex protein 1 subunit alpha [OS=Mus musculus]	1.22611e+07	1.56081e+07	1.6166e+07	1.23379e+07	8.13532e+06	1.1231e+07	-0.473979	1.10338
Lamp2	P17047	Lysosome-associated membrane glycoprotein 2 [OS=Mus musculus]	36124.7	15373.7	70993.7	48234.8	33613	6341.99	-0.474004	0.218851
Ube2d3	P61079	Ubiquitin-conjugating enzyme E2 D3 [OS=Mus musculus]	691304	700226	904604	518527	513326	620317	-0.474845	1.29199
Ckap5	A2AGT5	Cytoskeleton-associated protein 5 [OS=Mus musculus]	5.46151e+06	5.3647e+06	6.39348e+06	5.76352e+06	3.4183e+06	3.20802e+06	-0.474902	0.847448
Rps17	P63276	40S ribosomal protein S17 [OS=Mus musculus]	562556	1.00289e+06	1.81127e+06	1.06886e+06	377028	981762	-0.476058	0.302367
Ldha	P06151	L-lactate dehydrogenase A chain [OS=Mus musculus]	911239	1.19947e+06	1.21803e+06	911490	648141	833431	-0.476118	1.16085
Clasp1	Q80TV8	CLIP-associating protein 1 [OS=Mus musculus]	233825	352634	226629	281260	64973.7	238291	-0.47615	0.417469
Hdac2	P70288	Histone deacetylase 2 [OS=Mus musculus]	144369	375292	341712	154899	116803	347435	-0.47638	0.327459
Iqgap1	Q9JKF1	Ras GTPase-activating-like protein IQGAP1 [OS=Mus musculus]	5.11902e+07	6.43888e+07	5.37571e+07	5.65127e+07	3.42437e+07	3.07378e+07	-0.479003	0.818172
Tpm4	Q6IRU2	Tropomyosin alpha-4 chain [OS=Mus musculus]	4.71967e+07	5.6008e+07	4.18159e+07	4.65838e+07	3.00549e+07	2.73161e+07	-0.4803	0.872434
Nsf	P46460	Vesicle-fusing ATPase [OS=Mus musculus]	424253	403660	386837	411197	237302	222245	-0.480337	0.866114
Msn	P26041	Moesin [OS=Mus musculus]	5.93394e+07	7.01908e+07	5.52014e+07	5.48583e+07	3.99856e+07	3.75552e+07	-0.480537	1.16908
Triobp	Q99KW3	Isoform 1 of TRIO and F-actin-binding protein [OS=Mus musculus]	5.80035e+06	6.47441e+06	5.36337e+06	5.3888e+06	3.85955e+06	3.38647e+06	-0.481292	1.14462
Syne2	Q6ZWQ0	Nesprin-2 [OS=Mus musculus]	45805.6	44201.3	8232.78	29955.8	24986.4	15279.8	-0.484383	0.290512
Baz1a	O88379	Bromodomain adjacent to zinc finger domain protein 1A [OS=Mus musculus]	588060	1.32309e+06	668910	998801	14753.4	829818	-0.485058	0.254927
Prkaa1	Q5EG47	5'-AMP-activated protein kinase catalytic subunit alpha-1 [OS=Mus musculus]	367038	339239	365481	310175	228412	226453	-0.486372	1.61277
Ywhag	P61982	14-3-3 protein gamma [OS=Mus musculus]	5.324e+06	7.68042e+06	5.84133e+06	5.93092e+06	3.85252e+06	3.66812e+06	-0.486466	0.817328
Zfpm2	Q8CCH7	Zinc finger protein ZFPM2 [OS=Mus musculus]	56231.6	12691.3	38684.7	35739.7	18045	22976.7	-0.487327	0.305611
Actl6a	Q9Z2N8	Actin-like protein 6A [OS=Mus musculus]	278083	648564	541901	299825	333970	413611	-0.487569	0.537915
Aaas	P58742	Aladin [OS=Mus musculus]	28659.2	54592.8	55205.6	26810.7	45642.1	26282.2	-0.487813	0.540296
Zfp512	Q69Z99	Zinc finger protein 512 [OS=Mus musculus]	21166.5	125129	96902.9	46040	21515.9	105864	-0.487867	0.22835
Tubb4a	Q9D6F9	Tubulin beta-4A chain [OS=Mus musculus]	926855	1.45795e+06	1.2766e+06	1.23862e+06	496477	874312	-0.488672	0.591357
Ybx1	P62960	Nuclease-sensitive element-binding protein 1 [OS=Mus musculus]	2.07302e+06	2.01825e+06	4.18254e+06	1.26351e+06	2.13851e+06	2.49003e+06	-0.489779	0.423221
Rdx	P26043	radixin [OS=Mus musculus]	9.16893e+06	9.88546e+06	8.38873e+06	9.0864e+06	5.38098e+06	5.05682e+06	-0.49118	0.903649
Eif3g	Q9Z1D1	Eukaryotic translation initiation factor 3 subunit G [OS=Mus musculus]	1.34337e+06	1.10673e+06	1.41527e+06	811303	1.01224e+06	926241	-0.491288	1.55779
Hsp90ab1	P11499	Heat shock protein HSP 90-beta [OS=Mus musculus]	1.63186e+08	1.81968e+08	2.08441e+08	1.58493e+08	1.06318e+08	1.28863e+08	-0.491829	1.25037
Scoc	Q78YZ6	Short coiled-coil protein [OS=Mus musculus]	51814.8	115737	30685.8	78547	8490.48	53787.3	-0.493327	0.228665
Rpl7a	P12970	60S ribosomal protein L7a [OS=Mus musculus]	2.61426e+07	2.96713e+07	3.09533e+07	1.96582e+07	1.818e+07	2.37496e+07	-0.494504	1.72399
Arhgdia	Q99PT1	rho GDP-dissociation inhibitor 1 [OS=Mus musculus]	1.0753e+06	1.80711e+06	2.18714e+06	2.09203e+06	630835	872196	-0.49584	0.368664
Cbx3	P23198	chromobox protein homolog 3 [OS=Mus musculus]	4.72501e+06	1.28298e+07	7.80878e+06	3.65288e+06	4.15746e+06	1.01606e+07	-0.497096	0.320327
Prkci	Q62074	Protein kinase c iota type [OS=Mus musculus]	461661	426513	587917	485994	156485	402588	-0.498187	0.58011
Nid1	P10493	Nidogen-1 [OS=Mus musculus]	1.32628e+06	1.82465e+06	835704	1.45819e+06	663087	700252	-0.498695	0.430946
Hist1h1c	P15864	Histone H1.2 [OS=Mus musculus]	3.42089e+07	7.2452e+07	5.77232e+07	2.40072e+07	3.02966e+07	6.18245e+07	-0.501351	0.425176
Msh6	P54276	DNA mismatch repair protein MSH6 [OS=Mus musculus]	157254	313169	289945	98598.8	127344	310661	-0.502842	0.380982
Comt	O88587	Catechol O-methyltransferase [OS=Mus musculus]	124684	161250	267954	117321	90065	183319	-0.503514	0.459296
Bzw1	Q9CQC6	Basic leucine zipper and W2 domain-containing protein 1 [OS=Mus musculus]	3.02982e+06	3.25021e+06	3.1109e+06	2.41029e+06	1.92893e+06	2.28348e+06	-0.503847	2.37032
Smarca4	Q3TKT4	Transcription activator BRG1 [OS=Mus musculus]	447605	1.1347e+06	1.01572e+06	336831	474830	1.02003e+06	-0.504244	0.357729
Rps3a	P97351	40S ribosomal protein S3a [OS=Mus musculus]	7.84126e+06	8.49556e+06	1.20889e+07	7.24426e+06	5.9575e+06	6.82407e+06	-0.505336	0.954056
Psmc3	O88685	26S proteasome regulatory subunit 6A [OS=Mus musculus]	129110	222530	165709	118134	71842.6	174364	-0.505851	0.563045
Dkc1	Q9ESX5	H/ACA ribonucleoprotein complex subunit 4 [OS=Mus musculus]	736339	2.33853e+06	1.03264e+06	606579	595318	1.68966e+06	-0.506418	0.264648
Pi4ka	E9Q3L2	phosphatidylinositol 4-kinase alpha [OS=Mus musculus]	111846	191826	203195	114515	131680	110559	-0.506678	0.783311
Mms19	Q9D071	MMS19 nucleotide excision repair protein homolog [OS=Mus musculus]	96790.9	98582.6	162231	85087.6	85426.1	81151.4	-0.50686	0.752373
AI314180	Q6PDI5	Proteasome-associated protein ECM29 homolog [OS=Mus musculus]	1.91911e+06	2.28412e+06	2.62769e+06	2.66954e+06	927640	1.20855e+06	-0.507325	0.512491
Ptpn21	Q62136	Tyrosine-protein phosphatase non-receptor type 21 [OS=Mus musculus]	57713.9	47346.5	52549.6	3906.81	51776.9	55151.6	-0.50794	0.391133
Slk	O54988	STE20-like serine/threonine-protein kinase [OS=Mus musculus]	41263.7	59343.4	46844.8	26431.8	50251.5	26975.8	-0.508399	0.700909
Arf4	P61750	ADP-ribosylation factor 4 [OS=Mus musculus]	5.55288e+06	4.38108e+06	6.25766e+06	4.49849e+06	3.44463e+06	3.42914e+06	-0.509729	1.15909
Rpl27	P61358	60S ribosomal protein L27 [OS=Mus musculus]	1.28906e+07	1.70391e+07	1.47631e+07	8.08735e+06	9.1798e+06	1.41134e+07	-0.510171	0.939967
Cct7	P80313	T-complex protein 1 subunit eta [OS=Mus musculus]	6.92742e+06	8.81302e+06	9.16384e+06	7.89989e+06	4.60622e+06	4.97028e+06	-0.510987	0.923493
Src	P05480	Neuronal proto-oncogene tyrosine-protein kinase Src [OS=Mus musculus]	257358	324391	266695	232415	141201	221751	-0.511041	1.11388
Rrp9	Q91WM3	U3 small nucleolar RNA-interacting protein 2 [OS=Mus musculus]	86547.6	506921	194846	148354	70566.2	333996	-0.511711	0.204343
Usp14	Q9JMA1	Ubiquitin carboxyl-terminal hydrolase 14 [OS=Mus musculus]	594246	379799	581360	400518	210912	479485	-0.511751	0.663884
Mark2	Q05512	Serine/threonine-protein kinase MARK2 [OS=Mus musculus]	339455	369338	290471	230105	206389	263859	-0.512784	1.6072
Arhgap1	Q5FWK3	rho GTPase-activating protein 1 [OS=Mus musculus]	583333	529026	778755	493965	288391	542894	-0.512973	0.801624
Acap2	Q6ZQK5	Arf-GAP with coiled-coil, ANK repeat and PH domain-containing protein 2 [OS=Mus musculus]	33534.7	52066.3	62939.4	37765.9	24264.1	42031	-0.513426	0.664215
Lmna	P48678	Prelamin-A/C [OS=Mus musculus]	6.35813e+07	1.57903e+08	9.20972e+07	4.79282e+07	5.66005e+07	1.15128e+08	-0.513589	0.37503
Bysl	O54825	Bystin [OS=Mus musculus]	34312.5	213680	163346	49079.8	61550.3	177282	-0.514699	0.24139
Tars	Q9D0R2	Threonine--tRNA ligase, cytoplasmic [OS=Mus musculus]	227736	208183	365884	206977	85791.1	268228	-0.515258	0.47684
Rbm19	Q8R3C6	Probable RNA-binding protein 19 [OS=Mus musculus]	59019.4	205350	57263.9	76494.3	68844.1	79621.9	-0.515746	0.261172
Memo1	Q91VH6	Protein MEMO1 [OS=Mus musculus]	773185	945576	1.02325e+06	686349	480959	750453	-0.515811	1.17597
Wt1	P22561	Wilms tumor protein homolog [OS=Mus musculus]	466756	411756	378368	158780	256364	463662	-0.516231	0.603749
Usp53	P15975	inactive ubiquitin carboxyl-terminal hydrolase 53 [OS=Mus musculus]	215033	337643	221426	272487	99756.4	168327	-0.518043	0.535505
Ptk7	Q8BKG3	Inactive tyrosine-protein kinase 7 [OS=Mus musculus]	89888	71358.5	94212	74882.3	45059.1	58233.8	-0.519792	1.0895
Pdlim1	O70400	PDZ and LIM domain protein 1 [OS=Mus musculus]	2.11177e+07	2.84318e+07	2.35109e+07	2.00628e+07	1.44591e+07	1.64314e+07	-0.519911	1.27675
Aatf	Q9JKX4	Protein AATF [OS=Mus musculus]	159012	299196	182054	76156.4	213792	156572	-0.519938	0.475019
Txndc9	Q9CQ79	Thioredoxin domain-containing protein 9 [OS=Mus musculus]	31296.6	42798	69959.3	29500.7	15987.1	54958.7	-0.52018	0.376889
Gga2	Q6P5E6	ADP-ribosylation factor-binding protein GGA2 [OS=Mus musculus]	491838	572604	648364	392066	367082	434352	-0.521163	1.60902
Sept7	O55131	Septin-7 [OS=Mus musculus]	6.8764e+06	1.11639e+07	9.61066e+06	8.56698e+06	5.03291e+06	5.66499e+06	-0.521356	0.776206
Hspa4	Q61316	Heat shock 70 kDa protein 4 [OS=Mus musculus]	1.38621e+06	1.8718e+06	1.13651e+06	1.46583e+06	1.02866e+06	563650	-0.523053	0.587885
Lonp2	Q9DBN5	Lon protease homolog 2, peroxisomal [OS=Mus musculus]	80408.3	107377	71332.6	49010	95506.4	35754.4	-0.523445	0.551349
Tuba4a	P68368	Tubulin alpha-4A chain [OS=Mus musculus]	4.64528e+06	6.35858e+06	6.33509e+06	5.33811e+06	2.96533e+06	3.75175e+06	-0.524361	0.914494
Rrs1	Q9CYH6	Ribosome biogenesis regulatory protein homolog [OS=Mus musculus]	3.92906e+06	5.92624e+06	4.37692e+06	1.56823e+06	3.48325e+06	4.83678e+06	-0.525373	0.57282
Ywhaz	P63101	14-3-3 protein zeta/delta [OS=Mus musculus]	1.58883e+07	1.61492e+07	1.70046e+07	1.50991e+07	9.31686e+06	9.6187e+06	-0.527014	1.23075
Glmn	Q8BZM1	Glomulin [OS=Mus musculus]	10353.9	67618.1	40634.6	40868.3	10027.2	31292.2	-0.529191	0.25545
Rpl13a	P19253	60S ribosomal protein L13a [OS=Mus musculus]	8.87691e+06	8.99915e+06	1.13951e+07	6.69315e+06	6.27355e+06	7.31114e+06	-0.529576	1.57708
Cdc37	Q61081	Hsp90 co-chaperone Cdc37 [OS=Mus musculus]	1.72855e+06	2.47118e+06	2.07407e+06	1.54877e+06	1.04351e+06	1.75056e+06	-0.530701	1.00521
Scyl1	Q9EQC5	N-terminal kinase-like protein [OS=Mus musculus]	1.03555e+06	1.79739e+06	1.25844e+06	1.2014e+06	573586	1.05633e+06	-0.531114	0.642267
Dock7	Q8R1A4	Dedicator of cytokinesis protein 7 [OS=Mus musculus]	5.85242e+06	6.55768e+06	7.24106e+06	5.42434e+06	4.69363e+06	3.47026e+06	-0.532257	1.35539
Cd44	P15379	CD44 antigen [OS=Mus musculus]	85130.3	11519.7	97002.8	80398	21344.7	32106.2	-0.532867	0.243559
Ezr	P26040	Ezrin [OS=Mus musculus]	1.30402e+08	1.66343e+08	1.32122e+08	1.21965e+08	8.56554e+07	8.87069e+07	-0.533336	1.25685
St13	Q99L47	Hsc70-interacting protein [OS=Mus musculus]	1.29574e+06	1.6488e+06	1.6728e+06	1.63303e+06	831612	725228	-0.533563	0.696386
Ttk	P35761	Dual specificity protein kinase TTK [OS=Mus musculus]	372737	480876	137699	155397	48326	480725	-0.534398	0.245291
Met	P16056	Hepatocyte growth factor receptor [OS=Mus musculus]	63526.6	70574.8	68425.4	52349.6	21890.8	65528.3	-0.53507	0.73226
Dnajc24	Q91ZF0	dnaJ homolog subfamily C member 24 [OS=Mus musculus]	50902.8	72862.7	64382.1	50534.6	33618.9	45687.6	-0.535117	1.12358
Ctps	P70698	CTP synthase 1 [OS=Mus musculus]	3.85229e+06	5.36386e+06	4.60979e+06	3.9654e+06	2.612e+06	2.96238e+06	-0.53535	1.1279
Plekhg3	Q4VAC9	Pleckstrin homology domain-containing family G member 3 [OS=Mus musculus]	56509.4	92624.5	47993.8	87671.7	43892	4443.67	-0.535447	0.299117
Hnrnpa0	Q9CX86	Heterogeneous nuclear ribonucleoprotein A0 [OS=Mus musculus]	1.81202e+06	1.36049e+06	2.06094e+06	915014	974157	1.71749e+06	-0.537099	0.756073
Sept11	Q8C1B7	Septin-11 [OS=Mus musculus]	4.14623e+06	6.46359e+06	5.49406e+06	4.39982e+06	3.08506e+06	3.60836e+06	-0.537727	1.01406
Sh3glb1	Q9JK48	Endophilin-B1 [OS=Mus musculus]	231251	184130	292309	342522	70127.2	74581.9	-0.53851	0.315246
Aurkb	O70126	Aurora kinase B [OS=Mus musculus]	168192	601508	345270	340167	160187	267186	-0.538689	0.353509
Eif2s2	Q99L45	Eukaryotic translation initiation factor 2 subunit 2 [OS=Mus musculus]	1.14594e+06	1.63399e+06	1.67432e+06	1.25753e+06	743964	1.06425e+06	-0.538946	0.956996
Cct2	P80314	T-complex protein 1 subunit beta [OS=Mus musculus]	1.39662e+07	1.72239e+07	2.08685e+07	1.37951e+07	1.02532e+07	1.17732e+07	-0.539305	1.13528
Aldoa	P05064	fructose-bisphosphate aldolase A [OS=Mus musculus]	3.04983e+06	2.47803e+06	3.38228e+06	2.39786e+06	1.67432e+06	2.05448e+06	-0.540346	1.29163
Umps	P13439	uridine 5'-monophosphate synthase [OS=Mus musculus]	126746	236062	416665	292155	59280.1	184425	-0.540643	0.306186
Psmc2	P46471	26S proteasome regulatory subunit 7 [OS=Mus musculus]	1.06141e+06	1.29148e+06	1.39076e+06	1.19649e+06	547153	828292	-0.541591	0.857139
Nbr1	P97432	Next to BRCA1 gene 1 protein [OS=Mus musculus]	739490	634576	703582	835917	336770	254567	-0.541709	0.516372
Eif5b	Q05D44	Eukaryotic translation initiation factor 5B [OS=Mus musculus]	236667	811985	349570	360099	181493	418676	-0.542084	0.31432
Unc45a	Q99KD5	Protein unc-45 homolog A [OS=Mus musculus]	2.09328e+06	2.45031e+06	1.85945e+06	1.85759e+06	1.15712e+06	1.38126e+06	-0.542573	1.17096
Lama5	Q61001	Laminin subunit alpha-5 [OS=Mus musculus]	1.36552e+07	2.30518e+07	1.24612e+07	1.62537e+07	9.72272e+06	7.76953e+06	-0.543015	0.537685
Rpl26	P61255	60S ribosomal protein L26 [OS=Mus musculus]	5.58598e+06	5.10384e+06	8.53605e+06	3.85201e+06	4.15475e+06	5.18858e+06	-0.54302	0.811266
Pelo	Q80X73	Protein pelota homolog [OS=Mus musculus]	81575.3	172069	81475.8	119465	63525	46866.4	-0.543947	0.397525
Lbr	Q3U9G9	Lamin-B receptor [OS=Mus musculus]	2.45359e+06	4.14475e+06	3.70754e+06	1.24151e+06	2.06574e+06	3.76082e+06	-0.544077	0.528973
Spg11	Q3UHA3	Spatacsin [OS=Mus musculus]	212469	284643	219165	136945	169810	184267	-0.544728	1.30547
Tktl1	Q99MX0	Transketolase-like protein 1 [OS=Mus musculus]	1.37797e+06	1.00674e+06	1.34106e+06	1.08598e+06	939943	527153	-0.545301	0.889619
Ppp1r12c	Q3UMT1	Protein phosphatase 1 regulatory subunit 12C [OS=Mus musculus]	268968	442890	331639	310747	221646	182557	-0.545514	0.797528
Tubb6	Q922F4	Tubulin beta-6 chain [OS=Mus musculus]	3.54114e+06	4.54457e+06	4.94189e+06	4.18596e+06	2.21634e+06	2.5177e+06	-0.546456	0.859189
Ube2v2	Q9D2M8	Ubiquitin-conjugating enzyme E2 variant 2 [OS=Mus musculus]	433514	395416	446907	293564	325783	251798	-0.55046	2.15935
Gabarapl2	P60521	Gamma-aminobutyric acid receptor-associated protein-like 2 [OS=Mus musculus]	122969	89525.6	130737	115829	45325.3	73156.9	-0.550758	0.685688
Gemin2	Q9CQQ4	Gem-associated protein 2 [OS=Mus musculus]	1.1495e+07	7.7765e+06	1.14759e+07	4.95556e+06	6.77397e+06	9.25799e+06	-0.550933	0.86152
Eef1g	Q9D8N0	elongation factor 1-gamma [OS=Mus musculus]	1.96553e+07	2.03722e+07	2.17327e+07	1.66793e+07	1.2378e+07	1.30724e+07	-0.551838	1.95369
Lima1	Q9ERG0	LIM domain and actin-binding protein 1 [OS=Mus musculus]	3.25313e+07	4.052e+07	3.16856e+07	3.05078e+07	2.13814e+07	1.95515e+07	-0.551952	1.18453
Pi4k2a	Q2TBE6	Phosphatidylinositol 4-kinase type 2-alpha [OS=Mus musculus]	48716.1	54600.7	64764.5	26336.8	55691.1	32583.3	-0.552411	0.818544
Vat1	Q62465	Synaptic vesicle membrane protein VAT-1 homolog [OS=Mus musculus]	2.39771e+06	2.33399e+06	2.86059e+06	1.96231e+06	1.73819e+06	1.47564e+06	-0.552658	1.68219
Uqcrc2	Q9DB77	Cytochrome b-c1 complex subunit 2, mitochondrial [OS=Mus musculus]	52027.2	39229.4	101104	67992.4	58640.6	4504.45	-0.552733	0.30381
Eef1a1	P10126	Elongation factor 1-alpha 1 [OS=Mus musculus]	1.65863e+08	1.68109e+08	2.18006e+08	1.49838e+08	1.05898e+08	1.20507e+08	-0.552946	1.28546
Ano6	Q6P9J9	Anoctamin-6 [OS=Mus musculus]	229874	262468	353203	281701	209307	85145.9	-0.553428	0.587547
Add1	Q9QYC0	Alpha-adducin [OS=Mus musculus]	1.03542e+07	1.20171e+07	1.03992e+07	1.00063e+07	7.26016e+06	5.05377e+06	-0.55404	1.0677
Plxnb2	B2RXS4	Plexin-B2 [OS=Mus musculus]	509594	745757	839260	736742	291721	398144	-0.554094	0.599674
Cops7a	Q9CZ04	COP9 signalosome complex subunit 7a [OS=Mus musculus]	20854.5	26099.4	29162.9	13925.5	18620.1	19294.5	-0.554147	1.28385
Nol6	Q8R5K4	Nucleolar protein 6 [OS=Mus musculus]	237065	527012	304629	202422	158942	366484	-0.554155	0.453262
Hdgf	P51859	hepatoma-derived growth factor [OS=Mus musculus]	524876	1.53836e+06	897991	659503	274332	1.08286e+06	-0.554199	0.346231
Acsl4	Q9QUJ7	Long-chain-fatty-acid--CoA ligase 4 [OS=Mus musculus]	1.0043e+06	907248	821911	862401	514229	484786	-0.554324	1.03244
Hells	Q60848	Lymphocyte-specific helicase [OS=Mus musculus]	95527.8	240995	142022	106945	89129.8	129762	-0.554505	0.499962
Sec22b	O08547	Vesicle-trafficking protein SEC22b [OS=Mus musculus]	62245.2	181350	253928	219830	56781.3	61930	-0.55543	0.274912
Ptges3	Q9R0Q7	Prostaglandin E synthase 3 [OS=Mus musculus]	1.73714e+06	1.50503e+06	2.28629e+06	1.62436e+06	679145	1.4543e+06	-0.556988	0.726638
Top2a	Q01320	DNA topoisomerase 2-alpha [OS=Mus musculus]	2.20795e+07	5.80396e+07	3.33901e+07	2.08833e+07	1.81603e+07	3.80929e+07	-0.557323	0.419556
Phgdh	Q61753	D-3-phosphoglycerate dehydrogenase [OS=Mus musculus]	2.03742e+07	2.56951e+07	2.44605e+07	1.82443e+07	1.36997e+07	1.59673e+07	-0.557866	1.65566
Ywhaq	P68254	14-3-3 protein theta [OS=Mus musculus]	4.48676e+06	5.48066e+06	5.01961e+06	3.74687e+06	2.93386e+06	3.49451e+06	-0.558652	1.8925
Zfp14	P10755	Zinc finger protein 14 [OS=Mus musculus]	120166	206887	151212	85504	12231.3	226799	-0.559434	0.307716
Hist1h1b	P43276	Histone H1.5 [OS=Mus musculus]	7.62147e+07	1.81689e+08	1.09807e+08	4.96086e+07	7.15379e+07	1.28099e+08	-0.561003	0.434575
Cebpb	P28033	CCAAT/enhancer-binding protein beta [OS=Mus musculus]	254766	481855	220860	164692	172765	310956	-0.562328	0.471385
Rap1b	Q99JI6	Ras-related protein Rap-1b [OS=Mus musculus]	983717	1.02846e+06	1.56066e+06	1.00924e+06	729424	680812	-0.562374	0.84308
Mcm5	P49718	DNA replication licensing factor mcm5 [OS=Mus musculus]	1.5215e+06	2.76412e+06	2.52859e+06	1.10816e+06	732040	2.77273e+06	-0.562866	0.427266
Macf1	Q9QXZ0	Microtubule-actin cross-linking factor 1 [OS=Mus musculus]	2.56315e+07	3.38716e+07	2.60776e+07	2.50039e+07	1.60307e+07	1.68469e+07	-0.564184	1.10765
Tsg101	Q61187	tumor susceptibility gene 101 protein [OS=Mus musculus]	566751	808141	709124	547455	350776	509521	-0.565972	1.14735
Sh3gl1	Q62419	Endophilin-A2 [OS=Mus musculus]	2.89545e+06	3.49918e+06	3.17225e+06	2.72658e+06	1.93096e+06	1.8036e+06	-0.566261	1.42766
Phldb1	Q6PDH0	pleckstrin homology-like domain family B member 1 [OS=Mus musculus]	1.16384e+06	2.39916e+06	1.6819e+06	1.53586e+06	1.00461e+06	1.00064e+06	-0.566715	0.641086
Arhgap29	Q8CGF1	Rho GTPase-activating protein 29 [OS=Mus musculus]	534459	937610	699870	560460	424816	480731	-0.567091	0.888365
Faf2	Q3TDN2	FAS-associated factor 2 [OS=Mus musculus]	48283.3	52512.5	68797.7	82062.7	3816.42	28564.5	-0.567444	0.314195
Nckap1	P28660	Nck-associated protein 1 [OS=Mus musculus]	2.48485e+06	2.74435e+06	2.76949e+06	2.36887e+06	1.67535e+06	1.35207e+06	-0.567797	1.2971
Lrrc58	Q3UGP9	Leucine-rich repeat-containing protein 58 [OS=Mus musculus]	270220	294046	346733	241125	196207	177198	-0.567966	1.54413
Rpl5	P47962	60S ribosomal protein L5 [OS=Mus musculus]	8.75936e+06	1.06702e+07	1.25158e+07	7.13545e+06	5.56625e+06	8.83106e+06	-0.56907	1.13597
Krt8	P11679	Keratin, type II cytoskeletal 8 [OS=Mus musculus]	5.21915e+07	3.79034e+07	5.59639e+07	2.55005e+07	3.59513e+07	3.68476e+07	-0.571295	1.13491
Rab5a	Q9CQD1	Ras-related protein Rab-5A [OS=Mus musculus]	1.97168e+06	1.69968e+06	2.36083e+06	1.49849e+06	1.45921e+06	1.09837e+06	-0.572596	1.33818
Aprt	P08030	Adenine phosphoribosyltransferase [OS=Mus musculus]	159129	142249	237294	193384	73896.6	94882.1	-0.57277	0.553959
Actr2	P61161	Actin-related protein 2 [OS=Mus musculus]	1.76176e+07	2.23822e+07	2.08895e+07	1.89139e+07	1.19828e+07	1.00348e+07	-0.572976	1.02762
Ppp2r1a	Q76MZ3	serine/threonine-protein phosphatase 2A 65 kDa regulatory subunit A alpha isoform [OS=Mus musculus]	8.30984e+06	9.59954e+06	1.00804e+07	7.08798e+06	4.97028e+06	6.7259e+06	-0.575385	1.66181
Pdhb	Q9D051	Pyruvate dehydrogenase E1 component subunit beta, mitochondrial [OS=Mus musculus]	142207	298421	354481	251563	104498	177238	-0.576208	0.498889
Nop14	Q8R3N1	Nucleolar protein 14 [OS=Mus musculus]	167011	645464	237023	96109.6	274360	333397	-0.576326	0.28038
Ppp1cc	P63087	serine/threonine-protein phosphatase PP1-gamma catalytic subunit [OS=Mus musculus]	227169	337455	340725	266149	130795	210057	-0.576776	0.853049
Prdx1	P35700	peroxiredoxin-1 [OS=Mus musculus]	4.37687e+07	4.93637e+07	5.37615e+07	3.6305e+07	3.06201e+07	3.15326e+07	-0.577198	2.05279
Dnm2	P39054	Dynamin-2 [OS=Mus musculus]	449233	824933	829891	523456	455925	430778	-0.577315	0.830925
Arf5	P84084	ADP-ribosylation factor 5 [OS=Mus musculus]	1.92059e+06	957092	1.35209e+06	1.05393e+06	858424	922137	-0.577492	0.748029
Polr2l	P62876	DNA-directed RNA polymerases I, II, and III subunit RPABC5 [OS=Mus musculus]	565033	891593	525772	342892	289279	696028	-0.577775	0.561299
Casp3	P70677	Caspase-3 [OS=Mus musculus]	75863.9	126777	33203	81586.2	21770.2	54555.4	-0.578714	0.333669
Nxn	P97346	nucleoredoxin [OS=Mus musculus]	283366	426687	352246	304294	137301	269410	-0.57926	0.82782
Anp32b	Q9EST5	Acidic leucine-rich nuclear phosphoprotein 32 family member B [OS=Mus musculus]	88513.8	1.33765e+06	608294	393572	41955.6	926018	-0.579398	0.193742
Actn4	P57780	Alpha-actinin-4 [OS=Mus musculus]	9.44688e+07	1.15853e+08	9.97096e+07	9.08836e+07	5.89711e+07	5.73985e+07	-0.581018	1.26907
Aars	Q8BGQ7	Alanine--tRNA ligase, cytoplasmic [OS=Mus musculus]	1.44285e+07	1.53416e+07	1.69925e+07	1.40977e+07	7.99446e+06	9.16714e+06	-0.581069	1.20542
Anxa6	P14824	annexin A6 [OS=Mus musculus]	1.3059e+06	968280	1.41564e+06	839885	686535	939977	-0.581142	1.24759
Lrrc40	Q9CRC8	Leucine-rich repeat-containing protein 40 [OS=Mus musculus]	258066	291976	329861	228152	185013	174731	-0.581784	1.67539
Rab34	Q64008	Ras-related protein Rab-34 [OS=Mus musculus]	1.12377e+06	1.49701e+06	1.12633e+06	1.12337e+06	593123	786403	-0.582183	0.979537
Wdr1	O88342	WD repeat-containing protein 1 [OS=Mus musculus]	1.86578e+07	1.96301e+07	2.06953e+07	1.70204e+07	1.10762e+07	1.12816e+07	-0.582906	1.48748
Hook2	Q7TMK6	Protein Hook homolog 2 [OS=Mus musculus]	21751.7	83525.7	77002.1	35358.1	50259.7	36011.4	-0.583662	0.42793
Tns3	Q5SSZ5	Tensin-3 [OS=Mus musculus]	2.28808e+06	3.58123e+06	3.50779e+06	2.11241e+06	2.01871e+06	2.12168e+06	-0.584637	1.16422
Sept9	Q80UG5	Septin-9 [OS=Mus musculus]	2.06473e+06	3.05948e+06	2.01207e+06	2.08822e+06	975553	1.69457e+06	-0.584714	0.774846
Vcam1	P29533	Vascular cell adhesion protein 1 [OS=Mus musculus]	373400	643526	638661	348199	258170	496802	-0.585686	0.747119
Sptan1	P16546	Spectrin alpha chain, non-erythrocytic 1 [OS=Mus musculus]	9.8394e+08	9.47634e+08	9.63203e+08	8.36556e+08	6.24257e+08	4.67795e+08	-0.585892	1.3983
Msh2	P43247	DNA mismatch repair protein MSH2 [OS=Mus musculus]	66017.3	195267	211541	70298.4	64033.2	180382	-0.587269	0.370421
Eef1b2	O70251	Elongation factor 1-beta [OS=Mus musculus]	4.09447e+06	5.1999e+06	5.15359e+06	4.06308e+06	2.26956e+06	3.28233e+06	-0.58751	1.19745
Efemp1	Q8BPB5	EGF-containing fibulin-like extracellular matrix protein 1 [OS=Mus musculus]	686015	414002	646776	763930	299071	98692	-0.58848	0.382232
Tubgcp6	G5E8P0	gamma-tubulin complex component 6 [OS=Mus musculus]	541193	387003	537430	207645	322235	444317	-0.589231	0.897321
Mcm2	P97310	DNA replication licensing factor mcm2 [OS=Mus musculus]	487499	1.11788e+06	1.06226e+06	693562	403707	675377	-0.58966	0.601049
Lrpprc	Q6PB66	Leucine-rich PPR motif-containing protein, mitochondrial [OS=Mus musculus]	8.04001e+06	7.47399e+06	7.83431e+06	7.50106e+06	4.99819e+06	2.9672e+06	-0.594175	0.929154
Tpm3	P21107	Tropomyosin alpha-3 chain [OS=Mus musculus]	644549	939079	627274	569757	507500	386407	-0.595051	1.02021
Baiap2l1	Q9DBJ3	Brain-specific angiogenesis inhibitor 1-associated protein 2-like protein 1 [OS=Mus musculus]	206818	191468	282241	293610	82457.8	74383.8	-0.59528	0.424894
Med4	Q9CQA5	mediator of RNA polymerase II transcription subunit 4 [OS=Mus musculus]	10780.9	34765.3	62329.6	13048.8	46728.4	11605.1	-0.595734	0.257376
Gsk3b	Q9WV60	Glycogen synthase kinase-3 beta [OS=Mus musculus]	220776	348808	395339	320559	165354	152122	-0.596778	0.656206
Ipo9	Q91YE6	Importin-9 [OS=Mus musculus]	1.65817e+06	1.65672e+06	1.77914e+06	1.37765e+06	706242	1.28348e+06	-0.597186	1.26349
Rbx1	P62878	E3 ubiquitin-protein ligase RBX1 [OS=Mus musculus]	214898	271947	434058	247212	164816	196628	-0.597424	0.676399
Rars	Q9D0I9	arginine--tRNA ligase, cytoplasmic [OS=Mus musculus]	4.20325e+06	4.14713e+06	4.66925e+06	3.39245e+06	2.18999e+06	3.02241e+06	-0.597466	1.70096
Xrcc5	P27641	X-ray repair cross-complementing protein 5 [OS=Mus musculus]	29548.8	98298.6	77907.8	45589.3	34632.2	55746.3	-0.597664	0.474032
Gnai3	Q9DC51	Guanine nucleotide-binding protein G(k) subunit alpha [OS=Mus musculus]	92796.5	287926	340375	316877	78733	80885.9	-0.597729	0.303935
Crip1	P63254	Cysteine-rich protein 1 [OS=Mus musculus]	7.02468e+06	7.68145e+06	7.28126e+06	4.71872e+06	4.54681e+06	5.24796e+06	-0.599282	3.02711
Vcp	Q01853	Transitional endoplasmic reticulum ATPase [OS=Mus musculus]	4.43372e+06	4.82032e+06	5.64687e+06	5.07905e+06	2.24332e+06	2.5128e+06	-0.599376	0.803189
Cyfip2	Q5SQX6	Cytoplasmic FMR1-interacting protein 2 [OS=Mus musculus]	113920	127996	140513	75926.3	69757.7	106560	-0.600376	1.46651
Srsf2	Q62093	serine/arginine-rich splicing factor 2 [OS=Mus musculus]	616937	1.27013e+06	903824	305273	236691	1.29667e+06	-0.602088	0.334766
Gnas	P63094	Guanine nucleotide-binding protein G(s) subunit alpha isoforms short [OS=Mus musculus]	146979	332950	412566	345413	117036	125093	-0.603148	0.395567
Mcm7	Q61881	DNA replication licensing factor MCM7 [OS=Mus musculus]	783689	1.48685e+06	1.09286e+06	612164	423374	1.17798e+06	-0.603582	0.557905
S100a10	P08207	Protein S100-A10 [OS=Mus musculus]	1.93353e+06	3.29041e+06	1.77481e+06	2.0462e+06	1.40756e+06	1.15195e+06	-0.603674	0.657037
Lgals3bp	Q07797	Galectin-3-binding protein [OS=Mus musculus]	439650	223480	469987	104547	351047	289707	-0.604401	0.530645
Ptpn12	P35831	Tyrosine-protein phosphatase non-receptor type 12 [OS=Mus musculus]	541547	451751	556851	371502	352521	295242	-0.604878	1.94024
Pard3	Q99NH2	Partitioning defective 3 homolog [OS=Mus musculus]	1.53326e+06	1.91825e+06	1.59457e+06	1.4875e+06	984995	843914	-0.605541	1.18401
Dnmt1	P13864	DNA (cytosine-5)-methyltransferase 1 [OS=Mus musculus]	6.76906e+06	2.14362e+07	1.1979e+07	7.81254e+06	5.62698e+06	1.29666e+07	-0.605756	0.404528
Dlg5	E9Q9R9	disks large homolog 5 [OS=Mus musculus]	74528.2	173438	88410.4	82214.9	45278	93450.7	-0.6064	0.490627
Hmga2	P52927	high mobility group protein HMGI-C [OS=Mus musculus]	1.11395e+06	1.95183e+06	1.38054e+06	1.28638e+06	659684	973354	-0.606935	0.764732
Rad21	Q61550	Double-strand-break repair protein rad21 homolog [OS=Mus musculus]	310997	913541	478242	354590	307826	455317	-0.607317	0.454968
Nsd2	Q8BVE8	Histone-lysine N-methyltransferase NSD2 [OS=Mus musculus]	398530	978657	881755	253151	381094	847072	-0.608766	0.436519
Tnpo1	Q8BFY9	Isoform 2 of Transportin-1 [OS=Mus musculus]	2.0461e+07	6.2423e+07	3.39875e+07	1.94318e+07	2.06728e+07	3.64936e+07	-0.609542	0.423342
Ddx52	Q8K301	Probable ATP-dependent RNA helicase DDX52 [OS=Mus musculus]	5889.49	77020	41025.7	31616.2	15623.1	33874.5	-0.611566	0.267701
Copg1	Q9QZE5	Coatomer subunit gamma-1 [OS=Mus musculus]	2.98783e+06	3.05491e+06	4.40864e+06	3.26916e+06	1.57965e+06	1.98946e+06	-0.611993	0.810128
Dnm1l	Q8K1M6	Dynamin-1-like protein [OS=Mus musculus]	638671	788023	972960	634450	448224	487312	-0.612075	1.16032
Stat1	P42225	signal transducer and activator of transcription 1 [OS=Mus musculus]	322802	410579	495171	311571	200367	291836	-0.612098	1.10209
Nup54	Q8BTS4	Nuclear pore complex protein Nup54 [OS=Mus musculus]	684586	1.49654e+06	527159	488370	1.20019e+06	83204.9	-0.612194	0.283647
Hacd3	Q8K2C9	Very-long-chain (3R)-3-hydroxyacyl-CoA dehydratase 3 [OS=Mus musculus]	144149	182722	185379	102142	132820	100107	-0.61239	1.59257
Utp11	Q9CZJ1	Probable U3 small nucleolar RNA-associated protein 11 [OS=Mus musculus]	35175.5	380922	123982	86764.6	52395.3	214020	-0.612768	0.21044
Birc6	O88738	Baculoviral IAP repeat-containing protein 6 [OS=Mus musculus]	300051	512182	511206	390994	236600	237690	-0.613046	0.81012
Pdcd11	Q6NS46	Protein RRP5 homolog [OS=Mus musculus]	4.77698e+06	7.09485e+06	6.15124e+06	3.25012e+06	3.37696e+06	5.14511e+06	-0.614461	1.07708
Naca	P70670	Nascent polypeptide-associated complex subunit alpha, muscle-specific form [OS=Mus musculus]	277006	292773	577730	188558	302177	258655	-0.614717	0.572264
Trappc5	Q9CQA1	Trafficking protein particle complex subunit 5 [OS=Mus musculus]	37173.6	28455.6	67142.2	49682	25176.1	11824	-0.615139	0.40364
Lmnb1	P14733	Lamin-B1 [OS=Mus musculus]	2.62254e+07	6.60089e+07	3.84126e+07	1.89986e+07	1.99689e+07	4.62896e+07	-0.61578	0.439117
Srrm2	Q8BTI8	serine/arginine repetitive matrix protein 2 [OS=Mus musculus]	175606	237188	322304	156293	193360	130010	-0.61591	0.854014
Psmd1	Q3TXS7	26S proteasome non-ATPase regulatory subunit 1 [OS=Mus musculus]	66214	53534.8	98803.7	64223.7	36030.9	42296.4	-0.616502	0.726521
Acly	Q91V92	ATP-citrate synthase [OS=Mus musculus]	2.89894e+06	3.81995e+06	2.99525e+06	2.67898e+06	1.47276e+06	2.1841e+06	-0.61655	1.16116
Phldb2	Q8K1N2	Pleckstrin homology-like domain family B member 2 [OS=Mus musculus]	2.81287e+07	3.61348e+07	2.60998e+07	2.24493e+07	1.78328e+07	1.86476e+07	-0.616741	1.44195
Sept2	P42208	septin-2 [OS=Mus musculus]	1.0358e+07	1.41004e+07	9.4756e+06	8.80191e+06	6.42497e+06	6.89972e+06	-0.616946	1.16194
Asna1	O54984	ATPase ASNA1 [OS=Mus musculus]	122707	105417	127767	140051	49134.1	42796.5	-0.617426	0.571759
Lrrfip1	Q3UZ39	Leucine-rich repeat flightless-interacting protein 1 [OS=Mus musculus]	120415	438229	125596	230182	139163	76619.4	-0.617571	0.279946
Map3k7	Q62073	mitogen-activated protein kinase kinase kinase 7 [OS=Mus musculus]	189792	159467	246238	141948	192897	53067.7	-0.618361	0.650063
Rsu1	Q01730	Ras suppressor protein 1 [OS=Mus musculus]	1.31182e+06	1.87031e+06	1.79577e+06	1.27606e+06	871921	1.09455e+06	-0.618418	1.28843
Ywhah	P68510	14-3-3 protein eta [OS=Mus musculus]	1.03286e+07	1.02705e+07	1.25189e+07	7.94868e+06	5.74143e+06	7.87393e+06	-0.618989	1.68924
Ykt6	Q9CQW1	Synaptobrevin homolog YKT6 [OS=Mus musculus]	649230	128563	417085	313143	133463	329500	-0.622538	0.35607
Jcad	Q5DTX6	Junctional protein associated with coronary artery disease [OS=Mus musculus]	208705	191318	224120	170876	129338	105027	-0.623099	1.566
Dynlt1	P51807	Dynein light chain Tctex-type 1 [OS=Mus musculus]	167331	254317	400918	179308	114899	239843	-0.623155	0.552227
Anapc4	Q91W96	Anaphase-promoting complex subunit 4 [OS=Mus musculus]	179115	212686	265676	136833	157861	132122	-0.623326	1.3603
Gtpbp4	Q99ME9	Nucleolar GTP-binding protein 1 [OS=Mus musculus]	1.42338e+06	2.32055e+06	1.60972e+06	920935	746484	1.80279e+06	-0.625501	0.668205
Calm1	P62204	Calmodulin [OS=Mus musculus]	2.65546e+07	1.93891e+07	2.27058e+07	2.04307e+07	1.38861e+07	1.01629e+07	-0.626103	1.03784
Nol11	Q8BJW5	nucleolar protein 11 [OS=Mus musculus]	128101	395894	194344	185586	108287	171317	-0.626846	0.429782
Asph	Q8BSY0	Aspartyl/Asparaginyl beta-hydroxylase [OS=Mus musculus]	28826.8	70490.1	75319.4	56956	4296.74	51815.3	-0.627162	0.387073
Copb1	Q9JIF7	Coatomer subunit beta [OS=Mus musculus]	4.04074e+06	4.78324e+06	4.34923e+06	4.16314e+06	2.16964e+06	2.1957e+06	-0.627246	1.04739
Pdlim5	Q8CI51	PDZ and LIM domain protein 5 [OS=Mus musculus]	1.27947e+07	2.82019e+07	1.23042e+07	1.17496e+07	1.15787e+07	1.11471e+07	-0.628594	0.528991
Npm1	Q61937	Nucleophosmin [OS=Mus musculus]	1.08497e+07	4.38094e+07	1.71404e+07	9.95351e+06	8.75133e+06	2.77252e+07	-0.628915	0.289166
Rac1	P63001	Ras-related C3 botulinum toxin substrate 1 [OS=Mus musculus]	3.11703e+06	2.6583e+06	3.49764e+06	2.46793e+06	1.54666e+06	1.97988e+06	-0.629397	1.41334
Polr2h	Q923G2	DNA-directed RNA polymerases I, II, and III subunit RPABC3 [OS=Mus musculus]	722003	755369	1.06742e+06	337335	759590	548013	-0.629514	0.848494
Ppl	Q9R269	periplakin [OS=Mus musculus]	6.55031e+06	6.85953e+06	6.69312e+06	4.44855e+06	3.64542e+06	4.89188e+06	-0.630469	2.49312
Washc4	Q3UMB9	WASH complex subunit 4 [OS=Mus musculus]	33767.5	83602.5	48644.1	57464.5	36086.7	13684.8	-0.630518	0.431164
Arcn1	Q5XJY5	Coatomer subunit delta [OS=Mus musculus]	1.47059e+06	1.75816e+06	2.36687e+06	1.30957e+06	1.14187e+06	1.16299e+06	-0.630532	1.15269
Baz1b	Q9Z277	Tyrosine-protein kinase BAZ1B [OS=Mus musculus]	4.67785e+06	1.32573e+07	7.58726e+06	4.43533e+06	4.26058e+06	7.77972e+06	-0.631433	0.472305
Rab18	P35293	Ras-related protein Rab-18 [OS=Mus musculus]	1.76335e+06	1.69242e+06	1.70033e+06	1.55721e+06	818878	952079	-0.631553	1.25285
Snx3	O70492	sorting nexin-3 [OS=Mus musculus]	1.28449e+06	942189	1.28427e+06	1.00156e+06	598112	663229	-0.633685	1.15583
Ppp1ca	P62137	serine/threonine-protein phosphatase PP1-alpha catalytic subunit [OS=Mus musculus]	2.10649e+06	2.2544e+06	1.95573e+06	1.3685e+06	1.32793e+06	1.3743e+06	-0.633862	2.99044
Mybbp1a	Q7TPV4	Myb-binding protein 1A [OS=Mus musculus]	1.54748e+07	5.1523e+07	2.44043e+07	1.413e+07	1.03447e+07	3.44172e+07	-0.634156	0.340379
Ppa1	Q9D819	Inorganic pyrophosphatase [OS=Mus musculus]	299666	291279	392403	276376	270087	86929.1	-0.634604	0.766297
Tln1	P26039	Talin-1 [OS=Mus musculus]	2.67073e+08	3.79819e+08	2.8829e+08	2.44709e+08	1.61758e+08	1.95479e+08	-0.635614	1.23757
Aco2	Q99KI0	Aconitate hydratase, mitochondrial [OS=Mus musculus]	628256	240574	850653	141435	179713	785494	-0.635786	0.302824
Ddx54	Q8K4L0	ATP-dependent RNA helicase DDX54 [OS=Mus musculus]	136847	431822	222616	122699	115497	270980	-0.636036	0.392142
Hdgfl2	Q3UMU9	Hepatoma-derived growth factor-related protein 2 [OS=Mus musculus]	59456.7	290439	204276	152345	54526	149472	-0.637069	0.369565
Twf1	Q91YR1	Twinfilin-1 [OS=Mus musculus]	748655	904086	1.37235e+06	912927	585277	445063	-0.638495	0.705927
Smc4	Q8CG47	Structural maintenance of chromosomes protein 4 [OS=Mus musculus]	2.25982e+06	2.62508e+06	3.42586e+06	2.66004e+06	1.07546e+06	1.59947e+06	-0.639501	0.790181
Dstn	Q9R0P5	Destrin [OS=Mus musculus]	1.71786e+06	2.11009e+06	2.44302e+06	1.83628e+06	1.09298e+06	1.09336e+06	-0.640554	1.08593
Cct6a	P80317	T-complex protein 1 subunit zeta [OS=Mus musculus]	1.29828e+07	1.52228e+07	1.78086e+07	1.1802e+07	8.50669e+06	9.20761e+06	-0.640566	1.48387
Hnrnpa1	P49312	Heterogeneous nuclear ribonucleoprotein A1 [OS=Mus musculus]	3.86783e+06	5.90452e+06	6.3266e+06	2.96445e+06	2.06054e+06	5.30127e+06	-0.640649	0.716149
Arl8b	Q9CQW2	ADP-ribosylation factor-like protein 8B [OS=Mus musculus]	4.44285e+06	3.84245e+06	5.26668e+06	3.47176e+06	2.72185e+06	2.49549e+06	-0.641225	1.48056
Fdps	Q920E5	Farnesyl pyrophosphate synthase [OS=Mus musculus]	57367.5	41761.9	99870.7	39608.7	36716.6	51010.7	-0.644128	0.596878
Bub3	Q9WVA3	Mitotic checkpoint protein BUB3 [OS=Mus musculus]	523260	786905	739456	490124	226104	595103	-0.644324	0.836394
Dnaja3	Q99M87	DnaJ homolog subfamily A member 3, mitochondrial [OS=Mus musculus]	194461	16943.5	247213	16444.5	90435.7	186462	-0.644703	0.256893
Actbl2	Q8BFZ3	Beta-actin-like protein 2 [OS=Mus musculus]	2.36331e+06	4.31286e+06	2.63736e+06	2.91331e+06	1.89107e+06	1.14926e+06	-0.645557	0.634654
Myadm	O35682	myeloid-associated differentiation marker [OS=Mus musculus]	332349	277139	260211	301257	129074	125260	-0.646495	0.778598
Rps19	Q9CZX8	40S ribosomal protein S19 [OS=Mus musculus]	205595	231590	662394	341060	49525.8	311529	-0.647172	0.309375
Ppp1cb	P62141	Serine/threonine-protein phosphatase PP1-beta catalytic subunit [OS=Mus musculus]	9.55045e+06	1.66045e+07	1.26297e+07	9.53519e+06	6.55101e+06	8.67044e+06	-0.647668	0.984761
Rpn2	Q9DBG6	Dolichyl-diphosphooligosaccharide--protein glycosyltransferase subunit 2 [OS=Mus musculus]	406951	1.21635e+06	1.31891e+06	1.13082e+06	376310	370254	-0.648181	0.390522
Amotl2	Q8K371	Angiomotin-like protein 2 [OS=Mus musculus]	2.13516e+06	2.04333e+06	2.03487e+06	1.63178e+06	1.29289e+06	1.03991e+06	-0.648205	1.89708
Itgav	P43406	Integrin alpha-V [OS=Mus musculus]	52309.1	66711.6	58963.2	63634.7	21378.7	28527.3	-0.648538	0.716482
Rpl18a	P62717	60S ribosomal protein L18a [OS=Mus musculus]	1.1485e+07	9.90482e+06	1.17588e+07	7.17542e+06	6.40665e+06	7.56222e+06	-0.648678	2.40305
Kpna3	O35344	Importin subunit alpha-4 [OS=Mus musculus]	966284	1.19314e+06	1.11366e+06	835278	592133	659650	-0.64918	1.79983
Hnrnpll	Q921F4	Heterogeneous nuclear ribonucleoprotein L-like [OS=Mus musculus]	192719	357172	294530	206277	131546	200427	-0.649687	0.887434
Rab2a	P53994	Ras-related protein Rab-2A [OS=Mus musculus]	1.71169e+07	1.80084e+07	1.91992e+07	1.52788e+07	1.0048e+07	9.28146e+06	-0.650483	1.53261
Safb	D3YXK2	Scaffold attachment factor B1 [OS=Mus musculus]	1.21417e+06	1.88177e+06	1.38683e+06	767867	714740	1.37264e+06	-0.650773	0.868069
Igf2bp1	O88477	Insulin-like growth factor 2 mRNA-binding protein 1 [OS=Mus musculus]	39694	71081.5	46811.4	28456.5	31423.8	40390.6	-0.652244	0.875852
Adsl	P54822	adenylosuccinate lyase [OS=Mus musculus]	159221	152955	220079	107964	120137	110329	-0.653262	1.38715
Svil	Q8K4L3	Supervillin [OS=Mus musculus]	391966	481610	526544	405533	248403	236271	-0.653339	1.18639
Vars	Q9Z1Q9	Valine--tRNA ligase [OS=Mus musculus]	5.09529e+06	5.62479e+06	5.69809e+06	4.19533e+06	2.6811e+06	3.54777e+06	-0.655357	1.85642
Timeless	Q9R1X4	Protein timeless homolog [OS=Mus musculus]	17499.8	72981.2	18067.5	12942.1	33841.5	22127.9	-0.655523	0.273605
Psmd2	Q8VDM4	26S proteasome non-ATPase regulatory subunit 2 [OS=Mus musculus]	898416	1.6043e+06	1.33566e+06	957241	651095	827979	-0.655796	0.977644
Arpc3	Q9JM76	Actin-related protein 2/3 complex subunit 3 [OS=Mus musculus]	7.14511e+06	8.24848e+06	6.64457e+06	5.50201e+06	4.66711e+06	3.8185e+06	-0.655853	1.7756
Picalm	Q7M6Y3	Isoform 5 of Phosphatidylinositol-binding clathrin assembly protein [OS=Mus musculus]	466155	608293	607496	434104	264152	368958	-0.656281	1.39615
Sptbn1	Q62261	Spectrin beta chain, non-erythrocytic 1 [OS=Mus musculus]	8.79535e+08	9.17693e+08	9.03431e+08	7.4258e+08	5.71201e+08	3.9857e+08	-0.657333	1.5225
Cap1	P40124	adenylyl cyclase-associated protein 1 [OS=Mus musculus]	2.0463e+06	2.02669e+06	2.57739e+06	1.97771e+06	1.07205e+06	1.16422e+06	-0.658251	1.12457
C1qbp	O35658	Complement component 1 Q subcomponent-binding protein, mitochondrial [OS=Mus musculus]	973348	1.04336e+06	1.1837e+06	664917	435479	927277	-0.65843	1.186
Camk2d	Q6PHZ2	Calcium/calmodulin-dependent protein kinase type II subunit delta [OS=Mus musculus]	278644	291267	269170	175413	179048	176290	-0.660775	4.03103
Trp53bp2	Q8CG79	Apoptosis-stimulating of p53 protein 2 [OS=Mus musculus]	1.0815e+06	2.01367e+06	1.54426e+06	1.23287e+06	848143	851543	-0.66179	0.890369
Atp6v1a	P50516	V-type proton ATPase catalytic subunit A [OS=Mus musculus]	322653	467659	391141	339948	224751	180868	-0.664151	1.07939
Foxp1	P58462	Forkhead box protein P1 [OS=Mus musculus]	30479.1	41324.7	49835	27951.5	18113.8	30676.3	-0.664521	1.03714
Rps25	P62852	40S ribosomal protein S25 [OS=Mus musculus]	1.30432e+06	1.29076e+06	2.21422e+06	1.15042e+06	752484	1.12932e+06	-0.665449	0.82749
Yars	Q91WQ3	Tyrosine--tRNA ligase, cytoplasmic [OS=Mus musculus]	445374	588272	382454	344538	300070	248157	-0.66557	1.22391
S100a4	P07091	Protein S100-A4 [OS=Mus musculus]	153871	160106	48538.2	26812.8	165061	36613.6	-0.665924	0.318948
Cep170	Q6A065	Centrosomal protein of 170 kDa [OS=Mus musculus]	53872.8	32702.2	59945.5	24926.1	54225	13071.4	-0.667911	0.541703
Cyld	Q80TQ2	Ubiquitin carboxyl-terminal hydrolase CYLD [OS=Mus musculus]	274943	357744	375369	216176	136764	281053	-0.669037	1.12866
Bag3	Q9JLV1	BAG family molecular chaperone regulator 3 [OS=Mus musculus]	51292.5	90327.4	54088.6	32146.2	46907.6	43950.6	-0.669998	0.842289
Atp5a1	Q03265	ATP synthase subunit alpha, mitochondrial [OS=Mus musculus]	9.28637e+06	8.57865e+06	1.76553e+07	1.02625e+07	5.4679e+06	6.58693e+06	-0.670482	0.606061
Dnajc3	Q91YW3	DnaJ homolog subfamily C member 3 [OS=Mus musculus]	312454	502114	501986	318462	277370	230960	-0.671171	1.12797
Wdr43	Q6ZQL4	WD repeat-containing protein 43 [OS=Mus musculus]	981552	2.16396e+06	2.06241e+06	593154	723314	1.95252e+06	-0.671863	0.489537
Hist1h1a	P43275	Histone H1.1 [OS=Mus musculus]	8.56669e+07	1.825e+08	1.42962e+08	5.02688e+07	6.9816e+07	1.37782e+08	-0.672965	0.590546
Hist1h1e	P43274	Histone H1.4 [OS=Mus musculus]	1.59173e+08	3.33052e+08	2.51862e+08	1.05496e+08	1.21871e+08	2.39033e+08	-0.673904	0.637263
Bgn	P28653	biglycan [OS=Mus musculus]	143605	144903	71608.9	147339	31266.2	47092.1	-0.674078	0.440226
Git1	Q68FF6	ARF GTPase-activating protein GIT1 [OS=Mus musculus]	1.02647e+06	1.63959e+06	1.29716e+06	983528	745516	754686	-0.674165	1.19656
Psmc1	P62192	26S proteasome regulatory subunit 4 [OS=Mus musculus]	483356	686529	714573	529501	274518	376906	-0.674233	1.06068
Eif4a1	P60843	Eukaryotic initiation factor 4A-I [OS=Mus musculus]	4.21004e+07	3.2056e+07	5.40947e+07	3.21656e+07	2.25159e+07	2.56782e+07	-0.674428	1.07588
Tax1bp3	Q9DBG9	Tax1-binding protein 3 [OS=Mus musculus]	127918	179633	137752	234643	21243.5	22883.7	-0.67571	0.312297
Hmox1	P14901	heme oxygenase 1 [OS=Mus musculus]	29563.8	65977.1	72585.1	46820.4	16295.1	42060.3	-0.676741	0.568963
Srm	Q64674	spermidine synthase [OS=Mus musculus]	4.27373e+06	4.6043e+06	4.35216e+06	2.69185e+06	2.98201e+06	2.59736e+06	-0.677662	3.38314
Atxn2l	Q7TQH0	ataxin-2-like protein [OS=Mus musculus]	288663	252733	262033	156050	195549	150680	-0.677679	2.31473
Ube2n	P61089	ubiquitin-conjugating enzyme E2 N [OS=Mus musculus]	405358	413624	502976	355650	215025	255713	-0.677785	1.46871
Rtn3	Q9ES97	Reticulon-3 [OS=Mus musculus]	39828.7	209738	322185	311189	11936.7	34252	-0.677936	0.220192
Cand1	Q6ZQ38	cullin-associated nedd8-dissociated protein 1 [OS=Mus musculus]	824751	959886	1.89454e+06	400595	298274	1.60036e+06	-0.678236	0.35695
Trip12	G5E870	E3 ubiquitin-protein ligase TRIP12 [OS=Mus musculus]	90216.6	288903	139072	80723.3	86212.2	156644	-0.679367	0.429501
Sbf1	Q6ZPE2	Myotubularin-related protein 5 [OS=Mus musculus]	88272.8	100976	107308	67686.2	74116.2	43268.1	-0.680234	1.56337
Crip2	Q9DCT8	Cysteine-rich protein 2 [OS=Mus musculus]	3.23947e+06	4.87005e+06	3.52686e+06	2.27301e+06	2.32796e+06	2.65511e+06	-0.681381	1.32341
Pxn	Q8VI36	Paxillin [OS=Mus musculus]	1.6827e+06	3.58199e+06	2.19171e+06	2.14272e+06	1.18808e+06	1.31644e+06	-0.682107	0.661121
Rps27	Q6ZWU9	40S ribosomal protein S27 [OS=Mus musculus]	5.92772e+06	7.17443e+06	7.92824e+06	4.96584e+06	3.95502e+06	4.18143e+06	-0.682656	1.79642
Lap3	Q9CPY7	cytosol aminopeptidase [OS=Mus musculus]	149829	300094	284208	224194	101451	131628	-0.682981	0.697644
Fasn	P19096	Fatty acid synthase [OS=Mus musculus]	3.83682e+07	4.33587e+07	4.45524e+07	3.37436e+07	2.11522e+07	2.37456e+07	-0.683258	1.68489
Trim33	Q99PP7	E3 ubiquitin-protein ligase TRIM33 [OS=Mus musculus]	38385.7	88811.1	50696.7	36919.8	22174.8	51618.4	-0.684189	0.57277
Wdr3	Q8BHB4	WD repeat-containing protein 3 [OS=Mus musculus]	690730	1.50022e+06	913545	451631	352656	1.1265e+06	-0.68517	0.498625
Eif4h	Q9WUK2	Eukaryotic translation initiation factor 4H [OS=Mus musculus]	709600	1.64899e+06	1.38121e+06	971918	481854	871125	-0.685791	0.676042
Dpf2	Q61103	Zinc finger protein ubi-d4 [OS=Mus musculus]	47018.6	266030	92625.9	61273	83283.5	107585	-0.686086	0.306447
Cct8	P42932	T-complex protein 1 subunit theta [OS=Mus musculus]	1.24206e+07	1.49184e+07	1.92087e+07	1.24955e+07	7.68031e+06	8.69454e+06	-0.689121	1.12411
Nexn	Q7TPW1	Nexilin [OS=Mus musculus]	560395	835437	764610	582054	399237	357444	-0.690457	1.19768
Cobl	Q5NBX1	Protein cordon-bleu [OS=Mus musculus]	93430.1	14889.3	71311.8	62086.5	17165.6	32056.4	-0.690475	0.352421
Vps37a	Q8CHS8	Vacuolar protein sorting-associated protein 37A [OS=Mus musculus]	579726	1.06896e+06	814737	634903	396009	494122	-0.691826	0.929033
Atp5b	P56480	ATP synthase subunit beta, mitochondrial [OS=Mus musculus]	3.53814e+06	3.00803e+06	1.24073e+07	5.40251e+06	2.38363e+06	3.93643e+06	-0.693171	0.310254
Akt1	P31750	RAC-alpha serine/threonine-protein kinase [OS=Mus musculus]	71567.7	76930.2	73723.3	51887.4	43620.3	41909.7	-0.693433	2.91665
Ehd1	Q9WVK4	EH domain-containing protein 1 [OS=Mus musculus]	6.57513e+06	5.6924e+06	8.02951e+06	5.9131e+06	2.99668e+06	3.639e+06	-0.693722	1.08738
Rps15	P62843	40S ribosomal protein S15 [OS=Mus musculus]	160549	117855	239584	83728.9	188418	48071.5	-0.693863	0.525444
Phip	Q8VDD9	PH-interacting protein [OS=Mus musculus]	979750	2.99405e+06	1.75436e+06	644539	721448	2.17173e+06	-0.695253	0.40234
Git2	Q9JLQ2	ARF GTPase-activating protein GIT2 [OS=Mus musculus]	213797	226135	217359	99076.3	97955.4	208721	-0.695932	1.0674
Uba1	Q02053	Ubiquitin-like modifier-activating enzyme 1 [OS=Mus musculus]	3.07605e+06	3.68208e+06	4.22833e+06	2.87099e+06	1.83423e+06	2.07452e+06	-0.696427	1.42749
Psma7	Q9Z2U0	Proteasome subunit alpha type-7 [OS=Mus musculus]	1.12056e+06	1.04246e+06	986486	727231	655495	560178	-0.696908	2.5341
Psmd14	O35593	26S proteasome non-ATPase regulatory subunit 14 [OS=Mus musculus]	67605.3	204289	257436	220857	52956.3	52488.7	-0.69796	0.353433
Ppp6r3	Q922D4	Serine/threonine-protein phosphatase 6 regulatory subunit 3 [OS=Mus musculus]	844848	933548	518265	599304	410355	405245	-0.698834	0.97325
Mcm6	P97311	DNA replication licensing factor MCM6 [OS=Mus musculus]	737803	1.52448e+06	1.0611e+06	681715	531308	833890	-0.699202	0.804919
Rcl1	Q9JJT0	RNA 3'-terminal phosphate cyclase-like protein [OS=Mus musculus]	50800.6	253637	21644.5	10382.6	46022.7	144399	-0.699443	0.192293
Smarcc1	P97496	SWI/SNF complex subunit SMARCC1 [OS=Mus musculus]	1.25369e+06	3.73496e+06	1.73579e+06	1.09909e+06	855987	2.18546e+06	-0.699597	0.426508
Ndrg1	Q62433	Protein NDRG1 [OS=Mus musculus]	147309	137900	159378	108831	47412	117192	-0.701269	1.17339
Stip1	Q60864	stress-induced-phosphoprotein 1 [OS=Mus musculus]	3.0652e+07	3.91279e+07	3.35884e+07	2.44618e+07	1.67452e+07	2.23657e+07	-0.701318	1.76134
Utp6	Q8VCY6	U3 small nucleolar RNA-associated protein 6 homolog [OS=Mus musculus]	171114	475977	201753	100597	127667	292585	-0.704633	0.406945
Ncaph	Q8C156	Condensin complex subunit 2 [OS=Mus musculus]	1.4053e+06	1.51707e+06	1.47077e+06	1.19717e+06	912460	585255	-0.705029	1.46182
Psmd13	Q9WVJ2	26S proteasome non-ATPase regulatory subunit 13 [OS=Mus musculus]	84866.6	218296	195027	129219	99398.8	76802.1	-0.705905	0.663984
Hnrnpa3	Q8BG05	Isoform 2 of Heterogeneous nuclear ribonucleoprotein A3 [OS=Mus musculus]	5.74182e+06	1.1547e+07	9.29273e+06	4.03769e+06	2.90139e+06	9.35571e+06	-0.706016	0.586342
Paics	Q9DCL9	multifunctional protein ADE2 [OS=Mus musculus]	1.11073e+07	1.36311e+07	1.1749e+07	8.94521e+06	5.88143e+06	7.53513e+06	-0.706362	1.80727
Tpt1	P63028	Translationally-controlled tumor protein [OS=Mus musculus]	1.50082e+06	3.24641e+06	2.11217e+06	2.37501e+06	764972	1.06325e+06	-0.706585	0.550953
Carm1	Q9WVG6	Histone-arginine methyltransferase CARM1 [OS=Mus musculus]	286843	491221	350018	269685	244823	176477	-0.707143	1.02825
Rfc4	Q99J62	replication factor C subunit 4 [OS=Mus musculus]	297771	297223	305604	140165	144149	266732	-0.708712	1.31101
Cav1	P49817	Caveolin-1 [OS=Mus musculus]	796321	899395	831814	676631	472413	396571	-0.709548	1.67383
Tjp2	Q9Z0U1	Tight junction protein ZO-2 [OS=Mus musculus]	1.52365e+07	2.16104e+07	1.72047e+07	1.26637e+07	9.37936e+06	1.09905e+07	-0.710411	1.53252
Hspa8	P63017	Heat shock cognate 71 kDa protein [OS=Mus musculus]	1.46146e+08	1.56345e+08	1.64612e+08	1.11367e+08	7.53661e+07	9.83703e+07	-0.712258	2.16806
Kctd10	Q922M3	BTB/POZ domain-containing adapter for CUL3-mediated RhoA degradation protein 3 [OS=Mus musculus]	507742	559360	403313	467375	267322	162636	-0.712509	0.885744
Rps27l	Q6ZWY3	40S ribosomal protein S27-like [OS=Mus musculus]	1.09913e+06	1.83947e+06	2.03915e+06	1.0317e+06	941645	1.06406e+06	-0.712659	1.05424
Luzp1	Q8R4U7	Leucine zipper protein 1 [OS=Mus musculus]	1.29427e+07	1.96458e+07	1.20723e+07	1.22515e+07	7.66901e+06	7.3055e+06	-0.714023	0.946189
Acaa1a	Q921H8	3-ketoacyl-CoA thiolase A, peroxisomal [OS=Mus musculus]	315872	424859	934174	451152	237356	331839	-0.715019	0.471934
Morf4l2	Q9R0Q4	Mortality factor 4-like protein 2 [OS=Mus musculus]	6009.26	119314	120877	10541.4	12316.9	127046	-0.715792	0.232695
G3bp1	P97855	Ras GTPase-activating protein-binding protein 1 [OS=Mus musculus]	992798	1.30218e+06	1.93922e+06	1.01797e+06	527952	1.02939e+06	-0.717344	0.787759
Rab9	Q9R0M6	Ras-related protein Rab-9A [OS=Mus musculus]	591738	386561	617713	321785	290050	358329	-0.718171	1.2915
Rnf2	Q9CQJ4	E3 ubiquitin-protein ligase RING2 [OS=Mus musculus]	59508.3	246352	86969.4	51608	76979.6	109859	-0.720238	0.352741
Kif2c	Q922S8	Kinesin-like protein KIF2C [OS=Mus musculus]	507219	647463	528168	356497	337818	327044	-0.720418	2.11104
Cct4	P80315	T-complex protein 1 subunit delta [OS=Mus musculus]	1.81039e+07	1.94009e+07	2.32874e+07	1.56235e+07	9.68409e+06	1.15833e+07	-0.720622	1.56402
Rps13	P62301	40S ribosomal protein S13 [OS=Mus musculus]	2.39732e+06	3.60933e+06	5.31697e+06	2.48434e+06	1.89401e+06	2.47748e+06	-0.723932	0.791047
Supt5h	O55201	Transcription elongation factor Spt5 [OS=Mus musculus]	456019	850221	609767	319169	369041	471473	-0.724373	0.958355
Rpl6	P47911	60S ribosomal protein L6 [OS=Mus musculus]	2.17587e+07	21961558	2.88866e+07	1.37403e+07	1.36008e+07	1.65884e+07	-0.724917	1.70681
Nek6	Q9ES70	Serine/threonine-protein kinase Nek6 [OS=Mus musculus]	60095.5	40096.7	54451.1	64287.7	11642.3	17632.7	-0.72494	0.503808
Ddx21	Q9JIK5	Nucleolar RNA helicase 2 [OS=Mus musculus]	1.33029e+07	3.29107e+07	1.69867e+07	8.83339e+06	8.41126e+06	2.09193e+07	-0.727717	0.500807
Fyco1	Q8VDC1	fyve and coiled-coil domain-containing protein 1 [OS=Mus musculus]	14140.6	74958.6	61752.4	33740.5	47657.2	9511.08	-0.730639	0.390688
Rpa2	Q62193	Replication protein A 32 kDa subunit [OS=Mus musculus]	768871	1.2352e+06	769765	371597	469725	829918	-0.730962	0.815504
Cep120	Q7TSG1	Centrosomal protein of 120 kDa [OS=Mus musculus]	892235	369104	1.06247e+06	403981	516662	478935	-0.731499	0.660623
Gprc5a	Q8BHL4	Retinoic acid-induced protein 3 [OS=Mus musculus]	15928.7	244084	19137.4	133196	20027.7	14833.5	-0.732089	0.164337
Utp20	Q5XG71	Small subunit processome component 20 homolog [OS=Mus musculus]	680447	1.10862e+06	690675	519667	320149	651829	-0.733287	0.899182
Gars	Q9CZD3	Glycine--tRNA ligase [OS=Mus musculus]	963167	987622	1.00915e+06	801836	451194	526053	-0.734436	1.66731
Rrm1	P07742	Ribonucleoside-diphosphate reductase large subunit [OS=Mus musculus]	1.27147e+06	1.3123e+06	1.76124e+06	1.39114e+06	538121	682313	-0.734438	0.876994
Hdlbp	Q8VDJ3	Vigilin [OS=Mus musculus]	1.40215e+07	1.84091e+07	1.64632e+07	1.21964e+07	7.81174e+06	9.32891e+06	-0.736928	1.64611
Puf60	Q3UEB3	poly(U)-binding-splicing factor PUF60 [OS=Mus musculus]	211343	209177	266464	199008	108348	104778	-0.737167	1.19351
Eif2b1	Q99LC8	Translation initiation factor eIF-2B subunit alpha [OS=Mus musculus]	31228.8	51391.1	27612.5	20107.7	43701.6	2280.38	-0.738052	0.449281
Eloc	P83940	elongin-C [OS=Mus musculus]	316786	883155	990690	569319	488698	252870	-0.740802	0.567682
Nap1l4	Q78ZA7	Nucleosome assembly protein 1-like 4 [OS=Mus musculus]	114800	161181	237432	113107	118598	75328.4	-0.741725	0.834216
Epb41	P48193	protein 4.1 [OS=Mus musculus]	42876.8	76696	115842	52517.1	43602.6	44492.1	-0.743489	0.674541
Cttn	Q60598	Src substrate cortactin [OS=Mus musculus]	2.84426e+07	2.85307e+07	3.17146e+07	2.39696e+07	1.64689e+07	1.25226e+07	-0.743807	1.55537
Xpnpep1	Q6P1B1	xaa-Pro aminopeptidase 1 [OS=Mus musculus]	37307.2	43779.9	92251.2	35080.8	38178.5	30191.2	-0.744649	0.595598
Cope	O89079	coatomer subunit epsilon [OS=Mus musculus]	467422	411230	706546	387308	294947	263357	-0.745343	1.02256
Impact	O55091	protein IMPACT [OS=Mus musculus]	2.68022e+06	4388453	2.7163e+06	2.82175e+06	1.552e+06	1.46219e+06	-0.745602	0.856543
Prkag1	O54950	5'-AMP-activated protein kinase subunit gamma-1 [OS=Mus musculus]	444105	583961	595730	550875	144814	271783	-0.74708	0.779207
Chd1	P40201	Chromodomain-helicase-DNA-binding protein 1 [OS=Mus musculus]	71371.1	217346	23542.6	39735.8	106732	39394.5	-0.74851	0.270171
Pcolce	Q61398	Procollagen C-endopeptidase enhancer 1 [OS=Mus musculus]	443941	633290	423995	477750	211069	204381	-0.749085	0.83947
Rbbp4	Q60972	Histone-binding protein RBBP4 [OS=Mus musculus]	1.9784e+06	4.02821e+06	3.04141e+06	1.5391e+06	1.35905e+06	2.48388e+06	-0.749453	0.824172
Pspc1	Q8R326	Paraspeckle component 1 [OS=Mus musculus]	175677	494363	342257	161683	158824	281522	-0.749726	0.610326
Nop2	Q922K7	Probable 28S rRNA (cytosine-C(5))-methyltransferase [OS=Mus musculus]	2.64906e+06	7.03753e+06	3.81447e+06	1.91191e+06	1.53577e+06	4.57641e+06	-0.750662	0.489558
Ddx3x	Q62167	ATP-dependent RNA helicase DDX3X [OS=Mus musculus]	3.01837e+07	3.37477e+07	3.48006e+07	2.16523e+07	1.59944e+07	2.10291e+07	-0.750752	2.37827
Hnrnpm	Q9D0E1	Heterogeneous nuclear ribonucleoprotein M [OS=Mus musculus]	9.188e+06	1.34349e+07	1.09003e+07	4.93352e+06	4.03878e+06	1.09415e+07	-0.751391	0.844612
Gfm1	Q8K0D5	Elongation factor G, mitochondrial [OS=Mus musculus]	637530	438658	651790	264402	327785	434146	-0.751585	1.29339
Stk39	Q9Z1W9	STE20/SPS1-related proline-alanine-rich protein kinase [OS=Mus musculus]	133741	103046	132423	106219	49010.9	64047.1	-0.751687	1.18434
Eif6	O55135	eukaryotic translation initiation factor 6 [OS=Mus musculus]	288898	797257	600611	360432	131896	508539	-0.753008	0.549457
Gps1	Q99LD4	COP9 signalosome complex subunit 1 [OS=Mus musculus]	68654.5	195639	272325	138082	40073.9	140054	-0.753915	0.463087
Ubl5	Q9EPV8	ubiquitin-like protein 5 [OS=Mus musculus]	493931	398775	334827	270547	192565	264662	-0.7542	1.46951
Gls	D3Z7P3	Isoform 2 of Glutaminase kidney isoform, mitochondrial [OS=Mus musculus]	520571	395437	596361	351241	285154	260130	-0.754394	1.47399
Gmfb	Q9CQI3	glia maturation factor beta [OS=Mus musculus]	122572	188563	174947	112520	60426.7	115045	-0.755173	1.15601
Smarcc2	Q6PDG5	SWI/SNF complex subunit SMARCC2 [OS=Mus musculus]	72531.5	35864.3	82267.5	23276.4	4860.08	84810.4	-0.755384	0.390192
Stk3	Q9JI10	serine/threonine-protein kinase 3 [OS=Mus musculus]	159971	160821	144879	126834	48449.8	100518	-0.755684	1.25834
Mettl13	Q91YR5	Methyltransferase-like protein 13 [OS=Mus musculus]	44000.4	178234	8785.48	46588.9	37524.2	52589.7	-0.756976	0.239028
Eif5a	P63242	Eukaryotic translation initiation factor 5A-1 [OS=Mus musculus]	3.27385e+07	3.95462e+07	3.90846e+07	2.44881e+07	1.67032e+07	2.45727e+07	-0.759982	1.95142
Dync1h1	Q9JHU4	Cytoplasmic dynein 1 heavy chain 1 [OS=Mus musculus]	2.72962e+07	3.09439e+07	3.28142e+07	2.24951e+07	1.44468e+07	1.67768e+07	-0.761301	1.90111
Nol7	Q9D7Z3	Nucleolar protein 7 [OS=Mus musculus]	65671.1	228683	75445.3	38313.4	52954.9	126898	-0.761317	0.353288
Ilk	O55222	Integrin-linked protein kinase [OS=Mus musculus]	4.97459e+06	7.34534e+06	6.45917e+06	5.05072e+06	2.25664e+06	3.76858e+06	-0.761699	1.1358
Son	Q9QX47	Protein SON [OS=Mus musculus]	188230	399010	389715	123382	344406	107946	-0.762889	0.579985
Ppfibp1	Q8C8U0	Liprin-beta-1 [OS=Mus musculus]	5.25646e+06	9.92717e+06	6.04569e+06	5.08116e+06	2.87749e+06	4.55097e+06	-0.763021	0.849734
Heatr3	Q8BQM4	HEAT repeat-containing protein 3 [OS=Mus musculus]	126840	244890	437720	157005	94407.6	225503	-0.763207	0.492023
Cebpz	P53569	CCAAT/enhancer-binding protein zeta [OS=Mus musculus]	577683	991939	672107	430262	324272	565514	-0.764021	1.00461
Ran	P62827	GTP-binding nuclear protein RAN [OS=Mus musculus]	1.57991e+07	1.78448e+07	2.07775e+07	1.20613e+07	8.12692e+06	1.18562e+07	-0.764103	1.74349
Kpnb1	P70168	Importin subunit beta-1 [OS=Mus musculus]	2.01098e+07	2.37768e+07	2.65409e+07	1.67094e+07	1.09156e+07	1.38216e+07	-0.764886	1.74082
Haspin	Q9Z0R0	serine/threonine-protein kinase haspin [OS=Mus musculus]	33148.7	71060.7	27932.3	12572.6	48712	16465.4	-0.765171	0.437298
Mpp2	Q9WV34	MAGUK p55 subfamily member 2 [OS=Mus musculus]	149352	172810	57496.1	135407	8857.76	78995.1	-0.765974	0.440627
Tagln2	Q9WVA4	Transgelin-2 [OS=Mus musculus]	6.99487e+06	9.5338e+06	7.57252e+06	5.94896e+06	4.08232e+06	4.14085e+06	-0.766049	1.55131
Atp6v1b2	P62814	V-type proton ATPase subunit B, brain isoform [OS=Mus musculus]	15118.5	38042.1	90009.8	26928.1	8569.43	48685.1	-0.766138	0.322726
Nfib	P97863	Nuclear factor 1 B-type [OS=Mus musculus]	285818	738060	363048	295909	183857	335595	-0.766379	0.577869
Myef2	Q8C854	Isoform 3 of Myelin expression factor 2 [OS=Mus musculus]	345223	554567	441294	138587	114364	535134	-0.766974	0.546228
Zfand5	O88878	AN1-type zinc finger protein 5 [OS=Mus musculus]	73544.6	78358.4	111229	36582.2	84256.5	33758.3	-0.767275	0.82978
Arhgef2	Q60875	Rho guanine nucleotide exchange factor 2 [OS=Mus musculus]	943138	581684	910586	689424	321319	419989	-0.76741	0.984471
Pes1	Q9EQ61	Pescadillo homolog [OS=Mus musculus]	243266	957511	577656	172376	195619	675996	-0.768498	0.391821
Rfc2	Q9WUK4	Replication factor C subunit 2 [OS=Mus musculus]	158612	613977	386011	152807	88789.5	437367	-0.770977	0.398851
Supt16h	Q920B9	FACT complex subunit SPT16 [OS=Mus musculus]	6.0176e+06	2.03105e+07	1.13277e+07	4.9869e+06	5.33149e+06	1.17463e+07	-0.771132	0.478597
Polr2c	P97760	DNA-directed RNA polymerase II subunit RPB3 [OS=Mus musculus]	318453	771504	390014	186468	259034	421360	-0.771694	0.580917
Fscn1	Q61553	Fascin [OS=Mus musculus]	2.37133e+07	2.85957e+07	2.61039e+07	1.87575e+07	1.15512e+07	1.56006e+07	-0.772301	1.89948
Dcaf13	Q6PAC3	DDB1- and CUL4-associated factor 13 [OS=Mus musculus]	91853.3	524603	252602	91461.6	64033.8	353311	-0.772336	0.313965
Myo5a	Q99104	Unconventional myosin-Va [OS=Mus musculus]	3.27248e+07	3.01987e+07	3.52528e+07	2.60677e+07	1.8726e+07	1.26837e+07	-0.772381	1.51584
Csde1	Q91W50	cold shock domain-containing protein E1 [OS=Mus musculus]	5.42953e+06	6.17173e+06	5.65791e+06	4.53658e+06	2.54763e+06	2.99892e+06	-0.77542	1.69367
Tcea1	P10711	Transcription elongation factor A protein 1 [OS=Mus musculus]	1.62432e+06	3.44787e+06	3.3871e+06	1.14155e+06	997857	2.79976e+06	-0.776265	0.636072
Numa1	E9Q7G0	nuclear mitotic apparatus protein 1 [OS=Mus musculus]	2.38699e+06	5.58866e+06	4.73882e+06	1.43696e+06	1.43823e+06	4.54797e+06	-0.776366	0.553574
Nt5c2	Q3V1L4	Cytosolic purine 5'-nucleotidase [OS=Mus musculus]	14703.7	72142.1	52312	19692.1	24960.9	36521.4	-0.777626	0.477734
Tmpo	Q61029	Lamina-associated polypeptide 2, isoforms beta/delta/epsilon/gamma [OS=Mus musculus]	1.17395e+06	2.42057e+06	2.12185e+06	702340	919374	1.71158e+06	-0.77815	0.752432
Ddx17	Q501J6	Probable ATP-dependent RNA helicase DDX17 [OS=Mus musculus]	800551	1.94641e+06	1.87718e+06	952079	657003	1.08724e+06	-0.778189	0.753057
Rplp1	P47955	60S acidic ribosomal protein P1 [OS=Mus musculus]	661690	920391	1.6586e+06	416495	1.15259e+06	319786	-0.778772	0.493802
Lamb1	P02469	Laminin subunit beta-1 [OS=Mus musculus]	4.25541e+06	7.62435e+06	4.60476e+06	5.1222e+06	2.49673e+06	1.9844e+06	-0.779506	0.72664
Sar1b	Q9CQC9	GTP-binding protein SAR1b [OS=Mus musculus]	140652	777858	1.08223e+06	909623	102517	153216	-0.779764	0.296494
Csrp1	P97315	Cysteine and glycine-rich protein 1 [OS=Mus musculus]	1.73884e+07	1.8639e+07	1.80063e+07	1.29344e+07	9.0479e+06	9.43168e+06	-0.782453	2.37157
Commd9	Q8K2Q0	COMM domain-containing protein 9 [OS=Mus musculus]	45598	47102.4	87765.8	62950.7	35815.5	6098.29	-0.783202	0.515258
Fhod1	Q6P9Q4	FH1/FH2 domain-containing protein 1 [OS=Mus musculus]	22781.3	54725.5	87924.5	12228.8	49334	34488.1	-0.784362	0.460724
Vps29	Q9QZ88	Vacuolar protein sorting-associated protein 29 [OS=Mus musculus]	1.07552e+06	1.08702e+06	1.73229e+06	1.06822e+06	681115	511881	-0.784459	0.934545
Smc2	Q8CG48	structural maintenance of chromosomes protein 2 [OS=Mus musculus]	5.65848e+06	7.55034e+06	7.64985e+06	5.1949e+06	2.95713e+06	3.94734e+06	-0.785716	1.47779
Hnrnpd	Q60668	heterogeneous nuclear ribonucleoprotein D0 [OS=Mus musculus]	2.93053e+06	6.07128e+06	3.97474e+06	1.96634e+06	1.3832e+06	4.17694e+06	-0.785859	0.654606
Trip6	Q9Z1Y4	thyroid receptor-interacting protein 6 [OS=Mus musculus]	1.53925e+07	1.76085e+07	1.70286e+07	1.32042e+07	8.60535e+06	7.17302e+06	-0.787597	1.6517
Mdh2	P08249	Malate dehydrogenase, mitochondrial [OS=Mus musculus]	3.07168e+06	2.14754e+06	2.71339e+06	1.55046e+06	1.52353e+06	1.52119e+06	-0.787673	1.83985
Zswim8	Q3UHH1	Zinc finger SWIM domain-containing protein 8 [OS=Mus musculus]	169820	42834.8	40917.8	80386.4	53948.3	12292.8	-0.790242	0.309207
Rpl32	P62911	60S ribosomal protein L32 [OS=Mus musculus]	1.60048e+07	1.41975e+07	1.41347e+07	1.05498e+07	5.64726e+06	9.43468e+06	-0.79058	1.75
Axl	Q00993	Tyrosine-protein kinase receptor UFO [OS=Mus musculus]	233784	213268	184557	185276	92999.2	86739.2	-0.79108	1.19663
Eef1d	P57776	Elongation factor 1-delta [OS=Mus musculus]	7.32255e+06	8.02929e+06	9.62655e+06	5.37322e+06	4.44454e+06	4.61332e+06	-0.7915	2.04975
Parp1	P11103	Poly [ADP-ribose] polymerase 1 [OS=Mus musculus]	2.23606e+06	6.09132e+06	3.95298e+06	2.53912e+06	1.43714e+06	3.11446e+06	-0.792349	0.640475
Rsl1d1	Q8BVY0	Ribosomal L1 domain-containing protein 1 [OS=Mus musculus]	2.46827e+06	7.30784e+06	4.50683e+06	2.06023e+06	1.23247e+06	4.94837e+06	-0.79339	0.487288
Ncapd2	Q8K2Z4	condensin complex subunit 1 [OS=Mus musculus]	1.8005e+06	2.15954e+06	2.2221e+06	1.43438e+06	1.07971e+06	1.05185e+06	-0.793825	2.07689
Smurf1	Q9CUN6	e3 ubiquitin-protein ligase smurf1 [OS=Mus musculus]	1.78682e+06	1.50604e+06	2.17948e+06	1.14241e+06	1.06473e+06	949039	-0.79398	1.71856
Dtnb	O70585	Dystrobrevin beta [OS=Mus musculus]	79999.4	180069	124994	112825	55993.8	53233	-0.794194	0.712295
Cep72	Q9D3R3	Centrosomal protein of 72 kDa [OS=Mus musculus]	54426	30373.7	54710.8	22560.8	45270.3	12481.7	-0.796671	0.715031
Gja1	P23242	Gap junction alpha-1 protein [OS=Mus musculus]	217073	367777	240182	149770	142755	182278	-0.797123	1.13397
Fam160b1	Q8CDM8	Protein FAM160B1 [OS=Mus musculus]	77291.2	60818.2	86177.4	54768.6	24755	49515.5	-0.797535	1.25576
Ncbp1	Q3UYV9	Nuclear cap-binding protein subunit 1 [OS=Mus musculus]	151026	88634.6	164248	47280.9	31227.9	153712	-0.798531	0.565533
Vps35	Q9EQH3	Vacuolar protein sorting-associated protein 35 [OS=Mus musculus]	1.51948e+07	1.52835e+07	1.68131e+07	1.10612e+07	7.61439e+06	8.50336e+06	-0.799085	2.35277
Zranb2	Q9R020	Zinc finger Ran-binding domain-containing protein 2 [OS=Mus musculus]	26466.4	92294.2	54529.8	26850.9	23790.9	48826	-0.800889	0.524317
Fkbp4	P30416	Peptidyl-prolyl cis-trans isomerase FKBP4 [OS=Mus musculus]	7.1035e+06	9.89901e+06	9.04712e+06	6.3277e+06	3.74692e+06	4.87739e+06	-0.800924	1.53157
Pik3r4	Q8VD65	Phosphoinositide 3-kinase regulatory subunit 4 [OS=Mus musculus]	93293.8	131554	108692	89106.2	54767.7	47512	-0.801374	1.30783
Vps16	Q920Q4	Vacuolar protein sorting-associated protein 16 homolog [OS=Mus musculus]	295123	389906	378383	218292	157058	234340	-0.802552	1.78412
Aip	O08915	AH receptor-interacting protein [OS=Mus musculus]	995749	773472	1.12103e+06	759191	305017	592505	-0.802872	1.15713
Tpi1	P17751	Triosephosphate isomerase [OS=Mus musculus]	3.23539e+06	7.8016e+06	3.94496e+06	3.78555e+06	2.1149e+06	2.6845e+06	-0.803344	0.641168
Synj1	Q8CHC4	Synaptojanin-1 [OS=Mus musculus]	26516.9	109040	75961.9	52496.6	47139	21406	-0.805284	0.511773
Pcbp1	P60335	Poly(RC)-binding protein 1 [OS=Mus musculus]	1.976e+07	2.56026e+07	2.28399e+07	1.36357e+07	1.07853e+07	1.45909e+07	-0.805908	2.05482
Ipo5	Q8BKC5	Importin-5 [OS=Mus musculus]	1.71841e+07	1.73651e+07	1.86756e+07	1.18147e+07	7.23716e+06	1.13664e+07	-0.807159	2.11506
Armcx2	Q6A058	Armadillo repeat-containing X-linked protein 2 [OS=Mus musculus]	4.28929e+06	2.30648e+06	4.28454e+06	1.36111e+06	2.03828e+06	2.81519e+06	-0.807992	0.928953
Cyfip1	Q7TMB8	cytoplasmic FMR1-interacting protein 1 [OS=Mus musculus]	2.04125e+06	2.58742e+06	2.26436e+06	1.72654e+06	952625	1.25756e+06	-0.808141	1.63486
Hnrnpab	Q99020	Heterogeneous nuclear ribonucleoprotein A/B [OS=Mus musculus]	1.6208e+06	3.34699e+06	2.62067e+06	1.07438e+06	1.02403e+06	2.23488e+06	-0.808346	0.784839
Tomm34	Q9CYG7	Mitochondrial import receptor subunit TOM34 [OS=Mus musculus]	2.46376e+06	2.76578e+06	3.11226e+06	1.81821e+06	712881	2.22772e+06	-0.809756	1.14702
Rbm34	Q8C5L7	RNA-binding protein 34 [OS=Mus musculus]	11327.2	175243	18309.3	69193.9	5396.99	42274.1	-0.809932	0.199506
Mbd3	Q9Z2D8	methyl-CpG-binding domain protein 3 [OS=Mus musculus]	167655	254952	213300	57442.6	109036	196211	-0.810079	0.889879
Trio	Q0KL02	Triple functional domain protein [OS=Mus musculus]	234258	429199	286799	250543	121370	169830	-0.810708	0.91688
Copb2	O55029	Coatomer subunit beta' [OS=Mus musculus]	3.25855e+06	4.53617e+06	4.92789e+06	2.74238e+06	2.44996e+06	2.0582e+06	-0.811236	1.55135
Plin3	Q9DBG5	Perilipin-3 [OS=Mus musculus]	109038	149101	206951	114521	94776.8	55566.6	-0.812256	0.937676
Skp1a	Q9WTX5	s-phase kinase-associated protein 1 [OS=Mus musculus]	804652	1.32042e+06	1.01945e+06	648134	423497	717731	-0.813395	1.22009
Ttll12	Q3UDE2	Tubulin--tyrosine ligase-like protein 12 [OS=Mus musculus]	132735	82947	162786	111234	74139.6	29907.4	-0.81395	0.755739
C2cd3	Q52KB6	C2 domain-containing protein 3 [OS=Mus musculus]	171211	115309	171062	70943.5	114951	74368.8	-0.814059	1.31798
Gnl3	Q8CI11	Guanine nucleotide-binding protein-like 3 [OS=Mus musculus]	492515	1.6569e+06	905772	302054	377390	1.05774e+06	-0.814507	0.45402
Ints7	Q7TQK1	Integrator complex subunit 7 [OS=Mus musculus]	52584.2	108937	113793	69587.8	40984.2	45865.4	-0.815494	0.854988
Smg1	Q8BKX6	Serine/threonine-protein kinase SMG1 [OS=Mus musculus]	144721	163624	222045	107003	87559.7	106464	-0.817157	1.4694
Esd	Q9R0P3	S-formylglutathione hydrolase [OS=Mus musculus]	2.25738e+06	3.00944e+06	2.75945e+06	1.95979e+06	939609	1.65554e+06	-0.817296	1.43631
Klc1	O88447	Kinesin light chain 1 [OS=Mus musculus]	752692	880065	876976	467034	403768	553373	-0.817408	2.41028
Pabpc1	P29341	Polyadenylate-binding protein 1 [OS=Mus musculus]	7.39697e+06	6.86866e+06	8.96554e+06	4.87654e+06	4.26026e+06	4.02937e+06	-0.819226	2.10837
Tubal3	Q3UX10	Tubulin alpha chain-like 3 [OS=Mus musculus]	837482	825017	773695	567676	352349	459832	-0.820111	2.24601
Afdn	Q9QZQ1	Afadin [OS=Mus musculus]	1.33262e+07	1.90103e+07	1.77668e+07	1.13989e+07	7.22495e+06	9.75198e+06	-0.820243	1.57752
Rps10	P63325	40S ribosomal protein S10 [OS=Mus musculus]	764426	879907	1.52247e+06	767535	488766	535209	-0.821853	0.847997
Sssca1	P56873	Sjoegren syndrome/scleroderma autoantigen 1 homolog [OS=Mus musculus]	9.95315e+06	9481953	1.00651e+07	5.2987e+06	6.00753e+06	5.37678e+06	-0.822343	3.92694
Snrpc	Q62241	U1 small nuclear ribonucleoprotein C [OS=Mus musculus]	23506	354906	211664	159852	7086.8	166695	-0.822637	0.32106
Dst	Q91ZU6	dystonin [OS=Mus musculus]	2.31211e+06	2.67156e+06	1.79106e+06	1.56739e+06	931523	1.32746e+06	-0.824186	1.44628
Nans	Q99J77	sialic acid synthase [OS=Mus musculus]	85104.6	215357	112471	85610.5	94106.5	53364.6	-0.825071	0.652636
Cpne1	Q8C166	Copine-1 [OS=Mus musculus]	1.41197e+06	1.67767e+06	1.42276e+06	1.06166e+06	614967	868944	-0.825909	1.86632
Kif11	Q6P9P6	Kinesin-like protein KIF11 [OS=Mus musculus]	7.82151e+06	7.2395e+06	7.94819e+06	5.10512e+06	4.04805e+06	3.82259e+06	-0.826392	2.75136
Tsc2	Q61037	Tuberin [OS=Mus musculus]	253538	264847	358680	211406	152437	130655	-0.826715	1.44102
Hdac1	O09106	histone deacetylase 1 [OS=Mus musculus]	1.25496e+06	2.70615e+06	1.95647e+06	1.18298e+06	529987	1.62013e+06	-0.828146	0.753711
Eif2s1	Q6ZWX6	Eukaryotic translation initiation factor 2 subunit 1 [OS=Mus musculus]	696682	819832	1.07975e+06	562310	343537	555257	-0.829377	1.32393
Mov10	P23249	Putative helicase MOV-10 [OS=Mus musculus]	464706	530018	597326	302029	247937	342653	-0.834769	2.11007
Osbp	Q3B7Z2	Oxysterol-binding protein 1 [OS=Mus musculus]	82310.1	167844	235472	173588	56464.4	42034.1	-0.83578	0.513106
Serbp1	Q9CY58	Isoform 2 of Plasminogen activator inhibitor 1 RNA-binding protein [OS=Mus musculus]	3.28405e+06	4.25563e+06	4.98035e+06	1.77016e+06	1.01433e+06	4.22974e+06	-0.835882	0.777533
Myo6	Q64331	Unconventional myosin-VI [OS=Mus musculus]	1.35306e+06	1.6213e+06	1.64869e+06	1.16844e+06	784241	633572	-0.837986	1.66924
Ddx39	Q8VDW0	ATP-dependent RNA helicase DDX39A [OS=Mus musculus]	5.72893e+06	6.86498e+06	7.59447e+06	3.65277e+06	2.80663e+06	4.83159e+06	-0.838352	1.68462
Nf1	Q04690	Neurofibromin [OS=Mus musculus]	628232	707815	871918	587313	234832	411880	-0.839346	1.22496
Pum3	Q8BKS9	Pumilio homolog 3 [OS=Mus musculus]	486948	1.37554e+06	709415	288314	411945	736944	-0.839573	0.562231
Qars	Q8BML9	glutamine--tRNA ligase [OS=Mus musculus]	358191	358482	384422	293635	161207	160383	-0.839754	1.63859
Rbbp7	Q60973	Histone-binding protein RBBP7 [OS=Mus musculus]	278605	612705	577001	325161	116382	378182	-0.840947	0.748232
Gsn	P13020	Gelsolin [OS=Mus musculus]	672756	869059	318894	514123	277109	246383	-0.84258	0.686428
Fen1	P39749	Flap endonuclease 1 [OS=Mus musculus]	1.25947e+06	2.35102e+06	3.59565e+06	1.02259e+06	506910	2.48636e+06	-0.843518	0.519953
Nfx1	B1AY10	Transcriptional repressor NF-X1 [OS=Mus musculus]	40237.4	15212	80618.6	19344.2	29272.7	26885.5	-0.849734	0.450619
Clpx	Q9JHS4	ATP-dependent Clp protease ATP-binding subunit clpX-like, mitochondrial [OS=Mus musculus]	67065.8	62104.2	71099.1	38693.9	63579.6	8690.74	-0.851844	0.8608
Spag9	Q58A65	C-jun-amino-terminal kinase-interacting protein 4 [OS=Mus musculus]	443514	366798	384005	244704	218025	198613	-0.852718	2.57035
Pakap	O54931	A-kinase anchor protein 2 [OS=Mus musculus]	2.50354e+07	2.43492e+07	2.61252e+07	1.82287e+07	1.27097e+07	1.08675e+07	-0.852956	2.109
Vps4b	P46467	Vacuolar protein sorting-associated protein 4B [OS=Mus musculus]	879959	750598	498622	512603	464637	201145	-0.853486	1.00453
Arhgap21	Q6DFV3	rho GTPase-activating protein 21 [OS=Mus musculus]	44607.8	49893.4	50303.9	33276.7	37616.6	9238.35	-0.853667	1.12471
Eif4g1	Q6NZJ6	eukaryotic translation initiation factor 4 gamma 1 [OS=Mus musculus]	4.55027e+06	7.25836e+06	6.71781e+06	4.39773e+06	2.71681e+06	3.12611e+06	-0.855278	1.33243
Mpst	Q99J99	3-mercaptopyruvate sulfurtransferase [OS=Mus musculus]	307919	277941	253734	144951	101688	217002	-0.856685	1.55516
Rrp1	P56183	Ribosomal RNA processing protein 1 homolog A [OS=Mus musculus]	183847	289465	183037	79294.8	129061	154071	-0.856778	1.10702
Ola1	Q9CZ30	obg-like ATPase 1 [OS=Mus musculus]	329482	376044	388636	218769	155538	229151	-0.858503	2.30201
Gspt1	Q8R050	Eukaryotic peptide chain release factor GTP-binding subunit ERF3A [OS=Mus musculus]	6.85405e+06	8.2378e+06	8.04033e+06	5.03035e+06	3.31461e+06	4.4025e+06	-0.859691	2.1952
Trim47	Q8C0E3	Tripartite motif-containing protein 47 [OS=Mus musculus]	404847	306710	261287	209810	157319	167881	-0.862644	1.49194
Vps26b	Q8C0E2	Vacuolar protein sorting-associated protein 26B [OS=Mus musculus]	216873	569112	410376	230642	263312	163254	-0.864233	0.781723
Rfc3	Q8R323	replication factor C subunit 3 [OS=Mus musculus]	94089.2	228042	126555	85375.4	42557.3	118302	-0.865671	0.666369
Hnrnpa2b1	O88569	heterogeneous nuclear ribonucleoproteins A2/B1 [OS=Mus musculus]	6.30932e+06	1.22066e+07	1.23256e+07	4.19294e+06	2.93377e+06	9.79759e+06	-0.865778	0.733784
Nuf2	Q99P69	kinetochore protein nuf2 [OS=Mus musculus]	380977	599663	468098	320381	234957	239649	-0.865792	1.45885
Fkbp5	Q64378	Peptidyl-prolyl cis-trans isomerase FKBP5 [OS=Mus musculus]	113763	126126	141337	66356.5	55354.5	86913	-0.86974	2.03484
Kpna1	Q60960	Importin subunit alpha-5 [OS=Mus musculus]	399092	687805	511228	308424	300697	262606	-0.874433	1.32971
Rbm25	B2RY56	RNA-binding protein 25 [OS=Mus musculus]	75758	116219	91678.3	41541.5	44608.5	68542	-0.87474	1.38011
Nedd4	P46935	E3 ubiquitin-protein ligase NEDD4 [OS=Mus musculus]	2.89836e+07	2.80721e+07	3.37206e+07	1.93749e+07	1.39299e+07	1.6179e+07	-0.875361	2.36711
Matr3	Q8K310	Matrin-3 [OS=Mus musculus]	1.36221e+06	3.37893e+06	2.87269e+06	871480	522646	2.75544e+06	-0.87566	0.555802
Mob1b	Q8BPB0	mob kinase activator 1b [OS=Mus musculus]	519021	456312	460697	352015	196110	234456	-0.875776	1.88596
Eprs	Q8CGC7	Bifunctional glutamate/proline--tRNA ligase [OS=Mus musculus]	8.63979e+06	1.14787e+07	1.09213e+07	7.65949e+06	4.22095e+06	5.01732e+06	-0.877286	1.5963
Hprt	P00493	Hypoxanthine-guanine phosphoribosyltransferase [OS=Mus musculus]	59192.8	112364	61287.5	46258.7	37695.7	42752.7	-0.877866	0.942314
Uhrf2	Q7TMI3	E3 ubiquitin-protein ligase UHRF2 [OS=Mus musculus]	21836.7	67596.4	24484.1	12862.7	30306.4	18804.7	-0.878255	0.479212
Tbl3	Q8C4J7	Transducin beta-like protein 3 [OS=Mus musculus]	736412	1.51591e+06	768630	266470	440915	934473	-0.879672	0.64069
Hnrnph1	O35737	Heterogeneous nuclear ribonucleoprotein H [OS=Mus musculus]	9.00367e+06	1.39813e+07	1.34725e+07	4.81103e+06	3.82841e+06	1.11659e+07	-0.880319	0.929604
Psmd11	Q8BG32	26S proteasome non-ATPase regulatory subunit 11 [OS=Mus musculus]	48022.3	255667	147301	151580	56068.1	37322.5	-0.880489	0.420471
Ablim1	Q8K4G5	Isoform 2 of Actin-binding LIM protein 1 [OS=Mus musculus]	2.91634e+06	3.80807e+06	3.28401e+06	2.93353e+06	1.07689e+06	1.42131e+06	-0.881731	1.14576
Chd4	Q6PDQ2	Chromodomain-helicase-DNA-binding protein 4 [OS=Mus musculus]	4.67962e+06	1.13236e+07	7.88318e+06	3.1753e+06	2.95217e+06	6.82569e+06	-0.882883	0.727828
Tubgcp4	Q9D4F8	gamma-tubulin complex component 4 [OS=Mus musculus]	348557	156266	301610	69620.9	251698	115918	-0.883139	0.705602
Cad	B2RQC6	CAD protein [OS=Mus musculus]	1.36645e+07	1.42359e+07	1.58437e+07	9.78904e+06	6.18672e+06	7.72347e+06	-0.884253	2.25307
Zwilch	Q8R060	Protein zwilch homolog [OS=Mus musculus]	130179	143168	155786	103852	66585.1	62046	-0.884299	1.90554
Bzw2	Q91VK1	Basic leucine zipper and W2 domain-containing protein 2 [OS=Mus musculus]	171028	165716	232749	162780	102882	42757.1	-0.884788	1.00096
Chtop	Q9CY57	Chromatin target of PRMT1 protein [OS=Mus musculus]	143833	374898	202464	74939.5	34610.8	280877	-0.885335	0.462144
Vapa	Q9WV55	vesicle-associated membrane protein-associated protein A [OS=Mus musculus]	48973.8	191728	190278	62393.2	86432.9	84454.2	-0.885555	0.617166
Abracl	Q4KML4	Costars family protein ABRACL [OS=Mus musculus]	96074.5	195167	174029	92821.7	93574.1	65415.9	-0.885725	1.06069
Cstb	Q62426	Cystatin-B [OS=Mus musculus]	312365	402278	364674	187382	178629	217987	-0.886082	2.34574
Usp5	P56399	Ubiquitin carboxyl-terminal hydrolase 5 [OS=Mus musculus]	353037	349975	471502	258911	155567	220648	-0.886948	1.63833
Sap18	O55128	Histone deacetylase complex subunit SAP18 [OS=Mus musculus]	157438	275850	162594	115912	33916.7	172234	-0.887682	0.752511
Sp3	O70494	transcription factor Sp3 [OS=Mus musculus]	16365.5	80178.5	73951.3	41893.6	33278.9	16919.5	-0.888585	0.533457
Ubtf	P25976	Nucleolar transcription factor 1 [OS=Mus musculus]	544885	2.04613e+06	811826	280638	424002	1.13143e+06	-0.890122	0.418176
Etfa	Q99LC5	Electron transfer flavoprotein subunit alpha, mitochondrial [OS=Mus musculus]	881273	879119	1.45824e+06	796156	511691	428091	-0.89073	1.0431
Ctnnd1	P30999	Catenin delta-1 [OS=Mus musculus]	1.9635e+07	2.5755e+07	1.99177e+07	1.75955e+07	8.68147e+06	8.91532e+06	-0.891992	1.32476
Hsbp1	Q9CQZ1	Heat shock factor-binding protein 1 [OS=Mus musculus]	465974	653631	658525	237058	251780	468965	-0.892561	1.30497
Ehd2	Q8BH64	EH domain-containing protein 2 [OS=Mus musculus]	867754	1.01672e+06	1.27759e+06	808145	504980	389705	-0.892933	1.31688
Nub1	P54729	NEDD8 ultimate buster 1 [OS=Mus musculus]	343847	571380	333366	302710	239546	129895	-0.893445	0.971944
Erc1	Q99MI1	ELKS/Rab6-interacting/CAST family member 1 [OS=Mus musculus]	1.69788e+07	2.55722e+07	1.57619e+07	1.30041e+07	8.75193e+06	9.6153e+06	-0.894369	1.25855
Wdr6	Q99ME2	WD repeat-containing protein 6 [OS=Mus musculus]	52275.6	64018	81169	66994.1	17249.7	21938.5	-0.895035	0.782182
Eif5	P59325	Eukaryotic translation initiation factor 5 [OS=Mus musculus]	319905	322804	441769	255790	114648	211817	-0.897277	1.35197
Rad23b	P54728	UV excision repair protein RAD23 homolog B [OS=Mus musculus]	384026	587905	376767	227139	180389	316331	-0.897789	1.22507
Nsa2	Q9CR47	Ribosome biogenesis protein NSA2 homolog [OS=Mus musculus]	64296	288433	175837	72355.5	40485.4	170413	-0.89999	0.468196
Sars	P26638	Serine--tRNA ligase, cytoplasmic [OS=Mus musculus]	444673	250914	286953	237293	182548	106062	-0.901718	1.01138
Khdrbs1	Q60749	KH domain-containing, RNA-binding, signal transduction-associated protein 1 [OS=Mus musculus]	627959	986299	758087	206399	218760	844237	-0.902171	0.714354
Nudcd2	Q9CQ48	NudC domain-containing protein 2 [OS=Mus musculus]	539625	745067	508130	418922	216977	322917	-0.902905	1.37427
Atp2b1	G5E829	Plasma membrane calcium-transporting ATPase 1 [OS=Mus musculus]	190325	215073	224953	183109	77276.9	76557.6	-0.903648	1.2456
Gpc3	Q8CFZ4	Glypican-3 [OS=Mus musculus]	157520	258047	252795	160114	77206.4	119807	-0.90419	1.20392
Atp5o	Q9DB20	ATP synthase subunit O, mitochondrial [OS=Mus musculus]	171470	116656	663682	207339	121622	178356	-0.907782	0.350038
Bud31	Q6PGH1	Protein BUD31 homolog [OS=Mus musculus]	675213	905795	750432	293101	429610	515016	-0.913527	1.75209
Eif3j2	Q66JS6	Eukaryotic translation initiation factor 3 subunit J-B [OS=Mus musculus]	154211	169651	129880	79126.1	80665.5	80673.6	-0.916042	2.44642
Usp10	P52479	Ubiquitin carboxyl-terminal hydrolase 10 [OS=Mus musculus]	88573.2	61698.4	73463.4	56489.9	16682.1	45329.4	-0.916887	1.16331
Smg8	Q8VE18	Protein SMG8 [OS=Mus musculus]	61547.6	105934	18265.9	36785.4	6242.19	55308.1	-0.91756	0.428375
Lrch3	Q8BVU0	Leucine-rich repeat and calponin homology domain-containing protein 3 [OS=Mus musculus]	210737	181094	208591	96822.6	75997	145032	-0.917623	1.85453
Polr2b	Q8CFI7	DNA-directed RNA polymerase II subunit RPB2 [OS=Mus musculus]	1.46344e+06	4.3289e+06	2.15237e+06	894372	1.00207e+06	2.30828e+06	-0.917982	0.567812
Ptpn14	Q62130	Tyrosine-protein phosphatase non-receptor type 14 [OS=Mus musculus]	581565	295471	616697	505694	115208	168426	-0.920224	0.66977
Vac14	Q80WQ2	Protein VAC14 homolog [OS=Mus musculus]	20039.8	36126.9	27101.6	12840.6	25963.8	5175.95	-0.920906	0.790342
Ccdc22	Q9JIG7	Coiled-coil domain-containing protein 22 [OS=Mus musculus]	70085.5	65111.4	32094.9	43411.4	27155.4	17775.1	-0.921199	0.869861
Cc2d1a	Q8K1A6	Coiled-coil and C2 domain-containing protein 1A [OS=Mus musculus]	1.3214e+06	1.57486e+06	416912	418175	1.24264e+06	87588.6	-0.922179	0.458024
Acadvl	P50544	Very long-chain specific acyl-CoA dehydrogenase, mitochondrial [OS=Mus musculus]	98966.7	94764.9	29656.4	36564	54107.1	27040.2	-0.924299	0.67186
Cep57	Q8CEE0	Centrosomal protein of 57 kDa [OS=Mus musculus]	323694	312518	269300	175239	200565	101050	-0.925185	1.85756
Arl3	Q9WUL7	ADP-ribosylation factor-like protein 3 [OS=Mus musculus]	121047	130362	173585	131691	45519.7	46082.5	-0.928507	0.95702
Armc6	Q8BNU0	Armadillo repeat-containing protein 6 [OS=Mus musculus]	365976	365272	462612	249762	134930	241337	-0.931334	1.73933
Dab2ip	Q3UHC7	Disabled homolog 2-interacting protein [OS=Mus musculus]	96398.8	77431.6	109642	70472	56770.3	21255.6	-0.932768	1.21559
Igf2bp2	Q5SF07	Insulin-like growth factor 2 mRNA-binding protein 2 [OS=Mus musculus]	88440.4	105817	284000	75737.3	59976	114749	-0.933193	0.515882
Ddx27	Q921N6	Probable ATP-dependent RNA helicase DDX27 [OS=Mus musculus]	304193	907749	451309	274531	154813	440962	-0.934411	0.591216
Dyrk1a	Q61214	dual specificity tyrosine-phosphorylation-regulated kinase 1A [OS=Mus musculus]	300213	611273	395261	312222	169969	201559	-0.934441	0.956503
Ubr4	A2AN08	e3 ubiquitin-protein ligase UBR4 [OS=Mus musculus]	1.51841e+06	1.72263e+06	1.98142e+06	971194	1.09953e+06	660557	-0.935149	1.94667
Akap12	Q9WTQ5	A-kinase anchor protein 12 [OS=Mus musculus]	77672.4	80092.4	85643.4	25154.3	55645.5	46373	-0.936588	1.84719
Clcn5	Q9WVD4	H(+)/Cl(-) exchange transporter 5 [OS=Mus musculus]	108307	112784	162878	110175	40980.7	49277.7	-0.93787	1.02733
Mki67	E9PVX6	Proliferation marker protein Ki-67 [OS=Mus musculus]	4.05325e+06	6.84806e+06	4.57805e+06	1.71772e+06	2.78634e+06	3.57176e+06	-0.938666	1.14677
Eef2	P58252	Elongation factor 2 [OS=Mus musculus]	1.91311e+08	1.8585e+08	2.14425e+08	1.2968e+08	8.59871e+07	9.28346e+07	-0.939313	2.36885
Strn	O55106	striatin [OS=Mus musculus]	141391	405957	237634	226933	109699	72517.7	-0.940031	0.624619
Ube2z	Q3UE37	Ubiquitin-conjugating enzyme E2 Z [OS=Mus musculus]	101093	96653.4	212730	95701.4	51344	66868	-0.94027	0.749781
Zc3hav1	Q3UPF5	zinc finger CCCH-type antiviral protein 1 [OS=Mus musculus]	2.40242e+06	4042922	3.30467e+06	2.15859e+06	1.35327e+06	1.56839e+06	-0.940505	1.36677
Rfc5	Q9D0F6	Replication factor C subunit 5 [OS=Mus musculus]	88640.7	168417	151332	43885.1	80914	87935.5	-0.940892	1.1017
Cetn2	Q9R1K9	centrin-2 [OS=Mus musculus]	70747.7	61180.8	89265.9	47983.1	39847	27295.9	-0.942102	1.58977
Rbm28	Q8CGC6	RNA-binding protein 28 [OS=Mus musculus]	3.95914e+06	6.05365e+06	3.92074e+06	2.35441e+06	1.41493e+06	3.47863e+06	-0.942912	1.13516
Noc3l	Q8VI84	Nucleolar complex protein 3 homolog [OS=Mus musculus]	73299.3	499380	268996	71933.3	117188	248485	-0.94363	0.42968
Ripk3	Q9QZL0	Receptor-interacting serine/threonine-protein kinase 3 [OS=Mus musculus]	2.03244e+06	1.94026e+06	1.95284e+06	1.3648e+06	804990	909584	-0.944309	2.25757
Gstp1	P19157	Glutathione S-transferase P 1 [OS=Mus musculus]	1.6111e+06	1.857e+06	1.87923e+06	1.11021e+06	508404	1.15756e+06	-0.94572	1.71652
Nle1	Q8VEJ4	Notchless protein homolog 1 [OS=Mus musculus]	71927.8	154511	141929	92216.5	23589.4	75325.6	-0.946583	0.831219
Dars	Q922B2	Aspartate--tRNA ligase, cytoplasmic [OS=Mus musculus]	4.01516e+06	4.07149e+06	4.50993e+06	2.92779e+06	1.8297e+06	1.77514e+06	-0.947298	2.11619
Smtn	Q921U8	Isoform L2 of Smoothelin [OS=Mus musculus]	4.47116e+06	6.52337e+06	5.09827e+06	2.84006e+06	2.44436e+06	3.0612e+06	-0.947323	1.81999
Anp32e	P97822	Acidic leucine-rich nuclear phosphoprotein 32 family member E [OS=Mus musculus]	652264	2.15454e+06	1.08416e+06	548059	317491	1.14988e+06	-0.949043	0.54034
Hnrnpk	P61979	Heterogeneous nuclear ribonucleoprotein K [OS=Mus musculus]	7.61098e+06	1.47314e+07	1.20215e+07	4.92738e+06	3.60349e+06	9.24386e+06	-0.951067	0.964782
Tubb2a	Q7TMM9	Tubulin beta-2A chain [OS=Mus musculus]	2.62702e+06	1.77286e+06	3.47661e+06	1.55016e+06	923115	1.59952e+06	-0.951535	1.10851
Capns1	O88456	Calpain small subunit 1 [OS=Mus musculus]	275847	255094	226816	180432	102583	108079	-0.954219	1.87717
Prps1	Q9D7G0	ribose-phosphate pyrophosphokinase 1 [OS=Mus musculus]	739097	376310	221169	340038	114326	235199	-0.954789	0.575922
Rpl28	P41105	60S ribosomal protein L28 [OS=Mus musculus]	4.87235e+06	5.30986e+06	5.42122e+06	4.24031e+06	1.91691e+06	1.89186e+06	-0.954969	1.46681
Cpsf4	Q8BQZ5	Cleavage and polyadenylation specificity factor subunit 4 [OS=Mus musculus]	45671.4	103574	52669.8	49974.5	31059.7	23080.3	-0.955575	0.752155
Chlsn	Q9CXL3	uncharacterized protein C7orf50 homolog [OS=Mus musculus]	103918	131537	157271	53821.7	68609.1	79820.4	-0.957376	1.68231
Cul2	Q9D4H8	Cullin-2 [OS=Mus musculus]	53290.6	43663.9	51162.1	39524	19937.6	16804	-0.957631	1.44798
Ssb	P32067	Lupus La protein homolog [OS=Mus musculus]	805458	2.13672e+06	1.19422e+06	552185	325536	1.24517e+06	-0.962342	0.626114
Wdr46	Q9Z0H1	WD repeat-containing protein 46 [OS=Mus musculus]	116923	517027	268055	101183	52444.9	308449	-0.965004	0.448776
Txnl1	Q8CDN6	Thioredoxin-like protein 1 [OS=Mus musculus]	3.26223e+06	4.15753e+06	3.43276e+06	2.325e+06	1.58391e+06	1.64772e+06	-0.965749	2.08423
Utp18	Q5SSI6	U3 small nucleolar RNA-associated protein 18 homolog [OS=Mus musculus]	672830	1.79404e+06	911354	316213	389359	1.02334e+06	-0.966405	0.60317
Trim28	Q62318	Transcription intermediary factor 1-beta [OS=Mus musculus]	8.06535e+06	2.01815e+07	1.21199e+07	5.42542e+06	3.48502e+06	1.1739e+07	-0.967065	0.688241
Rnps1	Q99M28	RNA-binding protein with serine-rich domain 1 [OS=Mus musculus]	442889	1.05022e+06	808911	295221	236875	645128	-0.967511	0.79528
Tpx2	A2APB8	Targeting protein for Xklp2 [OS=Mus musculus]	35830.7	121858	39787.7	31826.7	22915.5	46206.2	-0.968061	0.485197
Sfpq	Q8VIJ6	splicing factor, proline- and glutamine-rich [OS=Mus musculus]	5.12939e+06	1.23238e+07	9.01575e+06	2.75728e+06	2.2626e+06	8.50118e+06	-0.969093	0.679511
Ppp2ca	P63330	Serine/threonine-protein phosphatase 2A catalytic subunit alpha isoform [OS=Mus musculus]	1.85133e+06	1.95515e+06	2.14191e+06	1.26858e+06	643016	1.11601e+06	-0.974325	2.03502
Tbc1d15	Q9CXF4	TBC1 domain family member 15 [OS=Mus musculus]	3.89531e+06	2.92761e+06	4.41966e+06	2.70043e+06	1.37425e+06	1.6401e+06	-0.976203	1.43776
Pds5b	Q4VA53	Sister chromatid cohesion protein PDS5 homolog B [OS=Mus musculus]	457004	1.36205e+06	645961	358501	252849	641170	-0.976765	0.605767
Map3k5	O35099	Mitogen-activated protein kinase kinase kinase 5 [OS=Mus musculus]	729241	627353	672814	246332	342862	441176	-0.977896	2.19917
Rpl3	P27659	60S ribosomal protein L3 [OS=Mus musculus]	2.46621e+07	3.08097e+07	2.98329e+07	1.61025e+07	1.16863e+07	1.55152e+07	-0.978123	2.3949
Gnpnat1	Q9JK38	glucosamine 6-phosphate N-acetyltransferase [OS=Mus musculus]	53153.2	71848.7	103722	63971.3	43017	9004.58	-0.979572	0.797018
Rpl18	P35980	60S ribosomal protein L18 [OS=Mus musculus]	1.93924e+07	2.50439e+07	2.21017e+07	1.07979e+07	1.02475e+07	1.25138e+07	-0.987467	2.467
Pgp	Q8CHP8	glycerol-3-phosphate phosphatase [OS=Mus musculus]	235197	436699	107153	134563	89767	168555	-0.987608	0.582164
Ascc1	Q9D8Z1	Activating signal cointegrator 1 complex subunit 1 [OS=Mus musculus]	44306.8	88287.6	82177	9391.66	45752.6	53155.5	-0.987773	0.855032
Ddost	O54734	Dolichyl-diphosphooligosaccharide--protein glycosyltransferase 48 kDa subunit [OS=Mus musculus]	84251.3	59392	254387	30794.6	81105.2	88808.5	-0.98778	0.441739
Amot	Q8VHG2	Angiomotin [OS=Mus musculus]	67006.6	80167	72220.6	36094.3	38254.9	36269.9	-0.987925	3.13295
Scp2	P32020	Non-specific lipid-transfer protein [OS=Mus musculus]	137848	139403	293629	142039	65622.2	79656.1	-0.990542	0.766574
Scrib	Q80U72	protein scribble homolog [OS=Mus musculus]	1.69106e+06	1.98623e+06	2.27128e+06	1.35087e+06	843915	796795	-0.991635	1.80689
Rpf2	Q9JJ80	Ribosome production factor 2 homolog [OS=Mus musculus]	233213	855550	390459	170147	163084	410513	-0.991958	0.529786
Cul3	Q9JLV5	Cullin-3 [OS=Mus musculus]	344611	396962	367583	199736	147715	209752	-0.993188	2.77532
Vbp1	P61759	Prefoldin subunit 3 [OS=Mus musculus]	56609.3	93096.9	130703	50260.6	31627.7	58887.3	-0.994139	0.953292
Dnttip2	Q8R2M2	Deoxynucleotidyltransferase terminal-interacting protein 2 [OS=Mus musculus]	78356.5	600058	121773	120450	97854.5	182899	-0.996003	0.322884
Pcbp2	Q61990	Poly(rC)-binding protein 2 [OS=Mus musculus]	9.0037e+06	1.19268e+07	1.28376e+07	7.40181e+06	3.90794e+06	5.61682e+06	-0.996373	1.6653
Smu1	Q3UKJ7	WD40 repeat-containing protein SMU1 [OS=Mus musculus]	6665.82	119961	41342.4	32036.3	22401.5	29740	-0.996688	0.343827
Prep	Q9QUR6	prolyl endopeptidase [OS=Mus musculus]	139055	395593	317206	188832	101719	136308	-0.996846	0.820022
Grsf1	Q8C5Q4	G-rich sequence factor 1 [OS=Mus musculus]	60823	42329	101531	44076.7	28118.7	30365.1	-0.996913	0.871234
Mapre2	Q8R001	Microtubule-associated protein RP/EB family member 2 [OS=Mus musculus]	93934.9	161918	146691	97797.1	47804	56060.5	-0.997209	1.22114
Dnaaf5	B9EJR8	Dynein assembly factor 5, axonemal [OS=Mus musculus]	122311	86372.1	114875	40864.3	90994.2	30167.3	-0.997799	1.16602
Ptk2	P34152	Focal adhesion kinase 1 [OS=Mus musculus]	294868	556189	410311	262643	185605	183338	-0.997941	1.23288
Rcc1	Q8VE37	Regulator of chromosome condensation [OS=Mus musculus]	156082	464666	359933	80202.9	96518.3	314096	-0.998598	0.62309
Ubxn1	Q922Y1	UBX domain-containing protein 1 [OS=Mus musculus]	663884	1.13254e+06	929080	617179	225081	521284	-0.999163	1.18687
Vps26a	P40336	Vacuolar protein sorting-associated protein 26A [OS=Mus musculus]	3.56525e+06	4.7376e+06	4.86978e+06	2.49261e+06	1.53804e+06	2.55586e+06	-0.999958	1.84477
Cops4	O88544	COP9 signalosome complex subunit 4 [OS=Mus musculus]	115705	126580	140363	66306.3	61363.1	63629.1	-1.00019	3.02977
Cbfb	Q08024	Core-binding factor subunit beta [OS=Mus musculus]	372589	543872	383340	538639	104687	6143.53	-1.00096	0.556416
Csnk1a1	Q8BK63	Casein kinase I isoform alpha [OS=Mus musculus]	2.37074e+06	2.53765e+06	2.7653e+06	1.23452e+06	965093	1.63055e+06	-1.00251	2.33111
Rplp0	P14869	60S acidic ribosomal protein P0 [OS=Mus musculus]	1.28182e+07	1.27344e+07	1.55508e+07	9.40224e+06	6.25512e+06	4.8437e+06	-1.00356	1.86405
Sec23b	Q9D662	protein transport protein Sec23B [OS=Mus musculus]	2.10592e+06	2.08188e+06	2.16127e+06	1.21508e+06	907660	1.03902e+06	-1.00582	3.49139
Psmc6	P62334	26S proteasome regulatory subunit 10B [OS=Mus musculus]	588605	618666	702032	493148	289940	166692	-1.00738	1.46842
Parva	Q9EPC1	alpha-parvin [OS=Mus musculus]	2.33324e+06	4.11536e+06	2.92868e+06	1.79157e+06	1.3032e+06	1.55319e+06	-1.01257	1.35806
Dab2	P98078	Disabled homolog 2 [OS=Mus musculus]	380898	1.02059e+06	1.14987e+06	629043	220273	414379	-1.01362	0.741938
Dpysl2	O08553	Dihydropyrimidinase-related protein 2 [OS=Mus musculus]	1.13054e+06	1.26177e+06	1.24242e+06	688475	539213	564278	-1.02031	3.2437
Nat10	Q8K224	RNA cytidine acetyltransferase [OS=Mus musculus]	700989	2.1342e+06	823664	477997	387200	938351	-1.02055	0.560744
Ivns1abp	Q920Q8	Influenza virus NS1A-binding protein homolog [OS=Mus musculus]	183907	264578	277668	123568	137668	96624	-1.02088	1.74621
Vat1l	Q80TB8	Synaptic vesicle membrane protein VAT-1 homolog-like [OS=Mus musculus]	418820	724540	814665	386098	266761	311024	-1.02247	1.24716
Nfkb2	Q9WTK5	Nuclear factor NF-kappa-B p100 subunit [OS=Mus musculus]	831129	1.07589e+06	1.14532e+06	792678	329906	379782	-1.02267	1.37885
Cacybp	Q9CXW3	Calcyclin-binding protein [OS=Mus musculus]	2.71079e+06	3.34074e+06	3.28197e+06	1.98753e+06	1.2868e+06	1.31929e+06	-1.02278	2.18441
Ddx18	Q8K363	ATP-dependent RNA helicase DDX18 [OS=Mus musculus]	1.58e+06	3.49118e+06	2.36704e+06	771845	622166	2.26619e+06	-1.02304	0.758394
Echs1	Q8BH95	Enoyl-CoA hydratase, mitochondrial [OS=Mus musculus]	329747	802014	935650	605118	177369	234006	-1.02423	0.702227
Dock11	A2AF47	dedicator of cytokinesis protein 11 [OS=Mus musculus]	3.26774e+06	3.42049e+06	3.31325e+06	2.54031e+06	868513	1.50759e+06	-1.02453	1.59017
Eif3c	Q8R1B4	Eukaryotic translation initiation factor 3 subunit C [OS=Mus musculus]	3.39274e+06	4.16669e+06	4.27495e+06	2.73532e+06	1.40892e+06	1.67099e+06	-1.02507	1.82159
Ercc6l	Q8BHK9	Dna excision repair protein ercc-6-like [OS=Mus musculus]	178207	186241	192890	113727	87177	72648	-1.02674	2.75366
Ewsr1	Q61545	RNA-binding protein EWS [OS=Mus musculus]	1.01616e+06	596059	2.18999e+06	93469	176557	1.59535e+06	-1.02737	0.400793
Gmps	Q3THK7	GMP synthase [glutamine-hydrolyzing] [OS=Mus musculus]	176843	464714	276667	306180	77001.7	66717.8	-1.02924	0.608592
Wdfy3	Q6VNB8	WD repeat and FYVE domain-containing protein 3 [OS=Mus musculus]	322166	395798	429383	157204	190360	214375	-1.02982	2.26204
Cse1l	Q9ERK4	Exportin-2 [OS=Mus musculus]	6.42447e+06	8.49842e+06	7.91607e+06	4.01355e+06	2.88774e+06	4.28185e+06	-1.03017	2.17837
Thoc2	B1AZI6	THO complex subunit 2 [OS=Mus musculus]	46907	60046.8	50142.1	54447	9630.61	12826.5	-1.03051	0.827843
Iars	Q8BU30	isoleucine--tRNA ligase, cytoplasmic [OS=Mus musculus]	2.81174e+06	3.46251e+06	3.56008e+06	2.39842e+06	947336	1.46726e+06	-1.03088	1.58421
Eif3f	Q9DCH4	Eukaryotic translation initiation factor 3 subunit F [OS=Mus musculus]	2.17225e+06	1.93676e+06	2.27226e+06	1.11057e+06	748578	1.26275e+06	-1.03142	2.40231
Polr2i	P60898	DNA-directed RNA polymerase II subunit RPB9 [OS=Mus musculus]	250075	893037	360335	185473	219404	330438	-1.03184	0.558596
Lrrc59	Q922Q8	Leucine-rich repeat-containing protein 59 [OS=Mus musculus]	2.72587e+06	2.55478e+06	5.20049e+06	2.11665e+06	1.37174e+06	1.63588e+06	-1.03238	0.947034
Ctcf	Q61164	Transcriptional repressor CTCF [OS=Mus musculus]	122901	531474	185327	127021	65054.4	218363	-1.03271	0.458645
Rfc1	P35601	Replication factor C subunit 1 [OS=Mus musculus]	221670	627226	385785	173434	143837	285610	-1.03419	0.773424
Exoc1	Q8R3S6	exocyst complex component 1 [OS=Mus musculus]	138871	341493	46656.3	80070.6	89353.6	87562.4	-1.03616	0.443804
Psmc4	P54775	26S proteasome regulatory subunit 6B [OS=Mus musculus]	241783	313739	407627	159769	174564	135111	-1.03681	1.53728
Vps35l	Q8BWQ6	UPF0505 protein C16orf62 homolog [OS=Mus musculus]	127196	167651	220262	95206.7	59189.2	96632.8	-1.03702	1.38751
Rpl14	Q9CR57	60S ribosomal protein L14 [OS=Mus musculus]	1.39819e+07	1.4638e+07	1.51583e+07	7.27538e+06	5.40105e+06	8.65118e+06	-1.03749	2.76582
Khsrp	Q3U0V1	Far upstream element-binding protein 2 [OS=Mus musculus]	577574	1.38661e+06	1.12498e+06	532455	311417	660770	-1.0378	0.95348
Limd2	Q8BGB5	LIM domain-containing protein 2 [OS=Mus musculus]	151161	158864	50710	53384	103583	18690.1	-1.03817	0.654066
Ddx6	P54823	Probable ATP-dependent RNA helicase DDX6 [OS=Mus musculus]	884683	961647	869358	408915	400426	512536	-1.03873	3.26777
Glrx3	Q9CQM9	glutaredoxin-3 [OS=Mus musculus]	1.61037e+06	1.3557e+06	2.46567e+06	1.13968e+06	572391	929031	-1.04028	1.16857
Eif3e	P60229	Eukaryotic translation initiation factor 3 subunit E [OS=Mus musculus]	1.60318e+06	1.71263e+06	2.03787e+06	1.05574e+06	639635	906544	-1.04095	2.16787
Irs1	P35569	Insulin receptor substrate 1 [OS=Mus musculus]	115542	187750	149749	91282	59567.5	69073.3	-1.04265	1.56308
Arhgef7	Q9ES28	Rho guanine nucleotide exchange factor 7 [OS=Mus musculus]	1.63883e+06	2.38985e+06	1.76067e+06	1.26296e+06	609573	932532	-1.04537	1.53231
Dhx29	Q6PGC1	ATP-dependent RNA helicase Dhx29 [OS=Mus musculus]	37586.8	44253.3	49231.3	11283.9	28780.1	23414.6	-1.04601	1.66109
Commd4	Q9CQ02	COMM domain-containing protein 4 [OS=Mus musculus]	41869.7	60124.5	63566.1	38136.5	39833.8	2198.11	-1.04625	0.951695
Nhp2	Q9CRB2	H/ACA ribonucleoprotein complex subunit 2 [OS=Mus musculus]	484903	527321	231473	134790	125943	340895	-1.04769	0.857446
Hspe1	Q64433	10 kDa heat shock protein, mitochondrial [OS=Mus musculus]	4.26994e+06	2.32043e+06	9.78243e+06	3.90491e+06	1.63245e+06	2.37298e+06	-1.04949	0.532966
Seh1l	Q8R2U0	nucleoporin Seh1 [OS=Mus musculus]	355208	446854	411464	169729	136706	279844	-1.04955	1.83271
Abcf1	Q6P542	ATP-binding cassette sub-family F member 1 [OS=Mus musculus]	560886	906662	829472	490448	334848	284267	-1.04977	1.50354
Ddx5	Q61656	probable ATP-dependent RNA helicase DDX5 [OS=Mus musculus]	1.67179e+07	2.6529e+07	2.36982e+07	8.36538e+06	6.54238e+06	1.74238e+07	-1.05003	1.21764
Tardbp	Q921F2	TAR DNA-binding protein 43 [OS=Mus musculus]	6.14458e+06	8.99715e+06	7.26655e+06	3.36823e+06	2.57537e+06	4.85898e+06	-1.05266	1.65399
Sf1	Q64213	Splicing factor 1 [OS=Mus musculus]	140771	252124	218712	79451.9	58845.6	156486	-1.05295	1.11858
Exosc1	Q9DAA6	Exosome complex component csl4 [OS=Mus musculus]	45434.1	190333	120478	37178.8	53584.5	80895.8	-1.05332	0.634078
Usp4	P35123	Ubiquitin carboxyl-terminal hydrolase 4 [OS=Mus musculus]	423676	530469	460876	289139	170878	221130	-1.05478	2.20707
Cenpe	Q6RT24	Centromere-associated protein E [OS=Mus musculus]	193255	142098	172029	88722.6	56579.4	98819.7	-1.05547	1.96156
Snrpf	P62307	Small nuclear ribonucleoprotein F [OS=Mus musculus]	2.72887e+06	4.00842e+06	3.05288e+06	1.66995e+06	1.43378e+06	1.60651e+06	-1.05553	1.91045
Wdfy1	E9Q4P1	WD repeat and FYVE domain-containing protein 1 [OS=Mus musculus]	89937	102177	134649	83912.6	29225.7	43914.1	-1.057	1.25862
Naa15	Q80UM3	N-alpha-acetyltransferase 15, NatA auxiliary subunit [OS=Mus musculus]	633356	970856	591395	315683	276497	462670	-1.05758	1.33935
Rpl12	P35979	60S ribosomal protein L12 [OS=Mus musculus]	4.60016e+06	4.55697e+06	7.24452e+06	2.75747e+06	1.7442e+06	3.37576e+06	-1.05805	1.31984
Kif1b	Q60575	Kinesin-like protein KIF1B [OS=Mus musculus]	258224	253271	354254	129368	93030.8	193189	-1.0588	1.56791
Map3k20	Q9ESL4	mitogen-activated protein kinase kinase kinase 20 [OS=Mus musculus]	321210	176807	357311	127292	155369	127812	-1.05919	1.24507
Mdc1	Q5PSV9	Mediator of DNA damage checkpoint protein 1 [OS=Mus musculus]	80629.1	282346	203704	97520.1	62917.8	111050	-1.06164	0.747727
Cdh2	P15116	Cadherin-2 [OS=Mus musculus]	1.92892e+06	4.47421e+06	3.34807e+06	2.19662e+06	1.2683e+06	1.19844e+06	-1.06421	0.989542
Rab12	P35283	Ras-related protein Rab-12 [OS=Mus musculus]	2180.77	241869	35548.6	77456.1	6815.41	49306.3	-1.06567	0.247882
Pola1	P33609	DNA polymerase alpha catalytic subunit [OS=Mus musculus]	59347.1	127129	78151	40580.3	56323.5	29460.1	-1.06638	0.998309
Strn3	Q9ERG2	Striatin-3 [OS=Mus musculus]	713960	1.00214e+06	741216	685392	167053	320689	-1.06672	1.12422
Anapc2	Q8BZQ7	anaphase-promoting complex subunit 2 [OS=Mus musculus]	17220.4	45373.9	81039	25085	17262.8	26153.2	-1.06819	0.600277
Cs	Q9CZU6	citrate synthase, mitochondrial [OS=Mus musculus]	1.03487e+06	633414	2.2589e+06	786153	397310	689290	-1.06834	0.611326
Kif15	Q6P9L6	Kinesin-like protein KIF15 [OS=Mus musculus]	701751	740359	895372	502711	361038	250749	-1.06856	1.91216
U2af2	P26369	Splicing factor U2AF 65 kDa subunit [OS=Mus musculus]	1.68539e+06	4.25422e+06	2.59096e+06	711776	631157	2.72117e+06	-1.06971	0.663822
Fkbp15	Q6P9Q6	FK506-binding protein 15 [OS=Mus musculus]	137397	99853.8	150700	54709.1	41717.3	88344.9	-1.07013	1.51816
Rpl35a	O55142	60S ribosomal protein L35a [OS=Mus musculus]	1.10278e+07	1.29956e+07	1.16e+07	5.16406e+06	5.24175e+06	6.55061e+06	-1.071	2.96634
Rpl7l1	Q9D8M4	60S ribosomal protein L7-like 1 [OS=Mus musculus]	533989	1.3629e+06	757043	303149	206391	752616	-1.07224	0.7073
Sf3b1	Q99NB9	splicing factor 3B subunit 1 [OS=Mus musculus]	690288	1.32934e+06	1.27126e+06	490536	332181	741338	-1.07318	1.14579
Rab1a	P62821	Ras-related protein Rab-1A [OS=Mus musculus]	1.14539e+06	980230	1.26208e+06	584232	468279	556854	-1.07382	2.57962
Mon2	Q80TL7	Protein MON2 homolog [OS=Mus musculus]	416337	366374	499605	230808	195777	182078	-1.07504	2.24862
Dscr3	O35075	Down syndrome critical region protein 3 homolog [OS=Mus musculus]	38315.3	60497.4	46686.5	38340.2	21107.1	9552.88	-1.07634	1.13426
Phf5a	P83870	PHD finger-like domain-containing protein 5A [OS=Mus musculus]	318806	425351	426440	174324	126227	253732	-1.07855	1.7873
Pnn	O35691	Pinin [OS=Mus musculus]	114116	595666	389945	141146	130693	248652	-1.0792	0.59782
Tab2	Q99K90	TGF-beta-activated kinase 1 and MAP3K7-binding protein 2 [OS=Mus musculus]	156267	103315	109988	75556.6	45058.3	54273.5	-1.07941	1.57456
Epha2	Q03145	Ephrin type-A receptor 2 [OS=Mus musculus]	2.68005e+06	2.37531e+06	3.36243e+06	2.12787e+06	719415	1.13541e+06	-1.0797	1.3558
Arhgdib	Q61599	Rho GDP-dissociation inhibitor 2 [OS=Mus musculus]	28862.9	175586	166729	79095.2	51403.8	44797.7	-1.08231	0.600911
Basp1	Q91XV3	Brain acid soluble protein 1 [OS=Mus musculus]	225494	361909	377080	182219	74468.7	198460	-1.08342	1.28518
Ccdc14	Q8K2J4	Coiled-coil domain-containing protein 14 [OS=Mus musculus]	251495	202802	142211	109027	79370.4	93057.7	-1.08364	1.48551
Raly	Q64012	RNA-binding protein Raly [OS=Mus musculus]	507107	1.26503e+06	1.24932e+06	249627	315352	859771	-1.08453	0.775942
Ankrd17	Q99NH0	Ankyrin repeat domain-containing protein 17 [OS=Mus musculus]	38331.8	48641.9	28256.8	2726.35	21974.9	29612.3	-1.08514	0.957261
Ikbkap	Q7TT37	Elongator complex protein 1 [OS=Mus musculus]	606162	1.07073e+06	828313	541520	308586	330370	-1.08556	1.34651
Mars	Q68FL6	Methionine--tRNA ligase, cytoplasmic [OS=Mus musculus]	480840	286602	428244	245394	228927	88894.8	-1.08608	1.29427
Camk2g	Q923T9	Calcium/calmodulin-dependent protein kinase type II subunit gamma [OS=Mus musculus]	1.37147e+06	1.79745e+06	1.78136e+06	1.01323e+06	576755	741274	-1.0864	2.0069
Rpl4	Q9D8E6	60S ribosomal protein L4 [OS=Mus musculus]	2.28612e+07	2.89441e+07	2.91165e+07	1.46529e+07	9.72882e+06	1.37207e+07	-1.08665	2.29984
Krt18	P05784	Keratin, type I cytoskeletal 18 [OS=Mus musculus]	52092.2	49020.3	41465	15298.4	24838.3	26860.1	-1.08958	2.21272
Kars	Q99MN1	Lysine--tRNA ligase [OS=Mus musculus]	2.3854e+06	3.23595e+06	3.28331e+06	1.80382e+06	1.21347e+06	1.16541e+06	-1.09013	1.93638
Rpl30	P62889	60S ribosomal protein L30 [OS=Mus musculus]	1.2031e+07	1.22039e+07	1.3513e+07	7.68163e+06	4.3007e+06	5.71424e+06	-1.09293	2.45105
Ap3d1	O54774	AP-3 complex subunit delta-1 [OS=Mus musculus]	27406.1	52530.5	49689	25258.4	30171.4	5329.46	-1.09317	0.978848
Cnbp	P53996	Isoform 3 of Cellular nucleic acid-binding protein [OS=Mus musculus]	2.15736e+07	2.04627e+07	1.92929e+07	1.16809e+07	7.95103e+06	9.11067e+06	-1.09339	2.97093
Cpsf6	Q6NVF9	Cleavage and polyadenylation specificity factor subunit 6 [OS=Mus musculus]	82386	167451	114397	13114.8	12975.4	144044	-1.09819	0.573318
Cc2d1b	Q8BRN9	Coiled-coil and C2 domain-containing protein 1B [OS=Mus musculus]	50455.4	88174.2	115274	59109.8	28580.2	30783.4	-1.09972	0.998296
Nup188	Q6ZQH8	Nucleoporin NUP188 homolog [OS=Mus musculus]	1.58963e+06	2.09192e+06	2.1817e+06	984529	621966	1.12836e+06	-1.10024	1.92597
Strap	Q9Z1Z2	Serine-threonine kinase receptor-associated protein [OS=Mus musculus]	3.61885e+06	5.85155e+06	4.06489e+06	2.98321e+06	1.79965e+06	1.52882e+06	-1.10063	1.37848
Tubgcp3	P58854	Gamma-tubulin complex component 3 [OS=Mus musculus]	7.06565e+06	7.03836e+06	8.0684e+06	3.78293e+06	3.42326e+06	3.12698e+06	-1.10148	3.27731
Polr1a	O35134	DNA-directed RNA polymerase I subunit RPA1 [OS=Mus musculus]	166531	145470	139622	55447	62085.6	92913.4	-1.10167	2.32533
Rpl7	P14148	60S ribosomal protein L7 [OS=Mus musculus]	1.90566e+07	2.35422e+07	2.4243e+07	1.15845e+07	9.15586e+06	1.0398e+07	-1.10206	2.59428
Tprn	A2AI08	Taperin [OS=Mus musculus]	46128.3	64413.9	36131.1	24002.8	4435.21	39868.8	-1.1025	0.926533
Hspb1	P14602	Heat shock protein beta-1 [OS=Mus musculus]	962579	862509	1.03277e+06	471889	523517	334450	-1.10367	2.61007
Lzts2	Q91YU6	Leucine zipper putative tumor suppressor 2 [OS=Mus musculus]	416068	462968	358933	253749	164333	157738	-1.10428	2.15986
Mzt2	Q9CQ25	Mitotic-spindle organizing protein 2 [OS=Mus musculus]	708603	1707177	11582.9	22850.7	1.06798e+06	37785.4	-1.10484	0.291169
Ppid	Q9CR16	peptidyl-prolyl cis-trans isomerase D [OS=Mus musculus]	3.78553e+06	7.12059e+06	4.46068e+06	2.92439e+06	1.66839e+06	2.55139e+06	-1.10498	1.18866
Evpl	Q9D952	Envoplakin [OS=Mus musculus]	365096	433190	405215	186943	231105	139668	-1.10963	2.54594
Slc9a3r2	Q9JHL1	Na(+)/H(+) exchange regulatory cofactor NHE-RF2 [OS=Mus musculus]	636240	952782	409789	535795	204458	185841	-1.10991	0.855703
Gtse1	Q8R080	G2 and S phase-expressed protein 1 [OS=Mus musculus]	961905	290151	838004	140143	288122	540076	-1.10996	0.721339
Supt6h	Q62383	transcription elongation factor spt6 [OS=Mus musculus]	30596.2	45039.2	96203.6	47133.5	17024.5	15444.2	-1.11018	0.616037
Agfg1	Q8K2K6	Isoform 1 of Arf-GAP domain and FG repeat-containing protein 1 [OS=Mus musculus]	56561.4	68840.6	48149.8	10097.4	48079.5	22124.8	-1.11186	1.14953
Cdk2	P97377	cyclin-dependent kinase 2 [OS=Mus musculus]	129146	243966	250218	108084	18975.5	161340	-1.11193	0.910882
Tjp1	P39447	Tight junction protein ZO-1 [OS=Mus musculus]	3.94134e+07	6.91284e+07	4.72901e+07	3.00421e+07	1.8839e+07	2.30542e+07	-1.11522	1.37848
Sf3b6	P59708	Splicing factor 3B subunit 6 [OS=Mus musculus]	126177	191364	202330	17212.7	61434.6	161096	-1.11667	0.893184
Rpl10a	P53026	60S ribosomal protein L10A [OS=Mus musculus]	1.28563e+07	1.57297e+07	1.82198e+07	6.10077e+06	5.80954e+06	9.66631e+06	-1.11722	1.87646
Uap1l1	Q3TW96	UDP-N-acetylhexosamine pyrophosphorylase-like protein 1 [OS=Mus musculus]	61278.2	84457.7	68462.6	54290.4	16126.8	28302.2	-1.11754	1.36473
Eif3d	O70194	Eukaryotic translation initiation factor 3 subunit D [OS=Mus musculus]	3.19971e+06	3.68976e+06	3.54686e+06	2.30337e+06	1.03004e+06	1.47575e+06	-1.11776	2.02609
Fam45a	Q9D8N2	Protein FAM45A [OS=Mus musculus]	603038	695789	840874	300376	312431	372036	-1.11944	2.21482
Hspa14	Q99M31	Heat shock 70 kDa protein 14 [OS=Mus musculus]	531926	1.53741e+06	1.18193e+06	322338	253425	919028	-1.12106	0.741214
Wdhd1	P59328	WD repeat and HMG-box DNA-binding protein 1 [OS=Mus musculus]	131182	437596	322846	51408.6	88060.5	270325	-1.12154	0.64727
Cdc23	Q8BGZ4	cell division cycle protein 23 homolog [OS=Mus musculus]	117190	247866	299690	117276	101796	86296.8	-1.12225	1.02194
Nisch	Q80TM9	Nischarin [OS=Mus musculus]	360516	409636	397731	174901	182643	178631	-1.12312	3.82996
Pik3c2a	Q61194	phosphatidylinositol 4-phosphate 3-kinase C2 domain-containing subunit alpha [OS=Mus musculus]	127662	122054	116044	17375.4	81595.4	68881.4	-1.12371	1.52872
Dbt	P53395	Lipoamide acyltransferase component of branched-chain alpha-keto acid dehydrogenase complex, mitochondrial [OS=Mus musculus]	610951	475003	438943	70121.2	180108	449219	-1.12442	1.04069
Itm2b	O89051	Integral membrane protein 2B [OS=Mus musculus]	15343.1	63148.6	58976.1	18204.6	7738.43	37088.2	-1.12496	0.638331
Myo5b	P21271	unconventional myosin-Vb [OS=Mus musculus]	71402.4	16240.7	137474	36194.5	41972.6	24538.8	-1.13216	0.503822
Diaph3	Q9Z207	Protein diaphanous homolog 3 [OS=Mus musculus]	118891	222820	142597	62536.8	82837.9	75526.1	-1.13253	1.28645
Cnn2	Q08093	Calponin-2 [OS=Mus musculus]	3.54037e+06	3.9744e+06	4.22088e+06	2.34971e+06	1.68093e+06	1.32094e+06	-1.13286	2.38221
Gigyf1	Q99MR1	GRB10-interacting GYF protein 1 [OS=Mus musculus]	52427.2	21833.8	8958.67	18726.7	7461.28	11717	-1.13454	0.49539
Lmnb2	P21619	Lamin-B2 [OS=Mus musculus]	3.99659e+06	3.91925e+06	3.78618e+06	1.53663e+06	1.27553e+06	2.50616e+06	-1.13771	2.30425
Xrn1	P97789	5'-3' exoribonuclease 1 [OS=Mus musculus]	282201	308356	340724	181468	112160	129338	-1.13867	2.49177
Rangap1	P46061	Ran GTPase-activating protein 1 [OS=Mus musculus]	9.05725e+06	1.13459e+07	1.01744e+07	5.98809e+06	4.3311e+06	3.56744e+06	-1.13878	2.33431
Chmp3	Q9CQ10	Charged multivesicular body protein 3 [OS=Mus musculus]	2.64412e+06	2.03056e+06	2.81167e+06	1.10988e+06	1.103e+06	1.18675e+06	-1.13888	2.32994
Eif4b	Q8BGD9	eukaryotic translation initiation factor 4B [OS=Mus musculus]	403813	428816	457935	210143	106116	269599	-1.13938	2.02237
Trmt2a	Q8BNV1	tRNA (uracil-5-)-methyltransferase homolog A [OS=Mus musculus]	40819.5	76389.6	108110	12770.2	30529.6	58877.3	-1.1409	0.803354
Rtcb	Q99LF4	tRNA-splicing ligase RtcB homolog [OS=Mus musculus]	2.44457e+06	4.34754e+06	2.60883e+06	1.78788e+06	1.38922e+06	1.08329e+06	-1.14182	1.25277
Nacc1	Q7TSZ8	Nucleus accumbens-associated protein 1 [OS=Mus musculus]	919733	1.14232e+06	1.02032e+06	482820	321297	592683	-1.14191	2.27966
Klc2	O88448	Kinesin light chain 2 [OS=Mus musculus]	398303	440076	479321	210660	319575	66652	-1.14249	1.45147
Rpa3	Q9CQ71	Replication protein A 14 kDa subunit [OS=Mus musculus]	226499	1.0869e+06	550712	192821	98192.7	552677	-1.1437	0.521599
Txndc17	Q9CQM5	Thioredoxin domain-containing protein 17 [OS=Mus musculus]	390441	567437	415797	252426	139004	229171	-1.1463	1.73768
Cltc	Q68FD5	Clathrin heavy chain 1 [OS=Mus musculus]	1.29225e+08	1.97879e+08	1.54838e+08	8.74605e+07	6.49105e+07	6.44778e+07	-1.15217	1.83714
Tnpo2	Q99LG2	Transportin-2 [OS=Mus musculus]	525640	603473	777489	295084	291136	269395	-1.15597	2.02428
Larp4	Q8BWW4	La-related protein 4 [OS=Mus musculus]	817505	541316	1.0305e+06	464863	311282	294867	-1.15763	1.35478
Tab1	Q8CF89	TGF-beta-activated kinase 1 and MAP3K7-binding protein 1 [OS=Mus musculus]	108735	78241.1	54884.1	76291.6	22672.5	9415.29	-1.15808	0.799755
Tfrc	Q62351	Transferrin receptor protein 1 [OS=Mus musculus]	496110	703907	1.02188e+06	507559	289723	198189	-1.15834	1.07778
Tufm	Q8BFR5	elongation factor Tu, mitochondrial [OS=Mus musculus]	3.82536e+06	3.38671e+06	4.61867e+06	1.97067e+06	1.4502e+06	1.87955e+06	-1.15836	2.27804
Rbmxl1	Q91VM5	RNA binding motif protein, X-linked-like-1 [OS=Mus musculus]	3.46065e+06	7.12487e+06	5.26502e+06	1.08133e+06	1.09222e+06	4.90486e+06	-1.16304	0.818187
Fam98a	Q3TJZ6	protein FAM98A [OS=Mus musculus]	1.72037e+06	2.21344e+06	1.60185e+06	1.15793e+06	617781	689607	-1.16698	1.81162
Rock1	P70335	Rho-associated protein kinase 1 [OS=Mus musculus]	276701	465816	290880	153998	118114	188076	-1.1671	1.39074
Frmd4b	Q920B0	FERM domain-containing protein 4B [OS=Mus musculus]	1.26986e+06	1.84845e+06	1.35988e+06	1.12729e+06	502531	364118	-1.16729	1.31182
Eftud2	O08810	116 kDa U5 small nuclear ribonucleoprotein component [OS=Mus musculus]	1.4152e+06	2.35925e+06	2.63477e+06	960701	632790	1.25913e+06	-1.16786	1.34805
Thrap3	Q569Z6	Thyroid hormone receptor-associated protein 3 [OS=Mus musculus]	368691	761279	901939	194046	221331	488444	-1.16873	0.950442
Zyx	Q62523	Zyxin [OS=Mus musculus]	4.31874e+07	6.12481e+07	5.08422e+07	2.82563e+07	2.06551e+07	2.00757e+07	-1.17045	2.09717
Cherp	Q8CGZ0	Calcium homeostasis endoplasmic reticulum protein [OS=Mus musculus]	12448.2	125716	78650.8	34636.4	31881.8	29625.4	-1.1732	0.540011
Cfl2	P45591	Cofilin-2 [OS=Mus musculus]	49662.5	127576	19029.9	32690.4	40606.4	13733.9	-1.17323	0.474493
Eif3a	P23116	Eukaryotic translation initiation factor 3 subunit A [OS=Mus musculus]	9.5707e+06	1.08741e+07	1.2325e+07	6.24381e+06	4.30693e+06	3.97479e+06	-1.17378	2.33303
Cdc16	Q8R349	cell division cycle protein 16 homolog [OS=Mus musculus]	93906.3	278840	159589	75178.3	93716.8	66855.4	-1.17507	0.83854
Epb41l2	O70318	band 4.1-like protein 2 [OS=Mus musculus]	3.6215e+06	1.31304e+07	4.67841e+06	4.18654e+06	2.6925e+06	2.60525e+06	-1.17604	0.581622
Rtraf	Q9CQE8	UPF0568 protein C14orf166 homolog [OS=Mus musculus]	640009	483453	771638	353215	213244	271453	-1.1774	1.72002
Ddb1	Q3U1J4	DNA damage-binding protein 1 [OS=Mus musculus]	1.65225e+06	3.87943e+06	2.64548e+06	1.59669e+06	756464	1.25824e+06	-1.17904	1.03764
Ap1g1	P22892	AP-1 complex subunit gamma-1 [OS=Mus musculus]	3.45234e+06	2.93765e+06	3.25203e+06	2.00713e+06	954196	1.29659e+06	-1.17919	2.18944
Srpk1	O70551	SRSF protein kinase 1 [OS=Mus musculus]	48221.7	320458	51652.3	38863.2	87015.3	59717.1	-1.17937	0.357024
Etfb	Q9DCW4	electron transfer flavoprotein subunit beta [OS=Mus musculus]	207535	117530	424076	182789	74521.1	73205.9	-1.18052	0.643246
Swap70	Q6A028	Switch-associated protein 70 [OS=Mus musculus]	76611.5	120360	126913	37875	54178.2	50791.5	-1.18103	1.66056
Frmd8	Q3UFK8	FERM domain-containing protein 8 [OS=Mus musculus]	13755.7	35739.3	49721.9	20115.5	8173.87	15440.7	-1.18196	0.772479
Idh3a	Q9D6R2	Isocitrate dehydrogenase [NAD] subunit alpha, mitochondrial [OS=Mus musculus]	164488	60821.3	169663	132990	37176.3	3499.06	-1.18544	0.632577
Nup50	Q9JIH2	Nuclear pore complex protein Nup50 [OS=Mus musculus]	65531.8	228503	126332	92282.6	41902.8	50509.9	-1.1865	0.717945
Fcf1	Q9CTH6	rRNA-processing protein FCF1 homolog [OS=Mus musculus]	74025.8	458148	107013	37551.4	82949.9	160258	-1.1869	0.394117
Gltp	Q9JL62	glycolipid transfer protein [OS=Mus musculus]	47175.7	66894.4	64241.3	33263.3	6651.58	38380	-1.18741	1.34248
Eps15l1	Q60902	Epidermal growth factor receptor substrate 15-like 1 [OS=Mus musculus]	613200	637369	491738	306283	230385	228225	-1.18767	2.48447
Ap2m1	P84091	AP-2 complex subunit mu [OS=Mus musculus]	7.69958e+06	6.51696e+06	7.54134e+06	4.28852e+06	2.73853e+06	2.52376e+06	-1.18784	2.43457
Tkt	P40142	Transketolase [OS=Mus musculus]	46408.2	55799.4	69799.6	20773.3	28666.6	26063.9	-1.18785	1.95868
Cavin1	O54724	caveolae-associated protein 1 [OS=Mus musculus]	1.45094e+06	1.75874e+06	2.02144e+06	1.32096e+06	566779	407728	-1.18834	1.39785
Pcna	P17918	proliferating cell nuclear antigen [OS=Mus musculus]	2.53699e+06	1.15061e+07	2.97069e+06	2.0972e+06	2.11495e+06	3.25316e+06	-1.18843	0.46773
Drg1	P32233	developmentally-regulated GTP-binding protein 1 [OS=Mus musculus]	145104	556641	303297	179187	58596.1	203132	-1.18868	0.666496
Eif3l	Q8QZY1	eukaryotic translation initiation factor 3 subunit L [OS=Mus musculus]	1.86285e+06	1.63961e+06	2.25848e+06	1.07032e+06	812874	642899	-1.18939	2.09843
Anapc5	Q8BTZ4	Anaphase-promoting complex subunit 5 [OS=Mus musculus]	155281	295596	388644	144959	114429	108561	-1.19006	1.07463
Sumo2	P61957	small ubiquitin-related modifier 2 [OS=Mus musculus]	1.4066e+06	1.27787e+06	1.08183e+06	360827	368565	920803	-1.19051	1.56038
Fhl1	P97447	Four and a half LIM domains protein 1 [OS=Mus musculus]	1.35837e+07	1.45352e+07	1.53078e+07	7.69113e+06	4.72941e+06	6.53795e+06	-1.19574	2.91716
Hk2	O08528	Hexokinase-2 [OS=Mus musculus]	55882	206046	185030	59047.3	45816.8	90083	-1.19706	0.796097
Tefm	Q5SSK3	Transcription elongation factor, mitochondrial [OS=Mus musculus]	79971.6	43850.6	50097.5	30145.1	6530.37	39019.6	-1.20015	1.04105
Rab3gap2	Q8BMG7	Rab3 GTPase-activating protein non-catalytic subunit [OS=Mus musculus]	461562	486812	606876	260593	179868	234075	-1.20518	2.35345
Myo1e	E9Q634	unconventional myosin-Ie [OS=Mus musculus]	73590.7	132316	108747	87670.1	36427.7	12348.2	-1.20543	0.99469
Drg2	Q9QXB9	Developmentally-regulated GTP-binding protein 2 [OS=Mus musculus]	876391	1.11034e+06	1.2341e+06	554741	493539	346742	-1.20715	2.12584
Ipo7	Q9EPL8	Importin-7 [OS=Mus musculus]	2.97427e+06	3.03085e+06	3.53105e+06	1.73157e+06	982635	1.41395e+06	-1.20791	2.52368
Cnot1	Q6ZQ08	CCR4-NOT transcription complex subunit 1 [OS=Mus musculus]	2.79878e+06	3.47479e+06	3.48643e+06	1.55929e+06	1.33031e+06	1.33515e+06	-1.20802	2.81581
Peak1	Q69Z38	Pseudopodium-enriched atypical kinase 1 [OS=Mus musculus]	20625.7	139858	90908.2	47145.1	31339.8	30153.6	-1.2104	0.609175
Strip1	Q8C079	striatin-interacting protein 1 [OS=Mus musculus]	327904	483862	216686	143379	150477	150338	-1.21121	1.18111
Abcf2	Q99LE6	ATP-binding cassette sub-family F member 2 [OS=Mus musculus]	3.43809e+06	4.53307e+06	4.18868e+06	2.30501e+06	1.41385e+06	1.5309e+06	-1.2118	2.24161
Smpd3	Q9JJY3	Sphingomyelin phosphodiesterase 3 [OS=Mus musculus]	259098	308674	402694	195666	46484.6	176624	-1.2125	1.36339
Nifk	Q91VE6	MKI67 FHA domain-interacting nucleolar phosphoprotein [OS=Mus musculus]	409206	838268	398175	217001	52144	440486	-1.21352	0.784566
Kpna2	P52293	Importin subunit alpha-1 [OS=Mus musculus]	5.24217e+06	5.93005e+06	6.58116e+06	3.26179e+06	1.82092e+06	2.56769e+06	-1.21449	2.39218
Commd2	Q8BXC6	COMM domain-containing protein 2 [OS=Mus musculus]	95451.8	60032.3	105376	51001.8	14591.1	46818.5	-1.21449	1.29317
Iqcb1	Q8BP00	IQ calmodulin-binding motif-containing protein 1 [OS=Mus musculus]	32089.5	105179	184763	45095.8	51514.6	42074.8	-1.21539	0.622134
Ppp1r18	Q8BQ30	Phostensin [OS=Mus musculus]	118017	513859	83280.8	109725	99667.8	97958	-1.21837	0.419259
Dctn3	Q9Z0Y1	Dynactin subunit 3 [OS=Mus musculus]	63612.4	51069.1	149914	52475.4	14208.5	46994.7	-1.21883	0.687708
Nsfl1c	Q9CZ44	NSFL1 cofactor p47 [OS=Mus musculus]	99196.4	5546.72	69355.9	46659.5	21045.6	7077.18	-1.21914	0.480082
Kcmf1	Q80UY2	E3 ubiquitin-protein ligase KCMF1 [OS=Mus musculus]	42462.1	85631.6	71345.9	35234	16161.3	34137.9	-1.2214	1.26167
Nsun2	Q1HFZ0	tRNA (Cytosine(34)-C(5))-methyltransferase [OS=Mus musculus]	209693	855868	365513	157191	225222	231055	-1.22204	0.625249
Tfam	P40630	Transcription factor A, mitochondrial [OS=Mus musculus]	2.49676e+06	2.13384e+06	2.37341e+06	1.1326e+06	842076	1.02617e+06	-1.22281	3.21576
Actr1b	Q8R5C5	Beta-centractin [OS=Mus musculus]	682593	417535	627846	300453	164133	275682	-1.22296	1.64949
Dnaja1	P63037	DnaJ homolog subfamily A member 1 [OS=Mus musculus]	7.10465e+06	8.36483e+06	8.51243e+06	4.53633e+06	2.6649e+06	3.07018e+06	-1.22331	2.49433
Erh	P84089	Enhancer of rudimentary homolog [OS=Mus musculus]	1.7328e+06	2.06876e+06	2.63645e+06	745477	451179	1.56055e+06	-1.22341	1.35315
Gnl1	P36916	Guanine nucleotide-binding protein-like 1 [OS=Mus musculus]	140397	330344	292828	106337	107329	112356	-1.22779	1.17999
Dok1	P97465	docking protein 1 [OS=Mus musculus]	56972.7	280914	170703	105494	61519	50042.2	-1.22844	0.658479
Gigyf2	Q6Y7W8	GRB10-interacting GYF protein 2 [OS=Mus musculus]	94164.5	160325	200911	70938.4	73525.4	49605.4	-1.23057	1.27611
Snd1	Q78PY7	staphylococcal nuclease domain-containing protein 1 [OS=Mus musculus]	1.62801e+07	2.23119e+07	2.0478e+07	1.15157e+07	5.55024e+06	8.07629e+06	-1.23231	1.98249
Brap	Q99MP8	BRCA1-associated protein [OS=Mus musculus]	99494.4	28679.1	20519.8	10294.1	37964	14898.5	-1.23533	0.465377
Dusp3	Q9D7X3	dual specificity protein phosphatase 3 [OS=Mus musculus]	419985	327044	320773	216880	59606.4	177021	-1.23544	1.63814
Tradd	Q3U0V2	Tumor necrosis factor receptor type 1-associated DEATH domain protein [OS=Mus musculus]	1.4319e+06	1.81781e+06	2.06844e+06	917371	481662	859415	-1.23559	1.94323
Rpgrip1l	Q8CG73	protein fantom [OS=Mus musculus]	29107.4	42723	36218.7	23266	11604.7	10942.8	-1.23784	1.68034
Plaa	P27612	Phospholipase A-2-activating protein [OS=Mus musculus]	2.79066e+06	3.54233e+06	3.47539e+06	1.70395e+06	1.32143e+06	1.13323e+06	-1.23792	2.52076
Naa25	Q8BWZ3	N-alpha-acetyltransferase 25, NatB auxiliary subunit [OS=Mus musculus]	18575.1	49652.8	41881.6	25607	13205.5	7836.96	-1.23901	0.922002
Tollip	Q9QZ06	Toll-interacting protein [OS=Mus musculus]	202802	300937	224678	149565	107699	51287.7	-1.23925	1.56379
Sipa1l3	G3X9J0	Signal-induced proliferation-associated 1-like protein 3 [OS=Mus musculus]	78100.5	187387	165009	41121.4	38959.1	102086	-1.24074	0.989299
Cmpk1	Q9DBP5	UMP-CMP kinase [OS=Mus musculus]	465885	671496	708591	490772	100781	189495	-1.2409	1.19108
Ephb4	P54761	Ephrin type-B receptor 4 [OS=Mus musculus]	320884	187562	197286	66757.6	69597.6	162072	-1.24174	1.20127
Lyst	P97412	Lysosomal-trafficking regulator [OS=Mus musculus]	874152	754126	841776	351047	373092	319955	-1.24229	3.58368
Nqo1	Q64669	NAD(P)H dehydrogenase [quinone] 1 [OS=Mus musculus]	474344	298366	442566	197135	158680	157161	-1.24432	1.86434
Smarcd2	Q99JR8	SWI/SNF-related matrix-associated actin-dependent regulator of chromatin subfamily D member 2 [OS=Mus musculus]	65772.8	246840	84147	59868.3	13304.6	94244.5	-1.24481	0.543673
Lamtor1	Q9CQ22	ragulator complex protein LAMTOR1 [OS=Mus musculus]	31159.3	163261	47208.5	32752.5	29854	39292.7	-1.24565	0.48586
Pwp2	Q8BU03	Periodic tryptophan protein 2 homolog [OS=Mus musculus]	891774	1.24155e+06	831666	379178	318630	551509	-1.24689	1.76619
Nup160	Q9Z0W3	nuclear pore complex protein Nup160 [OS=Mus musculus]	4.26841e+06	4.97623e+06	5.79785e+06	2.32818e+06	1.7705e+06	2.23368e+06	-1.24823	2.44273
Washc5	Q8C2E7	WASH complex subunit 5 [OS=Mus musculus]	96509.9	175633	121101	86497	52251.5	26750.4	-1.2486	1.22593
Cdc42ep1	Q91W92	Cdc42 effector protein 1 [OS=Mus musculus]	142976	594724	372478	234572	99732.1	132914	-1.24862	0.717429
Stau1	Q9Z108	double-stranded RNA-binding protein Staufen homolog 1 [OS=Mus musculus]	120363	27979.1	79663.8	14469.9	37635.9	43648.2	-1.25167	0.715147
C1qtnf1	Q9QXP7	Complement C1q tumor necrosis factor-related protein 1 [OS=Mus musculus]	30931.3	136238	26202.8	28459.2	27277.7	25470.6	-1.2517	0.447587
Ikbkb	O88351	Inhibitor of nuclear factor kappa-B kinase subunit beta [OS=Mus musculus]	106438	114169	300198	49237.3	90661	78392.1	-1.25449	0.714212
Eif1a	Q60872	eukaryotic translation initiation factor 1A [OS=Mus musculus]	577218	1.03329e+06	1.05429e+06	399430	56764.8	660310	-1.25504	1.03573
Srsf1	Q6PDM2	Serine/arginine-rich splicing factor 1 [OS=Mus musculus]	1.1164e+06	2.22339e+06	1.90908e+06	564407	165332	1.46697e+06	-1.25667	0.939086
Rassf8	Q8CJ96	Ras association domain-containing protein 8 [OS=Mus musculus]	404828	779597	409070	285448	112989	268147	-1.25734	1.06949
Oxct1	Q9D0K2	Succinyl-CoA:3-ketoacid coenzyme A transferase 1, mitochondrial [OS=Mus musculus]	114606	105663	222757	80536.7	57783.8	46999.8	-1.25737	1.03697
Hsd17b4	P51660	peroxisomal multifunctional enzyme type 2 [OS=Mus musculus]	327665	422784	700801	198112	177234	231618	-1.25761	1.17042
Cttnbp2nl	Q99LJ0	CTTNBP2 N-terminal-like protein [OS=Mus musculus]	765472	1.29158e+06	1.02657e+06	510758	334886	442107	-1.25977	1.69454
Adss	P46664	adenylosuccinate synthetase isozyme 2 [OS=Mus musculus]	789428	577962	786523	298509	330726	269590	-1.26085	2.35553
Inppl1	Q6P549	Phosphatidylinositol 3,4,5-trisphosphate 5-phosphatase 2 [OS=Mus musculus]	243120	320050	409096	195407	86702.7	123546	-1.2611	1.51512
Cep55	Q8BT07	Centrosomal protein of 55 kDa [OS=Mus musculus]	1.09291e+07	9.60339e+06	1.03558e+07	5.68016e+06	3.47052e+06	3.71718e+06	-1.26329	2.77883
Usp54	Q8BL06	Inactive ubiquitin carboxyl-terminal hydrolase 54 [OS=Mus musculus]	89926.2	146655	144405	57377.6	36237.9	65042	-1.26382	1.65221
Efhd2	Q9D8Y0	EF-hand domain-containing protein D2 [OS=Mus musculus]	215881	252949	170272	155712	83118.6	26760.9	-1.26683	1.31541
Unc5b	Q8K1S3	Netrin receptor UNC5B [OS=Mus musculus]	1.73853e+06	2.18139e+06	1.89029e+06	1.27314e+06	518142	622818	-1.2671	1.86333
Rpa1	Q8VEE4	Replication protein A 70 kDa DNA-binding subunit [OS=Mus musculus]	3.26285e+06	7.11692e+06	5.12728e+06	1.41215e+06	1.25063e+06	3.77076e+06	-1.26924	1.02989
Eny2	Q9JIX0	Transcription and mRNA export factor ENY2 [OS=Mus musculus]	234388	249820	379896	128813	88021.5	140772	-1.27283	1.58709
Ostc	Q78XF5	oligosaccharyltransferase complex subunit OSTC [OS=Mus musculus]	187512	296252	375865	308695	2202.38	44855.2	-1.27284	0.693572
Bnc2	Q8BMQ3	Zinc finger protein basonuclin-2 [OS=Mus musculus]	41810.3	45351.6	41339.3	36404.3	10390.5	6289.34	-1.27543	1.24077
Dnajc7	Q9QYI3	DnaJ homolog subfamily C member 7 [OS=Mus musculus]	1.27922e+06	1.19767e+06	1.20932e+06	591045	405598	524988	-1.27652	3.56359
Cdca8	Q8BHX3	Borealin [OS=Mus musculus]	177043	1.10456e+06	827892	350295	260259	260050	-1.27681	0.678469
Eif3h	Q91WK2	Eukaryotic translation initiation factor 3 subunit H [OS=Mus musculus]	831784	740780	968055	535269	148745	364335	-1.27706	1.7301
Mrto4	Q9D0I8	mRNA turnover protein 4 homolog [OS=Mus musculus]	197344	1.45352e+06	246169	185171	92841.6	504495	-1.27756	0.360826
Hnrnpl	Q8R081	Heterogeneous nuclear ribonucleoprotein L [OS=Mus musculus]	5.24971e+06	8.94305e+06	6.87019e+06	2.36387e+06	1.89153e+06	4.41196e+06	-1.28104	1.45434
Anln	Q8K298	Anillin [OS=Mus musculus]	2.36544e+06	3.64822e+06	2.84983e+06	1.3611e+06	884413	1.39662e+06	-1.28309	1.88332
Dync1li1	Q8R1Q8	Cytoplasmic dynein 1 light intermediate chain 1 [OS=Mus musculus]	685419	920148	994500	476710	259694	331411	-1.28389	1.97337
Cxxc1	Q9CWW7	CXXC-type zinc finger protein 1 [OS=Mus musculus]	244133	291501	361624	109425	121589	137245	-1.2848	2.1343
Eps8	Q08509	Epidermal growth factor receptor kinase substrate 8 [OS=Mus musculus]	995219	1.41763e+06	1.06192e+06	667125	354527	404332	-1.28496	1.85918
Gnl2	Q99LH1	Nucleolar GTP-binding protein 2 [OS=Mus musculus]	19021.3	119158	59797.9	18068.8	4099.96	58999.8	-1.28634	0.510499
Kifc1	Q9QWT9	Kinesin-like protein KIFC1 [OS=Mus musculus]	16123.8	123091	26860.4	50419.3	7757.86	9870.9	-1.28721	0.372674
Snrnp200	Q6P4T2	U5 small nuclear ribonucleoprotein 200 kDa helicase [OS=Mus musculus]	3.67397e+06	5.94769e+06	5.28895e+06	1.96785e+06	1.90833e+06	2.22713e+06	-1.28868	1.89859
Ifitm3	Q9CQW9	Interferon-induced transmembrane protein 3 [OS=Mus musculus]	199102	107214	230398	66781.8	54094.1	98136.5	-1.29314	1.26707
Hmgn5	Q9JL35	High mobility group nucleosome-binding domain-containing protein 5 [OS=Mus musculus]	128026	557907	172708	102903	100586	146618	-1.29426	0.545953
Trp53	P02340	Cellular tumor antigen p53 [OS=Mus musculus]	4.88109e+06	9.94966e+06	7.98433e+06	2.22867e+06	1.78203e+06	5.28672e+06	-1.29508	1.1509
Sri	Q6P069	Sorcin [OS=Mus musculus]	1.14126e+06	1.38236e+06	933463	392478	327210	688749	-1.29546	1.79106
Spg21	Q9CQC8	Maspardin [OS=Mus musculus]	436006	494200	656995	415304	62084.8	168538	-1.29704	1.19171
Ankrd52	Q8BTI7	Serine/threonine-protein phosphatase 6 regulatory ankyrin repeat subunit C [OS=Mus musculus]	229085	350159	350636	126281	111088	140664	-1.29853	1.94923
Acin1	Q9JIX8	Apoptotic chromatin condensation inducer in the nucleus [OS=Mus musculus]	159286	519296	463560	76678.3	126916	259903	-1.30111	0.843397
Mak16	Q8BGS0	Protein MAK16 homolog [OS=Mus musculus]	16995.1	136107	29460.6	49646.8	2364.05	22058.9	-1.30143	0.377494
Psmd5	Q8BJY1	26S proteasome non-ATPase regulatory subunit 5 [OS=Mus musculus]	600725	538936	592991	246437	188563	263364	-1.31093	3.49395
Rraga	Q80X95	Ras-related GTP-binding protein A [OS=Mus musculus]	883308	591075	1.50794e+06	517577	292119	389777	-1.31404	1.00219
Cul1	Q9WTX6	Cullin-1 [OS=Mus musculus]	221753	703582	342857	194794	154584	160514	-1.31451	0.804635
Luc7l3	Q5SUF2	Luc7-like protein 3 [OS=Mus musculus]	195218	294214	425741	62595.3	124353	180820	-1.31525	1.14432
Sbds	P70122	Ribosome maturation protein SBDS [OS=Mus musculus]	1.61126e+06	2.00693e+06	1.63511e+06	758466	551451	800726	-1.31554	2.66106
Ahctf1	Q8CJF7	protein elys [OS=Mus musculus]	40309.3	250555	185809	41769.6	55189	93944.7	-1.32016	0.674727
Traf2	P39429	TNF receptor-associated factor 2 [OS=Mus musculus]	309079	307848	275604	195135	65793	96217.2	-1.32139	1.93239
Akr1b3	P45376	aldose reductase [OS=Mus musculus]	514907	520652	626491	368400	219014	77157.9	-1.32247	1.65475
Cby1	Q9D1C2	Protein chibby homolog 1 [OS=Mus musculus]	59986.2	86971.7	94525.5	47006.5	3022.34	46428.5	-1.32396	1.26401
Grb10	Q60760	Growth factor receptor-bound protein 10 [OS=Mus musculus]	1.55141e+07	1.55409e+07	1.7124e+07	8.72455e+06	5.22408e+06	5.27371e+06	-1.32562	2.78717
Ap2a2	P17427	AP-2 complex subunit alpha-2 [OS=Mus musculus]	1.44377e+07	1.3806e+07	1.50557e+07	7.38098e+06	4.44387e+06	5.4264e+06	-1.32764	3.12505
Lsm12	Q9D0R8	Protein LSM12 homolog [OS=Mus musculus]	37664.7	33190.3	43773.2	25311.1	10192.1	10137	-1.32859	1.75325
Rbck1	Q9WUB0	ranBP-type and C3HC4-type zinc finger-containing protein 1 [OS=Mus musculus]	106656	54173.4	101149	31857.2	48484.6	23902.2	-1.32948	1.35339
Ruvbl2	Q9WTM5	RuvB-like 2 [OS=Mus musculus]	2.52548e+06	3.16823e+06	3.22438e+06	1.60102e+06	758420	1.18815e+06	-1.3299	2.24803
Pycr2	Q922Q4	Pyrroline-5-carboxylate reductase 2 [OS=Mus musculus]	5.04693e+06	3.94371e+06	5.78635e+06	1.50411e+06	1.601e+06	2.75824e+06	-1.33355	1.94378
Brix1	Q9DCA5	Ribosome biogenesis protein BRX1 homolog [OS=Mus musculus]	795262	2.87035e+06	962092	414168	406892	1.01454e+06	-1.33405	0.598948
Pa2g4	P50580	proliferation-associated protein 2G4 [OS=Mus musculus]	1.7348e+06	1.72103e+06	2.18095e+06	994515	429947	802935	-1.33951	2.1461
Uso1	Q9Z1Z0	General vesicular transport factor p115 [OS=Mus musculus]	1.573e+07	1.30765e+07	1.48633e+07	4.49626e+06	6.8988e+06	5.81806e+06	-1.34313	2.96598
Noc2l	Q9WV70	Nucleolar complex protein 2 homolog [OS=Mus musculus]	76182.4	543720	134272	53827.6	53577.1	189750	-1.34368	0.422021
Farsa	Q8C0C7	Phenylalanine--tRNA ligase alpha subunit [OS=Mus musculus]	179616	111817	236530	39904.6	81388.1	86686.2	-1.344	1.28365
Elp2	Q91WG4	elongator complex protein 2 [OS=Mus musculus]	37244.7	105082	41355.4	46746.3	19872.5	5669.26	-1.34538	0.672979
Cep250	Q60952	Centrosome-associated protein CEP250 [OS=Mus musculus]	883919	406984	798815	304116	244719	272172	-1.34784	1.33795
Prpf8	Q99PV0	Pre-mRNA-processing-splicing factor 8 [OS=Mus musculus]	2.07326e+06	5.16335e+06	4.51273e+06	1.76288e+06	1.03099e+06	1.8216e+06	-1.34803	1.14777
Apob	E9Q414	apolipoprotein B-100 [OS=Mus musculus]	700754	704143	777833	330837	218824	307493	-1.34851	3.32032
Cnbp	P53996	Cellular nucleic acid-binding protein [OS=Mus musculus]	792562	716032	528131	296491	251509	251600	-1.3489	2.17295
Tra2b	P62996	transformer-2 protein homolog beta [OS=Mus musculus]	534646	1.66351e+06	1.53855e+06	369319	266732	829432	-1.35039	0.888815
Cpne3	Q8BT60	Copine-3 [OS=Mus musculus]	828793	855543	725023	519551	178366	246345	-1.35139	1.924
Ankfy1	Q810B6	Rabankyrin-5 [OS=Mus musculus]	3.13582e+06	2.75186e+06	3.55173e+06	1.46357e+06	1.33705e+06	890832	-1.35451	2.57101
Capn2	O08529	Calpain-2 catalytic subunit [OS=Mus musculus]	3.12254e+06	3.12663e+06	4.01572e+06	1.64933e+06	1.12384e+06	1.23904e+06	-1.35525	2.45856
Ppil1	Q9D0W5	Peptidyl-prolyl cis-trans isomerase-like 1 [OS=Mus musculus]	191564	336546	49880.5	53830.5	131403	40638.3	-1.35554	0.600804
Cdkn2a	P51480	cyclin-dependent kinase inhibitor 2A [OS=Mus musculus]	148111	216993	235589	32128.2	77479.1	124803	-1.35759	1.49755
Ptbp1	P17225	Polypyrimidine tract-binding protein 1 [OS=Mus musculus]	3.46934e+06	4.31636e+06	3.30822e+06	735267	992211	2.59702e+06	-1.35916	1.56945
Clta	O08585	clathrin light chain A [OS=Mus musculus]	3.62304e+06	5.79565e+06	5.37798e+06	2.03761e+06	1.71345e+06	2.00396e+06	-1.36238	1.95731
Eif3k	Q9DBZ5	Eukaryotic translation initiation factor 3 subunit K [OS=Mus musculus]	678167	697178	846735	388397	262627	211658	-1.36501	2.42551
Haus7	Q8BKT8	HAUS augmin-like complex subunit 7 [OS=Mus musculus]	216462	219480	228842	88676.2	79710.3	89095.2	-1.36841	5.02353
Trim25	Q61510	E3 ubiquitin/ISG15 ligase TRIM25 [OS=Mus musculus]	1.01702e+06	1.20439e+06	1.07378e+06	662077	236178	377922	-1.36853	2.09892
Cdh3	P10287	Cadherin-3 [OS=Mus musculus]	4.43908e+06	3.91763e+06	4.40805e+06	2.40305e+06	1.14295e+06	1.39226e+06	-1.37009	2.46371
Ehd4	Q9EQP2	EH domain-containing protein 4 [OS=Mus musculus]	475545	316050	437527	122512	213120	139703	-1.37061	1.97348
Tom1	O88746	Target of Myb protein 1 [OS=Mus musculus]	857186	1.05903e+06	1.07619e+06	508180	368034	278824	-1.37336	2.49318
Prpf19	Q99KP6	Pre-mRNA-processing factor 19 [OS=Mus musculus]	701079	2.38622e+06	2.28859e+06	350931	216061	1.5048e+06	-1.37562	0.74043
Dctn1	O08788	Dynactin subunit 1 [OS=Mus musculus]	3.0962e+06	2.92394e+06	3.44662e+06	1.71717e+06	977961	950245	-1.3768	2.56109
Pck2	Q8BH04	Phosphoenolpyruvate carboxykinase [GTP], mitochondrial [OS=Mus musculus]	1.1588e+06	1.11558e+06	5.25393e+06	898893	770334	1.22471e+06	-1.37929	0.487694
Arhgap23	Q69ZH9	Rho GTPase-activating protein 23 [OS=Mus musculus]	247803	509572	262243	190732	108971	91735.1	-1.38117	1.09057
Elob	P62869	Elongin-B [OS=Mus musculus]	832122	711856	1.47853e+06	510059	319230	327199	-1.38599	1.18825
Glipr2	Q9CYL5	Golgi-associated plant pathogenesis-related protein 1 [OS=Mus musculus]	1.1388e+06	1.04035e+06	1.00958e+06	452806	452661	314575	-1.38605	3.39205
Sec31a	Q3UPL0	Protein transport protein Sec31A [OS=Mus musculus]	2.77159e+06	2.90545e+06	3.30064e+06	1.67336e+06	669746	1.08958e+06	-1.387	2.29478
Haus2	Q9CQS9	HAUS augmin-like complex subunit 2 [OS=Mus musculus]	144035	144542	155975	57399.4	28067.4	84480.1	-1.38727	2.26344
Snx27	Q3UHD6	Sorting nexin-27 [OS=Mus musculus]	87445.9	31450.4	105983	34864	9270.4	41562.9	-1.39183	0.883281
Rps6ka1	P18653	Ribosomal protein S6 kinase alpha-1 [OS=Mus musculus]	261621	507701	517473	153290	161308	175610	-1.39232	1.46729
Mlkl	Q9D2Y4	Mixed lineage kinase domain-like protein [OS=Mus musculus]	799833	946061	795650	411966	202694	353303	-1.39268	2.56193
Eif3i	Q9QZD9	Eukaryotic translation initiation factor 3 subunit I [OS=Mus musculus]	6.56709e+06	4.03209e+06	5.86211e+06	3.41644e+06	1.39405e+06	1.45292e+06	-1.39406	1.55562
Ascc3	E9PZJ8	Activating signal cointegrator 1 complex subunit 3 [OS=Mus musculus]	405085	472168	392901	141084	193209	148245	-1.39629	3.05199
Eif3b	Q8JZQ9	Eukaryotic translation initiation factor 3 subunit B [OS=Mus musculus]	7.6701e+06	8.67286e+06	9.86065e+06	4.50929e+06	2.7542e+06	2.68904e+06	-1.39663	2.47071
Nploc4	P60670	Nuclear protein localization protein 4 homolog [OS=Mus musculus]	472028	780975	689719	313504	207313	216970	-1.3968	1.83192
Rnh1	Q91VI7	Ribonuclease inhibitor [OS=Mus musculus]	2.86954e+07	3.19257e+07	3.18892e+07	1.3833e+07	9.1277e+06	1.20815e+07	-1.40052	3.41129
Rrbp1	Q99PL5	Ribosome-binding protein 1 [OS=Mus musculus]	1.3689e+07	1.27138e+07	1.67104e+07	7.2282e+06	4.18875e+06	4.90784e+06	-1.40106	2.38491
C330027C09Rik	Q8BWY9	Protein CIP2A [OS=Mus musculus]	1.04476e+06	1.02719e+06	891982	633164	277081	211329	-1.40199	1.93141
Tmpo	Q61033	Lamina-associated polypeptide 2, isoforms alpha/zeta [OS=Mus musculus]	2.08107e+06	4.61194e+06	3.46727e+06	994963	926192	1.92155e+06	-1.40274	1.23774
Arhgef1	Q61210	Rho guanine nucleotide exchange factor 1 [OS=Mus musculus]	540478	389727	456236	191880	138323	194004	-1.40318	2.43206
Dynll1	P63168	Dynein light chain 1, cytoplasmic [OS=Mus musculus]	2.16719e+07	2.57785e+07	2.20898e+07	1.00304e+07	6.37602e+06	9.83104e+06	-1.40622	2.91598
Pls3	Q99K51	Plastin-3 [OS=Mus musculus]	1.08187e+07	1.42452e+07	1.17772e+07	6.82736e+06	3.08939e+06	3.97754e+06	-1.40682	2.1345
Actr1a	P61164	Alpha-centractin [OS=Mus musculus]	6.85537e+06	6.50876e+06	6.43252e+06	2.95172e+06	1.96087e+06	2.54621e+06	-1.40824	3.69828
Cops2	P61202	COP9 signalosome complex subunit 2 [OS=Mus musculus]	34104.5	51169.5	47082.3	15528.5	19979.9	14298.6	-1.41001	2.14726
Cdipt	Q8VDP6	CDP-diacylglycerol--inositol 3-phosphatidyltransferase [OS=Mus musculus]	122583	150820	196248	88061.9	50443.1	37588.2	-1.41525	1.691
Dnajc2	P54103	dnaJ homolog subfamily C member 2 [OS=Mus musculus]	443535	450960	555381	153500	218365	171585	-1.41571	2.74488
Srrt	Q99MR6	serrate RNA effector molecule homolog [OS=Mus musculus]	327208	525704	455288	138247	158439	192365	-1.41953	1.97731
Mical2	Q8BML1	[F-actin]-monooxygenase MICAL2 [OS=Mus musculus]	43286.6	104400	72816.3	4648.1	42068.6	35611.4	-1.42134	1.02541
Gatad2b	Q8VHR5	Transcriptional repressor p66-beta [OS=Mus musculus]	98515.9	156691	126954	25532.4	25842.8	91166.8	-1.42279	1.35548
Lars	Q8BMJ2	Leucine--tRNA ligase, cytoplasmic [OS=Mus musculus]	5.93443e+06	5.34768e+06	6.06739e+06	2.87781e+06	1.68224e+06	1.89275e+06	-1.4269	2.96925
Haus3	Q8QZX2	HAUS augmin-like complex subunit 3 [OS=Mus musculus]	125280	208494	112286	88016.4	61931.9	15850.6	-1.4278	1.19366
Park7	Q99LX0	protein/nucleic acid deglycase DJ-1 [OS=Mus musculus]	37068.3	135734	38482.6	30329.5	38292.3	9662.99	-1.43239	0.586229
Ralb	Q9JIW9	Ras-related protein Ral-B [OS=Mus musculus]	77056.1	357350	127766	107103	36337.3	64828.2	-1.43257	0.595059
Stx5a	Q8K1E0	Syntaxin-5 [OS=Mus musculus]	217670	132022	164384	68363	49021.7	72989	-1.43315	1.84443
Myrf	Q3UR85	Myelin regulatory factor [OS=Mus musculus]	349572	389056	261665	70810.7	192180	107082	-1.43454	1.80477
Utp4	Q8R2N2	U3 small nucleolar RNA-associated protein 4 homolog [OS=Mus musculus]	360253	813397	512998	133467	165374	323567	-1.43823	1.14655
Nde1	Q9CZA6	Nuclear distribution protein nudE homolog 1 [OS=Mus musculus]	263844	280483	357856	96355.4	102360	134029	-1.439	2.43123
Podxl	Q9R0M4	Podocalyxin [OS=Mus musculus]	229876	261524	410362	244397	56467.4	31526.5	-1.43987	1.0213
Stub1	Q9WUD1	STIP1 homology and U box-containing protein 1 [OS=Mus musculus]	1.45801e+06	1.88691e+06	1.59651e+06	946149	313450	555828	-1.44462	2.01913
Api5	O35841	Apoptosis inhibitor 5 [OS=Mus musculus]	11119.2	64074.1	201310	11735.8	38992.2	50846.2	-1.44476	0.431274
Smyd5	Q3TYX3	SET and MYND domain-containing protein 5 [OS=Mus musculus]	27365	49310.9	36224.2	20746.3	18277.8	2413.22	-1.44604	1.30091
Dhx15	O35286	Pre-mRNA-splicing factor ATP-dependent RNA helicase DHX15 [OS=Mus musculus]	1.30529e+06	3.12672e+06	2.06787e+06	729942	523987	1.13059e+06	-1.44671	1.15744
Fhl2	O70433	Four and a half LIM domains protein 2 [OS=Mus musculus]	6.90871e+06	8.84724e+06	6.79481e+06	4.28715e+06	2.20516e+06	1.77973e+06	-1.44686	2.01785
Plekhf1	Q3TB82	Pleckstrin homology domain-containing family F member 1 [OS=Mus musculus]	523542	876373	547293	377490	78083.4	258303	-1.44766	1.34172
Rplp2	P99027	60S acidic ribosomal protein P2 [OS=Mus musculus]	1.45728e+06	1.47764e+06	3.99932e+06	1.34571e+06	524606	665231	-1.45144	0.765793
Sart1	Q9Z315	U4/U6.U5 tri-snRNP-associated protein 1 [OS=Mus musculus]	23838.5	60764	81934.1	8957.57	38461.4	13393.5	-1.4534	0.84802
Upf1	Q9EPU0	Regulator of nonsense transcripts 1 [OS=Mus musculus]	2.25808e+06	1.57661e+06	2.19696e+06	1.09681e+06	556593	543256	-1.45724	1.96626
Eif3m	Q99JX4	Eukaryotic translation initiation factor 3 subunit M [OS=Mus musculus]	460750	437128	498475	236749	81906.1	188976	-1.45981	2.4184
Naa40	Q8VE10	N-alpha-acetyltransferase 40 [OS=Mus musculus]	59127.9	48520.9	71114.8	51374.7	2714.9	10800.8	-1.46198	1.08761
Sf3b3	Q921M3	Splicing factor 3B subunit 3 [OS=Mus musculus]	313189	308162	444701	132665	73918.3	179708	-1.46452	1.85742
Nudt21	Q9CQF3	Cleavage and polyadenylation specificity factor subunit 5 [OS=Mus musculus]	129982	353631	241933	66697.2	59124.4	137066	-1.46462	1.04749
Itpr1	P11881	Inositol 1,4,5-trisphosphate receptor type 1 [OS=Mus musculus]	1.78643e+06	1.71663e+06	2.50691e+06	733898	608365	829441	-1.46853	2.09759
Pdcd10	Q8VE70	programmed cell death protein 10 [OS=Mus musculus]	579885	1.43371e+06	1.45605e+06	678887	282442	291602	-1.46948	1.09733
Lamtor3	O88653	ragulator complex protein LAMTOR3 [OS=Mus musculus]	75436.7	76440.1	126645	51077.7	18219.8	31152.4	-1.47132	1.42272
Gorasp2	Q99JX3	Golgi reassembly-stacking protein 2 [OS=Mus musculus]	128753	89673.2	167505	82806	36797.7	19441	-1.4728	1.31265
Arfgap3	Q9D8S3	ADP-ribosylation factor GTPase-activating protein 3 [OS=Mus musculus]	20788.5	52574	81261.9	23664.5	28974	3057.73	-1.47312	0.794485
Fxr1	Q61584	Fragile X mental retardation syndrome-related protein 1 [OS=Mus musculus]	1.34379e+07	8.44703e+06	1.32693e+07	3.83554e+06	4.15042e+06	4.65322e+06	-1.4758	1.97857
Ebna1bp2	Q9D903	Probable rRNA-processing protein EBP2 [OS=Mus musculus]	1.45049e+06	1.71344e+06	1.52192e+06	395560	488403	798304	-1.47791	2.6383
Dbnl	Q62418	Drebrin-like protein [OS=Mus musculus]	3.29832e+06	4.62931e+07	3.16397e+06	2.61245e+06	1.42268e+07	2.09348e+06	-1.47843	0.308816
Cdc42bpa	Q3UU96	Serine/threonine-protein kinase MRCK alpha [OS=Mus musculus]	2.92574e+06	1.18853e+07	3.05152e+06	2.56218e+06	1.69266e+06	2.15279e+06	-1.47907	0.570523
Smc3	Q9CW03	Structural maintenance of chromosomes protein 3 [OS=Mus musculus]	1.35762e+07	1.95034e+07	2.59519e+07	7.2405e+06	5.08e+06	8.84451e+06	-1.4798	1.55547
Crnkl1	P63154	Crooked neck-like protein 1 [OS=Mus musculus]	27421.7	112015	107316	15837	33430.3	39166.7	-1.48039	0.866545
Zw10	O54692	Centromere/kinetochore protein zw10 homolog [OS=Mus musculus]	747036	794862	826323	353350	240892	252090	-1.48451	3.54739
Abce1	P61222	ATP-binding cassette sub-family E member 1 [OS=Mus musculus]	3.48271e+06	4.00826e+06	4.77213e+06	2.13139e+06	831112	1.41049e+06	-1.48763	2.11204
Dpy30	Q99LT0	Protein dpy-30 homolog [OS=Mus musculus]	2.95684e+06	2.44885e+06	5.16461e+06	379382	815142	2.56773e+06	-1.49035	0.995909
Adamts5	Q9R001	A disintegrin and metalloproteinase with thrombospondin motifs 5 [OS=Mus musculus]	577570	197882	488009	146665	177521	125495	-1.49041	1.10358
Fv1	P70213	Friend virus susceptibility protein 1 [OS=Mus musculus]	96364.1	103431	118455	28220.9	36236.2	48770.7	-1.49093	2.8213
Gak	Q99KY4	Cyclin-G-associated kinase [OS=Mus musculus]	31393.7	118116	74392.3	41068.5	10256.9	28225.3	-1.49292	0.840068
Kif5b	Q61768	Kinesin-1 heavy chain [OS=Mus musculus]	1.26041e+07	1.21191e+07	1.44244e+07	5.7829e+06	3.88443e+06	4.23486e+06	-1.49362	3.11455
Acsl3	Q9CZW4	long-chain-fatty-acid--CoA ligase 3 [OS=Mus musculus]	48017	23540.5	24101.3	17589.8	4283.05	12013.9	-1.49718	1.08252
Vps33a	Q9D2N9	Vacuolar protein sorting-associated protein 33A [OS=Mus musculus]	18732.9	38492.6	22074.5	13815	11423.7	2761.33	-1.5019	1.15396
Atrx	Q61687	transcriptional regulator ATRX [OS=Mus musculus]	51868.4	388119	99285.9	20366.5	47143.1	122465	-1.50521	0.459294
Ripk1	Q60855	Receptor-interacting serine/threonine-protein kinase 1 [OS=Mus musculus]	199351	154073	252820	78381.5	126404	8757.44	-1.50537	1.37325
Tia1	P52912	nucleolysin TIA-1 [OS=Mus musculus]	119281	122820	119071	50750	24205.9	51740.9	-1.51131	2.99597
Haus4	Q8BFT2	HAUS augmin-like complex subunit 4 [OS=Mus musculus]	858525	1.00714e+06	1.27003e+06	452435	319874	325590	-1.51404	2.21936
Acp1	Q9D358	Low molecular weight phosphotyrosine protein phosphatase [OS=Mus musculus]	1.04786e+06	1.52156e+06	1.57576e+06	592253	373740	485130	-1.51426	2.12946
Xpo4	Q9ESJ0	Exportin-4 [OS=Mus musculus]	217708	217469	97194	101445	20828.3	63439.8	-1.51936	1.17103
Nutf2	P61971	nuclear transport factor 2 [OS=Mus musculus]	239714	328081	344130	83989.4	77050.6	156953	-1.51992	2.06049
Syncrip	Q7TMK9	Heterogeneous nuclear ribonucleoprotein Q [OS=Mus musculus]	1.089e+06	1.45824e+06	1.5882e+06	569052	382155	488199	-1.52257	2.31614
Mta2	Q9R190	Metastasis-associated protein MTA2 [OS=Mus musculus]	1.0185e+06	2.50486e+06	2.37974e+06	552143	560221	939004	-1.52489	1.22397
Pdcd6ip	Q9WU78	Programmed cell death 6-interacting protein [OS=Mus musculus]	9.11891e+06	7.75595e+06	1.01316e+07	4.059e+06	2.68576e+06	2.63777e+06	-1.52526	2.67486
Ap2a1	P17426	AP-2 complex subunit alpha-1 [OS=Mus musculus]	679960	1.22874e+06	1.07435e+06	397254	265799	373110	-1.52553	1.73961
Prmt1	Q9JIF0	Isoform 2 of Protein arginine N-methyltransferase 1 [OS=Mus musculus]	2.91957e+06	9.19797e+06	4.06628e+06	1.99139e+06	1.25322e+06	2.36771e+06	-1.52788	0.83487
Sun1	Q9D666	SUN domain-containing protein 1 [OS=Mus musculus]	3.36312e+06	4.8455e+06	4.04509e+06	1.19631e+06	969056	2.07734e+06	-1.53016	2.09259
Zwint	Q9CQU5	ZW10 interactor [OS=Mus musculus]	192103	208009	267438	93329.6	58537.7	78874.4	-1.5326	2.3606
Hnrnpc	Q9Z204	Isoform C1 of Heterogeneous nuclear ribonucleoproteins C1/C2 [OS=Mus musculus]	3.2375e+06	3.93134e+06	3.80112e+06	871867	683817	2.23017e+06	-1.53487	1.96711
Purb	O35295	Transcriptional activator protein Pur-beta [OS=Mus musculus]	107658	156294	109317	54368.8	43985.1	30464.4	-1.53488	2.02737
Pwp1	Q99LL5	Periodic tryptophan protein 1 homolog [OS=Mus musculus]	48155.6	104095	74622.6	24223	8242.98	45606.7	-1.53899	1.19883
Xpo1	Q6P5F9	Exportin-1 [OS=Mus musculus]	3.11825e+06	4.76694e+06	4.81502e+06	1.74771e+06	947416	1.6748e+06	-1.53917	1.97438
Dynll2	Q9D0M5	Dynein light chain 2, cytoplasmic [OS=Mus musculus]	4.64887e+07	5.37878e+07	4.70808e+07	1.85685e+07	1.54761e+07	1.65752e+07	-1.54154	3.67474
Dis3	Q9CSH3	exosome complex exonuclease RRP44 [OS=Mus musculus]	777260	2.60441e+06	1.46935e+06	496227	249021	912585	-1.54899	0.874352
Etl4	A2AQ25	Sickle tail protein [OS=Mus musculus]	1.8421e+06	3.18969e+06	1.83779e+06	996188	697448	641262	-1.55686	1.50885
Vps28	Q9D1C8	vacuolar protein sorting-associated protein 28 homolog [OS=Mus musculus]	151377	307155	195196	122236	75879.5	24032.7	-1.55717	1.2425
Cdk4	P30285	Cyclin-dependent kinase 4 [OS=Mus musculus]	346676	494999	332650	145912	125403	127659	-1.55746	2.10629
Magohb	Q9CQL1	protein mago nashi homolog 2 [OS=Mus musculus]	961881	1.50165e+06	1.21055e+06	374771	376918	495363	-1.55886	2.13326
Rab14	Q91V41	Ras-related protein Rab-14 [OS=Mus musculus]	886844	1.42091e+06	743938	588741	208603	238165	-1.55927	1.31434
Eif4a3	Q91VC3	Eukaryotic initiation factor 4A-III [OS=Mus musculus]	1.80182e+06	3.58195e+06	3.27515e+06	693735	411449	1.82777e+06	-1.56183	1.27983
Bmp2k	Q91Z96	BMP-2-inducible protein kinase [OS=Mus musculus]	1.37828e+06	1.03118e+06	1.11905e+06	458905	311884	422372	-1.56427	2.63057
Napa	Q9DB05	alpha-soluble nsf attachment protein [OS=Mus musculus]	405775	490488	523733	129030	127049	222807	-1.56813	2.57377
Ogt	Q8CGY8	UDP-N-acetylglucosamine--peptide N-acetylglucosaminyltransferase 110 kDa subunit [OS=Mus musculus]	148485	288034	163349	90750.6	77235.2	34152.2	-1.5693	1.3095
Rbm14	Q8C2Q3	RNA-binding protein 14 [OS=Mus musculus]	772527	1.23587e+06	1.30955e+06	257948	197475	662267	-1.56977	1.5219
Pdk3	Q922H2	[Pyruvate dehydrogenase (acetyl-transferring)] kinase isozyme 3, mitochondrial [OS=Mus musculus]	185737	111656	243165	79190.3	37813.3	65013.7	-1.57037	1.39483
Bag2	Q91YN9	BAG family molecular chaperone regulator 2 [OS=Mus musculus]	564971	388780	657955	271096	133723	137247	-1.57205	1.76312
Phf6	Q9D4J7	PHD finger protein 6 [OS=Mus musculus]	2.35081e+06	2.42174e+06	3.15533e+06	569725	702060	1.39436e+06	-1.57218	2.07457
Arhgap5	P97393	Rho GTPase-activating protein 5 [OS=Mus musculus]	515419	974190	593722	349430	215868	133521	-1.5759	1.38868
Chuk	Q60680	Inhibitor of nuclear factor kappa-B kinase subunit alpha [OS=Mus musculus]	549115	542848	500271	203328	208597	120839	-1.57948	3.4011
Smarce1	O54941	SWI/SNF-related matrix-associated actin-dependent regulator of chromatin subfamily E member 1 [OS=Mus musculus]	168712	535962	323828	91160.4	49782.6	203131	-1.57976	0.919618
Prkacb	P68181	cAMP-dependent protein kinase catalytic subunit beta [OS=Mus musculus]	720896	709605	999030	325334	256002	230002	-1.5823	2.26132
Ddx51	Q6P9R1	ATP-dependent RNA helicase DDX51 [OS=Mus musculus]	43584.1	94455	117091	41875.9	9817.41	33003.5	-1.59085	1.12524
Ap1b1	O35643	AP-1 complex subunit beta-1 [OS=Mus musculus]	3.55231e+06	2.74848e+06	4.1616e+06	1.35415e+06	752696	1.36547e+06	-1.59124	2.15711
Imp3	Q921Y2	U3 small nucleolar ribonucleoprotein protein IMP3 [OS=Mus musculus]	101157	256428	116647	27127.4	10473.3	119721	-1.59188	0.815875
Ddx39b	Q9Z1N5	spliceosome RNA helicase DDX39B [OS=Mus musculus]	257266	280560	561897	134023	92090.6	138047	-1.59449	1.1647
Fam129a	Q3UW53	Protein Niban [OS=Mus musculus]	79223.8	78175.8	132688	91104.6	2627.17	2187.34	-1.5966	0.870142
Ostf1	Q62422	osteoclast-stimulating factor 1 [OS=Mus musculus]	1.23786e+06	1.61106e+06	1.37912e+06	607307	313787	475079	-1.59851	2.62188
Ap1m1	P35585	AP-1 complex subunit mu-1 [OS=Mus musculus]	1.07313e+06	763455	1.45142e+06	271961	446135	366314	-1.6003	1.63498
Snw1	Q9CSN1	SNW domain-containing protein 1 [OS=Mus musculus]	2862.76	117445	116930	30505.1	28003.6	19666	-1.60156	0.623514
Lgals9	O08573	Galectin-9 [OS=Mus musculus]	1.66644e+06	1.66871e+06	991335	725215	207580	491280	-1.60317	1.63343
Pno1	Q9CPS7	RNA-binding protein pno1 [OS=Mus musculus]	97666.6	248720	277907	19432.8	72003.7	113719	-1.60551	1.05613
Tpr	F6ZDS4	Nucleoprotein TPR [OS=Mus musculus]	3.93051e+06	8.89455e+06	5.21206e+06	1.45556e+06	1.33012e+06	3.10529e+06	-1.61439	1.19396
Xpo5	Q924C1	exportin-5 [OS=Mus musculus]	3.1207e+06	3.63786e+06	4.18741e+06	1.24777e+06	783056	1.53765e+06	-1.61702	2.53901
Cul4b	A2A432	Cullin-4B [OS=Mus musculus]	1.3168e+06	3.62283e+06	1.66721e+06	728036	606684	814957	-1.61984	0.966514
Clip1	Q922J3	CAP-Gly domain-containing linker protein 1 [OS=Mus musculus]	1.22267e+06	1.13435e+06	1.16295e+06	451721	338961	351751	-1.62346	4.24783
Xpo7	Q9EPK7	exportin-7 [OS=Mus musculus]	140063	93173.8	95786.8	85145.8	14415.4	7176.53	-1.62412	1.19461
Tmem55a	Q9CZX7	Type 2 phosphatidylinositol 4,5-bisphosphate 4-phosphatase [OS=Mus musculus]	1.74504e+06	1.49463e+06	1.91495e+06	735544	520199	414393	-1.6259	2.77713
Ubr5	Q80TP3	E3 ubiquitin-protein ligase UBR5 [OS=Mus musculus]	50994.8	15652.7	22672.8	7878.87	6830.05	14049.9	-1.63499	0.849788
Get4	Q9D1H7	Golgi to ER traffic protein 4 homolog [OS=Mus musculus]	76905	90651.3	97031.1	67586.1	7902	9646.81	-1.63592	1.36382
Mad2l1	Q9Z1B5	Mitotic spindle assembly checkpoint protein MAD2A [OS=Mus musculus]	637069	1.18147e+06	807896	328617	207879	308168	-1.63665	1.64252
Txlna	Q6PAM1	alpha-taxilin [OS=Mus musculus]	4.74734e+06	2.81003e+06	5.13878e+06	1.87269e+06	565162	1.64466e+06	-1.63686	1.5958
Gjb3	P28231	Gap junction beta-3 protein [OS=Mus musculus]	22256.6	53162.8	24600.2	7780.3	9369.88	14996.7	-1.63753	1.04473
Ptpn11	P35235	tyrosine-protein phosphatase non-receptor type 11 [OS=Mus musculus]	58204.5	221231	252042	37768.3	90168.7	42737.3	-1.63876	0.898728
Trim32	Q8CH72	E3 ubiquitin-protein ligase TRIM32 [OS=Mus musculus]	1.15565e+06	747164	1.00302e+06	296454	308462	326794	-1.641	2.27539
Snrpd3	P62320	small nuclear ribonucleoprotein sm d3 [OS=Mus musculus]	3.12749e+06	2.56208e+06	3.14136e+06	1.19548e+06	890872	732364	-1.64753	2.98923
Zc3h18	Q0P678	Zinc finger CCCH domain-containing protein 18 [OS=Mus musculus]	61067	285480	111401	52625.2	37062.6	56322.6	-1.64911	0.694088
Pdxdc1	Q99K01	Pyridoxal-dependent decarboxylase domain-containing protein 1 [OS=Mus musculus]	4.16416e+06	4.29711e+06	5.78244e+06	1.9207e+06	1.21982e+06	1.39928e+06	-1.64963	2.3515
Gtf2b	P62915	Transcription initiation factor IIB [OS=Mus musculus]	151048	361248	261157	34223.6	61874.3	150310	-1.65027	1.17872
Exoc4	O35382	Exocyst complex component 4 [OS=Mus musculus]	56364.9	341154	164566	96258.5	55444.4	27237.1	-1.65131	0.679787
Rab3gap1	Q80UJ7	Rab3 GTPase-activating protein catalytic subunit [OS=Mus musculus]	615157	116048	161986	126042	77755.2	79986.8	-1.65417	0.563563
Traip	Q8VIG6	E3 ubiquitin-protein ligase TRAIP [OS=Mus musculus]	3.27014e+06	2.36681e+06	3.89414e+06	478928	968957	1.57508e+06	-1.65668	1.78521
Wipi2	Q80W47	WD repeat domain phosphoinositide-interacting protein 2 [OS=Mus musculus]	139705	193174	186062	55195.1	46047	63268.3	-1.65739	2.60158
Plekhh2	Q8C115	Pleckstrin homology domain-containing family H member 2 [OS=Mus musculus]	1.5606e+06	1.03976e+06	1.21517e+06	541114	254567	410916	-1.66094	2.12498
Acaca	Q5SWU9	Acetyl-CoA carboxylase 1 [OS=Mus musculus]	1.35743e+06	1.53888e+06	1.69442e+06	587547	491609	368201	-1.6653	3.0763
Isyna1	Q9JHU9	Inositol-3-phosphate synthase 1 [OS=Mus musculus]	40440.3	134729	75039.2	38233.5	27670.4	12948.1	-1.66591	0.937258
Ssfa2	Q922B9	Sperm-specific antigen 2 homolog [OS=Mus musculus]	3.13768e+06	4.0941e+06	4.2251e+06	1.33721e+06	1.01827e+06	1.24367e+06	-1.67049	2.74244
Sh2b1	Q91ZM2	SH2B adapter protein 1 [OS=Mus musculus]	53392.1	13074.4	30960.8	3441.32	3239.82	23638	-1.6841	0.763317
Anapc1	P53995	anaphase-promoting complex subunit 1 [OS=Mus musculus]	1.32826e+06	1.3731e+06	1.984e+06	540480	449944	466322	-1.68541	2.13922
Tnip1	Q9WUU8	TNFAIP3-interacting protein 1 [OS=Mus musculus]	117809	24133	119405	49638.7	24835.9	6781.17	-1.68542	0.821329
Ube2i	P63280	SUMO-conjugating enzyme ubc9 [OS=Mus musculus]	610820	919060	758225	234597	238149	235869	-1.69108	2.38811
Sept10	Q8C650	septin-10 [OS=Mus musculus]	109207	99936.6	44198.8	24710.4	5822.28	47901.3	-1.69154	1.15834
Xpot	Q9CRT8	Exportin-T [OS=Mus musculus]	1.09802e+06	1.36359e+06	1.99764e+06	577179	336642	465957	-1.69236	1.68967
Cd2ap	Q9JLQ0	CD2-associated protein [OS=Mus musculus]	1.4182e+06	4.73222e+06	1.86408e+06	1.16267e+06	579177	733068	-1.69524	0.811489
Pcid2	Q8BFV2	PCI domain-containing protein 2 [OS=Mus musculus]	177109	285773	379127	76255.9	94761	88799.8	-1.69634	1.52796
Mbnl2	Q8C181	Isoform 2 of Muscleblind-like protein 2 [OS=Mus musculus]	2.28866e+06	2.57994e+06	2.72832e+06	884507	624512	825914	-1.70203	3.50044
Itih2	Q61703	Inter-alpha-trypsin inhibitor heavy chain H2 [OS=Mus musculus]	104777	102463	105706	49717.1	39538.9	6708.05	-1.70535	2.28993
Ndc80	Q9D0F1	Kinetochore protein NDC80 homolog [OS=Mus musculus]	1.36862e+06	1.05457e+06	1.13698e+06	525214	254839	310520	-1.70686	2.55985
Usp15	Q8R5H1	ubiquitin carboxyl-terminal hydrolase 15 [OS=Mus musculus]	339081	496957	470049	176642	56253.2	167045	-1.70739	2.08053
Wdr12	Q9JJA4	ribosome biogenesis protein WDR12 [OS=Mus musculus]	295149	1.36603e+06	827334	135280	166665	459431	-1.7086	0.81796
Mlf2	Q99KX1	Myeloid leukemia factor 2 [OS=Mus musculus]	67064.4	190598	83440	22436.5	34727.7	46610.8	-1.71675	0.939963
Lrrcc1	Q69ZB0	Leucine-rich repeat and coiled-coil domain-containing protein 1 [OS=Mus musculus]	194267	18340	220336	87889.2	34888.2	8811.27	-1.71814	0.675112
Spice1	Q8C804	Spindle and centriole-associated protein 1 [OS=Mus musculus]	204391	152312	242244	23144.7	88880.9	69513	-1.72215	1.88898
Ap2b1	Q9DBG3	AP-2 complex subunit beta [OS=Mus musculus]	1.28306e+07	1.16227e+07	1.28514e+07	4.73604e+06	2.88332e+06	3.65755e+06	-1.72598	3.67905
Haus5	Q9D786	HAUS augmin-like complex subunit 5 [OS=Mus musculus]	291610	314130	1.31144e+06	218372	187584	173067	-1.72729	0.592364
[truncated: 212 more rows]
