# Supplementary material for: Stress-induced OMA1-mediated cleavage of AIFM1 suppresses cell growth by controlling mitochondrial OXPHOS activity
Source: EMBO J. 2026 Mar 24;45(11):3655–98. doi: 10.1038/s44318-026-00734-y (PMC13226697; doi:10.1038/s44318-026-00734-y)
Supplement: Supplementary file 4 — Data Set EV2 [file 44318_2026_734_MOESM4_ESM.xlsx]

## Sheet: Legend
	Dataset EV2 Legend: LFQ of neo-amino terminal peptides using Tryp-N. The results of the proteomics analysis of the OMA1-dependent neo-amino-terminal peptide are shown in Fig 1D and and summarized in Appendix Table S1.

## Sheet: EV2
Gene Symbol	Protein Accessions	Protein Descriptions	Positions	Annotated Sequence	OMA1-KO (-)	OMA1-KO (+FCCP)	::OMA1-Myc (-)	::OMA1-Myc (+FCCP)	Fold change [OMA1-KO (+FCCP)/OMA1-KO (-)]	Fold change [::OMA1-Myc (+FCCP)/::OMA1-Myc (-)]	Fold change [OMA1-KO (+FCCP)/::OMA1-Myc (+FCCP)]
NNT	Q61941	NAD(P) transhydrogenase, mitochondrial [OS=Mus musculus]	[923-938]	[R].EANSIVITPGYGLCAA.[K]	642077	2284.36	4404.19	2319290	0.004	526.609	0.001
FLOT2	Q60634	Flotillin-2 [OS=Mus musculus]	[358-369]	[M].ALVLEALPQIAA.[K]	717424	1.626e+06	4963.03	1.81449e+06	2.266	365.602	0.896
FLNB	Q80X90	Filamin-B [OS=Mus musculus]	[700-711]	[R].MDGTYACSYTPL.[K]	1842.77	64113.2	6602.58	1.2085e+06	34.792	183.034	0.053
MRPS7	Q80X85	28S ribosomal protein S7, mitochondrial [OS=Mus musculus]	[76-92]	[K].AAAATETSSVFADPVIS.[K]	774494	1.03273e+06	9756.99	1.59184e+06	1.333	163.149	0.649
FLNB	Q80X90	Filamin-B [OS=Mus musculus]	[2105-2119]	[R].APAVATVGSICDLNL.[K]	106898	106527	2554.56	342724	0.997	134.162	0.311
PLXNB2	B2RXS4	Plexin-B2 [OS=Mus musculus]	[1527-1538]	[T].AQILSDLDLTSQ.[R]	2.24795e+06	2.04166e+06	31478.6	2531924	0.908	80.433	0.806
ALDH4A1	Q8CHT0	Delta-1-pyrroline-5-carboxylate dehydrogenase, mitochondrial [OS=Mus musculus]	[509-522]	[K].STGSVVGQQPFGGA.[R]	35466.7	54064.5	34968.9	2.68952e+06	1.524	76.912	0.02
FLNA	Q8BTM8	Filamin-A [OS=Mus musculus]	[64-75]	[R].IANLQTDLSDGL.[R]	63999.8	40353.4	32985.9	2298420	0.631	69.679	0.018
CALR	P14211	Calreticulin [OS=Mus musculus]	[18-35]	[A].DPAIYFKEQFLDGDAWTN.[R]	65442.2	687465	9492.35	567956	10.505	59.833	1.21
NCAM1	P13595	Neural cell adhesion molecule 1 [OS=Mus musculus]	[945-973]	[K].ASPAPTPTPAGAASPLAAVAAPATDAPQA.[K]	25784.1	41263.2	4555.58	194684	1.6	42.735	0.212
SUCLG1	Q9WUM5	Succinate--CoA ligase [ADP/GDP-forming] subunit alpha, mitochondrial [OS=Mus musculus]	[125-153]	[F].AAAAINEAIDAEIPLVVCITEGIPQQDMV.[R]	415657	44567.2	10744.3	423558	0.107	39.422	0.105
ALDH1L2	Q8K009	Mitochondrial 10-formyltetrahydrofolate dehydrogenase [OS=Mus musculus]	[213-226]	[R].TPQPEEGATYEGIQ.[K]	1.05557e+06	921621	58758.9	2.16542e+06	0.873	36.853	0.426
VANGL1	Q80Z96	vang-like protein 1 [OS=Mus musculus]	[45-62]	[K].SVTIQAPAGEPLLANDSA.[R]	57862	529299	18460.1	654364	9.148	35.448	0.809
SERPINH1	P19324	Serpin H1 [OS=Mus musculus]	[167-192]	[R].SALQSINEWASQTTDGKLPEVTKDVE.[R]	10299	44324.4	31977	1.0488e+06	4.304	32.798	0.042
DTX2	Q8R3P2	Probable E3 ubiquitin-protein ligase DTX2 [OS=Mus musculus]	[343-352]	[L].SAIGLPVCLS.[R]	1.54172e+06	1.14913e+06	28535.4	922271	0.745	32.32	1.246
GPT2	Q8BGT5	Alanine aminotransferase 2 [OS=Mus musculus]	[469-485]	[K].LLEETGICVVPGSGFGQ.[R]	185332	11855.9	37666.6	1.17988e+06	0.064	31.324	0.01
GDI2	Q61598	Rab GDP dissociation inhibitor beta [OS=Mus musculus]	[225-239]	[Y].LYPLYGLGELPQGFA.[R]	43397.6	10366.2	38474.7	1134760	0.239	29.494	0.009
FLNA	Q8BTM8	Filamin-A [OS=Mus musculus]	[2032-2048]	[A].SSPIPVVISQSEIGDAS.[R]	1.56342e+06	1.09771e+06	35506.2	969518	0.702	27.306	1.132
P4HB	P09103	Protein disulfide-isomerase [OS=Mus musculus]	[135-171]	[R].TGPAATTLSDTAAAESLVDSSEVTVIGFFKDVESDSA.[K]	39657.5	17198.5	19177.2	511791	0.434	26.687	0.034
UQCRC1	Q9CZ13	Cytochrome b-c1 complex subunit 1, mitochondrial [OS=Mus musculus]	[43-57]	[L].QSVPETQVSILDNGL.[R]	942990	730596	35515.6	942458	0.775	26.536	0.775
DCUN1D3	Q8K0V2	DCN1-like protein 3 [OS=Mus musculus]	[289-304]	[R].GTLSSGQEGLCPEEQT.[-]	364843	13865.8	19483.5	502418	0.038	25.787	0.028
PKM	P52480	Pyruvate kinase PKM [OS=Mus musculus]	[2-31]	[M].PKPHSEAGTAFIQTQQLHAAMADTFLEHMC.[R]	55443.7	110530	10264.4	264643	1.994	25.783	0.418
SERPINH1	P19324	Serpin H1 [OS=Mus musculus]	[50-92]	[L].AFSLYQAMAKDQAVENILLSPLVVASSLGLVSLGGKATTASQA.[K]	27204.3	552203	11468.3	274411	20.298	23.928	2.012
SPTBN1	Q62261	Spectrin beta chain, non-erythrocytic 1 [OS=Mus musculus]	[1422-1431]	[K].QQMLENQMEV.[R]	56175.7	41554.1	11947.1	243507	0.74	20.382	0.171
HSPD1	P63038	60 kDa heat shock protein, mitochondrial [OS=Mus musculus]	[275-289]	[I].AEDVDGEALSTLVLN.[R]	670769	879073	38734.8	785821	1.311	20.287	1.119
SERPINH1	P19324	Serpin H1 [OS=Mus musculus]	[62-92]	[Q].AVENILLSPLVVASSLGLVSLGGKATTASQA.[K]	48865.6	192617	2949.65	58269.3	3.942	19.755	3.306
PRDX5	P99029	Peroxiredoxin-5, mitochondrial [OS=Mus musculus]	[156-171]	[K].ATDLLLDDSLVSLFGN.[R]	292317	486168	29737.2	570585	1.663	19.188	0.852
LAP3	Q9CPY7	cytosol aminopeptidase [OS=Mus musculus]	[203-213]	[L].MESPANEMTPT.[R]	243855	225021	3384.67	61432.8	0.923	18.15	3.663
MRPL46	Q9EQI8	39S ribosomal protein L46, mitochondrial [OS=Mus musculus]	[170-182]	[W].MLPQVEWQPGETL.[R]	457854	524308	63725.9	1.01017e+06	1.145	15.852	0.519
HSPA5	P20029	78 kDa glucose-regulated protein [OS=Mus musculus]	[346-367]	[K].VLEDSDLKKSDIDEIVLVGGST.[R]	25984.4	180433	30079.9	450266	6.944	14.969	0.401
MPP2	Q9WV34	MAGUK p55 subfamily member 2 [OS=Mus musculus]	[2-36]	[M].PVAATNSESAMQQVLDNLGSLPNATGAAELDLIFL.[R]	17650.2	46566.6	9441.48	137138	2.638	14.525	0.34
STK24	Q99KH8	Serine/threonine-protein kinase 24 [OS=Mus musculus]	[398-416]	[Y].LAEEACPGISDTMVAQLVQ.[R]	178944	6017.58	10714.1	148056	0.034	13.819	0.041
CRLS1	Q80ZM8	Cardiolipin synthase (CMP-forming) [OS=Mus musculus]	[75-93]	[K].AAPEPAAGGGGAAAQAPSA.[R]	34141.7	22249.1	26145.7	360539	0.652	13.79	0.062
COBLL1	Q3UMF0	Cordon-bleu protein-like 1 [OS=Mus musculus]	[683-693]	[K].MQDAAIQATPA.[R]	6821.1	16590.7	10303.6	131772	2.432	12.789	0.126
PCNX3	Q8VI59	Pecanex-like protein 3 [OS=Mus musculus]	[1963-1982]	[K].SQAPLDLSLSPDVSSEASPA.[R]	82856.3	153382	39356.2	470685	1.851	11.96	0.326
HSP90AA1	P07901	Heat shock protein HSP 90-alpha [OS=Mus musculus]	[695-727]	[K].LGLGIDEDDPTVDDTSAAVTEEMPPLEGDDDTS.[R]	37122.8	11616.2	53216	621932	0.313	11.687	0.019
FN1	P11276	fibronectin [OS=Mus musculus]	[1830-1842]	[T].AQWIAPSVQLTGY.[R]	462089	67634.5	34648.1	402637	0.146	11.621	0.168
NCAM1	P13595	Neural cell adhesion molecule 1 [OS=Mus musculus]	[894-937]	[K].VAPLVDLSDTPTSAPSASNLSSTVLANQGAVLSPSTPASAGETS.[K]	64867.7	40515.4	39224.7	452589	0.625	11.538	0.09
DVL1	P51141	Segment polarity protein dishevelled homolog DVL-1 [OS=Mus musculus]	[652-663]	[Y].AVVGGPPGGPPV.[R]	355399	10345.6	15540.1	178863	0.029	11.51	0.058
RAB20	P35295	Ras-related protein Rab-20 [OS=Mus musculus]	[147-157]	[K].QVQPEDAVALY.[K]	167334	49726.9	41639.7	467207	0.297	11.22	0.106
GOT2	P05202	Aspartate aminotransferase, mitochondrial [OS=Mus musculus]	[30-57]	[A].SSWWTHVEMGPPDPILGVTEAFKRDTNS.[K]	34071.7	154555	26940.8	282246	4.536	10.476	0.548
AK2	Q9WTP6	Isoform 2 of Adenylate kinase 2, mitochondrial [OS=Mus musculus]	[205-232]	[R].GIHCAIDASQTPDIVFASILAAFSKATS.[-]	63544.2	58838	12779.7	131876	0.926	10.319	0.446
CALR	P14211	Calreticulin [OS=Mus musculus]	[331-354]	[F].LITNDEAYAEEFGNETWGVTKAAE.[K]	45259.7	1.62904e+06	125199	1.26005e+06	35.993	10.064	1.293
TFRC	Q62351	Transferrin receptor protein 1 [OS=Mus musculus]	[40-52]	[K].LAADEEENADNNM.[K]	9737.27	21625	55576.5	523255	2.221	9.415	0.041
DAB2	P98078	Disabled homolog 2 [OS=Mus musculus]	[282-295]	[S].ANLNFFPTPNPDPF.[R]	378354	258427	15718.8	128763	0.683	8.192	2.007
SERPINH1	P19324	Serpin H1 [OS=Mus musculus]	[55-92]	[Y].QAMAKDQAVENILLSPLVVASSLGLVSLGGKATTASQA.[K]	6295.2	56367.5	33410.2	266789	8.954	7.985	0.211
STOML2	Q99JB2	Stomatin-like protein 2, mitochondrial [OS=Mus musculus]	[188-197]	[K].ESMQMQVEAE.[R]	61591.3	65053.5	169586	1.29622e+06	1.056	7.643	0.05
SMC1A	Q9CU62	structural maintenance of chromosomes protein 1a [OS=Mus musculus]	[769-781]	[K].MNQVEDEVFEEFC.[R]	312175	83636.5	69140.7	508079	0.268	7.348	0.165
SUCLG1	Q9WUM5	Succinate--CoA ligase [ADP/GDP-forming] subunit alpha, mitochondrial [OS=Mus musculus]	[320-337]	[Q].SAGVVVSMSPAQLGTTIY.[K]	483736	274251	63121.8	460368	0.567	7.293	0.596
SPTBN1	Q62261	Spectrin beta chain, non-erythrocytic 1 [OS=Mus musculus]	[1435-1459]	[K].EIEELQSQAQALSQEGKSTDEVDSK.[R]	14042	131654	20775.5	150579	9.376	7.248	0.874
IREB2	Q811J3	iron-responsive element-binding protein 2 [OS=Mus musculus]	[138-152]	[K].CAIQNAPNPGGGDLQ.[K]	44819.8	47572.5	20275.8	146076	1.061	7.204	0.326
HIST1H1A	P43275	Histone H1.1 [OS=Mus musculus]	[6-21]	[A].PVAQAASTATEKPAAA.[K]	1.17937e+06	531530	2842.89	19836.2	0.451	6.977	26.796
ANKLE2	Q6P1H6	ankyrin repeat and LEM domain-containing protein 2 [OS=Mus musculus]	[344-358]	[Y].LIGSGDNPTIVQEGC.[R]	668370	601417	62041.9	428823	0.9	6.912	1.402
TBC1D2B	Q3U0J8	TBC1 domain family member 2B [OS=Mus musculus]	[187-201]	[R].TVLAVEAAPGELVGD.[R]	45626.6	93348.7	26940.5	170079	2.046	6.313	0.549
TIMM50	Q9D880	Mitochondrial import inner membrane translocase subunit TIM50 [OS=Mus musculus]	[126-139]	[M].IIEPTSPCLLPDPL.[R]	59468.2	47633.7	306796	1.86898e+06	0.801	6.092	0.025
HSP90B1	P08113	Endoplasmin [OS=Mus musculus]	[40-66]	[R].EGSRTDDEVVQREEEAIQLDGLNASQI.[R]	19632.4	1.06657e+06	338462	1.95824e+06	54.327	5.786	0.545
HGS	Q99LI8	Hepatocyte growth factor-regulated tyrosine kinase substrate [OS=Mus musculus]	[409-419]	[K].ALQNAVSTFVN.[R]	20284.2	43286.6	73224.8	412717	2.134	5.636	0.105
BCS1L	Q9CZP5	Mitochondrial chaperone BCS1 [OS=Mus musculus]	[271-290]	[L].SVAPQQSLVLLEDVDAAFLS.[R]	157519	126598	16728.6	94102.4	0.804	5.625	1.345
SNAP47	Q8R570	Synaptosomal-associated protein 47 [OS=Mus musculus]	[351-368]	[K].NLPLFSEGEAQELTQILS.[K]	62072.5	17120.7	59068	310049	0.276	5.249	0.055
FNDC3B	Q6NWW9	Fibronectin type III domain-containing protein 3B [OS=Mus musculus]	[748-773]	[R].ALNDGGYGPYSDVSEITTAAGPPGQC.[R]	318038	207575	145166	719071	0.653	4.953	0.289
TJP1	P39447	Tight junction protein ZO-1 [OS=Mus musculus]	[1197-1208]	[R].SYEQVPPPGFTS.[K]	492372	644166	513197	2.53505e+06	1.308	4.94	0.254
CCDC47	Q9D024	Coiled-coil domain-containing protein 47 [OS=Mus musculus]	[293-315]	[K].YGLPDSLAILSEMGEVTEGMMDT.[K]	18022.6	34126.1	46620.1	208970	1.894	4.482	0.163
SNX1	Q9WV80	Sorting nexin-1 [OS=Mus musculus]	[273-285]	[R].AVGTQALSGAGLL.[K]	312417	870713	804743	3.50412e+06	2.787	4.354	0.248
COL1A1	P11087	Collagen alpha-1(I) chain [OS=Mus musculus]	[926-946]	[S].PGADGPAGSPGTPGPQGIAGQ.[R]	282789	8409.96	22222.7	96171	0.03	4.328	0.087
FAM129A	Q3UW53	Protein Niban [OS=Mus musculus]	[765-784]	[K].EAQPLEAEAPGVDLGILPEG.[R]	34913.8	55627	117100	481311	1.593	4.11	0.116
MRPL46	Q9EQI8	39S ribosomal protein L46, mitochondrial [OS=Mus musculus]	[60-78]	[K].ALTPLQEEMAGLLQQIEVE.[R]	351609	774961	217850	884511	2.204	4.06	0.876
GRB10	Q60760	Growth factor receptor-bound protein 10 [OS=Mus musculus]	[78-114]	[A].SLPAIPNPFPELTGAAPGSPPSVAPSSLPPPPSQPPA.[K]	771669	1.45213e+06	166040	652210	1.882	3.928	2.226
ATP6V1A	P50516	V-type proton ATPase catalytic subunit A [OS=Mus musculus]	[366-380]	[L].AEMPADSGYPAYLGA.[R]	1.75234e+06	2.01235e+06	1.00597e+06	3.83805e+06	1.148	3.815	0.524
LRRC1	Q80VQ1	Leucine-rich repeat-containing protein 1 [OS=Mus musculus]	[106-118]	[K].ALQVADFSGNPLT.[R]	1.59177e+06	1.17379e+06	946675	3609123	0.737	3.812	0.325
GLUD1	P26443	Glutamate dehydrogenase 1, mitochondrial [OS=Mus musculus]	[125-135]	[R].DDGSWEVIEGY.[R]	886590	1.0085e+06	1.26351e+06	4.79909e+06	1.138	3.798	0.21
HSPA8	P63017	Heat shock cognate 71 kDa protein [OS=Mus musculus]	[612-646]	[Y].QSAGGMPGGMPGGFPGGGAPPSGGASSGPTIEEVD.[-]	196353	272080	301798	1.13723e+06	1.386	3.768	0.239
AIFM1	Q9Z0X1	Apoptosis-inducing factor 1, mitochondrial [OS=Mus musculus]	[98-107]	[R].VMGLGLSPEE.[K]	235120	323303	934223	3.46109e+06	1.375	3.705	0.093
PHGDH	Q61753	D-3-phosphoglycerate dehydrogenase [OS=Mus musculus]	[365-379]	[K].NAGTCLSPAVIVGLL.[R]	59213	36408.6	96958.4	354206	0.615	3.653	0.103
PCK2	Q8BH04	Phosphoenolpyruvate carboxykinase [GTP], mitochondrial [OS=Mus musculus]	[430-453]	[R].QCPIMDPAWEAPEGVPIDAIIFGG.[R]	650347	243460	754569	2.63466e+06	0.374	3.492	0.092
HSPA8	P63017	Heat shock cognate 71 kDa protein [OS=Mus musculus]	[615-646]	[A].GGMPGGMPGGFPGGGAPPSGGASSGPTIEEVD.[-]	27368.5	231925	191553	666891	8.474	3.481	0.348
TOMM40	Q9QYA2	Mitochondrial import receptor subunit TOM40 homolog [OS=Mus musculus]	[9-51]	[S].SPPAGPPPPPTPSLVGLPPPPPSPPGFTLPPLGGGLGTGSSTG.[R]	79928.3	58587.8	48100.9	166794	0.733	3.468	0.351
DDX17	Q501J6	Probable ATP-dependent RNA helicase DDX17 [OS=Mus musculus]	[565-590]	[A].AYGTSGYTAQEYAAGTYGASSTASAG.[R]	377876	230186	65027.5	225458	0.609	3.467	1.021
HSPA8	P63017	Heat shock cognate 71 kDa protein [OS=Mus musculus]	[540-549]	[K].NSLESYAFNM.[K]	1.40189e+06	2.24966e+06	2.40552e+06	8317888	1.605	3.458	0.27
ACOT4	Q8BWN8	Acyl-coenzyme A thioesterase 4 [OS=Mus musculus]	[13-23]	[RH].SCWDEPLSIAV.[R]	272321	303732	938093	3.14083e+06	1.115	3.348	0.097
AGA	Q64191	N(4)-(beta-N-acetylglucosaminyl)-L-asparaginase [OS=Mus musculus]	[235-264]	[R].VGDSPIPGAGAYADDTAGAAAATGDGDTLL.[R]	240729	3621.31	396465	1.32577e+06	0.015	3.344	0.003
PTRF	O54724	caveolae-associated protein 1 [OS=Mus musculus]	[63-79]	[K].IIGAVDQIQLTQAQLEE.[R]	131181	58046.5	716777	2.38288e+06	0.442	3.324	0.024
HSPA8	P63017	Heat shock cognate 71 kDa protein [OS=Mus musculus]	[160-170]	[K].DAGTIAGLNVL.[R]	1.1622e+06	2.29267e+06	2.43305e+06	8056077	1.973	3.311	0.285
DNAJA3	Q99M87	DnaJ homolog subfamily A member 3, mitochondrial [OS=Mus musculus]	[153-174]	[K].QYDAYGSAGFDPGTSSSGQGYW.[R]	115550	63816.6	218322	720312	0.552	3.299	0.089
HMOX2	O70252	Heme oxygenase 2 [OS=Mus musculus]	[156-166]	[R].YMGDLSGGQVL.[K]	335248	250771	731612	2.40315e+06	0.748	3.285	0.104
AK2	Q9WTP6	Isoform 2 of Adenylate kinase 2, mitochondrial [OS=Mus musculus]	[107-116]	[R].QAEMLDDLME.[K]	484363	28771.3	658723	2.14474e+06	0.059	3.256	0.013
HSPD1	P63038	60 kDa heat shock protein, mitochondrial [OS=Mus musculus]	[237-248]	[K].CEFQDAYVLLSE.[K]	2.7337e+06	2.32193e+06	3.68093e+06	11911583	0.849	3.236	0.195
P4HA2	Q60716	Prolyl 4-hydroxylase subunit alpha-2 [OS=Mus musculus]	[123-135]	[R].QFFPTDEDESGAA.[R]	550674	457051	801691	2.58482e+06	0.83	3.224	0.177
PTRF	O54724	caveolae-associated protein 1 [OS=Mus musculus]	[81-96]	[R].QAEMEGAVQSIQGELS.[K]	514418	415965	880666	2.80734e+06	0.809	3.188	0.148
TOMM40	Q9QYA2	Mitochondrial import receptor subunit TOM40 homolog [OS=Mus musculus]	[8-51]	[A].SSPPAGPPPPPTPSLVGLPPPPPSPPGFTLPPLGGGLGTGSSTG.[R]	505888	246599	247966	787207	0.487	3.175	0.313
CGN	P59242	cingulin [OS=Mus musculus]	[16-29]	[R].FITEPEGATEMGTL.[R]	183975	251492	538722	1.67602e+06	1.367	3.111	0.15
ATP1A1	Q8VDN2	Sodium/potassium-transporting ATPase subunit alpha-1 [OS=Mus musculus]	[708-725]	[R].QGAIVAVTGDGVNDSPAL.[K]	411596	398657	437670	1.36087e+06	0.969	3.109	0.293
PTGIS	O35074	prostacyclin synthase [OS=Mus musculus]	[361-373]	[R].EVMADLALPMADG.[R]	448770	243292	678004	2105566	0.542	3.106	0.116
SFXN3	Q91V61	Sideroflexin-3 [OS=Mus musculus]	[55-68]	[R].AGVATPGLTEDQLW.[R]	188685	266863	271592	841699	1.414	3.099	0.317
PHLDB2	Q8K1N2	Pleckstrin homology-like domain family B member 2 [OS=Mus musculus]	[380-394]	[F].SCGSMELDDSDLESL.[R]	1.77378e+06	1.45611e+06	732183	2.22947e+06	0.821	3.045	0.653
ETL4	A2AQ25	Sickle tail protein [OS=Mus musculus]	[1716-1737]	[R].SLLVLDEVPPAPEPPTSISPAS.[R]	290806	438551	235883	709494	1.508	3.008	0.618
ATP1A1	Q8VDN2	Sodium/potassium-transporting ATPase subunit alpha-1 [OS=Mus musculus]	[477-486]	[K].IVEIPFNSTN.[K]	5.61712e+06	5.15152e+06	7.21218e+06	21418984	0.917	2.97	0.241
PDIA6	Q922R8	Protein disulfide-isomerase A6 [OS=Mus musculus]	[119-131]	[R].TGEAIVDAALSAL.[R]	7.35419e+06	5.35242e+06	7.71488e+06	22834002	0.728	2.96	0.234
NDRG1	Q62433	Protein NDRG1 [OS=Mus musculus]	[286-299]	[K].MADCGGLPQISQPA.[K]	328994	378574	519182	1.52819e+06	1.151	2.943	0.248
MAP4K4	P97820	Mitogen-activated protein kinase kinase kinase kinase 4 [OS=Mus musculus]	[860-880]	[L].QISPSSGTTVTSVVGFSCDGL.[R]	1.20032e+06	860672	307120	902515	0.717	2.939	0.954
MDH2	P08249	Malate dehydrogenase, mitochondrial [OS=Mus musculus]	[92-103]	[K].GCDVVVIPAGVP.[R]	1.52847e+06	1.04484e+06	1.78802e+06	5.25345e+06	0.684	2.938	0.199
PKMYT1	Q9ESG9	Membrane-associated tyrosine- and threonine-specific cdc2-inhibitory kinase [OS=Mus musculus]	[4-23]	[M].PTEGTPPPLSGTPIPVPAYF.[R]	371006	182784	202034	593284	0.493	2.937	0.308
PARD3	Q99NH2	Partitioning defective 3 homolog [OS=Mus musculus]	[795-816]	[K].ATISDSADCSLSPDVDPVLAFQ.[R]	250149	337344	248149	727947	1.349	2.934	0.463
PALLD	Q9ET54	Isoform 6 of Palladin [OS=Mus musculus]	[987-1013]	[R].SPVDESGDEVQDPDVPVENATAPFFEM.[K]	57621.5	11809.3	45124.3	132246	0.205	2.931	0.089
ACAT1	Q8QZT1	Acetyl-CoA acetyltransferase, mitochondrial [OS=Mus musculus]	[103-120]	[R].QATLGAGLPISTPCTTVN.[K]	3.26752e+06	3.47872e+06	4.82259e+06	14055374	1.065	2.914	0.248
TJP2	Q9Z0U1	Tight junction protein ZO-2 [OS=Mus musculus]	[900-932]	[R].LISDFEDTDGEGGAYTDNELEEPAEEPLVSSIT.[R]	385181	516779	427563	1.24125e+06	1.342	2.903	0.416
NSF	P46460	Vesicle-fusing ATPase [OS=Mus musculus]	[206-216]	[R].QSIINPDWNFE.[K]	245229	36098.3	343498	995620	0.147	2.898	0.036
ACADL	P51174	Long-chain specific acyl-CoA dehydrogenase, mitochondrial [OS=Mus musculus]	[166-184]	[K].CIGAIAMTEPGAGSDLQGV.[R]	1.23313e+06	579405	1.5834e+06	4.55154e+06	0.47	2.875	0.127
CKAP4	Q8BMK4	Cytoskeleton-associated protein 4 [OS=Mus musculus]	[467-504]	[K].QSLGELPGTVESLQEQVLSLLSQDQAQAEGLPPQDFLD.[R]	158737	80254.5	492561	1.41207e+06	0.506	2.867	0.057
SQSTM1	Q64337	sequestosome-1 [OS=Mus musculus]	[423-436]	[K].NYDIGAALDTIQYS.[K]	587252	1.50021e+06	1.58053e+06	4.52629e+06	2.555	2.864	0.331
WDR1	O88342	WD repeat-containing protein 1 [OS=Mus musculus]	[371-388]	[R].MTVNESEQLVSCSMDDTV.[R]	125481	267984	148437	422024	2.136	2.843	0.635
EFEMP1	Q8BPB5	EGF-containing fibulin-like extracellular matrix protein 1 [OS=Mus musculus]	[110-133]	[T].SGVVPGGGFMASATAVAGPEVQTG.[R]	142458	80526.2	19124.5	54326	0.565	2.841	1.482
PDHB	Q9D051	Pyruvate dehydrogenase E1 component subunit beta, mitochondrial [OS=Mus musculus]	[82-104]	[R].IIDTPISEMGFAGIAVGAAMAGL.[R]	2105.71	18644.3	50792.4	144123	8.854	2.837	0.129
PKM	P52480	Pyruvate kinase PKM [OS=Mus musculus]	[295-304]	[R].GDLGIEIPAE.[K]	281213	588107	861808	2.43977e+06	2.091	2.831	0.241
FARP1	F8VPU2	FERM, RhoGEF and pleckstrin domain-containing protein 1 [OS=Mus musculus]	[44-58]	[K].IQMLDDTQEAFEVPQ.[R]	362199	279767	496922	1.4052e+06	0.772	2.828	0.199
SQSTM1	Q64337	sequestosome-1 [OS=Mus musculus]	[425-436]	[Y].DIGAALDTIQYS.[K]	1.26171e+06	2.19911e+06	2.65283e+06	7.4917e+06	1.743	2.824	0.294
AK2	Q9WTP6	Isoform 2 of Adenylate kinase 2, mitochondrial [OS=Mus musculus]	[107-116]	[R].QAEMLDDLME.[K]	315686	288248	356083	993246	0.913	2.789	0.29
COL6A2	Q02788	Collagen alpha-2(VI) chain [OS=Mus musculus]	[30-47]	[E].AISPQEQEAVSPDISTTE.[R]	343203	40490.3	118149	327441	0.118	2.771	0.124
HSPA8	P63017	Heat shock cognate 71 kDa protein [OS=Mus musculus]	[424-446]	[K].QTQTFTTYSDNQPGVLIQVYEGE.[R]	740151	745862	906157	2.50923e+06	1.008	2.769	0.297
HGS	Q99LI8	Hepatocyte growth factor-regulated tyrosine kinase substrate [OS=Mus musculus]	[309-327]	[Y].SSPVNSSAPLAEDIDPELA.[R]	1.31073e+06	2.20428e+06	1.23701e+06	3.40813e+06	1.682	2.755	0.647
CTNNB1	Q02248	Catenin beta-1 [OS=Mus musculus]	[436-448]	[K].MMVCQVGGIEALV.[R]	590103	320995	465359	1.27542e+06	0.544	2.741	0.252
HSP90B1	P08113	Endoplasmin [OS=Mus musculus]	[640-659]	[R].LTESPCALVASQYGWSGNME.[R]	1.21834e+06	1.88585e+06	2.51038e+06	6.85938e+06	1.548	2.732	0.275
FLNC	Q8VHX6	Filamin-C [OS=Mus musculus]	[2144-2159]	[R].QAPSIATIGSTCDLNL.[K]	1.22347e+06	1.00237e+06	1.39654e+06	3.77676e+06	0.819	2.704	0.265
CANX	P35564	Calnexin [OS=Mus musculus]	[447-458]	[R].VVDDWANDGWGL.[K]	5.73111e+06	3.7312e+06	8.2826e+06	2.22774e+07	0.651	2.69	0.167
P4HA1	Q60715	prolyl 4-hydroxylase subunit alpha-1 [OS=Mus musculus]	[383-395]	[K].SAWLSGYEDPVVS.[R]	803792	1.19394e+06	1.1862e+06	3.17647e+06	1.485	2.678	0.376
SERPINH1	P19324	Serpin H1 [OS=Mus musculus]	[133-146]	[R].LYGPSSVSFADDFV.[R]	1.08021e+07	1.23579e+07	1.44322e+07	38482524	1.144	2.666	0.321
ATP5A1	Q03265	ATP synthase subunit alpha, mitochondrial [OS=Mus musculus]	[89-102]	[R].NVQAEEMVEFSSGL.[K]	611512	755449	1.16135e+06	3.08781e+06	1.235	2.659	0.245
LZIC	Q8K3C3	Protein LZIC [OS=Mus musculus]	[80-89]	[L].AIQAAISQAF.[K]	100761	279696	134650	357866	2.776	2.658	0.782
VCAM1	P29533	Vascular cell adhesion protein 1 [OS=Mus musculus]	[137-146]	[K].CLAPDIYPVY.[R]	2.53752e+06	1.78073e+06	4.22192e+06	11184520	0.702	2.649	0.159
AIFM1	Q9Z0X1	Apoptosis-inducing factor 1, mitochondrial [OS=Mus musculus]	[98-107]	[R].VMGLGLSPEE.[K]	132470	177423	1.46982e+06	3884850	1.339	2.643	0.046
CCT3	P80318	T-complex protein 1 subunit gamma [OS=Mus musculus]	[49-67]	[K].MLLDPMGGIVMTNDGNAIL.[R]	43473.1	38341	132612	350122	0.882	2.64	0.11
PSMC2	P46471	26S proteasome regulatory subunit 7 [OS=Mus musculus]	[47-56]	[K].QVEDDIQQLL.[K]	241632	160180	524176	1.37892e+06	0.663	2.631	0.116
HSP90B1	P08113	Endoplasmin [OS=Mus musculus]	[117-134]	[R].LISLTDENALAGNEELTV.[K]	3.86127e+06	5.21529e+06	7.60884e+06	1.9997e+07	1.351	2.628	0.261
TMOD3	Q9JHJ0	tropomodulin-3 [OS=Mus musculus]	[31-50]	[K].QLETVLDDLDPENALLPAGF.[R]	29456.7	39787.8	58994.2	153921	1.351	2.609	0.258
TRIM32	Q8CH72	E3 ubiquitin-protein ligase TRIM32 [OS=Mus musculus]	[273-282]	[R].ELTLQDVELL.[K]	200828	374695	460024	1.19731e+06	1.866	2.603	0.313
CLPP	O88696	ATP-dependent Clp protease proteolytic subunit, mitochondrial [OS=Mus musculus]	[182-195]	[R].GQATDIAIQAEEIM.[K]	1.03317e+06	798721	2.29656e+06	5.93918e+06	0.773	2.586	0.134
HSPA5	P20029	78 kDa glucose-regulated protein [OS=Mus musculus]	[355-367]	[K].SDIDEIVLVGGST.[R]	4.54173e+06	6.14883e+06	6.487e+06	16739781	1.354	2.581	0.367
SPTBN1	Q62261	Spectrin beta chain, non-erythrocytic 1 [OS=Mus musculus]	[843-852]	[K].QALQDTLALY.[K]	408384	359166	421734	1088156	0.879	2.58	0.33
SCAMP3	O35609	Secretory carrier-associated membrane protein 3 [OS=Mus musculus]	[84-102]	[R].NYGSYSTQASAAAATAELL.[K]	702401	824321	1.01313e+06	2.5944e+06	1.174	2.561	0.318
RAB7	P51150	ras-related protein Rab-7a [OS=Mus musculus]	[158-170]	[K].EAINVEQAFQTIA.[R]	3.96079e+06	3.89985e+06	5.24752e+06	13440146	0.985	2.561	0.29
ATP6V1B2	P62814	V-type proton ATPase subunit B, brain isoform [OS=Mus musculus]	[8-28]	[R].GIVNGAAPELPVPTGGPMAGA.[R]	220100	382163	302517	770978	1.736	2.549	0.496
ATP6V1H	Q8BVE3	V-type proton ATPase subunit H [OS=Mus musculus]	[8-21]	[R].GAVDAAVPTNIIAA.[K]	287659	513654	636635	1.6167e+06	1.786	2.539	0.318
FARP1	F8VPU2	FERM, RhoGEF and pleckstrin domain-containing protein 1 [OS=Mus musculus]	[14-26]	[R].LGAPENSGISTLE.[R]	490365	759210	743282	1.88092e+06	1.548	2.531	0.404
TLN1	P26039	Talin-1 [OS=Mus musculus]	[1446-1468]	[Y].LVGVSDPNSQAGQQGLVEPTQFA.[R]	4.42327e+06	6.67309e+06	2.66231e+06	6.72739e+06	1.509	2.527	0.992
PKM	P52480	Pyruvate kinase PKM [OS=Mus musculus]	[44-55]	[R].NTGIICTIGPAS.[R]	2.10097e+06	4.15679e+06	5.45162e+06	13755497	1.979	2.523	0.302
GOLGA7	Q91W53	Golgin subfamily A member 7 [OS=Mus musculus]	[104-117]	[K].IYAPQGLLLTDPIE.[R]	106465	61193.8	192580	483057	0.575	2.508	0.127
SFXN1	Q99JR1	Sideroflexin-1 [OS=Mus musculus]	[294-307]	[M].SVTSLEDELQASIQ.[R]	660127	493052	233782	585864	0.747	2.506	0.842
ATP5A1	Q03265	ATP synthase subunit alpha, mitochondrial [OS=Mus musculus]	[59-72]	[R].ILGADTSVDLEETG.[R]	2.03471e+07	2.0977e+07	3.51621e+07	8.77792e+07	1.031	2.496	0.239
HSPA5	P20029	78 kDa glucose-regulated protein [OS=Mus musculus]	[187-197]	[K].DAGTIAGLNVM.[R]	1.00191e+07	1.01416e+07	1.72866e+07	43082708	1.012	2.492	0.235
GAA	P70699	lysosomal alpha-glucosidase [OS=Mus musculus]	[439-455]	[Y].MMIVDPAISSAGPAGSY.[R]	8.30736e+06	3.65075e+06	4.30536e+06	1.07191e+07	0.439	2.49	0.341
ATP1A1	Q8VDN2	Sodium/potassium-transporting ATPase subunit alpha-1 [OS=Mus musculus]	[431-443]	[R].AVFQANQENLPIL.[K]	734449	1.02091e+06	1.73706e+06	4320496	1.39	2.487	0.236
UACA	Q8CGB3	Uveal autoantigen with coiled-coil domains and ankyrin repeats [OS=Mus musculus]	[1098-1110]	[K].QASEILAAQNLLQ.[K]	210557	82533.4	293707	729050	0.392	2.482	0.113
SUCLG1	Q9WUM5	Succinate--CoA ligase [ADP/GDP-forming] subunit alpha, mitochondrial [OS=Mus musculus]	[315-337]	[K].ISALQSAGVVVSMSPAQLGTTIY.[K]	105535	2158.49	175141	434385	0.02	2.48	0.005
ACADVL	P50544	Very long-chain specific acyl-CoA dehydrogenase, mitochondrial [OS=Mus musculus]	[641-656]	[K].AMVENGGLVTGNPLGI.[-]	570036	400084	1.01557e+06	2.49272e+06	0.702	2.454	0.161
PKM	P52480	Pyruvate kinase PKM [OS=Mus musculus]	[93-105]	[R].EATESFASDPILY.[R]	59181.2	526460	848577	2.075e+06	8.896	2.445	0.254
TXNRD2	Q9JLT4	thioredoxin reductase 2, mitochondrial [OS=Mus musculus]	[31-55]	[A].ASAAGGQQSFDLLVIGGGSGGLACA.[K]	199855	239132	102493	249670	1.197	2.436	0.958
DNAJA1	P63037	DnaJ homolog subfamily A member 1 [OS=Mus musculus]	[351-371]	[K].EVEETDEMDQVELVDFDPNQE.[R]	119540	137295	198855	484095	1.149	2.434	0.284
GPD2	Q64521	Glycerol-3-phosphate dehydrogenase, mitochondrial [OS=Mus musculus]	[39-51]	[A].YVEAAGYLTEPVN.[R]	392690	4.3926e+06	410255	993641	11.186	2.422	4.421
EMC8	O70378	ER membrane protein complex subunit 8 [OS=Mus musculus]	[112-127]	[R].IAEGFGDAALIMVDNA.[K]	471793	558731	627899	1512509	1.184	2.409	0.369
OXCT1	Q9D0K2	Succinyl-CoA:3-ketoacid coenzyme A transferase 1, mitochondrial [OS=Mus musculus]	[111-123]	[R].MISSYVGENAEFE.[R]	742243	602587	810183	1.94166e+06	0.812	2.397	0.31
GTPBP3	Q923K4	tRNA modification GTPase GTPBP3, mitochondrial [OS=Mus musculus]	[286-307]	[R].DVLETPVDLAGFPVLLSDTAGL.[R]	89467.7	22480.4	133100	316144	0.251	2.375	0.071
MTHFD2	P18155	Bifunctional methylenetetrahydrofolate dehydrogenase/cyclohydrolase, mitochondrial [OS=Mus musculus]	[51-65]	[K].QEVQQEVEEWVASGN.[K]	241746	237938	721547	1.70835e+06	0.984	2.368	0.139
LAMC1	P02468	Laminin subunit gamma-1 [OS=Mus musculus]	[588-600]	[R].LSAEDLVLEGAGL.[R]	574010	478479	990498	2.34128e+06	0.834	2.364	0.204
NDUFV2	Q9D6J6	NADH dehydrogenase [ubiquinone] flavoprotein 2, mitochondrial [OS=Mus musculus]	[143-152]	[R].DSDSILETLQ.[R]	516154	437933	605952	1.4262e+06	0.848	2.354	0.307
HSPA9	P38647	Stress-70 protein, mitochondrial [OS=Mus musculus]	[188-201]	[TK].NAVITVPAYFNDSQ.[R]	2.08906e+07	2.63426e+07	3.18559e+07	74297560	1.261	2.332	0.355
HSP90B1	P08113	Endoplasmin [OS=Mus musculus]	[52-66]	[R].EEEAIQLDGLNASQI.[R]	1.78217e+06	2.929e+06	4.57778e+06	10634039	1.643	2.323	0.275
PHGDH	Q61753	D-3-phosphoglycerate dehydrogenase [OS=Mus musculus]	[76-89]	[R].AGTGVDNVDLEAAT.[R]	1.06162e+06	1.27659e+06	2.37209e+06	5.50641e+06	1.202	2.321	0.232
SPTBN1	Q62261	Spectrin beta chain, non-erythrocytic 1 [OS=Mus musculus]	[1467-1476]	[K].FMELLEPLSE.[R]	1.32977e+06	837748	1.79808e+06	4158915	0.63	2.313	0.201
GLUD1	P26443	Glutamate dehydrogenase 1, mitochondrial [OS=Mus musculus]	[213-230]	[K].GFIGPGIDVPAPDMSTGE.[R]	245781	184081	424798	977101	0.749	2.3	0.188
MYH9	Q8VDD5	Myosin-9 [OS=Mus musculus]	[1677-1693]	[K].SMEAEMIQLQEELAAAE.[R]	402284	441815	441973	1.01494e+06	1.098	2.296	0.435
PIEZO1	E2JF22	Piezo-type mechanosensitive ion channel component 1 [OS=Mus musculus]	[1576-1608]	[R].DGPSTASSGLGAEEPLSSMTDDTSSPLSTGYNT.[R]	586247	916222	704642	1.60502e+06	1.563	2.278	0.571
CLPP	O88696	ATP-dependent Clp protease proteolytic subunit, mitochondrial [OS=Mus musculus]	[211-221]	[K].QSLQVIESAME.[R]	246075	134709	414245	942229	0.547	2.275	0.143
SERPINH1	P19324	Serpin H1 [OS=Mus musculus]	[135-146]	[Y].GPSSVSFADDFV.[R]	7.8911e+06	5.85104e+06	6.61815e+06	15019743	0.741	2.269	0.39
ATP6V1B2	P62814	V-type proton ATPase subunit B, brain isoform [OS=Mus musculus]	[13-28]	[G].AAPELPVPTGGPMAGA.[R]	576264	596819	394997	895375	1.036	2.267	0.667
HSPA9	P38647	Stress-70 protein, mitochondrial [OS=Mus musculus]	[189-201]	[NS].AVITVPAYFNDSQ.[R]	3.29329e+06	3.2118e+06	2.423e+06	5490596	0.975	2.266	0.585
CAML	P49070	calcium signal-modulating cyclophilin ligand [OS=Mus musculus]	[83-103]	[R].VVLGDSVDGGGADQLGGVAEV.[R]	211343	278185	388523	875885	1.316	2.254	0.318
RND3	P61588	Rho-related GTP-binding protein RhoE [OS=Mus musculus]	[168-186]	[K].QIGAATYIECSALQSENSV.[R]	157975	30854.2	281799	634322	0.195	2.251	0.049
HSPA9	P38647	Stress-70 protein, mitochondrial [OS=Mus musculus]	[160-172]	[K].LYSPSQIGAFVLM.[K]	229276	226673	593140	1.33261e+06	0.989	2.247	0.17
ATP1A1	Q8VDN2	Sodium/potassium-transporting ATPase subunit alpha-1 [OS=Mus musculus]	[630-646]	[K].GVGIISEGNETVEDIAA.[R]	4.41507e+06	5.37738e+06	9.31625e+06	20895606	1.218	2.243	0.257
CPOX	P36552	Oxygen-dependent coproporphyrinogen-III oxidase, mitochondrial [OS=Mus musculus]	[116-127]	[R].CSTFMSSPVTEL.[R]	407747	325369	643522	1.43477e+06	0.798	2.23	0.227
PTRF	O54724	caveolae-associated protein 1 [OS=Mus musculus]	[81-96]	[R].QAEMEGAVQSIQGELS.[K]	630895	784441	893851	1983013	1.243	2.219	0.396
PGRMC2	Q80UU9	Membrane-associated progesterone receptor component 2 [OS=Mus musculus]	[12-33]	[S].TLGSGGESGGDGSPGGAGATAA.[R]	13220.8	20349.1	31264.6	69276.5	1.539	2.216	0.294
OXCT1	Q9D0K2	Succinyl-CoA:3-ketoacid coenzyme A transferase 1, mitochondrial [OS=Mus musculus]	[147-172]	[R].AGGAGVPAFYTSTGYGTLVQEGGSPI.[K]	2.818e+06	3.51259e+06	2.46004e+06	5.42963e+06	1.246	2.207	0.647
FH1	P97807	fumarate hydratase, mitochondrial [OS=Mus musculus]	[158-168]	[R].AIEMLGGELGS.[K]	665293	552784	1.15555e+06	2.54837e+06	0.831	2.205	0.217
OXCT1	Q9D0K2	Succinyl-CoA:3-ketoacid coenzyme A transferase 1, mitochondrial [OS=Mus musculus]	[501-520]	[K].STGCDFAVSPNLMPMQQIST.[-]	4.91361e+06	2.18721e+06	5.93817e+06	13070410	0.445	2.201	0.167
TMEM55A	Q9CZX7	Type 2 phosphatidylinositol 4,5-bisphosphate 4-phosphatase [OS=Mus musculus]	[36-58]	[R].AELPPPYTAIASPGTSGIPVINC.[R]	684475	855982	529369	1.16367e+06	1.251	2.198	0.736
HNRNPH2	P70333	heterogeneous nuclear ribonucleoprotein H2 [OS=Mus musculus]	[234-258]	[R].GAYGGGYGGYDDYGGYNDGYGFGSD.[R]	161369	139071	215369	472544	0.862	2.194	0.294
MSN	P26041	Moesin [OS=Mus musculus]	[413-426]	[K].TQEQLASEMAELTA.[R]	737708	795192	1.07603e+06	2349230	1.078	2.183	0.338
NARS	Q8BP47	Asparagine--tRNA ligase, cytoplasmic [OS=Mus musculus]	[503-516]	[R].EGIDPAPYYWYTDQ.[R]	1.43935e+06	1.14988e+06	1.16607e+06	2544939	0.799	2.182	0.452
GOT2	P05202	Aspartate aminotransferase, mitochondrial [OS=Mus musculus]	[126-138]	[R].FVTVQTISGTGAL.[R]	948306	1.26354e+06	1.74876e+06	3.81649e+06	1.332	2.182	0.331
HSPA9	P38647	Stress-70 protein, mitochondrial [OS=Mus musculus]	[635-645]	[R].QAASSLQQASL.[K]	3.4198e+06	3.33733e+06	4.98935e+06	1.08752e+07	0.976	2.18	0.307
HSPA9	P38647	Stress-70 protein, mitochondrial [OS=Mus musculus]	[207-217]	[K].DAGQISGLNVL.[R]	8.05525e+06	9.08708e+06	1.46503e+07	31894760	1.128	2.177	0.285
NDUFS7	Q9DC70	NADH dehydrogenase [ubiquinone] iron-sulfur protein 7, mitochondrial [OS=Mus musculus]	[127-139]	[R].QADVMIVAGTLTN.[K]	523240	383786	442909	964055	0.733	2.177	0.398
PDIA6	Q922R8	Protein disulfide-isomerase A6 [OS=Mus musculus]	[374-385]	[K].GSFSEQGINEFL.[R]	3.05528e+06	2.3597e+06	3.22891e+06	7.02589e+06	0.772	2.176	0.336
ATP5A1	Q03265	ATP synthase subunit alpha, mitochondrial [OS=Mus musculus]	[134-166]	[R].TGAIVDVPVGEELLGRVVDALGNAIDGKGPIGS.[K]	2590.93	16286.4	168422	366299	6.286	2.175	0.044
FTL1	P29391	Ferritin light chain 1 [OS=Mus musculus]	[155-176]	[R].VAGPQPAQTGAPQGSLGEYLFE.[R]	1.30804e+06	1.79114e+06	2.75621e+06	5.96563e+06	1.369	2.164	0.3
GNAI2	P08752	guanine nucleotide-binding protein G(i) subunit alpha-2 [OS=Mus musculus]	[148-161]	[Y].QLNDSAAYYLNDLE.[R]	314514	194422	293178	633947	0.618	2.162	0.307
CCT2	P80314	T-complex protein 1 subunit beta [OS=Mus musculus]	[58-71]	[R].DAALMVTNDGATIL.[K]	368624	205309	700825	1.51492e+06	0.557	2.162	0.136
MESDC2	Q9ERE7	LRP chaperone MESD [OS=Mus musculus]	[30-40]	[A].ADTPGEATPPP.[R]	505536	686923	383322	825944	1.359	2.155	0.832
HSP90B1	P08113	Endoplasmin [OS=Mus musculus]	[640-659]	[R].LTESPCALVASQYGWSGNME.[R]	1.0386e+06	1.59107e+06	2.14454e+06	4.61403e+06	1.532	2.152	0.345
TNKS1BP1	P58871	182 kDa tankyrase-1-binding protein [OS=Mus musculus]	[1149-1160]	[K].AGAVDWTDQLGL.[R]	384320	342258	865933	1859004	0.891	2.147	0.184
MTHFD2	P18155	Bifunctional methylenetetrahydrofolate dehydrogenase/cyclohydrolase, mitochondrial [OS=Mus musculus]	[302-321]	[K].AGYITPVPGGVGPMTVAMLM.[K]	700455	342118	858993	1.84295e+06	0.488	2.145	0.186
HYOU1	Q9JKR6	Hypoxia up-regulated protein 1 [OS=Mus musculus]	[695-717]	[K].MVEEIGVELAVLDLPDLPEDELA.[R]	363048	279516	493417	1.05601e+06	0.77	2.14	0.265
HSPD1	P63038	60 kDa heat shock protein, mitochondrial [OS=Mus musculus]	[482-492]	[K].NAGVEGSLIVE.[K]	5.63039e+06	6.76035e+06	1.15003e+07	24607057	1.201	2.14	0.275
TIMM44	O35857	Mitochondrial import inner membrane translocase subunit TIM44 [OS=Mus musculus]	[189-201]	[K].ELDESVLGQTGPY.[R]	492879	622574	1.56261e+06	3.33738e+06	1.263	2.136	0.187
CCT7	P80313	T-complex protein 1 subunit eta [OS=Mus musculus]	[448-462]	[R].QLCDNAGFDATNILN.[K]	2.1295e+06	1.89921e+06	3.99071e+06	8504300	0.892	2.131	0.223
PARD3	Q99NH2	Partitioning defective 3 homolog [OS=Mus musculus]	[1228-1247]	[S].SISQDSWEQNYAPGEGFQSA.[K]	462195	531835	274813	585586	1.151	2.131	0.908
HYOU1	Q9JKR6	Hypoxia up-regulated protein 1 [OS=Mus musculus]	[33-45]	[T].LAVMSVDLGSESM.[K]	2.98445e+07	1.68044e+07	2.21675e+07	47134472	0.563	2.126	0.357
ANXA1	P10107	annexin A1 [OS=Mus musculus]	[189-203]	[R].CQDLSVNQDLADTDA.[R]	406418	65207.6	407929	865518	0.16	2.122	0.075
ATP5A1	Q03265	ATP synthase subunit alpha, mitochondrial [OS=Mus musculus]	[219-229]	[K].TSIAIDTIINQ.[K]	1.18896e+06	1.34283e+06	2.32922e+06	4.9419e+06	1.129	2.122	0.272
PDHB	Q9D051	Pyruvate dehydrogenase E1 component subunit beta, mitochondrial [OS=Mus musculus]	[309-323]	[R].IMEGPAFNFLDAPAV.[R]	1.39281e+06	1.23898e+06	2.31996e+06	4913013	0.89	2.118	0.252
SPTBN1	Q62261	Spectrin beta chain, non-erythrocytic 1 [OS=Mus musculus]	[1123-1140]	[R].DMGEMVTQGQTDAQYMFL.[R]	738476	1.16328e+06	833466	1.76234e+06	1.575	2.114	0.66
ITGA3	Q62470	Integrin alpha-3 [OS=Mus musculus]	[630-641]	[R].AAFLSEQLQPLS.[R]	345274	442963	489804	1.03498e+06	1.283	2.113	0.428
MCAT	Q8R3F5	Malonyl-CoA-acyl carrier protein transacylase, mitochondrial [OS=Mus musculus]	[337-356]	[K].GMEFPSTYEVGPGQQLGSIL.[K]	186973	80867.8	289803	612037	0.433	2.112	0.132
NDUFS1	Q91VD9	NADH-ubiquinone oxidoreductase 75 kDa subunit, mitochondrial [OS=Mus musculus]	[88-97]	[K].VVAACAMPVM.[K]	2.5333e+06	2.33549e+06	3.23557e+06	6.81896e+06	0.922	2.107	0.342
HSPD1	P63038	60 kDa heat shock protein, mitochondrial [OS=Mus musculus]	[494-515]	[K].ILQSSSEVGYDAMLGDFVNMVE.[K]	2.00443e+07	1.23159e+07	5.99181e+07	1.26115e+08	0.614	2.105	0.098
ACTG1	P63260	Actin, cytoplasmic 2 [OS=Mus musculus]	[7-17]	[A].ALVIDNGSGMC.[K]	1.37231e+06	1.13545e+06	476435	1.00302e+06	0.827	2.105	1.132
POFUT2	Q8VHI3	GDP-fucose protein O-fucosyltransferase 2 [OS=Mus musculus]	[22-41]	[A].SGEEFWPGQSAADILSGAAS.[R]	7.01823e+06	5.72682e+06	2.99885e+06	6.3103e+06	0.816	2.104	0.908
FAM134A	Q6NS82	Reticulophagy regulator 2 [OS=Mus musculus]	[297-321]	[L].ALAITDSELSDEEASILESGGFSVS.[R]	321188	465071	224103	470941	1.448	2.101	0.988
CLPX	Q9JHS4	ATP-dependent Clp protease ATP-binding subunit clpX-like, mitochondrial [OS=Mus musculus]	[487-499]	[R].DLIEFGMIPEFVG.[R]	336407	377933	533292	1.11852e+06	1.123	2.097	0.338
FUS	P56959	RNA-binding protein FUS [OS=Mus musculus]	[421-433]	[K].CPNPTCENMNFSW.[R]	122561	59072.2	162223	339841	0.482	2.095	0.174
MDH2	P08249	Malate dehydrogenase, mitochondrial [OS=Mus musculus]	[25-51]	[N].AKVAVLGASGGIGQPLSLLLKNSPLVS.[R]	59843.2	1.06782e+06	543422	1.13814e+06	17.844	2.094	0.938
TUBB4B	P68372	Tubulin beta-4B chain [OS=Mus musculus]	[63-76]	[R].AVLVDLEPGTMDSV.[R]	1.98281e+06	1.00223e+06	2.63697e+06	5516351	0.505	2.092	0.182
FKBP8	O35465	peptidyl-prolyl cis-trans isomerase FKBP8 [OS=Mus musculus]	[307-319]	[L].AQQGEYSEAIPIL.[R]	1.94606e+06	2.48244e+06	1.82376e+06	3811274	1.276	2.09	0.651
ESYT1	Q3U7R1	Extended synaptotagmin-1 [OS=Mus musculus]	[1020-1027]	[R].TLNPEFNE.[R]	967304	1.14283e+06	1.58686e+06	3.31554e+06	1.181	2.089	0.345
SPTBN1	Q62261	Spectrin beta chain, non-erythrocytic 1 [OS=Mus musculus]	[2191-2204]	[R].TLETPAAQMEGFLN.[R]	4.28561e+06	3.67519e+06	4.67204e+06	9652427	0.858	2.066	0.381
HYOU1	Q9JKR6	Hypoxia up-regulated protein 1 [OS=Mus musculus]	[775-794]	[K].LSATSTWLEDEGFGATTVML.[K]	113830	116859	160128	330722	1.027	2.065	0.353
TRAP1	Q9CQN1	heat shock protein 75 kDa, mitochondrial [OS=Mus musculus]	[472-490]	[R].YESSALPAGQLTSLPDYAS.[R]	1.04826e+06	971488	2.03511e+06	4.19478e+06	0.927	2.061	0.232
ERBIN	Q80TH2	Erbin [OS=Mus musculus]	[189-209]	[R].LDLGSNEFTEVPEVLEQLSGL.[R]	83176.1	27645.8	125822	258306	0.332	2.053	0.107
EEF2	P58252	Elongation factor 2 [OS=Mus musculus]	[728-738]	[R].CLYASVLTAQP.[R]	3.9896e+06	3.17019e+06	3.79088e+06	7768572	0.795	2.049	0.408
HSPA9	P38647	Stress-70 protein, mitochondrial [OS=Mus musculus]	[378-390]	[K].SDIGEVILVGGMT.[R]	622021	455169	805656	1.64405e+06	0.732	2.041	0.277
FLNC	Q8VHX6	Filamin-C [OS=Mus musculus]	[528-544]	[R].EAGDGVFECEYYPVVPG.[K]	484827	476526	727623	1.48513e+06	0.983	2.041	0.321
ATP6V1A	P50516	V-type proton ATPase catalytic subunit A [OS=Mus musculus]	[309-322]	[R].TALVANTSNMPVAA.[R]	1.21117e+06	2.84009e+06	3.05001e+06	6.21991e+06	2.345	2.039	0.457
CORO1C	Q9WUM4	coronin-1C [OS=Mus musculus]	[382-390]	[K].NADPILISL.[K]	263834	342685	347825	708382	1.299	2.037	0.484
FKBP8	O35465	peptidyl-prolyl cis-trans isomerase FKBP8 [OS=Mus musculus]	[305-319]	[K].VLAQQGEYSEAIPIL.[R]	1.00752e+06	827489	2.10066e+06	4267462	0.821	2.031	0.194
DNAJA3	Q99M87	DnaJ homolog subfamily A member 3, mitochondrial [OS=Mus musculus]	[176-186]	[R].GGPSVDPEELF.[R]	821820	787805	1.59944e+06	3.24643e+06	0.959	2.03	0.243
YME1L1	O88967	ATP-dependent zinc metalloprotease YME1L1 [OS=Mus musculus]	[167-178]	[R].LVEAQNIAPSFV.[K]	639921	837325	1.20744e+06	2.44846e+06	1.308	2.028	0.342
HSPA8	P63017	Heat shock cognate 71 kDa protein [OS=Mus musculus]	[610-646]	[K].LYQSAGGMPGGMPGGFPGGGAPPSGGASSGPTIEEVD.[-]	281709	480229	1.83633e+06	3.72144e+06	1.705	2.027	0.129
TOMM70A	Q9CZW5	Mitochondrial import receptor subunit TOM70 [OS=Mus musculus]	[152-161]	[K].NVDLSTFYQN.[R]	2.03088e+06	2.13883e+06	3.3836e+06	6.85369e+06	1.053	2.026	0.312
CTNNA1	P26231	Catenin alpha-1 [OS=Mus musculus]	[288-299]	[K].QIIVDPLSFSEE.[R]	1.98524e+06	1.39222e+06	2.7458e+06	5526016	0.701	2.013	0.252
FLNB	Q80X90	Filamin-B [OS=Mus musculus]	[567-592]	[R].SADFVVESIGSEVGTLGFAIEGPSQA.[K]	5241.52	11469.1	61725.4	124102	2.188	2.011	0.092
SPTBN1	Q62261	Spectrin beta chain, non-erythrocytic 1 [OS=Mus musculus]	[2025-2042]	[R].DASVAEAWLLGQEPYLSS.[R]	448226	484728	471336	946632	1.081	2.008	0.512
PDIA4	P08003	Protein disulfide-isomerase A4 [OS=Mus musculus]	[480-491]	[F].AMEPEEFDSDTL.[R]	1.16964e+07	5.03202e+06	7.36449e+06	14749476	0.43	2.003	0.341
EPS8	Q08509	Epidermal growth factor receptor kinase substrate 8 [OS=Mus musculus]	[571-587]	[R].NASGDSGFVPNNILDIM.[R]	447572	951824	667849	1.33701e+06	2.127	2.002	0.712
AKAP12	Q9WTQ5	A-kinase anchor protein 12 [OS=Mus musculus]	[1227-1241]	[K].AEVGQEGEAGQFDGE.[K]	125014	240010	143662	287134	1.92	1.999	0.836
MTHFD2	P18155	Bifunctional methylenetetrahydrofolate dehydrogenase/cyclohydrolase, mitochondrial [OS=Mus musculus]	[302-321]	[K].AGYITPVPGGVGPMTVAMLM.[K]	1.10808e+06	798753	1.18366e+06	2.36165e+06	0.721	1.995	0.338
ATP5B	P56480	ATP synthase subunit beta, mitochondrial [OS=Mus musculus]	[388-405]	[R].AIAELGIYPAVDPLDSTS.[R]	1.27291e+07	2.08429e+07	2.54338e+07	5.06875e+07	1.637	1.993	0.411
TMEM173	Q3TBT3	Stimulator of interferon genes protein [OS=Mus musculus]	[362-373]	[R].LLISGMDQPLPL.[R]	764836	563136	1.7489e+06	3.47933e+06	0.736	1.989	0.162
P4HB	P09103	Protein disulfide-isomerase [OS=Mus musculus]	[84-98]	[K].VDATEESDLAQQYGV.[R]	1.47144e+07	1.97147e+07	4.35353e+07	86560832	1.34	1.988	0.228
ILDR2	B5TVM2	Immunoglobulin-like domain-containing receptor 2 [OS=Mus musculus]	[433-453]	[F].ATGVPAVSMDELAAFADSYGQ.[R]	1.43818e+06	1.74826e+06	467236	928076	1.216	1.986	1.884
SCRIB	Q80U72	protein scribble homolog [OS=Mus musculus]	[106-118]	[K].ALEIADFSGNPLS.[R]	2.40885e+06	2.06531e+06	2.6445e+06	5245837	0.857	1.984	0.394
AK3	Q9WTP7	GTP:AMP phosphotransferase AK3, mitochondrial [OS=Mus musculus]	[191-202]	[K].GVLETFSGTETN.[K]	728228	823870	1.59163e+06	3156601	1.131	1.983	0.261
PDIA3	P27773	Protein disulfide-isomerase A3 [OS=Mus musculus]	[195-206]	[K].EYDDNGEGITIF.[R]	1.4822e+07	1.33063e+07	2.05269e+07	40664544	0.898	1.981	0.327
PBXIP1	Q3TVI8	Pre-B-cell leukemia transcription factor-interacting protein 1 [OS=Mus musculus]	[631-645]	[K].QLPLSPAYFGEDGIF.[R]	351358	179208	381375	755555	0.51	1.981	0.237
LIMA1	Q9ERG0	LIM domain and actin-binding protein 1 [OS=Mus musculus]	[615-631]	[W].SESEQSEEFGGGIATME.[R]	1.77175e+06	1.5896e+06	1.16369e+06	2304951	0.897	1.981	0.69
ACADL	P51174	Long-chain specific acyl-CoA dehydrogenase, mitochondrial [OS=Mus musculus]	[166-184]	[K].CIGAIAMTEPGAGSDLQGV.[R]	1.35421e+06	1.27556e+06	1.53566e+06	3.0355e+06	0.942	1.977	0.42
HSP90B1	P08113	Endoplasmin [OS=Mus musculus]	[548-556]	[K].EAESSPFVE.[R]	3.54462e+06	4.50923e+06	5.95593e+06	11768792	1.272	1.976	0.383
MRPL37	Q921S7	39S ribosomal protein L37, mitochondrial [OS=Mus musculus]	[396-411]	[K].VVVEPVGPVDFQPETF.[R]	689035	638513	783331	1.5449e+06	0.927	1.972	0.413
APPL1	Q8K3H0	DCC-interacting protein 13-alpha [OS=Mus musculus]	[393-406]	[Q].SALEAVTPSPSFQQ.[R]	376129	407626	289564	569127	1.084	1.965	0.716
FABP5	Q05816	Fatty acid-binding protein, epidermal [OS=Mus musculus]	[116-128]	[K].MIVECVMNNATCT.[R]	123186	38891	211571	414794	0.316	1.961	0.094
DHODH	O35435	Dihydroorotate dehydrogenase (Quinone), mitochondrial [OS=Mus musculus]	[186-198]	[K].TSVDAAADYVEGV.[R]	324461	407390	449543	881275	1.256	1.96	0.462
PDIA3	P27773	Protein disulfide-isomerase A3 [OS=Mus musculus]	[131-139]	[K].QAGPASVPL.[R]	2.13143e+07	1.67563e+07	2.17417e+07	42572496	0.786	1.958	0.394
IMPDH2	P24547	inosine-5'-monophosphate dehydrogenase 2 [OS=Mus musculus]	[312-321]	[K].NLIDAGVDAL.[R]	127332	164233	346314	677892	1.29	1.957	0.242
LAMB2	Q61292	laminin subunit beta-2 [OS=Mus musculus]	[1541-1554]	[R].VLDISIPASPEQIQ.[R]	241892	287696	796238	1.55654e+06	1.189	1.955	0.185
MS4A2	P20490	High affinity immunoglobulin epsilon receptor subunit beta [OS=Mus musculus]	[12-33]	[L].ALPNPQESSSAPDIELLEASPA.[K]	1.29794e+06	1.07551e+06	9093.5	17740.7	0.829	1.951	60.624
TMEM63A	Q91YT8	CSC1-like protein 1 [OS=Mus musculus]	[764-777]	[R].TALSPQQQQTYGAI.[R]	400464	511000	783441	1.52715e+06	1.276	1.949	0.335
ECHDC2	Q3TLP5	Enoyl-CoA hydratase domain-containing protein 2, mitochondrial [OS=Mus musculus]	[228-243]	[R].ALALAQEILPQAPIAV.[R]	93296.7	21477.1	297211	579135	0.23	1.949	0.037
TXNDC5	Q91W90	Thioredoxin domain-containing protein 5 [OS=Mus musculus]	[316-328]	[K].SFEDTIAQGITFV.[K]	1.33893e+06	1.18298e+06	2.65913e+06	5173686	0.884	1.946	0.229
HSPD1	P63038	60 kDa heat shock protein, mitochondrial [OS=Mus musculus]	[97-120]	[K].LVQDVANNTNEEAGDGTTTATVLA.[R]	2.95657e+07	3.20269e+07	5.57323e+07	1.0837e+08	1.083	1.944	0.296
HOOK3	Q8BUK6	Protein Hook homolog 3 [OS=Mus musculus]	[246-259]	[L].QLQTQLEQLQEETF.[R]	276207	151782	178225	345454	0.55	1.938	0.439
CKAP4	Q8BMK4	Cytoskeleton-associated protein 4 [OS=Mus musculus]	[393-408]	[R].LQYVEDGVYSMQVASA.[R]	430849	297518	781567	1.51472e+06	0.691	1.938	0.196
TSFM	Q9CZR8	Elongation factor Ts, mitochondrial [OS=Mus musculus]	[282-310]	[R].MLPQPYLLDPSITLGQYVQPQGVTVVDFV.[R]	1.08224e+06	715199	1.71435e+06	3.31312e+06	0.661	1.933	0.216
PDHA1	P35486	Pyruvate dehydrogenase E1 component subunit alpha, somatic form, mitochondrial [OS=Mus musculus]	[159-181]	[K].NFYGGNGIVGAQVPLGAGIALAC.[K]	196632	233372	263567	507466	1.187	1.925	0.46
SHROOM3	Q9QXN0	Isoform 3 of Protein Shroom3 [OS=Mus musculus]	[1112-1133]	[Y].LQAGPAAPDGPGLASACSLSSL.[R]	380266	352003	130693	251197	0.926	1.922	1.401
IDH3A	Q9D6R2	Isocitrate dehydrogenase [NAD] subunit alpha, mitochondrial [OS=Mus musculus]	[300-315]	[K].DMANPTALLLSAVMML.[R]	46607.3	38813.3	164852	316782	0.833	1.922	0.123
UNC5B	Q8K1S3	Netrin receptor UNC5B [OS=Mus musculus]	[900-912]	[K].ASPTGVILDLWEA.[R]	151147	147166	235981	452994	0.974	1.92	0.325
SPTBN1	Q62261	Spectrin beta chain, non-erythrocytic 1 [OS=Mus musculus]	[1123-1140]	[R].DMGEMVTQGQTDAQYMFL.[R]	890747	256271	1.00482e+06	1.92899e+06	0.288	1.92	0.133
RRBP1	Q99PL5	Ribosome-binding protein 1 [OS=Mus musculus]	[149-165]	[K].VEPAVSSIVNSIQVLAS.[K]	280376	281857	429759	822987	1.005	1.915	0.342
UAP1L1	Q3TW96	UDP-N-acetylhexosamine pyrophosphorylase-like protein 1 [OS=Mus musculus]	[36-46]	[L].AELASLEADAL.[R]	353235	350973	239951	458837	0.994	1.912	0.765
CTTN	Q60598	Src substrate cortactin [OS=Mus musculus]	[320-335]	[K].NASTFEEVVQVPSAYQ.[K]	59831.2	461430	594395	1.13621e+06	7.712	1.912	0.406
KIRREL	Q80W68	Kin of IRRE-like protein 1 [OS=Mus musculus]	[88-98]	[K].DGLALGMGQGL.[K]	72404.8	4173	172973	330396	0.058	1.91	0.013
SPTBN1	Q62261	Spectrin beta chain, non-erythrocytic 1 [OS=Mus musculus]	[1706-1716]	[R].EVDDLEQWIAE.[R]	489074	424718	602329	1.14832e+06	0.868	1.906	0.37
EPB41L5	Q8BGS1	Band 4.1-like protein 5 [OS=Mus musculus]	[384-400]	[K].ASTTQPEDLGVLNASAQ.[K]	149605	25619.5	222392	423417	0.171	1.904	0.061
WHSC1L1	Q6P2L6	Histone-lysine N-methyltransferase NSD3 [OS=Mus musculus]	[424-447]	[R].SVLNSQPEQTNAGEVASSQSSTDL.[R]	183268	125660	210094	399517	0.686	1.902	0.315
PDIA4	P08003	Protein disulfide-isomerase A4 [OS=Mus musculus]	[479-491]	[K].FAMEPEEFDSDTL.[R]	2.0718e+06	1.48949e+06	3.88975e+06	7396987	0.719	1.902	0.201
CYB5R3	Q9DCN2	NADH-cytochrome b5 reductase 3 [OS=Mus musculus]	[273-289]	[L].MCGPPPMIQFACLPNLE.[R]	533108	217290	330173	626776	0.408	1.898	0.347
IDH3A	Q9D6R2	Isocitrate dehydrogenase [NAD] subunit alpha, mitochondrial [OS=Mus musculus]	[351-359]	[K].CSDFTEEIC.[R]	1.12861e+07	1.02408e+07	1.41213e+07	26743196	0.907	1.894	0.383
EMD	O08579	Emerin [OS=Mus musculus]	[179-203]	[L].GLSYYPTSSTSSVSSSSSSPSSWLT.[R]	3.99939e+06	5.45356e+06	3.40391e+06	6431929	1.364	1.89	0.848
ACO2	Q99KI0	Aconitate hydratase, mitochondrial [OS=Mus musculus]	[412-423]	[K].SQFTITPGSEQI.[R]	1.11303e+07	1.04524e+07	1.54505e+07	29191060	0.939	1.889	0.358
GOT2	P05202	Aspartate aminotransferase, mitochondrial [OS=Mus musculus]	[171-179]	[R].DAGMQLQGY.[R]	3257.91	1.58541e+06	1.48144e+06	2.79791e+06	486.635	1.889	0.567
PLEC	Q9QXS1	plectin [OS=Mus musculus]	[3015-3023]; [3674-3682]	[R].CVEDPETGL.[R]	215101	194785	334290	631259	0.906	1.888	0.309
CASKIN2	Q8VHK1	caskin-2 [OS=Mus musculus]	[815-829]	[A].EGPVGSALGSYATLT.[R]	55934.5	464368	250173	472441	8.302	1.888	0.983
PCCB	Q99MN9	propionyl-CoA carboxylase beta chain, mitochondrial [OS=Mus musculus]	[262-273]	[R].AFDNDVDALCNL.[R]	186502	243083	460377	868520	1.303	1.887	0.28
HSPD1	P63038	60 kDa heat shock protein, mitochondrial [OS=Mus musculus]	[431-445]	[A].AVEEGIVLGGGCALL.[R]	4.48679e+06	4.24373e+06	3.50906e+06	6618312	0.946	1.886	0.641
FH1	P97807	fumarate hydratase, mitochondrial [OS=Mus musculus]	[139-156]	[W].QTGSGTQTNMNVNEVISN.[R]	454633	147737	298715	561755	0.325	1.881	0.263
ATP6AP1	Q9R1Q9	V-type proton ATPase subunit S1 [OS=Mus musculus]	[188-204]	[R].EVLTGNDEVIGQVLSTL.[K]	1.20101e+06	655536	1.30504e+06	2453388	0.546	1.88	0.267
CYB5R3	Q9DCN2	NADH-cytochrome b5 reductase 3 [OS=Mus musculus]	[174-191]	[K].SVGMIAGGTGITPMLQVI.[R]	1.39893e+06	1.15615e+06	1.58087e+06	2971069	0.826	1.879	0.389
LAPTM4A	Q60961	Lysosomal-associated transmembrane protein 4A [OS=Mus musculus]	[194-219]	[R].NVPEIAVYPAFETPPQYVLPTYEMAV.[K]	36680.5	6677.49	136489	256310	0.182	1.878	0.026
EEF2	P58252	Elongation factor 2 [OS=Mus musculus]	[786-800]	[K].AYLPVNESFGFTADL.[R]	3.55108e+06	2.24958e+06	2.61113e+06	4897719	0.633	1.876	0.459
SPTBN1	Q62261	Spectrin beta chain, non-erythrocytic 1 [OS=Mus musculus]	[1467-1476]	[K].FMELLEPLSE.[R]	1.6843e+06	1.99588e+06	2.17412e+06	4.07402e+06	1.185	1.874	0.49
ALDH6A1	Q9EQ20	Methylmalonate-semialdehyde dehydrogenase [acylating], mitochondrial [OS=Mus musculus]	[256-271]	[K].AISFVGSNQAGEYIFE.[R]	649531	696067	965067	1.80467e+06	1.072	1.87	0.386
APOA1BP	Q8K4Z3	NAD(P)H-hydrate epimerase [OS=Mus musculus]	[101-122]	[K].SPPTVLVICGPGNNGGDGLVCA.[R]	316252	269647	528291	987325	0.853	1.869	0.273
ERP29	P57759	Endoplasmic reticulum resident protein 29 [OS=Mus musculus]	[211-224]	[K].ILDQGEDFPASEMA.[R]	1.91498e+06	2.59685e+06	4.48208e+06	8.35036e+06	1.356	1.863	0.311
MRPL46	Q9EQI8	39S ribosomal protein L46, mitochondrial [OS=Mus musculus]	[60-78]	[K].ALTPLQEEMAGLLQQIEVE.[R]	311784	397890	823770	1.52948e+06	1.276	1.857	0.26
PTGIS	O35074	prostacyclin synthase [OS=Mus musculus]	[335-350]	[K].ILDSMPVLDSVLNETL.[R]	880993	1.0177e+06	1.06059e+06	1968591	1.155	1.856	0.517
CTNND1	P30999	Catenin delta-1 [OS=Mus musculus]	[288-305]	[R].SMGYDDLDYGMMSDYGTA.[R]	133078	7895.52	288370	535108	0.059	1.856	0.015
ARPC4	P59999	Actin-related protein 2/3 complex subunit 4 [OS=Mus musculus]	[18-31]	[Q].AALCLENFSSQVVE.[R]	3.07904e+06	2.86313e+06	2.41454e+06	4.48208e+06	0.93	1.856	0.639
BCL2L13	P59017	Bcl-2-like protein 13 [OS=Mus musculus]	[119-133]	[K].ALQTILSQPVTYEAY.[R]	125552	100455	239935	444560	0.8	1.853	0.226
PPIF	Q99KR7	Peptidyl-prolyl cis-trans isomerase F, mitochondrial [OS=Mus musculus]	[37-59]	[R].GANSSSGNPLVYLDVGADGQPLG.[R]	113157	62507.7	392390	726720	0.552	1.852	0.086
HSPA5	P20029	78 kDa glucose-regulated protein [OS=Mus musculus]	[62-74]	[R].ITPSYVAFTPEGE.[R]	4.19081e+06	5.37854e+06	9.95744e+06	18430278	1.283	1.851	0.292
PALM	Q9Z0P4	Paralemmin-1 [OS=Mus musculus]	[54-70]	[R].WLLEGTPSSASEGDEDM.[R]	266488	278859	426050	788592	1.046	1.851	0.354
TUBB5	P99024	tubulin beta-5 chain [OS=Mus musculus]	[63-76]	[R].AILVDLEPGTMDSV.[R]	1.4228e+07	5.59705e+06	1.51053e+07	27940656	0.393	1.85	0.2
GOT2	P05202	Aspartate aminotransferase, mitochondrial [OS=Mus musculus]	[326-336]	[R].IAATILTSPDL.[R]	6.9778e+06	8.38448e+06	1.17541e+07	21742970	1.202	1.85	0.386
GSTP1	P19157	Glutathione S-transferase P 1 [OS=Mus musculus]	[86-100]	[R].EAAQMDMVNDGVEDL.[R]	277469	120128	522689	966134	0.433	1.848	0.124
MYH10	Q61879	Myosin-10 [OS=Mus musculus]	[1311-1328]	[A].AGLESQLQDTQELLQEET.[R]	625491	372203	285670	527091	0.595	1.845	0.706
GCSH	Q91WK5	Glycine cleavage system H protein, mitochondrial [OS=Mus musculus]	[111-132]	[Y].SPLSGEVTEVNEALAENPGLVN.[K]	255674	14967.8	445713	821703	0.059	1.844	0.018
PDHA1	P35486	Pyruvate dehydrogenase E1 component subunit alpha, somatic form, mitochondrial [OS=Mus musculus]	[46-57]	[R].LEEGPPVTTVLT.[R]	153783	208934	281731	518456	1.359	1.84	0.403
ATP5B	P56480	ATP synthase subunit beta, mitochondrial [OS=Mus musculus]	[110-120]	[R].TIAMDGTEGLV.[R]	9.19398e+06	5.90875e+06	1.34165e+07	2.46717e+07	0.643	1.839	0.239
VDAC2	Q60930	Voltage-dependent anion-selective channel protein 2 [OS=Mus musculus]	[238-247]	[Y].QLDPTASISA.[K]	1.46364e+06	840909	1.04676e+06	1924202	0.575	1.838	0.437
PLEC	Q9QXS1	plectin [OS=Mus musculus]	[4252-4265]	[R].CITDPQTGLCLLPL.[K]	322800	311812	643483	1.18219e+06	0.966	1.837	0.264
IMPAD1	Q80V26	Inositol monophosphatase 3 [OS=Mus musculus]	[40-61]	[F].GLGSEPAAGEAEVASDGGTVDL.[R]	1.62407e+06	750999	1.49099e+06	2.73734e+06	0.462	1.836	0.274
DNAJB9	Q9QYI6	DnaJ homolog subfamily B member 9 [OS=Mus musculus]	[69-82]	[R].EIAEAYETLSDANS.[R]	256934	262043	258044	472626	1.02	1.832	0.554
ATG3	Q9CPX6	ubiquitin-like-conjugating enzyme ATG3 [OS=Mus musculus]	[12-23]	[K].ALEVAEYLTPVL.[K]	455815	383852	550498	1.00853e+06	0.842	1.832	0.381
SLC2A1	P17809	Solute carrier family 2, facilitated glucose transporter member 1 [OS=Mus musculus]	[459-467]	[R].TFDEIASGF.[R]	442388	570161	1.15813e+06	2.11835e+06	1.289	1.829	0.269
CKAP4	Q8BMK4	Cytoskeleton-associated protein 4 [OS=Mus musculus]	[226-238]	[K].SINDNIAIFTDVQ.[K]	2.62998e+07	2.14383e+07	4.42678e+07	80969776	0.815	1.829	0.265
PCCA	Q91ZA3	Propionyl-CoA carboxylase alpha chain, mitochondrial [OS=Mus musculus]	[593-607]	[W].NLASPLLSVNVDGTQ.[R]	8.0998e+06	7.43566e+06	5.80447e+06	10613016	0.918	1.828	0.701
ALDH1L2	Q8K009	Mitochondrial 10-formyltetrahydrofolate dehydrogenase [OS=Mus musculus]	[393-403]	[L].QLQNEDVYMAT.[K]	958670	1.01311e+06	383084	700401	1.057	1.828	1.446
CALR	P14211	Calreticulin [OS=Mus musculus]	[25-35]	[K].EQFLDGDAWTN.[R]	4.42361e+06	5.82696e+06	1.50045e+07	27317264	1.317	1.821	0.213
AIFM1	Q9Z0X1	Apoptosis-inducing factor 1, mitochondrial [OS=Mus musculus]	[158-170]	[R].VLIVSEDPELPYM.[R]	833127	701297	1.52072e+06	2.76776e+06	0.842	1.82	0.253
TMPO	Q61029	Lamina-associated polypeptide 2, isoforms beta/delta/epsilon/gamma [OS=Mus musculus]	[223-246]	[Y].SQAGVTETEWTSGSSTGGPLQALT.[R]	2.11716e+06	1.88842e+06	1.22147e+06	2.22007e+06	0.892	1.818	0.851
PALM	Q9Z0P4	Paralemmin-1 [OS=Mus musculus]	[54-70]	[R].WLLEGTPSSASEGDEDM.[R]	147292	52919.4	472192	858523	0.359	1.818	0.062
PBXIP1	Q3TVI8	Pre-B-cell leukemia transcription factor-interacting protein 1 [OS=Mus musculus]	[593-606]	[R].QEGLALFGVELAPV.[R]	185296	80644.3	151443	275099	0.435	1.817	0.293
ATP5O	Q9DB20	ATP synthase subunit O, mitochondrial [OS=Mus musculus]	[137-157]	[R].GEVPCTVTTASPLDDAVLSEL.[K]	724918	996630	750349	1.36295e+06	1.375	1.816	0.731
HYOU1	Q9JKR6	Hypoxia up-regulated protein 1 [OS=Mus musculus]	[439-450]	[R].DAVIYPILVEFT.[R]	308030	270158	528575	959230	0.877	1.815	0.282
EEF2	P58252	Elongation factor 2 [OS=Mus musculus]	[740-764]	[R].LMEPIYLVEIQCPEQVVGGIYGVLN.[R]	2.13011e+06	1.25904e+06	2.36034e+06	4.28296e+06	0.591	1.815	0.294
UQCRC2	Q9DB77	Cytochrome b-c1 complex subunit 2, mitochondrial [OS=Mus musculus]	[302-314]	[R].GNNTTSLLSQSVA.[K]	1.7632e+06	1.50036e+06	2.72304e+06	4941801	0.851	1.815	0.304
FLNA	Q8BTM8	Filamin-A [OS=Mus musculus]	[1248-1271]	[L].QVEPAVDTSGVQCYGPGIEGQGVF.[R]	2.98241e+06	1.63516e+06	1.27018e+06	2.30331e+06	0.548	1.813	0.71
OAT	P29758	Ornithine aminotransferase, mitochondrial [OS=Mus musculus]	[231-249]	[E].PIQGEAGVIVPDPGYLTGV.[R]	81914.7	108337	61315.8	111084	1.323	1.812	0.975
FKBP8	O35465	peptidyl-prolyl cis-trans isomerase FKBP8 [OS=Mus musculus]	[65-92]	[R].EFLAATEPEPAPAPAPEEWLDILGNGLL.[R]	1.16183e+06	1.13471e+06	3.17188e+06	5.74694e+06	0.977	1.812	0.197
TJP1	P39447	Tight junction protein ZO-1 [OS=Mus musculus]	[220-230]	[R].DGNIQEGDVVL.[K]	722496	927339	930113	1.68362e+06	1.284	1.81	0.551
PMPCB	Q9CXT8	mitochondrial-processing peptidase subunit beta [OS=Mus musculus]	[44-67]	[R].STQAAPQVVLNVPETQVTCLENGL.[R]	3.96618e+07	2.61022e+07	1.65417e+07	2.99469e+07	0.658	1.81	0.872
HSPA9	P38647	Stress-70 protein, mitochondrial [OS=Mus musculus]	[378-390]	[K].SDIGEVILVGGMT.[R]	487166	729075	672804	1.21503e+06	1.497	1.806	0.6
BMPR2	O35607	Bone morphogenetic protein receptor type-2 [OS=Mus musculus]	[513-528]	[K].SVSPTVNPMSTAMQNE.[R]	123296	145017	142971	257412	1.176	1.8	0.563
FECH	P22315	Ferrochelatase, mitochondrial [OS=Mus musculus]	[68-89]	[K].TGILMLNMGGPETLGEVQDFLQ.[R]	556041	304264	590504	1.06189e+06	0.547	1.798	0.287
ATP6V1B2	P62814	V-type proton ATPase subunit B, brain isoform [OS=Mus musculus]	[13-28]	[G].AAPELPVPTGGPMAGA.[R]	756239	953659	413640	742635	1.261	1.795	1.284
CDH3	P10287	Cadherin-3 [OS=Mus musculus]	[100-112]	[R].EWVMPPIFVPENG.[K]	3.8916e+06	6.77027e+06	2.69732e+06	4.82945e+06	1.74	1.79	1.402
LTBP3	Q61810	Latent-transforming growth factor beta-binding protein 3 [OS=Mus musculus]	[158-178]	[R].TGAMSTGPLPPLAPEGESVAS.[K]	200968	130900	362988	647340	0.651	1.783	0.202
TNKS1BP1	P58871	182 kDa tankyrase-1-binding protein [OS=Mus musculus]	[1084-1098]	[F].SLGVAAQSEAAFSPG.[R]	933394	793187	562114	1.00168e+06	0.85	1.782	0.792
MPRIP	P97434	Myosin phosphatase Rho-interacting protein [OS=Mus musculus]	[175-195]	[K].MAVTSSSGGSSGSSSSIPSAE.[K]	529448	344619	634143	1.12948e+06	0.651	1.781	0.305
CTNNA1	P26231	Catenin alpha-1 [OS=Mus musculus]	[587-615]	[R].FTEQVEAAVEALSSDPAQPMDENEFIDAS.[R]	9.20718e+06	1.24273e+07	1.06801e+07	1.90131e+07	1.35	1.78	0.654
HSP90B1	P08113	Endoplasmin [OS=Mus musculus]	[119-134]	[I].SLTDENALAGNEELTV.[K]	1.21295e+07	1.17988e+07	8.43882e+06	14975613	0.973	1.775	0.788
CTNNB1	Q02248	Catenin beta-1 [OS=Mus musculus]	[71-89]	[F].SQSFTQEQVADIDGQYAMT.[R]	660931	42384.8	260730	462881	0.064	1.775	0.092
AIFM1	Q9Z0X1	Apoptosis-inducing factor 1, mitochondrial [OS=Mus musculus]	[177-187]	[K].ELWFSDDPNVT.[K]	310702	372966	558025	989913	1.2	1.774	0.377
LAMA5	Q61001	Laminin subunit alpha-5 [OS=Mus musculus]	[2332-2348]	[R].DLGAQGAVAEAELAEAQ.[R]	1.307e+06	1.31057e+06	1.63622e+06	2900432	1.003	1.773	0.452
ANXA2	P07356	Annexin A2 [OS=Mus musculus]	[120-134]	[K].GLGTDEDSLIEIICS.[R]	7.02017e+06	4.50473e+06	1.34801e+07	23903242	0.642	1.773	0.188
SH3BP4	Q921I6	SH3 domain-binding protein 4 [OS=Mus musculus]	[256-268]	[K].SDAPPTSSFFTGL.[K]	564227	629168	910992	1.6132e+06	1.115	1.771	0.39
PCCA	Q91ZA3	Propionyl-CoA carboxylase alpha chain, mitochondrial [OS=Mus musculus]	[710-724]	[K].AGDTVGEGDLLVELE.[-]	360767	535931	878878	1.55374e+06	1.486	1.768	0.345
ATP2B1	G5E829	Plasma membrane calcium-transporting ATPase 1 [OS=Mus musculus]	[790-805]	[R].QVVAVTGDGTNDGPAL.[K]	171588	225572	412255	728748	1.315	1.768	0.31
PDIA4	P08003	Protein disulfide-isomerase A4 [OS=Mus musculus]	[113-123]	[K].IDATSASMLAS.[K]	1.71586e+06	1.19884e+06	2.35871e+06	4.16144e+06	0.699	1.764	0.288
VAPB	Q9QY76	vesicle-associated membrane protein-associated protein B [OS=Mus musculus]	[68-82]	[L].NVSVMLQPFDYDPNE.[K]	2.23704e+06	1.89619e+06	1.63908e+06	2.88819e+06	0.848	1.762	0.657
TJP1	P39447	Tight junction protein ZO-1 [OS=Mus musculus]	[770-786]	[F].TTTINLNSMNDGWYGAL.[K]	3.27656e+06	2.40891e+06	1.94467e+06	3.41907e+06	0.735	1.758	0.705
GPD2	Q64521	Glycerol-3-phosphate dehydrogenase, mitochondrial [OS=Mus musculus]	[285-297]	[K].CVINASGPFTDSV.[R]	1.9406e+06	1.45235e+06	1.60193e+06	2.81567e+06	0.748	1.758	0.516
VCP	Q01853	Transitional endoplasmic reticulum ATPase [OS=Mus musculus]	[530-542]	[K].AIANECQANFISI.[K]	2.14736e+06	1.48271e+06	2.62756e+06	4614290	0.69	1.756	0.321
GLUD1	P26443	Glutamate dehydrogenase 1, mitochondrial [OS=Mus musculus]	[368-385]	[Y].EGSILEADCDILIPAASE.[K]	885763	886707	735982	1291229	1.001	1.754	0.687
LAMB1	P02469	Laminin subunit beta-1 [OS=Mus musculus]	[1555-1569]	[L].SQVEVILQQSAADIA.[R]	3.79972e+06	3.32453e+06	2.20354e+06	3866000	0.875	1.754	0.86
LTBP3	Q61810	Latent-transforming growth factor beta-binding protein 3 [OS=Mus musculus]	[206-227]	[F].LVPLGPGQISAEVQAPPPVVNV.[R]	907069	1.02775e+06	670079	1.17449e+06	1.133	1.753	0.875
UBXN4	Q8VCH8	UBX domain-containing protein 4 [OS=Mus musculus]	[378-395]	[R].LLDLELAPSASVVLLPAG.[R]	1.82682e+06	1.69069e+06	2.58031e+06	4.521e+06	0.925	1.752	0.374
TMEM106B	Q80X71	Transmembrane protein 106B [OS=Mus musculus]	[79-88]	[Q].LVALIPYSDQ.[R]	2.3967e+06	1.95526e+06	950440	1.66329e+06	0.816	1.75	1.176
ZDHHC5	Q8VDZ4	Palmitoyltransferase ZDHHC5 [OS=Mus musculus]	[618-632]	[R].GLGSPEPGTTAPYLG.[R]	247206	361799	469697	821310	1.464	1.749	0.441
OGDH	Q60597	2-oxoglutarate dehydrogenase, mitochondrial [OS=Mus musculus]	[930-942]	[R].IEQLSPFPFDLLL.[K]	75827.1	73691.9	165439	289305	0.972	1.749	0.255
ATP6V0A1	Q9Z1G4	V-type proton ATPase 116 kDa subunit a isoform 1 [OS=Mus musculus]	[39-48]	[R].DLNPDVNVFQ.[R]	260714	325005	929077	1.62245e+06	1.247	1.746	0.2
MYOF	Q69ZN7	Myoferlin [OS=Mus musculus]	[1467-1488]	[K].IYDCELEDVADFEGLTDFSDTF.[K]	63558.6	50304.5	92502	161426	0.791	1.745	0.312
COL12A1	Q60847	Collagen alpha-1(XII) chain [OS=Mus musculus]	[2080-2093]	[R].NNVILQPLQPDTPY.[K]	394100	398456	310029	540289	1.011	1.743	0.737
FAM134C	Q9CQV4	Reticulophagy regulator 3 [OS=Mus musculus]	[409-423]	[L].ALSEASQTDPSGPPP.[R]	245584	246363	176893	308140	1.003	1.742	0.8
AFG3L2	Q8JZQ2	AFG3-like protein 2 [OS=Mus musculus]	[658-667]	[Y].AQIVQFGMNE.[K]	958166	778323	714776	1.24281e+06	0.812	1.739	0.626
HSPD1	P63038	60 kDa heat shock protein, mitochondrial [OS=Mus musculus]	[98-120]	[L].VQDVANNTNEEAGDGTTTATVLA.[R]	652083	1.04171e+06	480286	835271	1.598	1.739	1.247
SERPINH1	P19324	Serpin H1 [OS=Mus musculus]	[168-182]	[S].ALQSINEWASQTTDG.[K]	1.54938e+06	1.00745e+06	542150	942127	0.65	1.738	1.069
SERPINH1	P19324	Serpin H1 [OS=Mus musculus]	[57-92]	[A].MAKDQAVENILLSPLVVASSLGLVSLGGKATTASQA.[K]	4653.94	846786	400633	695504	181.95	1.736	1.218
ACO2	Q99KI0	Aconitate hydratase, mitochondrial [OS=Mus musculus]	[634-647]	[R].NAVTQEFGPVPDTA.[R]	9.16744e+06	9.13013e+06	1.44773e+07	25113250	0.996	1.735	0.364
ACAT1	Q8QZT1	Acetyl-CoA acetyltransferase, mitochondrial [OS=Mus musculus]	[281-299]	[A].STLNDGAAALVLMTAEAAQ.[R]	1.21089e+06	627379	665195	1.15302e+06	0.518	1.733	0.544
RPL5	P47962	60S ribosomal protein L5 [OS=Mus musculus]	[229-240]	[K].NNVTPDMMEEMY.[K]	2.08775e+06	657557	3.41849e+06	5915401	0.315	1.73	0.111
MYH9	Q8VDD5	Myosin-9 [OS=Mus musculus]	[1677-1693]	[K].SMEAEMIQLQEELAAAE.[R]	526590	729608	776453	1.34344e+06	1.386	1.73	0.543
VAPB	Q9QY76	vesicle-associated membrane protein-associated protein B [OS=Mus musculus]	[92-106]	[Q].SMFAPPDTSDMEAVW.[K]	3.37504e+06	1.27703e+06	2.61386e+06	4.51453e+06	0.378	1.727	0.283
ACAT1	Q8QZT1	Acetyl-CoA acetyltransferase, mitochondrial [OS=Mus musculus]	[228-239]	[K].FASEITPITISV.[K]	332521	13682.7	591153	1.02082e+06	0.041	1.727	0.013
PDIA4	P08003	Protein disulfide-isomerase A4 [OS=Mus musculus]	[590-603]	[K].VEGFPTIYFAPSGD.[K]	1.21356e+06	1.29313e+06	865764	1.49556e+06	1.066	1.727	0.865
ERP29	P57759	Endoplasmic reticulum resident protein 29 [OS=Mus musculus]	[125-138]	[R].DGDLENPVLYNGAV.[K]	15802.3	456258	952659	1.64531e+06	28.873	1.727	0.277
ACTN4	P57780	Alpha-actinin-4 [OS=Mus musculus]	[839-853]	[R].ETTDTDTADQVIASF.[K]	340104	398440	992499	1714124	1.172	1.727	0.232
SUMF2	Q8BPG6	Sulfatase-modifying factor 2 [OS=Mus musculus]	[282-295]	[R].MGNTPDSASDNLGF.[R]	815999	440801	1.04335e+06	1.79995e+06	0.54	1.725	0.245
FN1	P11276	fibronectin [OS=Mus musculus]	[1765-1782]	[R].ELFPAPDGEDDTAELQGL.[R]	3.62224e+06	3.44284e+06	1.17113e+07	20175060	0.95	1.723	0.171
RHOG	P84096	Rho-related GTP-binding protein RhoG [OS=Mus musculus]	[131-146]	[K].EQGQAPITPQQGQALA.[K]	161469	137237	172437	296946	0.85	1.722	0.462
FUS	P56959	RNA-binding protein FUS [OS=Mus musculus]	[421-433]	[K].CPNPTCENMNFSW.[R]	163258	139691	201587	346882	0.856	1.721	0.403
SPTBN1	Q62261	Spectrin beta chain, non-erythrocytic 1 [OS=Mus musculus]	[2140-2156]	[R].MAGTMETSEMVNGAAEQ.[R]	2.80738e+06	483999	1.37185e+06	2357948	0.172	1.719	0.205
DHRS7B	Q99J47	Dehydrogenase/reductase SDR family member 7B [OS=Mus musculus]	[266-279]	[R].SAAEVAQDVFDAVG.[K]	723125	657749	827746	1.42201e+06	0.91	1.718	0.463
CS	Q9CZU6	citrate synthase, mitochondrial [OS=Mus musculus]	[58-72]	[K].TVVGQITVDMMYGGM.[R]	215641	706238	363256	622238	3.275	1.713	1.135
CHMP2A	Q9DB34	charged multivesicular body protein 2a [OS=Mus musculus]	[204-214]	[S].ALADADADLEE.[R]	353298	454137	160015	274049	1.285	1.713	1.657
SNX2	Q9CWK8	Sorting nexin-2 [OS=Mus musculus]	[270-282]	[R].AVNTQALSGAGIL.[R]	1.36341e+06	1.49869e+06	2.59281e+06	4.43023e+06	1.099	1.709	0.338
LRPPRC	Q6PB66	Leucine-rich PPR motif-containing protein, mitochondrial [OS=Mus musculus]	[67-75]	[R].DLQEEPAPV.[R]	2.16696e+06	2.76635e+06	4.12447e+06	7043141	1.277	1.708	0.393
HYOU1	Q9JKR6	Hypoxia up-regulated protein 1 [OS=Mus musculus]	[408-427]	[K].NINADEAAAMGAVYQAAALS.[K]	635414	448028	1.07869e+06	1.84188e+06	0.705	1.708	0.243
GRSF1	Q8C5Q4	G-rich sequence factor 1 [OS=Mus musculus]	[289-307]	[K].TGEAYVQFEEPEMANQALL.[K]	539726	443988	1.15538e+06	1.97232e+06	0.823	1.707	0.225
LRPPRC	Q6PB66	Leucine-rich PPR motif-containing protein, mitochondrial [OS=Mus musculus]	[244-257]	[R].AGDMENAENILTVM.[K]	423252	514649	607135	1.03493e+06	1.216	1.705	0.497
HSPD1	P63038	60 kDa heat shock protein, mitochondrial [OS=Mus musculus]	[61-81]	[R].TVIIEQSWGSPKVTKDGVTVA.[K]	43875	2.0268e+06	1.23842e+06	2.10594e+06	46.195	1.701	0.962
LAMB1	P02469	Laminin subunit beta-1 [OS=Mus musculus]	[1453-1462]	[L].SALAEVEQLS.[K]	6.6239e+06	3.60284e+06	2.05242e+06	3.487e+06	0.544	1.699	1.033
RNH1	Q91VI7	Ribonuclease inhibitor [OS=Mus musculus]	[49-58]	[Q].ANPALTELSL.[R]	684852	442987	285542	484442	0.647	1.697	0.914
ILDR2	B5TVM2	Immunoglobulin-like domain-containing receptor 2 [OS=Mus musculus]	[433-453]	[F].ATGVPAVSMDELAAFADSYGQ.[R]	2.77853e+06	1.25984e+06	1.26569e+06	2.14848e+06	0.453	1.697	0.586
GLUD1	P26443	Glutamate dehydrogenase 1, mitochondrial [OS=Mus musculus]	[366-385]	[K].VYEGSILEADCDILIPAASE.[K]	6.83995e+06	5.46862e+06	1.33441e+07	2.2602e+07	0.8	1.694	0.242
GPT2	Q8BGT5	Alanine aminotransferase 2 [OS=Mus musculus]	[25-35]	[H].SSAAAEASAAL.[K]	1.48068e+06	1.36422e+06	1.09035e+06	1845280	0.921	1.692	0.739
FLNA	Q8BTM8	Filamin-A [OS=Mus musculus]	[1737-1752]	[F].QVTALAGDQPTVQTPL.[R]	1.58308e+06	877353	902633	1.52549e+06	0.554	1.69	0.575
CCDC167	Q9D162	Coiled-coil domain-containing protein 167 [OS=Mus musculus]	[28-37]	[K].DLEAVTSQLY.[R]	67705.8	79305.7	223718	377964	1.171	1.689	0.21
TMOD3	Q9JHJ0	tropomodulin-3 [OS=Mus musculus]	[239-251]	[R].SNDPVAVAFADML.[K]	7198.03	56211.9	181904	306917	7.809	1.687	0.183
PPFIBP1	Q8C8U0	Liprin-beta-1 [OS=Mus musculus]	[843-857]	[R].DAMELPDYVLLTATA.[K]	696923	873438	958525	1.61659e+06	1.253	1.687	0.54
ATP6V1A	P50516	V-type proton ATPase catalytic subunit A [OS=Mus musculus]	[309-322]	[R].TALVANTSNMPVAA.[R]	998051	3.09028e+06	1.58771e+06	2.67841e+06	3.096	1.687	1.154
HSPD1	P63038	60 kDa heat shock protein, mitochondrial [OS=Mus musculus]	[430-445]	[R].AAVEEGIVLGGGCALL.[R]	5.64288e+07	6.72297e+07	1.23696e+08	2.08656e+08	1.191	1.687	0.322
CKAP4	Q8BMK4	Cytoskeleton-associated protein 4 [OS=Mus musculus]	[450-462]	[R].SLGETQLALSSDL.[K]	4.92108e+06	4.22555e+06	6.73622e+06	11357690	0.859	1.686	0.372
PPIF	Q99KR7	Peptidyl-prolyl cis-trans isomerase F, mitochondrial [OS=Mus musculus]	[140-158]	[L].SMANAGPNTNGSQFFICTI.[K]	3.0535e+06	3.64268e+06	4.40515e+06	7414765	1.193	1.683	0.491
ATP6V1C1	Q9Z1G3	V-type proton ATPase subunit C 1 [OS=Mus musculus]	[212-230]	[R].SSNVLSEDQDSYLCNVTLF.[R]	2.04136e+06	4.45083e+06	3.9471e+06	6.63851e+06	2.18	1.682	0.67
PTGIS	O35074	prostacyclin synthase [OS=Mus musculus]	[361-373]	[R].EVMADLALPMADG.[R]	405636	436879	823568	1.38453e+06	1.077	1.681	0.316
RAI14	Q9EP71	Ankycorbin [OS=Mus musculus]	[190-205]	[L].MLACETGSSNTVDALI.[K]	3.11707e+06	2.13323e+06	2.11121e+06	3.54934e+06	0.684	1.681	0.601
HSPA8	P63017	Heat shock cognate 71 kDa protein [OS=Mus musculus]	[142-154]	[N].AVVTVPAYFNDSQ.[R]	2.42191e+06	3.07205e+06	1.90953e+06	3.21053e+06	1.268	1.681	0.957
DDX19A	Q61655	ATP-dependent RNA helicase DDX19A [OS=Mus musculus]	[67-80]	[R].SNLVDNTNQVEVLQ.[R]	716999	453869	852471	1.43294e+06	0.633	1.681	0.317
NRAS	P08556	GTPase NRas [OS=Mus musculus]	[43-67]	[K].QVVIDGETCLLDILDTAGQEEYSAM.[R]	144251	163363	202164	339640	1.132	1.68	0.481
AIFM1	Q9Z0X1	Apoptosis-inducing factor 1, mitochondrial [OS=Mus musculus]	[408-420]	[K].TGGLEIDSDFGGF.[R]	967081	942347	1.7588e+06	2.95267e+06	0.974	1.679	0.319
PDE12	Q3TIU4	2',5'-phosphodiesterase 12 [OS=Mus musculus]	[182-194]	[K].LGVEFGDPASSVF.[R]	363857	310325	476273	799487	0.853	1.679	0.388
TMED1	Q3V009	Transmembrane emp24 domain-containing protein 1 [OS=Mus musculus]	[25-41]	[A].GPPPIQDGEFTFLLPAG.[R]	4.95875e+06	2.61755e+06	2.88149e+06	4.83303e+06	0.528	1.677	0.542
TJP1	P39447	Tight junction protein ZO-1 [OS=Mus musculus]	[1038-1047]	[L].AYEPQLPYIE.[K]	1.20754e+06	1.23637e+06	741732	1.24199e+06	1.024	1.674	0.995
PHLDB2	Q8K1N2	Pleckstrin homology-like domain family B member 2 [OS=Mus musculus]	[380-394]	[F].SCGSMELDDSDLESL.[R]	1.77622e+06	2.25779e+06	967486	1619428	1.271	1.674	1.394
HSPA8	P63017	Heat shock cognate 71 kDa protein [OS=Mus musculus]	[610-646]	[K].LYQSAGGMPGGMPGGFPGGGAPPSGGASSGPTIEEVD.[-]	369332	957586	858948	1437109	2.593	1.673	0.666
AFDN	Q9QZQ1	Afadin [OS=Mus musculus]	[316-329]	[K].EIILDDDECPLQIF.[R]	710222	339245	671787	1122228	0.478	1.671	0.302
HSPA5	P20029	78 kDa glucose-regulated protein [OS=Mus musculus]	[103-118]	[R].TWNDPSVQQDIKFLPF.[K]	4484.61	333186	422057	703984	74.295	1.668	0.473
NARS	Q8BP47	Asparagine--tRNA ligase, cytoplasmic [OS=Mus musculus]	[437-449]	[R].LMTDTINEPILLC.[R]	424419	175244	716714	1.19319e+06	0.413	1.665	0.147
HSPE1	Q64433	10 kDa heat shock protein, mitochondrial [OS=Mus musculus]	[41-53]	[K].VLQATVVAVGSGG.[K]	2.08845e+06	1.54115e+06	4.53194e+06	7542580	0.738	1.664	0.204
CTNND1	P30999	Catenin delta-1 [OS=Mus musculus]	[288-305]	[R].SMGYDDLDYGMMSDYGTA.[R]	147632	85268.6	285716	475314	0.578	1.664	0.179
STX12	Q9ER00	Syntaxin-12 [OS=Mus musculus]	[21-34]	[R].DFNSIIQTCSGNIQ.[R]	5.70875e+06	5.03688e+06	1.40369e+07	23311400	0.882	1.661	0.216
EDC4	Q3UJB9	Enhancer of mRNA-decapping protein 4 [OS=Mus musculus]	[790-808]	[R].QGPELGSQLGLDGGPGDGD.[R]	1.21965e+06	672887	937935	1.55624e+06	0.552	1.659	0.432
PHB	P67778	Prohibitin [OS=Mus musculus]	[257-272]	[N].ITYLPAGQSVLLQLPQ.[-]	1.01532e+06	990800	897435	1.48887e+06	0.976	1.659	0.665
GSTP1	P19157	Glutathione S-transferase P 1 [OS=Mus musculus]	[86-100]	[R].EAAQMDMVNDGVEDL.[R]	214120	204855	380141	629972	0.957	1.657	0.325
GARS	Q9CZD3	Glycine--tRNA ligase [OS=Mus musculus]	[687-696]	[R].AEVSELPNVV.[R]	531154	645227	782986	1.29708e+06	1.215	1.657	0.497
CYB5R3	Q9DCN2	NADH-cytochrome b5 reductase 3 [OS=Mus musculus]	[174-191]	[K].SVGMIAGGTGITPMLQVI.[R]	555883	364293	1.06418e+06	1.76188e+06	0.655	1.656	0.207
NSF	P46460	Vesicle-fusing ATPase [OS=Mus musculus]	[556-565]	[K].IAEESNFPFI.[K]	204630	207049	385704	638041	1.012	1.654	0.325
PLXNB2	B2RXS4	Plexin-B2 [OS=Mus musculus]	[1565-1581]	[K].VGVSQQPEDSQQDLPGE.[R]	341819	409985	558651	923708	1.199	1.653	0.444
FDXR	Q61578	NADPH:adrenodoxin oxidoreductase, mitochondrial [OS=Mus musculus]	[316-324]	[Q].QVLPTPDGQ.[R]	990212	615242	765328	1263472	0.621	1.651	0.487
POGZ	Q8BZH4	Pogo transposable element with ZNF domain [OS=Mus musculus]	[696-730]	[R].TVPVSSNDAPSGTLQEAAALTSTDPLPVFLYPPVQ.[R]	190682	185800	188128	310431	0.974	1.65	0.599
ACAA1A	Q921H8	3-ketoacyl-CoA thiolase A, peroxisomal [OS=Mus musculus]	[128-137]	[L].QAVANIAGGI.[R]	841542	314072	316334	520491	0.373	1.645	0.603
SLC25A3	Q8VEM8	Phosphate carrier protein, mitochondrial [OS=Mus musculus]	[185-195]	[R].IQTQPGYANTL.[R]	1.26004e+07	1.67124e+07	2.33914e+07	38462040	1.326	1.644	0.435
HSPA8	P63017	Heat shock cognate 71 kDa protein [OS=Mus musculus]	[138-154]	[K].TVTNAVVTVPAYFNDSQ.[R]	1.39446e+06	1.83292e+06	2.9824e+06	4.89002e+06	1.314	1.64	0.375
NDUFS3	Q9DCT2	NADH dehydrogenase [ubiquinone] iron-sulfur protein 3, mitochondrial [OS=Mus musculus]	[218-229]	[R].VVAEPVELAQEF.[R]	1.17005e+06	1.75411e+06	3.10959e+06	5.10094e+06	1.499	1.64	0.344
UQCRC1	Q9CZ13	Cytochrome b-c1 complex subunit 1, mitochondrial [OS=Mus musculus]	[193-208]	[F].QGTPLAQAVEGPSENV.[R]	468890	323858	495315	812230	0.691	1.64	0.399
SPTBN1	Q62261	Spectrin beta chain, non-erythrocytic 1 [OS=Mus musculus]	[1123-1140]	[R].DMGEMVTQGQTDAQYMFL.[R]	283492	382992	197240	322806	1.351	1.637	1.186
FLNA	Q8BTM8	Filamin-A [OS=Mus musculus]	[1492-1514]	[K].GLVEPVDVVDNADGTQTVNYVPS.[R]	3.93546e+06	4.19927e+06	1.05567e+07	17280794	1.067	1.637	0.243
TSFM	Q9CZR8	Elongation factor Ts, mitochondrial [OS=Mus musculus]	[282-310]	[R].MLPQPYLLDPSITLGQYVQPQGVTVVDFV.[R]	798435	1.11305e+06	1.39378e+06	2279611	1.394	1.636	0.488
TOMM40	Q9QYA2	Mitochondrial import receptor subunit TOM40 homolog [OS=Mus musculus]	[7-51]	[A].ASSPPAGPPPPPTPSLVGLPPPPPSPPGFTLPPLGGGLGTGSSTG.[R]	3.55842e+07	2.32307e+07	2.42889e+07	3.9732e+07	0.653	1.636	0.585
DLAT	Q8BMF4	Dihydrolipoyllysine-residue acetyltransferase component of pyruvate dehydrogenase complex, mitochondrial [OS=Mus musculus]	[218-235]	[H].MQIVLPALSPTMTMGTVQ.[R]	445448	234393	367921	601262	0.526	1.634	0.39
VDAC1	Q60932	Isoform Mt-VDAC1 of Voltage-dependent anion-selective channel protein 1 [OS=Mus musculus]	[237-251]	[K].VNNSSLIGLGYTQTL.[K]	7.76303e+06	5.90099e+06	1.02159e+07	16690470	0.76	1.634	0.354
TNKS1BP1	P58871	182 kDa tankyrase-1-binding protein [OS=Mus musculus]	[83-93]	[N].MLAGPQPYGVS.[K]	403204	764558	356298	581501	1.896	1.632	1.315
STX12	Q9ER00	Syntaxin-12 [OS=Mus musculus]	[83-96]	[K].ELGSLPLPLSASEQ.[R]	161710	159280	515295	840355	0.985	1.631	0.19
CDC42EP1	Q91W92	Cdc42 effector protein 1 [OS=Mus musculus]	[119-136]	[N].AISLPQLNQATYDSLVMG.[K]	638489	479868	358354	584603	0.752	1.631	0.821
TXNDC5	Q91W90	Thioredoxin domain-containing protein 5 [OS=Mus musculus]	[105-119]	[K].VDCTADSDVCSAQGV.[R]	509465	431149	731031	1191617	0.846	1.63	0.362
ZDHHC5	Q8VDZ4	Palmitoyltransferase ZDHHC5 [OS=Mus musculus]	[679-696]	[K].SIGSASPGPGQPPLSSPT.[R]	290959	450040	670175	1091356	1.547	1.628	0.412
LAMA5	Q61001	Laminin subunit alpha-5 [OS=Mus musculus]	[2938-2956]	[K].ATGDPWLTDGSYLDGSGFA.[R]	317680	327015	211070	343660	1.029	1.628	0.952
FN1	P11276	fibronectin [OS=Mus musculus]	[1771-1782]	[P].DGEDDTAELQGL.[R]	400693	298400	231283	376373	0.745	1.627	0.793
TUFM	Q8BFR5	elongation factor Tu, mitochondrial [OS=Mus musculus]	[239-251]	[K].LLDAVDTYIPVPT.[R]	1.40149e+06	1.2858e+06	2.3412e+06	3809814	0.917	1.627	0.337
SCAMP3	O35609	Secretory carrier-associated membrane protein 3 [OS=Mus musculus]	[36-46]	[Y].ATLDVYNPFEN.[R]	3.19464e+07	3.11595e+07	2.46496e+07	40078924	0.975	1.626	0.777
ATP5A1	Q03265	ATP synthase subunit alpha, mitochondrial [OS=Mus musculus]	[92-102]	[Q].AEEMVEFSSGL.[K]	1.45254e+06	1.02778e+06	1.12908e+06	1.83267e+06	0.708	1.623	0.561
HSPA8	P63017	Heat shock cognate 71 kDa protein [OS=Mus musculus]	[113-125]	[K].SFYPEEVSSMVLT.[K]	962500	772307	2.0676e+06	3.35581e+06	0.802	1.623	0.23
RACGAP1	Q9WVM1	Rac GTPase-activating protein 1 [OS=Mus musculus]	[569-583]	[K].VSLLGPVTTPEFQLV.[K]	661169	614257	1.1256e+06	1.82205e+06	0.929	1.619	0.337
CTTN	Q60598	Src substrate cortactin [OS=Mus musculus]	[321-335]	[N].ASTFEEVVQVPSAYQ.[K]	413667	648976	268261	434127	1.569	1.618	1.495
LAP3	Q9CPY7	cytosol aminopeptidase [OS=Mus musculus]	[203-213]	[L].MESPANEMTPT.[R]	597433	244815	271853	439617	0.41	1.617	0.557
ATP6V1C1	Q9Z1G3	V-type proton ATPase subunit C 1 [OS=Mus musculus]	[217-230]	[L].SEDQDSYLCNVTLF.[R]	712289	1.09949e+06	633582	1.02471e+06	1.544	1.617	1.073
MRPL15	Q9CPR5	39S ribosomal protein L15, mitochondrial [OS=Mus musculus]	[64-75]	[R].LGFEGGQTPFYI.[R]	136729	164808	309421	499761	1.205	1.615	0.33
VARS	Q9Z1Q9	Valine--tRNA ligase [OS=Mus musculus]	[681-693]	[R].CGEMAQAASAAVT.[R]	283344	120656	217726	351457	0.426	1.614	0.343
CCT8	P42932	T-complex protein 1 subunit theta [OS=Mus musculus]	[422-438]	[K].QITSYGETCPGLEQYAI.[K]	371629	316415	1.31537e+06	2.12124e+06	0.851	1.613	0.149
ACSF2	Q8VCW8	Acyl-CoA synthetase family member 2, mitochondrial [OS=Mus musculus]	[491-503]	[R].TGDIALMDEQGFC.[K]	239067	185608	498693	804050	0.776	1.612	0.231
SUCLG1	Q9WUM5	Succinate--CoA ligase [ADP/GDP-forming] subunit alpha, mitochondrial [OS=Mus musculus]	[167-181]	[R].LIGPNCPGVINPGEC.[K]	473453	602190	1.19795e+06	1.93043e+06	1.272	1.611	0.312
ACTR3	Q99JY9	actin-related protein 3 [OS=Mus musculus]	[111-122]	[F].LLTEPPLNTPEN.[R]	408930	381870	601791	967433	0.934	1.608	0.395
ALDOA	P05064	fructose-bisphosphate aldolase A [OS=Mus musculus]	[244-257]	[K].FSNEEIAMATVTAL.[R]	761849	805863	800325	1.2851e+06	1.058	1.606	0.627
CKAP4	Q8BMK4	Cytoskeleton-associated protein 4 [OS=Mus musculus]	[145-155]	[L].QATFGTFESLL.[R]	7.76971e+06	5.82215e+06	5.85397e+06	9401725	0.749	1.606	0.619
SPTBN1	Q62261	Spectrin beta chain, non-erythrocytic 1 [OS=Mus musculus]	[977-995]	[K].VIESTQDLGNDLAGVMALQ.[R]	2.19271e+06	1.49741e+06	3.03738e+06	4.86837e+06	0.683	1.603	0.308
VAPB	Q9QY76	vesicle-associated membrane protein-associated protein B [OS=Mus musculus]	[92-106]	[Q].SMFAPPDTSDMEAVW.[K]	6.98201e+06	5.73851e+06	5.12779e+06	8212355	0.822	1.602	0.699
ATP5C1	Q91VR2	ATP synthase subunit gamma, mitochondrial [OS=Mus musculus]	[286-298]	[K].ELIEIISGAAALD.[-]	169180	265098	589500	944653	1.567	1.602	0.281
PHLDB1	Q6PDH0	pleckstrin homology-like domain family B member 1 [OS=Mus musculus]	[983-1005]	[R].SGPLPSSSGSSSSSSQLSVATLG.[R]	217275	255637	234667	375656	1.177	1.601	0.681
PDIA4	P08003	Protein disulfide-isomerase A4 [OS=Mus musculus]	[364-383]	[R].FHVMDVQGSTEASAIKDYVV.[K]	20615.4	332115	277935	444831	16.11	1.6	0.747
ATP6V1A	P50516	V-type proton ATPase catalytic subunit A [OS=Mus musculus]	[366-380]	[L].AEMPADSGYPAYLGA.[R]	1.24096e+06	2.14949e+06	1.57562e+06	2.51952e+06	1.732	1.599	0.853
HYOU1	Q9JKR6	Hypoxia up-regulated protein 1 [OS=Mus musculus]	[695-717]	[K].MVEEIGVELAVLDLPDLPEDELA.[R]	630035	819375	1.52714e+06	2.44258e+06	1.301	1.599	0.335
HSPA5	P20029	78 kDa glucose-regulated protein [OS=Mus musculus]	[140-152]	[K].TFAPEEISAMVLT.[K]	1.86773e+07	2.41738e+07	3.92963e+07	62780742	1.294	1.598	0.385
GAPDH	P16858	glyceraldehyde-3-phosphate dehydrogenase [OS=Mus musculus]	[308-320]	[K].LISWYDNEYGYSN.[R]	2.81121e+06	2.61148e+06	8.91417e+06	14246888	0.929	1.598	0.183
LAMC1	P02468	Laminin subunit gamma-1 [OS=Mus musculus]	[1268-1285]	[A].SVAQLTPVDSEALENEAN.[K]	2.91856e+06	2.28586e+06	1.92447e+06	3075342	0.783	1.598	0.743
CLPTM1	Q8VBZ3	cleft lip and palate transmembrane protein 1 homolog [OS=Mus musculus]	[2-32]	[M].AAAQEADGAGSAVVAAGGGSSGQVTSNGSIG.[R]	1.27127e+06	564481	451813	721465	0.444	1.597	0.782
PTPN13	Q64512	Tyrosine-protein phosphatase non-receptor type 13 [OS=Mus musculus]	[408-423]	[F].SISSESPSVISSESDF.[R]	1.0913e+06	818958	732420	1.16907e+06	0.75	1.596	0.701
ETFA	Q99LC5	Electron transfer flavoprotein subunit alpha, mitochondrial [OS=Mus musculus]	[250-267]	[R].AAVDAGFVPNDMQVGQTG.[K]	1.75927e+06	1.39632e+06	3.92529e+06	6.24747e+06	0.794	1.592	0.224
MYH9	Q8VDD5	Myosin-9 [OS=Mus musculus]	[328-340]	[R].IMGIPEDEQMGLL.[R]	432131	608454	864447	1.37627e+06	1.408	1.592	0.442
FLNB	Q80X90	Filamin-B [OS=Mus musculus]	[700-711]	[R].MDGTYACSYTPL.[K]	194672	329279	401365	638419	1.691	1.591	0.516
PHB	P67778	Prohibitin [OS=Mus musculus]	[264-272]	[G].QSVLLQLPQ.[-]	351541	320111	242886	386327	0.911	1.591	0.829
ACADS	Q07417	Short-chain specific acyl-CoA dehydrogenase, mitochondrial [OS=Mus musculus]	[52-61]	[K].ELVPIAAQLD.[R]	119838	131266	245927	391122	1.095	1.59	0.336
UQCRFS1	Q9CR68	cytochrome b-c1 complex subunit Rieske, mitochondrial [OS=Mus musculus]	[183-195]	[K].EIDQEAAVEVSQL.[R]	941687	1.14577e+06	2.56002e+06	4064859	1.217	1.588	0.282
LONP1	Q8CGK3	Lon protease homolog, mitochondrial [OS=Mus musculus]	[894-905]	[R].AGVTCIILPAEN.[R]	557700	571842	1.13335e+06	1.79565e+06	1.025	1.584	0.318
AMACR	O09174	alpha-methylacyl-CoA racemase [OS=Mus musculus]	[208-222]	[R].GQNILDGGAPFYTTY.[K]	390509	283885	342403	541935	0.727	1.583	0.524
FARP1	F8VPU2	FERM, RhoGEF and pleckstrin domain-containing protein 1 [OS=Mus musculus]	[486-508]	[L].SINSQGGAAPANVTLSPNLSPDN.[K]	695627	590204	491132	776281	0.848	1.581	0.76
EPHB1	Q8CBF3	Ephrin type-B receptor 1 [OS=Mus musculus]	[624-634]	[EK].VIGAGEFGEVY.[K]	317857	354677	654145	1.03429e+06	1.116	1.581	0.343
MCM3	P25206	DNA replication licensing factor mcm3 [OS=Mus musculus]	[636-654]	[K].TVDLQDAEEAVELVQYAYF.[K]	57962.8	44679.8	137050	216221	0.771	1.578	0.207
NDUFAF7	Q9CWG8	Protein arginine methyltransferase NDUFAF7, mitochondrial [OS=Mus musculus]	[422-436]	[K].TPSSSVAGFDELVWQ.[-]	1.13056e+06	512146	614188	967338	0.453	1.575	0.529
ACAD8	Q9D7B6	Isobutyryl-CoA dehydrogenase, mitochondrial [OS=Mus musculus]	[243-255]	[R].AVIFEDCAVPVAN.[R]	294523	221604	519880	818363	0.752	1.574	0.271
MYH9	Q8VDD5	Myosin-9 [OS=Mus musculus]	[941-958]	[K].MQQNIQELEEQLEEEESA.[R]	3.64863e+06	3.93677e+06	5.5192e+06	8.68627e+06	1.079	1.574	0.453
NDUFS1	Q91VD9	NADH-ubiquinone oxidoreductase 75 kDa subunit, mitochondrial [OS=Mus musculus]	[608-616]	[K].VAVTPPGLA.[R]	829039	882583	1.5363e+06	2417588	1.065	1.574	0.365
UQCRC1	Q9CZ13	Cytochrome b-c1 complex subunit 1, mitochondrial [OS=Mus musculus]	[44-57]	[Q].SVPETQVSILDNGL.[R]	2.81939e+06	2.649e+06	2.03056e+06	3.19565e+06	0.94	1.574	0.829
WWC2	Q6NXJ0	Protein WWC2 [OS=Mus musculus]	[844-862]	[R].SQQPMLDPIDLDAVSALLA.[R]	67855.3	47200.3	90242.6	141917	0.696	1.573	0.333
ALDH2	P47738	Aldehyde dehydrogenase, mitochondrial [OS=Mus musculus]	[358-369]	[R].TEQGPQVDETQF.[K]	351484	552273	1.20774e+06	1.89998e+06	1.571	1.573	0.291
MARCH5	Q3KNM2	E3 ubiquitin-protein ligase MARCH5 [OS=Mus musculus]	[2-11]	[M].PDQALQQMLD.[R]	3.50553e+06	1.69203e+06	2.59303e+06	4075192	0.483	1.572	0.415
ACADL	P51174	Long-chain specific acyl-CoA dehydrogenase, mitochondrial [OS=Mus musculus]	[255-266]	[K].AQDTAELFFEDV.[R]	298964	318821	457688	716349	1.066	1.565	0.445
SPTBN1	Q62261	Spectrin beta chain, non-erythrocytic 1 [OS=Mus musculus]	[1548-1563]	[R].SQNIITDSSSLNAEAI.[R]	6.24505e+06	5.085e+06	6.88983e+06	10753205	0.814	1.561	0.473
BCKDHA	P50136	2-oxoisovalerate dehydrogenase subunit alpha, mitochondrial [OS=Mus musculus]	[314-328]	[R].AVAENQPFLIEAMTY.[R]	584475	550630	421296	656725	0.942	1.559	0.838
APOA1BP	Q8K4Z3	NAD(P)H-hydrate epimerase [OS=Mus musculus]	[266-279]	[Y].QLNLPSYPDTECVY.[R]	1.54328e+06	1.45917e+06	3.49234e+06	5440630	0.945	1.558	0.268
NOTCH2	O35516	Neurogenic locus notch homolog protein 2 [OS=Mus musculus]	[2325-2345]	[Q].SSCPPAVAGPLPSMYQIPEMP.[R]	365639	222668	379964	592146	0.609	1.558	0.376
BMPR2	O35607	Bone morphogenetic protein receptor type-2 [OS=Mus musculus]	[990-1006]	[W].VISTEPLDCEVNNNGSD.[R]	1.34315e+06	967232	1.05354e+06	1.63957e+06	0.72	1.556	0.59
ECHS1	Q8BH95	Enoyl-CoA hydratase, mitochondrial [OS=Mus musculus]	[44-53]	[K].NSSVGLIQLN.[R]	3.07349e+06	3.63743e+06	6.53965e+06	10151873	1.183	1.552	0.358
LAMB1	P02469	Laminin subunit beta-1 [OS=Mus musculus]	[1509-1529]	[R].NFLTEDSADLDSIEAVANEVL.[K]	100431	94493.4	157932	245042	0.941	1.552	0.386
HSPD1	P63038	60 kDa heat shock protein, mitochondrial [OS=Mus musculus]	[61-71]	[R].TVIIEQSWGSP.[K]	3.47944e+07	4.14662e+07	6.45686e+07	100187862	1.192	1.552	0.414
CDC5L	Q6A068	Cell division cycle 5-like protein [OS=Mus musculus]	[207-217]	[R].GVDYNAEIPFE.[K]	241781	322359	391028	606769	1.333	1.552	0.531
MDH2	P08249	Malate dehydrogenase, mitochondrial [OS=Mus musculus]	[315-323]	[K].MIAEAIPEL.[K]	2.10962e+06	1.49248e+06	5.85962e+06	9090234	0.707	1.551	0.164
ATP5A1	Q03265	ATP synthase subunit alpha, mitochondrial [OS=Mus musculus]	[134-148]	[R].TGAIVDVPVGEELLG.[R]	1.503e+07	1.64513e+07	2.34614e+07	3.63697e+07	1.095	1.55	0.452
PPIA	P17742	peptidyl-prolyl cis-trans isomerase A [OS=Mus musculus]	[99-117]	[L].SMANAGPNTNGSQFFICTA.[K]	3.39737e+07	1.81756e+07	2.66188e+07	4.12703e+07	0.535	1.55	0.44
HSPG2	Q05793	Basement membrane-specific heparan sulfate proteoglycan core protein [OS=Mus musculus]	[2699-2731]	[F].AQVLVQGSSSNLPDTSIPGGSTPTVQVTPQLET.[R]	5.65993e+06	3.61936e+06	1.8639e+06	2.88962e+06	0.639	1.55	1.253
GNS	Q8BFR4	N-acetylglucosamine-6-sulfatase [OS=Mus musculus]	[44-59]	[L].LLTDDQDAELGGMTPL.[K]	2.79963e+06	2.71162e+06	2.60169e+06	4.03315e+06	0.969	1.55	0.672
RRBP1	Q99PL5	Ribosome-binding protein 1 [OS=Mus musculus]	[985-999]	[R].TLQEQLENGPNTQLA.[R]	2.21622e+06	1.31078e+06	3.86172e+06	5.98077e+06	0.591	1.549	0.219
NDUFS7	Q9DC70	NADH dehydrogenase [ubiquinone] iron-sulfur protein 7, mitochondrial [OS=Mus musculus]	[35-52]	[E].GPSPSPSPSLSSTQSAVS.[K]	5.66116e+06	4.61712e+06	2.52055e+06	3.90388e+06	0.816	1.549	1.183
DDX5	Q61656	probable ATP-dependent RNA helicase DDX5 [OS=Mus musculus]	[438-450]	[K].TGTAYTFFTPNNI.[K]	2.39291e+06	1.6435e+06	2.82464e+06	4.37444e+06	0.687	1.549	0.376
HSP90AB1	P11499	Heat shock protein HSP 90-beta [OS=Mus musculus]	[686-718]	[K].LGLGIDEDEVTAEEPSAAVPDEIPPLEGDEDAS.[R]	2.29793e+06	3.18528e+06	3.82454e+06	5.919e+06	1.386	1.548	0.538
OAT	P29758	Ornithine aminotransferase, mitochondrial [OS=Mus musculus]	[202-216]	[M].PGFETIPYNDLPALE.[R]	1.04024e+06	962552	510231	789061	0.925	1.546	1.22
FN1	P11276	fibronectin [OS=Mus musculus]	[1957-1969]	[R].SYTITGLQPGTDY.[K]	8.27811e+06	5.91928e+06	1.44486e+07	22344190	0.715	1.546	0.265
UQCRC2	Q9DB77	Cytochrome b-c1 complex subunit 2, mitochondrial [OS=Mus musculus]	[24-41]	[K].TSAAPGGVPLQPQDLEFT.[K]	3.58317e+06	3.87359e+06	5.34701e+06	8264049	1.081	1.546	0.469
HSP90B1	P08113	Endoplasmin [OS=Mus musculus]	[647-659]	[A].LVASQYGWSGNME.[R]	1.53335e+07	1.07312e+07	9.6081e+06	14846897	0.7	1.545	0.723
AEBP1	Q640N1	Adipocyte enhancer-binding protein 1 [OS=Mus musculus]	[196-214]	[R].DTPFPNAWQGQGEETQVEA.[K]	3.35676e+06	2.5108e+06	4.49166e+06	6940720	0.748	1.545	0.362
LIMA1	Q9ERG0	LIM domain and actin-binding protein 1 [OS=Mus musculus]	[615-631]	[W].SESEQSEEFGGGIATME.[R]	2.74996e+06	3.29406e+06	1.2306e+06	1.8982e+06	1.198	1.543	1.735
EGFR	Q01279	epidermal growth factor receptor [OS=Mus musculus]	[1002-1032]	[R].ALMDEEDMEDVVDADEYLIPQQGFFNSPSTS.[R]	28857.9	4976.78	307910	475071	0.172	1.543	0.01
ATP5O	Q9DB20	ATP synthase subunit O, mitochondrial [OS=Mus musculus]	[177-187]	[K].TDPSIMGGMIV.[R]	1.56454e+06	1.23067e+06	4.0549e+06	6253486	0.787	1.542	0.197
HSP90B1	P08113	Endoplasmin [OS=Mus musculus]	[646-659]	[C].ALVASQYGWSGNME.[R]	1.15259e+08	6.88478e+07	6.95633e+07	1.07232e+08	0.597	1.541	0.642
ABCB10	Q9JI39	ATP-binding cassette sub-family B member 10, mitochondrial [OS=Mus musculus]	[571-581]	[R].AAEVANAAEFI.[R]	128431	154302	183846	283063	1.201	1.54	0.545
CYC1	Q9D0M3	Cytochrome c1, heme protein, mitochondrial [OS=Mus musculus]	[187-201]	[R].AANNGALPPDLSYIV.[R]	386420	582695	584241	899439	1.508	1.539	0.648
ARHGEF17	Q80U35	Rho guanine nucleotide exchange factor 17 [OS=Mus musculus]	[969-984]	[M].SVGPPVAAPEPVGFPV.[R]	729449	18895.2	504112	776070	0.026	1.539	0.024
FPGS	P48760	Folylpolyglutamate synthase, mitochondrial [OS=Mus musculus]	[34-49]	[S].AWPAPQEPGMEYQDAV.[R]	384719	163549	206533	317375	0.425	1.537	0.515
CORO1B	Q9WUM3	Coronin-1B [OS=Mus musculus]	[373-392]	[A].ALEAEDWVSGQDANPILISL.[R]	1.87677e+06	1.97493e+06	846540	1.30074e+06	1.052	1.537	1.518
RACGAP1	Q9WVM1	Rac GTPase-activating protein 1 [OS=Mus musculus]	[202-218]	[K].TCSIGSTVDQANESIVA.[K]	1.24493e+06	1.36365e+06	2.64844e+06	4.06711e+06	1.095	1.536	0.335
CLPP	O88696	ATP-dependent Clp protease proteolytic subunit, mitochondrial [OS=Mus musculus]	[211-221]	[K].QSLQVIESAME.[R]	385079	335183	574303	881946	0.87	1.536	0.38
CTNNA1	P26231	Catenin alpha-1 [OS=Mus musculus]	[587-615]	[R].FTEQVEAAVEALSSDPAQPMDENEFIDAS.[R]	4.23058e+06	2.10619e+06	7.08968e+06	1.08782e+07	0.498	1.534	0.194
SLC25A4	P48962	ADP/ATP translocase 1 [OS=Mus musculus]	[246-258]	[K].GADIMYTGTLDCW.[R]	515789	408769	1.30595e+06	2.00391e+06	0.793	1.534	0.204
FLNC	Q8VHX6	Filamin-C [OS=Mus musculus]	[560-573]	[R].SPFEVQVSPEAGAQ.[K]	361516	399148	759960	1.16403e+06	1.104	1.532	0.343
FDXR	Q61578	NADPH:adrenodoxin oxidoreductase, mitochondrial [OS=Mus musculus]	[345-365]	[R].AVPTGDVEDLPCGLLLSSVGY.[K]	612058	1.21596e+06	3.01016e+06	4.60617e+06	1.987	1.53	0.264
ATP5B	P56480	ATP synthase subunit beta, mitochondrial [OS=Mus musculus]	[144-154]	[R].IMNVIGEPIDE.[R]	1.45509e+07	1.00917e+07	2.16408e+07	33078448	0.694	1.529	0.305
PDHB	Q9D051	Pyruvate dehydrogenase E1 component subunit beta, mitochondrial [OS=Mus musculus]	[309-323]	[R].IMEGPAFNFLDAPAV.[R]	2.13531e+06	3.07099e+06	4.50688e+06	6890363	1.438	1.529	0.446
RAB7	P51150	ras-related protein Rab-7a [OS=Mus musculus]	[147-156]	[K].NNIPYFETSA.[K]	2.02845e+06	2.09076e+06	4.17946e+06	6.37727e+06	1.031	1.526	0.328
CCT4	P80315	T-complex protein 1 subunit delta [OS=Mus musculus]	[420-434]	[R].ALIAGGGAPEIELAL.[R]	405987	11271.1	713112	1086635	0.028	1.524	0.01
UQCRC1	Q9CZ13	Cytochrome b-c1 complex subunit 1, mitochondrial [OS=Mus musculus]	[35-57]	[G].TATFAQALQSVPETQVSILDNGL.[R]	2.66431e+07	1.63316e+07	1.42721e+07	2.17294e+07	0.613	1.523	0.752
LAMC1	P02468	Laminin subunit gamma-1 [OS=Mus musculus]	[1270-1285]	[V].AQLTPVDSEALENEAN.[K]	663875	523738	373198	568124	0.789	1.522	0.922
TSFM	Q9CZR8	Elongation factor Ts, mitochondrial [OS=Mus musculus]	[312-324]	[R].FECGEDEQVAEAE.[-]	484697	603072	1.05638e+06	1.60543e+06	1.244	1.52	0.376
DDAH2	Q99LD8	N(G),N(G)-dimethylarginine dimethylaminohydrolase 2 [OS=Mus musculus]	[59-89]	[L].QLLELPPEESLPLGPLLGDTAVIQGDTALIT.[R]	622396	237267	335638	510165	0.381	1.52	0.465
HYOU1	Q9JKR6	Hypoxia up-regulated protein 1 [OS=Mus musculus]	[705-717]	[A].VLDLPDLPEDELA.[R]	267627	291394	307568	467377	1.089	1.52	0.623
FLNB	Q80X90	Filamin-B [OS=Mus musculus]	[1191-1206]	[Y].AVTYVPLTAGMYTLTM.[K]	2.18523e+06	4.61473e+06	1.33468e+06	2.02827e+06	2.112	1.52	2.275
DDX5	Q61656	probable ATP-dependent RNA helicase DDX5 [OS=Mus musculus]	[536-558]	[Y].SAANYTNGSFGSNFVSAGIQTSF.[R]	403887	21428.4	239272	363594	0.053	1.52	0.059
IMPAD1	Q80V26	Inositol monophosphatase 3 [OS=Mus musculus]	[37-61]	[F].SLFGLGSEPAAGEAEVASDGGTVDL.[R]	97575.6	35258	224358	340713	0.361	1.519	0.103
GOT2	P05202	Aspartate aminotransferase, mitochondrial [OS=Mus musculus]	[36-51]	[H].VEMGPPDPILGVTEAF.[K]	1.86186e+06	958736	1.0904e+06	1.6518e+06	0.515	1.515	0.58
PDIA4	P08003	Protein disulfide-isomerase A4 [OS=Mus musculus]	[479-491]	[K].FAMEPEEFDSDTL.[R]	2.59095e+06	4.05895e+06	4.8601e+06	7.34817e+06	1.567	1.512	0.552
GNB1	P62874	Guanine nucleotide-binding protein G(I)/G(S)/G(T) subunit beta-1 [OS=Mus musculus]	[112-126]	[Y].VACGGLDNICSIYNL.[K]	1.63022e+06	695301	1.16954e+06	1.76728e+06	0.427	1.511	0.393
SMPD3	Q9JJY3	Sphingomyelin phosphodiesterase 3 [OS=Mus musculus]	[223-243]	[E].AANGPASGEQADGSLEDSCIV.[R]	1.52727e+06	1.31461e+06	889974	1.34393e+06	0.861	1.51	0.978
OXCT1	Q9D0K2	Succinyl-CoA:3-ketoacid coenzyme A transferase 1, mitochondrial [OS=Mus musculus]	[507-520]	[F].AVSPNLMPMQQIST.[-]	1.50317e+07	8.17405e+06	1.10283e+07	16653789	0.544	1.51	0.491
TAMM41	Q3TUH1	Phosphatidate cytidylyltransferase, mitochondrial [OS=Mus musculus]	[278-289]	[L].QVAQDPDCGDVV.[R]	181048	155430	69072.4	104029	0.859	1.506	1.494
SQSTM1	Q64337	sequestosome-1 [OS=Mus musculus]	[24-45]	[F].SFCFSPEPEAEAQAAAGPGPCE.[R]	291958	762972	560551	843704	2.613	1.505	0.904
PTGIS	O35074	prostacyclin synthase [OS=Mus musculus]	[335-350]	[K].ILDSMPVLDSVLNETL.[R]	319711	231675	677185	1.01814e+06	0.725	1.503	0.228
KPNB1	P70168	Importin subunit beta-1 [OS=Mus musculus]	[93-104]	[K].NYVLQTLGTETY.[R]	894733	1.00709e+06	1.57803e+06	2.36981e+06	1.126	1.502	0.425
MRPS2	Q924T2	28S ribosomal protein S2, mitochondrial [OS=Mus musculus]	[212-247]	[K].MNIPTVGIVDTNCNPCLITYPIPGNDDSPQAIQLFC.[K]	194768	159328	400091	599574	0.818	1.499	0.266
ACAA2	Q8BWT1	3-ketoacyl-CoA thiolase, mitochondrial [OS=Mus musculus]	[279-304]	[R].VVGYFVSGCDPTIMGIGPVPAINGAL.[K]	71766.8	56677	348037	521185	0.79	1.497	0.109
SMPD3	Q9JJY3	Sphingomyelin phosphodiesterase 3 [OS=Mus musculus]	[127-139]	[F].ATANVCLLPDSLA.[R]	1.79282e+07	1.55007e+07	1.1008e+07	16479463	0.865	1.497	0.941
PDIA6	Q922R8	Protein disulfide-isomerase A6 [OS=Mus musculus]	[393-408]	[R].GSTAPVGGGSFPTITP.[R]	4.90831e+06	4.05399e+06	5.6375e+06	8441889	0.826	1.497	0.48
PCDHGA4	Q91XY4	Protocadherin gamma-A4 [OS=Mus musculus]	[852-875]	[L].ASASEAADGSSTLGGGAGTMGLSA.[R]	577404	529762	338088	506115	0.917	1.497	1.047
GOT2	P05202	Aspartate aminotransferase, mitochondrial [OS=Mus musculus]	[171-179]	[R].DAGMQLQGY.[R]	3.79461e+06	3.09619e+06	5.2431e+06	7839201	0.816	1.495	0.395
TMEM173	Q3TBT3	Stimulator of interferon genes protein [OS=Mus musculus]	[362-373]	[R].LLISGMDQPLPL.[R]	1.00391e+06	1.45148e+06	1.87534e+06	2.80188e+06	1.446	1.494	0.518
GLMP	Q9JHJ3	Glycosylated lysosomal membrane protein [OS=Mus musculus]	[233-250]	[F].GLEVATLGQGPDCPSVNE.[R]	1.55743e+06	991810	2.20308e+06	3.29184e+06	0.637	1.494	0.301
TFRC	Q62351	Transferrin receptor protein 1 [OS=Mus musculus]	[10-21]	[F].SNLFGGEPLSYT.[R]	1.06486e+07	1.18581e+07	9.71754e+06	14505628	1.114	1.493	0.817
CTNNB1	Q02248	Catenin beta-1 [OS=Mus musculus]	[436-448]	[K].MMVCQVGGIEALV.[R]	582143	835849	522398	779378	1.436	1.492	1.072
SLC9A1	Q61165	Sodium/hydrogen exchanger 1 [OS=Mus musculus]	[754-769]	[R].VTPEEEEEDEDGIIMI.[R]	312521	321034	944873	1408426	1.027	1.491	0.228
ANXA1	P10107	annexin A1 [OS=Mus musculus]	[59-70]	[K].GVDEATIIDILT.[K]	898268	929080	2.20912e+06	3.29376e+06	1.034	1.491	0.282
STOML2	Q99JB2	Stomatin-like protein 2, mitochondrial [OS=Mus musculus]	[151-170]	[R].ESLNANIVDAINQAADCWGI.[R]	236110	326504	679539	1.01315e+06	1.383	1.491	0.322
FLNB	Q80X90	Filamin-B [OS=Mus musculus]	[440-455]	[K].SPFGVQIGEACNPNAC.[R]	499193	567144	1.37926e+06	2.05492e+06	1.136	1.49	0.276
COQ9	Q8K1Z0	Ubiquinone biosynthesis protein COQ9, mitochondrial [OS=Mus musculus]	[287-303]	[K].STGEALVQGLMGAAVTL.[K]	724328	542898	1.41102e+06	2100304	0.75	1.489	0.258
MRPL39	Q9JKF7	39S ribosomal protein L39, mitochondrial [OS=Mus musculus]	[25-40]	[I].ATSPAAELSPTELTEM.[R]	895316	688386	715265	1.06411e+06	0.769	1.488	0.647
HSPA9	P38647	Stress-70 protein, mitochondrial [OS=Mus musculus]	[47-75]	[Y].ASEAIKGAVVGIDLGTTNSCVAVMEGKQA.[K]	43671.4	2.21751e+06	1.36608e+06	2.03292e+06	50.777	1.488	1.091
MAPRE1	Q61166	Microtubule-associated protein RP/EB family member 1 [OS=Mus musculus]	[223-240]	[R].NIELICQENEGENDPVLQ.[R]	157851	126727	339166	504631	0.803	1.488	0.251
FECH	P22315	Ferrochelatase, mitochondrial [OS=Mus musculus]	[72-89]	[L].MLNMGGPETLGEVQDFLQ.[R]	1.14476e+06	457154	447248	665119	0.399	1.487	0.687
HSP90B1	P08113	Endoplasmin [OS=Mus musculus]	[650-659]	[A].SQYGWSGNME.[R]	3.27737e+06	2.09034e+06	1.80197e+06	2.67965e+06	0.638	1.487	0.78
UNC5B	Q8K1S3	Netrin receptor UNC5B [OS=Mus musculus]	[484-516]	[K].VYNSSTIGSGSGLADGADLLGVLPPGTYPGDFS.[R]	169322	136822	125312	186247	0.808	1.486	0.735
HNRNPU	Q8VEK3	Heterogeneous nuclear ribonucleoprotein U [OS=Mus musculus]	[182-198]	[K].SSGPTSLFAVTVAPPGA.[R]	651506	498461	1.11322e+06	1.65397e+06	0.765	1.486	0.301
CNOT2	Q8C5L3	CCR4-NOT transcription complex subunit 2 [OS=Mus musculus]	[240-254]	[R].EGSGNPTPLINPLAG.[R]	87960	74999.3	207772	308810	0.853	1.486	0.243
NUP62	Q63850	nuclear pore glycoprotein p62 [OS=Mus musculus]	[240-260]	[L].SLPAPVTTAATPSAGTLGFSL.[K]	1.05487e+06	1.19802e+06	613913	911922	1.136	1.485	1.314
ETFB	Q9DCW4	electron transfer flavoprotein subunit beta [OS=Mus musculus]	[222-232]	[K].VSVISVEEPPQ.[R]	761401	1.23566e+06	2.1233e+06	3.15114e+06	1.623	1.484	0.392
MAZ	P56671	Myc-associated zinc finger protein [OS=Mus musculus]	[444-477]	[A].AAAAVVAAPPTAVGSLSGAEGVPVSSQPLPSQPW.[-]	98128.8	35242.7	12510.3	18551.1	0.359	1.483	1.9
MARK2	Q05512	Serine/threonine-protein kinase MARK2 [OS=Mus musculus]	[412-423]	[Q].AVPAIPTSNSYS.[K]	4.14404e+06	2.93468e+06	1.39763e+06	2.07282e+06	0.708	1.483	1.416
CTNND1	P30999	Catenin delta-1 [OS=Mus musculus]	[288-305]	[R].SMGYDDLDYGMMSDYGTA.[R]	196303	24279.8	372808	552692	0.124	1.483	0.044
DAP3	Q9ER88	28S ribosomal protein S29, mitochondrial [OS=Mus musculus]	[375-385]	[R].FLSNCNPEQLE.[R]	2.55359e+06	2.95263e+06	5.10975e+06	7525089	1.156	1.473	0.392
FN1	P11276	fibronectin [OS=Mus musculus]	[1652-1662]	[R].WLPSTSPVTGY.[R]	9.25908e+06	7.85979e+06	2.59998e+07	38281840	0.849	1.472	0.205
PCCA	Q91ZA3	Propionyl-CoA carboxylase alpha chain, mitochondrial [OS=Mus musculus]	[101-114]	[K].MADEAVCVGPAPTS.[K]	366269	31697.3	645176	948809	0.087	1.471	0.033
VCAM1	P29533	Vascular cell adhesion protein 1 [OS=Mus musculus]	[500-511]	[R].QSVQPLYVNVAP.[K]	897132	568763	1.41058e+06	2.07231e+06	0.634	1.469	0.274
CTNNA1	P26231	Catenin alpha-1 [OS=Mus musculus]	[166-177]	[R].NAGNEQDLGIQY.[K]	6.74912e+06	6.5629e+06	8.91447e+06	13092436	0.972	1.469	0.501
HSP90B1	P08113	Endoplasmin [OS=Mus musculus]	[648-659]	[L].VASQYGWSGNME.[R]	1.74654e+07	9.34659e+06	9.56005e+06	14024386	0.535	1.467	0.666
OAT	P29758	Ornithine aminotransferase, mitochondrial [OS=Mus musculus]	[33-45]	[K].TEQGPPSSEYIFE.[R]	583843	538466	814764	1.19469e+06	0.922	1.466	0.451
JAK1	P52332	Tyrosine-protein kinase JAK1 [OS=Mus musculus]	[724-734]	[R].EGIDSDIGPFI.[K]	196500	145320	259853	380973	0.74	1.466	0.381
MARK2	Q05512	Serine/threonine-protein kinase MARK2 [OS=Mus musculus]	[463-478]	[K].TTPAPSTNSVLSTSTN.[R]	866528	982107	1.57703e+06	2.30823e+06	1.133	1.464	0.425
EPS8	Q08509	Epidermal growth factor receptor kinase substrate 8 [OS=Mus musculus]	[571-587]	[R].NASGDSGFVPNNILDIM.[R]	578878	424116	1.09548e+06	1.60221e+06	0.733	1.463	0.265
ALDH1B1	Q9CZS1	Aldehyde dehydrogenase X, mitochondrial [OS=Mus musculus]	[26-39]	[A].ALPNPIPNPEICYN.[K]	801826	554807	602993	881536	0.692	1.462	0.629
PRDX5	P99029	Peroxiredoxin-5, mitochondrial [OS=Mus musculus]	[188-210]	[K].ALNVEPDGTGLTCSLAPNILSQL.[-]	1.54007e+06	1.51228e+06	1.86422e+06	2.72417e+06	0.982	1.461	0.555
LRP2	A2ARV4	Low-density lipoprotein receptor-related protein 2 [OS=Mus musculus]	[4049-4064]	[R].CAADGSPPLLLLPENV.[R]	141807	116860	322151	470812	0.824	1.461	0.248
HYOU1	Q9JKR6	Hypoxia up-regulated protein 1 [OS=Mus musculus]	[252-261]	[K].EAGMQPQLQI.[R]	1.03823e+06	621028	1.64834e+06	2.40771e+06	0.598	1.461	0.258
MDH2	P08249	Malate dehydrogenase, mitochondrial [OS=Mus musculus]	[79-90]	[K].GYLGPEQLPDCL.[K]	2.34152e+06	2.26581e+06	4.90717e+06	7169734	0.968	1.461	0.316
SCARB2	O35114	Lysosome membrane protein 2 [OS=Mus musculus]	[72-91]	[N].PEEILQGEIPLLEEVGPYTY.[R]	105894	134500	76577.4	111761	1.27	1.459	1.203
GOT2	P05202	Aspartate aminotransferase, mitochondrial [OS=Mus musculus]	[39-51]	[M].GPPDPILGVTEAF.[K]	645907	558317	416748	607526	0.864	1.458	0.919
MRPL45	Q9D0Q7	39S ribosomal protein L45, mitochondrial [OS=Mus musculus]	[79-95]	[L].ACTAGIFDPYVPPEGDA.[R]	8.41309e+06	7.73207e+06	5.26008e+06	7.66542e+06	0.919	1.457	1.009
DDX5	Q61656	probable ATP-dependent RNA helicase DDX5 [OS=Mus musculus]	[539-558]	[A].NYTNGSFGSNFVSAGIQTSF.[R]	754021	758225	401684	584788	1.006	1.456	1.297
ATP5B	P56480	ATP synthase subunit beta, mitochondrial [OS=Mus musculus]	[265-278]	[K].VALVYGQMNEPPGA.[R]	840609	1.03013e+06	1.28758e+06	1.87327e+06	1.225	1.455	0.55
HSPD1	P63038	60 kDa heat shock protein, mitochondrial [OS=Mus musculus]	[371-392]	[R].IQEITEQLDITTSEYEKEKLNE.[R]	36598.3	725257	1.47444e+06	2.14171e+06	19.817	1.453	0.339
PDIA4	P08003	Protein disulfide-isomerase A4 [OS=Mus musculus]	[480-491]	[F].AMEPEEFDSDTL.[R]	3.13157e+06	2.73005e+06	2.33754e+06	3.39401e+06	0.872	1.452	0.804
C1QBP	O35658	Complement component 1 Q subcomponent-binding protein, mitochondrial [OS=Mus musculus]	[102-115]	[K].MSGDWELEVNGTEA.[K]	7.63597e+06	8.15868e+06	1.34973e+07	19599742	1.068	1.452	0.416
ACAA1A	Q921H8	3-ketoacyl-CoA thiolase A, peroxisomal [OS=Mus musculus]	[266-288]	[K].DGGSTTAGNSSQVSDGAAAVLLA.[R]	487870	425932	739838	1.07407e+06	0.873	1.452	0.397
HSPA8	P63017	Heat shock cognate 71 kDa protein [OS=Mus musculus]	[610-646]	[K].LYQSAGGMPGGMPGGFPGGGAPPSGGASSGPTIEEVD.[-]	336313	298316	2.90572e+06	4.21237e+06	0.887	1.45	0.071
SH3GL1	Q62419	Endophilin-A2 [OS=Mus musculus]	[360-368]	[Y].VQVLVPLPQ.[-]	59210.9	41826.8	162847	235782	0.706	1.448	0.177
TMED9	Q99KF1	Transmembrane emp24 domain-containing protein 9 [OS=Mus musculus]	[170-179]	[R].QLVEQVEQIQ.[K]	4.52647e+06	3.4718e+06	8.68171e+06	12549416	0.767	1.446	0.277
GRSF1	Q8C5Q4	G-rich sequence factor 1 [OS=Mus musculus]	[195-206]	[D].ALIEMESEQDVQ.[K]	2.56281e+06	1.33587e+06	1.43089e+06	2.06768e+06	0.521	1.445	0.646
EZR	P26040	Ezrin [OS=Mus musculus]	[413-426]	[K].SQEQLAAELAEYTA.[K]	1.02354e+07	6.72908e+06	1.20261e+07	17368680	0.657	1.444	0.387
ESYT1	Q3U7R1	Extended synaptotagmin-1 [OS=Mus musculus]	[509-519]	[Y].STNSPVWEEAF.[R]	3.36342e+06	2.83319e+06	2.04899e+06	2.95959e+06	0.842	1.444	0.957
ARFGAP1	Q9EPJ9	ADP-ribosylation factor GTPase-activating protein 1 [OS=Mus musculus]	[264-277]	[R].IFDDVSSGVSQLAS.[K]	813198	731512	1.3082e+06	1.88848e+06	0.9	1.444	0.387
FEN1	P39749	Flap endonuclease 1 [OS=Mus musculus]	[170-189]	[K].VYAAATEDMDCLTFGSPVLM.[R]	119992	129948	166629	240400	1.083	1.443	0.541
UPK3B	Q80YF6	Uroplakin-3b [OS=Mus musculus]	[257-275]	[A].ATLPVGCEPGLDPLPSLSP.[-]	2.92175e+06	2.38131e+06	1.7095e+06	2.46475e+06	0.815	1.442	0.966
CEP170	Q6A065	Centrosomal protein of 170 kDa [OS=Mus musculus]	[172-190]	[R].GTPLYGQPSWWGDAEEDEQ.[R]	239199	55185.7	309490	446287	0.231	1.442	0.124
ECHS1	Q8BH95	Enoyl-CoA hydratase, mitochondrial [OS=Mus musculus]	[158-177]	[K].AQFGQPEILLGTIPGAGGTQ.[R]	147850	235236	457435	658936	1.591	1.441	0.357
LAMTOR2	Q9JHS3	Ragulator complex protein LAMTOR2 [OS=Mus musculus]	[110-125]	[Q].ALVQYLEEPLTQVAAS.[-]	3.20976e+06	6.12656e+06	2.1853e+06	3.14883e+06	1.909	1.441	1.946
SEPT11	Q8C1B7	Septin-11 [OS=Mus musculus]	[400-417]	[K].AAAQLLQSQAQQSGAQQT.[K]	2.49476e+06	1.73792e+06	3.07437e+06	4.42383e+06	0.697	1.439	0.393
PTGIS	O35074	prostacyclin synthase [OS=Mus musculus]	[340-350]	[M].PVLDSVLNETL.[R]	459458	460131	339238	488047	1.001	1.439	0.943
HSDL2	Q2TPA8	Hydroxysteroid dehydrogenase-like protein 2 [OS=Mus musculus]	[299-308]	[K].LQLQEESQLQ.[K]	417458	367201	554863	798658	0.88	1.439	0.46
MAP4K4	P97820	Mitogen-activated protein kinase kinase kinase kinase 4 [OS=Mus musculus]	[858-880]	[R].LLQISPSSGTTVTSVVGFSCDGL.[R]	216593	116777	249260	358415	0.539	1.438	0.326
TJP1	P39447	Tight junction protein ZO-1 [OS=Mus musculus]	[770-786]	[F].TTTINLNSMNDGWYGAL.[K]	2.94481e+06	3.85574e+06	2.02255e+06	2905860	1.309	1.437	1.327
OSBP	Q3B7Z2	Oxysterol-binding protein 1 [OS=Mus musculus]	[698-713]	[L].ALTLNAWEGGTAPTDS.[R]	2.12589e+06	1.4116e+06	1.02201e+06	1.46647e+06	0.664	1.435	0.963
COL5A1	O88207	Collagen alpha-1(V) chain [OS=Mus musculus]	[116-133]	[F].LVSIYNEQGIQQLGLELG.[R]	3.88967e+06	6.78931e+06	1.9494e+06	2.79734e+06	1.745	1.435	2.427
RBM14	Q8C2Q3	RNA-binding protein 14 [OS=Mus musculus]	[316-358]	[L].STYGGQAAAASSLNSYGAQGSSLASYGNQPSSYGAQAASSYGV.[R]	1.80037e+06	1.10896e+06	602200	862853	0.616	1.433	1.285
CANX	P35564	Calnexin [OS=Mus musculus]	[63-77]	[K].APVPTGEVYFADSFD.[R]	618892	618266	994923	1.42613e+06	0.999	1.433	0.434
HYOU1	Q9JKR6	Hypoxia up-regulated protein 1 [OS=Mus musculus]	[704-717]	[L].AVLDLPDLPEDELA.[R]	1.12079e+07	1.05983e+07	5.89718e+06	8451481	0.946	1.433	1.254
HSPD1	P63038	60 kDa heat shock protein, mitochondrial [OS=Mus musculus]	[494-515]	[K].ILQSSSEVGYDAMLGDFVNMVE.[K]	2.77557e+07	2.85691e+07	8.30293e+07	1.18979e+08	1.029	1.433	0.24
LAMC1	P02468	Laminin subunit gamma-1 [OS=Mus musculus]	[1359-1368]	[L].QEANDILNNL.[K]	2.26203e+06	1.52509e+06	1.23438e+06	1.76543e+06	0.674	1.43	0.864
MAP4K4	P97820	Mitogen-activated protein kinase kinase kinase kinase 4 [OS=Mus musculus]	[859-880]	[L].LQISPSSGTTVTSVVGFSCDGL.[R]	661331	610184	326298	466268	0.923	1.429	1.309
TMUB1	Q9JMG3	transmembrane and ubiquitin-like domain-containing protein 1 [OS=Mus musculus]	[108-116]	[K].FLNDSEQVA.[R]	205901	171280	263940	376902	0.832	1.428	0.454
RTN4	Q99P72	Reticulon-4 [OS=Mus musculus]	[240-257]	[L].SAVASTEGTIEETLNEAS.[R]	3.86751e+06	3.76667e+06	3.70881e+06	5296887	0.974	1.428	0.711
SPTBN1	Q62261	Spectrin beta chain, non-erythrocytic 1 [OS=Mus musculus]	[2140-2156]	[R].MAGTMETSEMVNGAAEQ.[R]	2.52134e+06	996682	1.67018e+06	2.38351e+06	0.395	1.427	0.418
TPI1	P17751	Triosephosphate isomerase [OS=Mus musculus]	[80-102]	[L].NAANVPAGTEVVCAPPTAYIDFA.[R]	613773	488738	457405	652100	0.796	1.426	0.749
SYNGR2	O55101	Synaptogyrin-2 [OS=Mus musculus]	[204-224]	[Y].QQPPFTQNVETTEGYQPPPVY.[-]	292260	132867	344474	491256	0.455	1.426	0.27
NUP214	Q80U93	Nuclear pore complex protein Nup214 [OS=Mus musculus]	[1092-1103]	[T].VAAPQAAAAAAL.[R]	502261	553895	252416	359895	1.103	1.426	1.539
PDHB	Q9D051	Pyruvate dehydrogenase E1 component subunit beta, mitochondrial [OS=Mus musculus]	[325-335]	[R].VTGADVPMPYA.[K]	1.23436e+06	926102	2.51386e+06	3.58383e+06	0.75	1.426	0.258
SCPEP1	Q920A5	Retinoid-inducible serine carboxypeptidase [OS=Mus musculus]	[228-242]	[L].AEVSDIAEQVLDAVN.[K]	1.0922e+06	786625	1.73916e+06	2.4785e+06	0.72	1.425	0.317
YIPF5	Q9EQQ2	Protein YIPF5 [OS=Mus musculus]	[17-36]	[Y].SIDEQSQQSYDYGGSGGPYS.[K]	1.17544e+06	785947	669414	953028	0.669	1.424	0.825
ETHE1	Q9DCM0	Persulfide dioxygenase ETHE1, mitochondrial [OS=Mus musculus]	[13-25]	[R].LSQQSASGAPVLL.[R]	6.64367e+06	5.3402e+06	3.33661e+06	4.7505e+06	0.804	1.424	1.124
HCFC1	Q61191	Host cell factor 1 [OS=Mus musculus]	[1765-1783]	[E].SLAPSNTFVAPQPVVASPA.[K]	292545	223721	177137	251431	0.765	1.419	0.89
IFITM3	Q9CQW9	Interferon-induced transmembrane protein 3 [OS=Mus musculus]	[7-21]	[Q].AFITAASGGQPPNYE.[R]	1.08137e+06	712729	764063	1.0841e+06	0.659	1.419	0.657
CCT2	P80314	T-complex protein 1 subunit beta [OS=Mus musculus]	[90-110]	[R].VQDDEVGDGTTSVTVLAAELL.[R]	3.31184e+06	3.36278e+06	7.84016e+06	1.11269e+07	1.015	1.419	0.302
FDXR	Q61578	NADPH:adrenodoxin oxidoreductase, mitochondrial [OS=Mus musculus]	[331-343]	[R].LAVTSLEGVGEST.[R]	274789	306113	812867	1.15262e+06	1.114	1.418	0.266
HSPA8	P63017	Heat shock cognate 71 kDa protein [OS=Mus musculus]	[113-125]	[K].SFYPEEVSSMVLT.[K]	984321	1.61516e+06	2.32266e+06	3292562	1.641	1.418	0.491
PLOD2	Q9R0B9	procollagen-lysine,2-oxoglutarate 5-dioxygenase 2 [OS=Mus musculus]	[441-451]	[R].SEDYVDIVQGN.[R]	772059	785942	1.17016e+06	1.65587e+06	1.018	1.415	0.475
HSPD1	P63038	60 kDa heat shock protein, mitochondrial [OS=Mus musculus]	[278-289]	[D].VDGEALSTLVLN.[R]	456719	692048	383810	543025	1.515	1.415	1.274
UQCRC1	Q9CZ13	Cytochrome b-c1 complex subunit 1, mitochondrial [OS=Mus musculus]	[34-57]	[R].GTATFAQALQSVPETQVSILDNGL.[R]	499612	316139	206823	292614	0.633	1.415	1.08
VDAC2	Q60930	Voltage-dependent anion-selective channel protein 2 [OS=Mus musculus]	[249-263]	[K].VNNSSLIGVGYTQTL.[R]	2.95787e+06	3.08641e+06	7.89715e+06	11169422	1.043	1.414	0.276
OXCT1	Q9D0K2	Succinyl-CoA:3-ketoacid coenzyme A transferase 1, mitochondrial [OS=Mus musculus]	[507-520]	[F].AVSPNLMPMQQIST.[-]	2.37192e+07	2.21903e+07	1.56008e+07	22043026	0.936	1.413	1.007
MTHFD2	P18155	Bifunctional methylenetetrahydrofolate dehydrogenase/cyclohydrolase, mitochondrial [OS=Mus musculus]	[267-277]	[K].EGAAVIDVGIN.[R]	2.49023e+06	1.96312e+06	4.33216e+06	6123100	0.788	1.413	0.321
ECHS1	Q8BH95	Enoyl-CoA hydratase, mitochondrial [OS=Mus musculus]	[186-196]	[K].SLAMEMVLTGD.[R]	520461	1.02759e+06	859061	1.21387e+06	1.974	1.413	0.847
ATAD3A	Q925I1	ATPase family AAA domain-containing protein 3 [OS=Mus musculus]	[540-555]	[M].AYSSEDGVLTEAMMDA.[R]	1.53261e+06	1.06095e+06	1.3986e+06	1.97504e+06	0.692	1.412	0.537
AARS2	Q14CH7	alanine--tRNA ligase, mitochondrial [OS=Mus musculus]	[786-800]	[R].EVGQSLSQEVEAASE.[R]	248436	279830	444947	628264	1.126	1.412	0.445
EEF2	P58252	Elongation factor 2 [OS=Mus musculus]	[740-764]	[R].LMEPIYLVEIQCPEQVVGGIYGVLN.[R]	1.85311e+06	2.0004e+06	2.14175e+06	3.01985e+06	1.079	1.41	0.662
NDUFB8	Q9D6J5	NADH dehydrogenase [ubiquinone] 1 beta subcomplex subunit 8, mitochondrial [OS=Mus musculus]	[160-169]	[K].QYPYNNLYLE.[R]	2.43579e+06	2.17167e+06	3.72496e+06	5252587	0.892	1.41	0.413
OXCT1	Q9D0K2	Succinyl-CoA:3-ketoacid coenzyme A transferase 1, mitochondrial [OS=Mus musculus]	[501-520]	[K].STGCDFAVSPNLMPMQQIST.[-]	4.70772e+06	4.82339e+06	8.11407e+06	1.14101e+07	1.025	1.406	0.423
HSPA9	P38647	Stress-70 protein, mitochondrial [OS=Mus musculus]	[86-98]	[R].TTPSVVAFTADGE.[R]	4.66185e+07	5.04289e+07	7.76296e+07	109127930	1.082	1.406	0.462
FN1	P11276	fibronectin [OS=Mus musculus]	[1181-1195]	[H].LEANPDTGVLTVSWE.[R]	727348	560901	614598	861841	0.771	1.402	0.651
ERO1L	Q8R180	ERO1-like protein alpha [OS=Mus musculus]	[136-148]	[R].LGAVDESLSEETQ.[K]	1.30774e+06	1.56103e+06	2.24825e+06	3.1518e+06	1.194	1.402	0.495
IL22RA1	Q80XZ4	Interleukin-22 receptor subunit alpha-1 [OS=Mus musculus]	[355-372]	[K].AVPEVQPPSYAPQVASDA.[K]	366169	376863	435267	609692	1.029	1.401	0.618
SERPINH1	P19324	Serpin H1 [OS=Mus musculus]	[60-84]	[K].DQAVENILLSPLVVASSLGLVSLGG.[K]	1.34128e+06	1.54393e+06	3.22418e+06	4.51177e+06	1.151	1.399	0.342
KHSRP	Q3U0V1	Far upstream element-binding protein 2 [OS=Mus musculus]	[17-39]	[P].AGGGGGAAGAGGGPPPGPPGAGD.[R]	43626.7	44813.1	33598	46943.9	1.027	1.397	0.955
IMMT	Q8CAQ8	MICOS complex subunit Mic60 [OS=Mus musculus]	[230-248]	[R].TSSVTLQTITAQNAAVQAV.[K]	335540	356557	662918	926125	1.063	1.397	0.385
TNKS1BP1	P58871	182 kDa tankyrase-1-binding protein [OS=Mus musculus]	[1296-1310]	[R].ELGVGQVDWGDDLGL.[R]	555885	498152	1.73916e+06	2427165	0.896	1.396	0.205
FN1	P11276	fibronectin [OS=Mus musculus]	[958-974]	[R].NTFAEITGLSPGVTYLF.[K]	906897	646486	2.43022e+06	3.39214e+06	0.713	1.396	0.191
ATP5B	P56480	ATP synthase subunit beta, mitochondrial [OS=Mus musculus]	[326-344]	[I].PSAVGYQPTLATDMGTMQE.[R]	1.26098e+06	943472	794960	1.10915e+06	0.748	1.395	0.851
JUP	Q02257	Junction plakoglobin [OS=Mus musculus]	[87-114]	[R].EAMCPGVSGEDSSLLLATQVEGQTTNLQ.[R]	981165	887311	1.2263e+06	1.71007e+06	0.904	1.394	0.519
NDRG1	Q62433	Protein NDRG1 [OS=Mus musculus]	[258-274]	[L].VVGDNSPAVDAVVECNS.[K]	156529	243633	207104	288403	1.556	1.393	0.845
FLNA	Q8BTM8	Filamin-A [OS=Mus musculus]	[468-483]	[R].SPYTVTVGQACNPAAC.[R]	3.29529e+06	3.02974e+06	5.78083e+06	8.05274e+06	0.919	1.393	0.376
SQSTM1	Q64337	sequestosome-1 [OS=Mus musculus]	[405-416]	[L].SMGFSDEGGWLT.[R]	1.18974e+06	1.08243e+06	1.54402e+06	2.14884e+06	0.91	1.392	0.504
SSBP1	Q9CYR0	Single-stranded DNA-binding protein, mitochondrial [OS=Mus musculus]	[67-80]	[R].SGDSEVYQMGDVSQ.[K]	770913	535963	881514	1.22533e+06	0.695	1.39	0.437
FKBP10	Q61576	Peptidyl-prolyl cis-trans isomerase FKBP10 [OS=Mus musculus]	[321-336]	[Y].IIPGMDQGLQGACIGE.[R]	360971	497131	288216	400728	1.377	1.39	1.241
SLC4A2	P13808	Anion exchange protein 2 [OS=Mus musculus]	[481-492]	[R].ELPPPAPPAGIT.[R]	113872	134973	134131	186186	1.185	1.388	0.725
CTSZ	Q9WUU7	Cathepsin Z [OS=Mus musculus]	[72-82]	[R].NVNGVNYASVT.[R]	3.79741e+06	3.35921e+06	7.39293e+06	10263768	0.885	1.388	0.327
SPTBN1	Q62261	Spectrin beta chain, non-erythrocytic 1 [OS=Mus musculus]	[1295-1306]	[K].MLTAQDMSYDEA.[R]	1.75982e+06	918190	2.9812e+06	4.1338e+06	0.522	1.387	0.222
HSPA5	P20029	78 kDa glucose-regulated protein [OS=Mus musculus]	[187-197]	[K].DAGTIAGLNVM.[R]	6.24739e+06	9.15469e+06	1.1109e+07	15400151	1.465	1.386	0.594
PLEC	Q9QXS1	plectin [OS=Mus musculus]	[2369-2378]	[R].SQVEEELFSV.[R]	663863	646486	2.02405e+06	2804014	0.974	1.385	0.231
AK3	Q9WTP7	GTP:AMP phosphotransferase AK3, mitochondrial [OS=Mus musculus]	[175-188]	[K].AYEAQTEPVLQYYQ.[K]	1.52405e+06	1.60031e+06	2.80173e+06	3876254	1.05	1.384	0.413
CDC37	Q61081	Hsp90 co-chaperone Cdc37 [OS=Mus musculus]	[288-307]	[R].LGPGGLDPVEVYESLPEELQ.[K]	113504	126832	204741	283202	1.117	1.383	0.448
YTHDF2	Q91YT7	YTH domain-containing family protein 2 [OS=Mus musculus]	[27-42]	[K].DGLNDDDFEPYLSPQA.[R]	203665	115522	262629	362997	0.567	1.382	0.318
YTHDF1	P59326	YTH domain-containing family protein 1 [OS=Mus musculus]	[252-265]	[K].SGPIVGGALPPPPI.[K]	184884	17388.5	49162.6	67927	0.094	1.382	0.256
SUCLA2	Q9Z2I9	Succinate--CoA ligase [ADP-forming] subunit beta, mitochondrial [OS=Mus musculus]	[151-159]	[R].ICNQVLVCE.[R]	1.12142e+06	1.38572e+06	2.50649e+06	3.46476e+06	1.236	1.382	0.4
NDUFS7	Q9DC70	NADH dehydrogenase [ubiquinone] iron-sulfur protein 7, mitochondrial [OS=Mus musculus]	[36-52]	[G].PSPSPSPSLSSTQSAVS.[K]	6.71833e+07	3.85054e+07	3.22807e+07	4.46167e+07	0.573	1.382	0.863
ATP5F1	Q9CQQ7	ATP synthase F(0) complex subunit B1, mitochondrial [OS=Mus musculus]	[43-52]	[A].PLPPLPEYGG.[K]	4.86481e+06	2.59703e+06	4.60219e+06	6353548	0.534	1.381	0.409
CLTC	Q68FD5	Clathrin heavy chain 1 [OS=Mus musculus]	[1482-1497]	[R].TSIDAYDNFDNISLAQ.[R]	271785	211462	549161	758472	0.778	1.381	0.279
CCSER1	Q8C0C4	Serine-rich coiled-coil domain-containing protein 1 [OS=Mus musculus]	[212-224]	[L].AIAQYQEQEAALG.[R]	833030	947657	166600	229992	1.138	1.381	4.12
SEC22B	O08547	Vesicle-trafficking protein SEC22b [OS=Mus musculus]	[134-146]	[R].NLGSINTELQDVQ.[R]	600838	705067	1.60304e+06	2.21216e+06	1.173	1.38	0.319
PPFIBP1	Q8C8U0	Liprin-beta-1 [OS=Mus musculus]	[591-604]	[R].DLGQSNSDLDMPFA.[K]	699837	477126	1.24559e+06	1.71875e+06	0.682	1.38	0.278
P3H3	Q8CG70	Prolyl 3-hydroxylase 3 [OS=Mus musculus]	[20-47]	[P].EPPEPPGLAQLSPGSPPQAPDLLYADGL.[R]	1.95608e+06	1.33514e+06	993654	1.36857e+06	0.683	1.377	0.976
KPNA4	O35343	Importin subunit alpha-3 [OS=Mus musculus]	[50-66]	[R].NVPQEDICEDSDIDGDY.[R]	378730	411083	361627	497994	1.085	1.377	0.825
SMAP1	Q91VZ6	Stromal membrane-associated protein 1 [OS=Mus musculus]	[96-106]	[R].LLYEANLPENF.[R]	190231	214337	435273	599054	1.127	1.376	0.358
RRBP1	Q99PL5	Ribosome-binding protein 1 [OS=Mus musculus]	[1315-1330]	[R].EAEETQNSLQAECDQY.[R]	2.62551e+06	1.52118e+06	4.24793e+06	5.83845e+06	0.579	1.374	0.261
MYH9	Q8VDD5	Myosin-9 [OS=Mus musculus]	[868-881]	[R].LTEMETMQSQLMAE.[K]	131309	53513.1	313893	431251	0.408	1.374	0.124
LRP2	A2ARV4	Low-density lipoprotein receptor-related protein 2 [OS=Mus musculus]	[4226-4244]	[L].ASANLGWPNGLSIDYLNGD.[R]	5.3645e+06	3.85479e+06	2.46399e+06	3386303	0.719	1.374	1.138
RAC1	P63001	Ras-related C3 botulinum toxin substrate 1 [OS=Mus musculus]	[134-146]	[K].LTPITYPQGLAMA.[K]	4.39852e+06	5.40934e+06	4.46266e+06	6.12651e+06	1.23	1.373	0.883
SLC25A3	Q8VEM8	Phosphate carrier protein, mitochondrial [OS=Mus musculus]	[46-57]	[A].AVEEYSCEFGSM.[K]	3.07403e+07	2.23859e+07	2.52803e+07	34692716	0.728	1.372	0.645
CDH2	P15116	Cadherin-2 [OS=Mus musculus]	[757-766]	[K].QLLIDPEDDV.[R]	245648	180615	339906	466002	0.735	1.371	0.388
MARK2	Q05512	Serine/threonine-protein kinase MARK2 [OS=Mus musculus]	[408-423]	[R].SSDQAVPAIPTSNSYS.[K]	1.13885e+06	1.1699e+06	1.31847e+06	1.80623e+06	1.027	1.37	0.648
DLG1	Q811D0	Isoform 3 of Disks large homolog 1 [OS=Mus musculus]	[86-106]	[A].SLPSTAVTSETLPGSLSPPVE.[K]	187555	117898	104280	142739	0.629	1.369	0.826
PCX	Q05920	pyruvate carboxylase, mitochondrial [OS=Mus musculus]	[819-829]	[K].GTPLDTEVPLE.[R]	1.33592e+06	1.49546e+06	2.46827e+06	3379102	1.119	1.369	0.443
MYH9	Q8VDD5	Myosin-9 [OS=Mus musculus]	[941-958]	[K].MQQNIQELEEQLEEEESA.[R]	4.42695e+06	3.2241e+06	1.09007e+07	14915832	0.728	1.368	0.216
HIBADH	Q99L13	3-hydroxyisobutyrate dehydrogenase, mitochondrial [OS=Mus musculus]	[216-230]	[L].AISMIGTAEAMNLGI.[R]	1.69729e+06	2.85642e+06	1.11624e+06	1.52454e+06	1.683	1.366	1.874
MPRIP	P97434	Myosin phosphatase Rho-interacting protein [OS=Mus musculus]	[1015-1024]	[K].SVIEQVSWDN.[-]	768756	994001	1.3939e+06	1.90405e+06	1.293	1.366	0.522
HSP90B1	P08113	Endoplasmin [OS=Mus musculus]	[55-66]	[E].AIQLDGLNASQI.[R]	2.69996e+06	2.49025e+06	1.68269e+06	2.29691e+06	0.922	1.365	1.084
TNKS1BP1	P58871	182 kDa tankyrase-1-binding protein [OS=Mus musculus]	[1470-1490]	[R].VLLEEEGLAAGAGQGEPQEPS.[R]	332488	306155	758392	1.03299e+06	0.921	1.362	0.296
ACO2	Q99KI0	Aconitate hydratase, mitochondrial [OS=Mus musculus]	[379-394]	[R].VGLIGSCTNSSYEDMG.[R]	1.31579e+06	1.54986e+06	1.9263e+06	2.62458e+06	1.178	1.362	0.591
ACTN1	Q7TPR4	Alpha-actinin-1 [OS=Mus musculus]	[360-375]	[R].MVSDINNAWGCLEQAE.[K]	360895	425522	734224	999863	1.179	1.362	0.426
IGF2BP1	O88477	Insulin-like growth factor 2 mRNA-binding protein 1 [OS=Mus musculus]	[453-464]	[R].MVVITGPPEAQF.[K]	250299	215086	503447	685126	0.859	1.361	0.314
DNAJC1	Q61712	DnaJ homolog subfamily C member 1 [OS=Mus musculus]	[324-337]	[R].QAPEWTEEDLSQLT.[R]	675919	396579	1.16215e+06	1.57941e+06	0.587	1.359	0.251
MIA3	Q8BI84	Transport and Golgi organization protein 1 homolog [OS=Mus musculus]	[175-185]	[R].ELDPVPEPEAF.[R]	731714	809100	2.06814e+06	2.8083e+06	1.106	1.358	0.288
VIM	P20152	Vimentin [OS=Mus musculus]	[322-333]	[R].QVQSLTCEVDAL.[K]	1.84093e+06	1.26149e+06	2.73184e+06	3.70823e+06	0.685	1.357	0.34
MYH9	Q8VDD5	Myosin-9 [OS=Mus musculus]	[1758-1769]	[L].QIDQINTDLNLE.[R]	4.95612e+06	3.0684e+06	1.86581e+06	2.53224e+06	0.619	1.357	1.212
EMD	O08579	Emerin [OS=Mus musculus]	[181-203]	[L].SYYPTSSTSSVSSSSSSPSSWLT.[R]	7.55397e+06	6.98486e+06	6.58013e+06	8930895	0.925	1.357	0.782
PDIA4	P08003	Protein disulfide-isomerase A4 [OS=Mus musculus]	[306-323]	[F].QGDGDPAYLQYQDAANNL.[R]	341147	237051	440825	597732	0.695	1.356	0.397
FECH	P22315	Ferrochelatase, mitochondrial [OS=Mus musculus]	[68-89]	[K].TGILMLNMGGPETLGEVQDFLQ.[R]	1.22404e+06	883166	922507	1.25084e+06	0.722	1.356	0.706
HSPA9	P38647	Stress-70 protein, mitochondrial [OS=Mus musculus]	[160-172]	[K].LYSPSQIGAFVLM.[K]	171467	279467	599458	811709	1.63	1.354	0.344
IKBIP	Q9DBZ1	Inhibitor of nuclear factor kappa-B kinase-interacting protein [OS=Mus musculus]	[321-332]	[K].TLEGIQYDNSLL.[K]	873709	1.03146e+06	2.5704e+06	3.47463e+06	1.181	1.352	0.297
ATP5A1	Q03265	ATP synthase subunit alpha, mitochondrial [OS=Mus musculus]	[106-122]	[M].SLNLEPDNVGVVVFGND.[K]	7.50609e+06	6.49874e+06	4.6917e+06	6.33958e+06	0.866	1.351	1.025
DDRGK1	Q80WW9	DDRGK domain-containing protein 1 [OS=Mus musculus]	[296-315]	[L].AQASNSLISWGQDLPAQASA.[-]	2.3459e+06	2.17316e+06	2.08716e+06	2.81943e+06	0.926	1.351	0.771
TUBB5	P99024	tubulin beta-5 chain [OS=Mus musculus]	[63-76]	[R].AILVDLEPGTMDSV.[R]	1.32345e+07	1.02173e+07	1.56412e+07	21122440	0.772	1.35	0.484
PPIC	P30412	peptidyl-prolyl cis-trans isomerase C [OS=Mus musculus]	[203-212]	[K].TPFVVEVPDW.[-]	1.55694e+06	1.87016e+06	5.29476e+06	7146677	1.201	1.35	0.262
OXCT1	Q9D0K2	Succinyl-CoA:3-ketoacid coenzyme A transferase 1, mitochondrial [OS=Mus musculus]	[501-520]	[K].STGCDFAVSPNLMPMQQIST.[-]	2.23856e+06	3.80517e+06	2.68149e+06	3.62073e+06	1.7	1.35	1.051
PPP1R12A	Q9DBR7	Protein phosphatase 1 regulatory subunit 12A [OS=Mus musculus]	[250-262]	[R].ILVDNLCDMETVN.[K]	397275	9544.66	561953	757518	0.024	1.348	0.013
FH1	P97807	fumarate hydratase, mitochondrial [OS=Mus musculus]	[266-282]	[R].IYELAAGGTAVGTGLNT.[R]	595488	1.16069e+06	1.25947e+06	1.69551e+06	1.949	1.346	0.685
CCDC47	Q9D024	Coiled-coil domain-containing protein 47 [OS=Mus musculus]	[297-315]	[P].DSLAILSEMGEVTEGMMDT.[K]	495032	416759	794920	1.07024e+06	0.842	1.346	0.389
RAB2A	P53994	Ras-related protein Rab-2A [OS=Mus musculus]	[152-164]	[K].TASNVEEAFINTA.[K]	4.60721e+06	4.51754e+06	7.48467e+06	10061985	0.981	1.344	0.449
SARDH	Q99LB7	Sarcosine dehydrogenase, mitochondrial [OS=Mus musculus]	[229-241]	[R].GAQVIENCAVTGI.[R]	147843	138040	465904	626191	0.934	1.344	0.22
RTN4	Q99P72	Reticulon-4 [OS=Mus musculus]	[90-101]	[R].GPLPAAPPTAPE.[R]	9.54908e+06	7.8221e+06	1.62321e+07	21801998	0.819	1.343	0.359
METTL17	Q3U2U7	Methyltransferase-like protein 17, mitochondrial [OS=Mus musculus]	[29-46]	[Y].AALVPGVSQVDNGSDFLG.[K]	1.96241e+06	1.99183e+06	1.44499e+06	1.94063e+06	1.015	1.343	1.026
STOML2	Q99JB2	Stomatin-like protein 2, mitochondrial [OS=Mus musculus]	[336-348]	[R].DVQATDTSIEELG.[R]	1.69383e+06	2.40138e+06	4.9195e+06	6.60793e+06	1.418	1.343	0.363
SSR1	Q9CY50	Translocon-associated protein subunit alpha [OS=Mus musculus]	[111-124]	[K].GTEDFIVESLDASF.[R]	313694	231627	753090	1.00876e+06	0.738	1.34	0.23
MYH9	Q8VDD5	Myosin-9 [OS=Mus musculus]	[1755-1769]	[K].ANLQIDQINTDLNLE.[R]	4.19266e+06	3.44764e+06	6.36172e+06	8524797	0.822	1.34	0.404
GAA	P70699	lysosomal alpha-glucosidase [OS=Mus musculus]	[439-455]	[Y].MMIVDPAISSAGPAGSY.[R]	7.5729e+06	4.51994e+06	4.80641e+06	6.43932e+06	0.597	1.34	0.702
FN1	P11276	fibronectin [OS=Mus musculus]	[1982-1999]	[R].SSPVIIDASTAIDAPSNL.[R]	6.24211e+06	3.98746e+06	1.45458e+07	1.9492e+07	0.639	1.34	0.205
ACAA1A	Q921H8	3-ketoacyl-CoA thiolase A, peroxisomal [OS=Mus musculus]	[176-190]	[R].DCLTPMGMTSENVAE.[R]	486001	451968	1.41104e+06	1.88893e+06	0.93	1.339	0.239
PHB	P67778	Prohibitin [OS=Mus musculus]	[106-116]	[R].IYTSIGEDYDE.[R]	7.23545e+06	1.25975e+07	1.60091e+07	21390894	1.741	1.336	0.589
FN1	P11276	fibronectin [OS=Mus musculus]	[1810-1818]	[S].TAIPAPTNL.[K]	1.71725e+06	1.28145e+06	1.25377e+06	1.67199e+06	0.746	1.334	0.766
CALR	P14211	Calreticulin [OS=Mus musculus]	[258-271]	[M].DGEWEPPVIQNPEY.[K]	646309	796619	632007	843367	1.233	1.334	0.945
NPC2	Q9Z0J0	Epididymal secretory protein E1 [OS=Mus musculus]	[140-149]	[F].CWEIPVQITS.[-]	370173	138705	1.0718e+06	1.42917e+06	0.375	1.333	0.097
CLCN7	O70496	H(+)/Cl(-) exchange transporter 7 [OS=Mus musculus]	[27-44]	[R].TGQPDEETPLLNGAGPGA.[R]	289039	367992	634798	845788	1.273	1.332	0.435
APOA1BP	Q8K4Z3	NAD(P)H-hydrate epimerase [OS=Mus musculus]	[265-279]	[K].YQLNLPSYPDTECVY.[R]	342289	375887	1.05293e+06	1.40191e+06	1.098	1.331	0.268
ECHDC2	Q3TLP5	Enoyl-CoA hydratase domain-containing protein 2, mitochondrial [OS=Mus musculus]	[104-116]	[R].EQMSDVEVGTFVQ.[R]	241302	320397	527213	701052	1.328	1.33	0.457
JUP	Q02257	Junction plakoglobin [OS=Mus musculus]	[87-114]	[R].EAMCPGVSGEDSSLLLATQVEGQTTNLQ.[R]	781087	443555	1.50273e+06	1.99513e+06	0.568	1.328	0.222
VAMP7	P70280	vesicle-associated membrane protein 7 [OS=Mus musculus]	[101-114]	[Y].AMNSEFSSVLAAQL.[K]	413974	275534	409919	543778	0.666	1.327	0.507
SLC12A7	Q9WVL3	Solute carrier family 12 member 7 [OS=Mus musculus]	[2-12]	[M].PTNFTVVPVEA.[R]	5.35123e+06	4.45826e+06	4.05509e+06	5.37874e+06	0.833	1.326	0.829
HSPD1	P63038	60 kDa heat shock protein, mitochondrial [OS=Mus musculus]	[206-217]	[K].TLNDELEIIEGM.[K]	5.89798e+06	3.79878e+06	1.60156e+07	21240824	0.644	1.326	0.179
P4HB	P09103	Protein disulfide-isomerase [OS=Mus musculus]	[427-437]	[K].MDSTANEVEAV.[K]	7.74639e+06	4.66884e+06	1.15207e+07	1.52397e+07	0.603	1.323	0.306
CKAP4	Q8BMK4	Cytoskeleton-associated protein 4 [OS=Mus musculus]	[393-408]	[R].LQYVEDGVYSMQVASA.[R]	1.15478e+06	1.29877e+06	1.22775e+06	1.62247e+06	1.125	1.321	0.8
PTRF	O54724	caveolae-associated protein 1 [OS=Mus musculus]	[14-31]	[Y].SGFPDASSEGPEPTQGEA.[R]	2.04735e+06	1.97481e+06	1.98831e+06	2.6255e+06	0.965	1.32	0.752
ARFGAP1	Q9EPJ9	ADP-ribosylation factor GTPase-activating protein 1 [OS=Mus musculus]	[205-219]	[M].SSLYSGWSSFTTGAS.[K]	4.0514e+06	3.29591e+06	1.95556e+06	2.58058e+06	0.814	1.32	1.277
RBM14	Q8C2Q3	RNA-binding protein 14 [OS=Mus musculus]	[225-237]	[A].SYVAPLTAQPATY.[R]	1.62803e+06	1.17705e+06	784080	1.03362e+06	0.723	1.318	1.139
MYH9	Q8VDD5	Myosin-9 [OS=Mus musculus]	[1731-1750]	[R].IAQLEEELEEEQGNTELIND.[R]	3.55695e+06	3.32174e+06	6.65389e+06	8773076	0.934	1.318	0.379
SFXN3	Q91V61	Sideroflexin-3 [OS=Mus musculus]	[199-212]	[R].ELQVGIPVTDEAGQ.[R]	440329	481822	727994	959592	1.094	1.318	0.502
ECHS1	Q8BH95	Enoyl-CoA hydratase, mitochondrial [OS=Mus musculus]	[146-156]	[L].AMMCDIIYAGE.[K]	4.22721e+06	2.43115e+06	3.90311e+06	5.12495e+06	0.575	1.313	0.474
ATP6V1A	P50516	V-type proton ATPase catalytic subunit A [OS=Mus musculus]	[599-612]	[K].ADYAQLLEDMQNAF.[R]	59904.6	115797	246137	323130	1.933	1.313	0.358
GDPD1	Q9CRY7	Lysophospholipase D GDPD1 [OS=Mus musculus]	[94-104]	[R].STGVNVNVSDL.[K]	303924	283767	565646	742694	0.934	1.313	0.382
FN1	P11276	fibronectin [OS=Mus musculus]	[1380-1390]	[P].PPSIELTNLLV.[R]	1.31378e+06	27655.9	1.29614e+06	1.70165e+06	0.021	1.313	0.016
STOML2	Q99JB2	Stomatin-like protein 2, mitochondrial [OS=Mus musculus]	[118-134]	[Y].GVEDPEYAVTQLAQTTM.[R]	119243	149754	201909	265094	1.256	1.313	0.565
ENDOG	O08600	endonuclease G, mitochondrial [OS=Mus musculus]	[45-62]	[A].ADLPALPGGPAGGTGELA.[K]	2.08874e+06	1.68534e+06	978492	1.28238e+06	0.807	1.311	1.314
CTNNA1	P26231	Catenin alpha-1 [OS=Mus musculus]	[671-680]	[R].AIMAQLPQEQ.[K]	1.06961e+06	750575	2.40353e+06	3.15157e+06	0.702	1.311	0.238
ATP6AP1	Q9R1Q9	V-type proton ATPase subunit S1 [OS=Mus musculus]	[33-47]	[A].VATEQQVPLVLWSSD.[R]	6.39448e+06	5.53411e+06	3.45866e+06	4535366	0.865	1.311	1.22
SPTBN1	Q62261	Spectrin beta chain, non-erythrocytic 1 [OS=Mus musculus]	[2191-2204]	[R].TLETPAAQMEGFLN.[R]	2.57916e+06	4.58713e+06	3.70357e+06	4.8526e+06	1.779	1.31	0.945
RACGAP1	Q9WVM1	Rac GTPase-activating protein 1 [OS=Mus musculus]	[271-285]	[R].TDTDNLGTPQNTGGM.[R]	1.89762e+06	1.17927e+06	3.22953e+06	4.22996e+06	0.621	1.31	0.279
STOML2	Q99JB2	Stomatin-like protein 2, mitochondrial [OS=Mus musculus]	[292-320]	[K].DSNTVLLPSNPSDVTSMVAQAMGVYGALT.[K]	2.08241e+06	1.33192e+06	9.24509e+06	1.21146e+07	0.64	1.31	0.11
GCAT	O88986	2-amino-3-ketobutyrate coenzyme A ligase, mitochondrial [OS=Mus musculus]	[263-282]	[K].ALGGASGGYTTGPEPLVSLL.[R]	563128	484787	1.05556e+06	1381965	0.861	1.309	0.351
RAB14	Q91V41	Ras-related protein Rab-14 [OS=Mus musculus]	[157-169]	[K].TGENVEDAFLEAA.[K]	1.1276e+06	1.25384e+06	2.42512e+06	3171424	1.112	1.308	0.395
EHD4	Q9EQP2	EH domain-containing protein 4 [OS=Mus musculus]	[15-28]	[R].SGGMDAVQTVTGGL.[R]	510034	274966	619856	810912	0.539	1.308	0.339
NDUFS1	Q91VD9	NADH-ubiquinone oxidoreductase 75 kDa subunit, mitochondrial [OS=Mus musculus]	[674-691]	[K].LVNQEVLADPLVPPQLTI.[K]	486541	341485	770799	1.00743e+06	0.702	1.307	0.339
PPIF	Q99KR7	Peptidyl-prolyl cis-trans isomerase F, mitochondrial [OS=Mus musculus]	[197-206]	[K].IVITDCGQLS.[-]	427122	434985	1.48944e+06	1.94649e+06	1.018	1.307	0.223
ACTN1	Q7TPR4	Alpha-actinin-1 [OS=Mus musculus]	[639-648]	[Q].ANVIGPWIQT.[K]	2.12239e+06	1.61443e+06	1.68166e+06	2.19749e+06	0.761	1.307	0.735
ALDOA	P05064	fructose-bisphosphate aldolase A [OS=Mus musculus]	[260-288]	[R].TVPPAVTGVTFLSGGQSEEEASINLNAIN.[K]	2.64893e+06	2.0257e+06	1.77942e+06	2.32366e+06	0.765	1.306	0.872
PRDX5	P99029	Peroxiredoxin-5, mitochondrial [OS=Mus musculus]	[190-210]	[L].NVEPDGTGLTCSLAPNILSQL.[-]	546776	339043	198883	259348	0.62	1.304	1.307
GLS	D3Z7P3	Isoform 2 of Glutaminase kidney isoform, mitochondrial [OS=Mus musculus]	[580-594]	[K].VSPESSDDTSTTVVY.[R]	1.63899e+06	2.21566e+06	3.62706e+06	4.73134e+06	1.352	1.304	0.468
NUP98	Q6PFD9	nuclear pore complex protein Nup98-Nup96 [OS=Mus musculus]	[1085-1105]	[W].SVPLPLATVFTVPSPAPEVQL.[K]	368617	235896	162152	211330	0.64	1.303	1.116
HSPA5	P20029	78 kDa glucose-regulated protein [OS=Mus musculus]	[76-97]	[R].LIGDAAKNQLTSNPENTVFDAK.[R]	51855.3	248200	218623	284400	4.786	1.301	0.873
SNAP23	O09044	Synaptosomal-associated protein 23 [OS=Mus musculus]	[167-184]	[K].NMALDMGNEIDAQNQQIQ.[K]	206052	297985	486320	632380	1.446	1.3	0.471
FN1	P11276	fibronectin [OS=Mus musculus]	[1365-1373]	[R].FTNIGPDTM.[R]	618412	594859	1.4438e+06	1.87671e+06	0.962	1.3	0.317
SCARF2	P59222	Scavenger receptor class F member 2 [OS=Mus musculus]	[737-749]	[R].SAPEAASMLAAEL.[R]	99736	66112.3	662629	861040	0.663	1.299	0.077
MTHFD2	P18155	Bifunctional methylenetetrahydrofolate dehydrogenase/cyclohydrolase, mitochondrial [OS=Mus musculus]	[302-321]	[K].AGYITPVPGGVGPMTVAMLM.[K]	198605	284248	270095	350868	1.431	1.299	0.81
SCAMP3	O35609	Secretory carrier-associated membrane protein 3 [OS=Mus musculus]	[89-102]	[Y].STQASAAAATAELL.[K]	6.57959e+06	4.31634e+06	4.56963e+06	5.92947e+06	0.656	1.298	0.728
UBA1	Q02053	Ubiquitin-like modifier-activating enzyme 1 [OS=Mus musculus]	[387-410]	[L].AYVAAGDLAPINAFIGGLAAQEVM.[K]	300104	151525	165672	215033	0.505	1.298	0.705
ACAA2	Q8BWT1	3-ketoacyl-CoA thiolase, mitochondrial [OS=Mus musculus]	[283-304]	[Y].FVSGCDPTIMGIGPVPAINGAL.[K]	58220.9	30248.1	570690	740261	0.52	1.297	0.041
OS9	Q8K2C7	Protein os-9 [OS=Mus musculus]	[28-39]	[G].VGSLNLEELSEM.[R]	3.37201e+06	1.48906e+06	2.38939e+06	3.09859e+06	0.442	1.297	0.481
ECI1	P42125	Enoyl-CoA delta isomerase 1, mitochondrial [OS=Mus musculus]	[34-47]	[R].VLVETEGPAGVAVM.[K]	556575	665915	1.97818e+06	2.56648e+06	1.196	1.297	0.259
HSP90B1	P08113	Endoplasmin [OS=Mus musculus]	[646-659]	[C].ALVASQYGWSGNME.[R]	1.2128e+08	1.31278e+08	6.27027e+07	8.12975e+07	1.082	1.297	1.615
CIT	P49025	Citron Rho-interacting kinase [OS=Mus musculus]	[1014-1028]	[K].QLDEASGANDEIVQL.[R]	415746	279045	565413	733334	0.671	1.297	0.381
SPTBN1	Q62261	Spectrin beta chain, non-erythrocytic 1 [OS=Mus musculus]	[1295-1306]	[K].MLTAQDMSYDEA.[R]	994428	582252	1.1691e+06	1.51413e+06	0.586	1.295	0.385
SLC12A9	Q99MR3	Solute carrier family 12 member 9 [OS=Mus musculus]	[656-669]	[R].EGGSPALSTLFPPP.[R]	244458	254994	514192	665825	1.043	1.295	0.383
MACF1	Q9QXZ0	Microtubule-actin cross-linking factor 1 [OS=Mus musculus]	[4757-4769]	[L].ASTQQFQQMFDEL.[R]	2.0103e+06	1.2131e+06	1.08083e+06	1.40018e+06	0.603	1.295	0.866
FLNB	Q80X90	Filamin-B [OS=Mus musculus]	[1191-1206]	[Y].AVTYVPLTAGMYTLTM.[K]	5.4116e+06	5.69816e+06	2.93258e+06	3.79734e+06	1.053	1.295	1.501
FKBP10	Q61576	Peptidyl-prolyl cis-trans isomerase FKBP10 [OS=Mus musculus]	[36-46]	[P].AGAPLEDVVIE.[R]	4.6662e+06	4.62192e+06	4.55826e+06	5900044	0.991	1.294	0.783
SUCLG1	Q9WUM5	Succinate--CoA ligase [ADP/GDP-forming] subunit alpha, mitochondrial [OS=Mus musculus]	[128-153]	[A].AINEAIDAEIPLVVCITEGIPQQDMV.[R]	484726	106685	180246	233298	0.22	1.294	0.457
RANBP2	Q9ERU9	E3 SUMO-protein ligase RanBP2 [OS=Mus musculus]	[1180-1191]	[K].TGEEDEEEFFCN.[R]	242481	281928	314400	406390	1.163	1.293	0.694
GAA	P70699	lysosomal alpha-glucosidase [OS=Mus musculus]	[438-455]	[R].YMMIVDPAISSAGPAGSY.[R]	233658	118795	579982	749219	0.508	1.292	0.159
PDIA4	P08003	Protein disulfide-isomerase A4 [OS=Mus musculus]	[576-588]	[K].MDATANDITNDQY.[K]	5.17449e+06	6.0102e+06	5.8949e+06	7.60552e+06	1.162	1.29	0.79
SCRIB	Q80U72	protein scribble homolog [OS=Mus musculus]	[210-219]	[L].SALPPELGNL.[R]	2.90127e+06	2.28263e+06	2.20142e+06	2.83785e+06	0.787	1.289	0.804
COL5A1	O88207	Collagen alpha-1(V) chain [OS=Mus musculus]	[1714-1731]	[L].SYVDAEGNPVGVVQMTFL.[R]	2.22349e+06	1.93222e+06	1.54818e+06	1.99547e+06	0.869	1.289	0.968
SUCLA2	Q9Z2I9	Succinate--CoA ligase [ADP-forming] subunit beta, mitochondrial [OS=Mus musculus]	[275-283]	[K].INFDSNSAY.[R]	1.78261e+06	1.65912e+06	3.13276e+06	4.02801e+06	0.931	1.286	0.412
ANXA1	P10107	annexin A1 [OS=Mus musculus]	[13-25]	[R].FLENQEQEYVQAV.[K]	356009	381021	619649	797041	1.07	1.286	0.478
FILIP1L	Q6P6L0	Filamin A-interacting protein 1-like [OS=Mus musculus]	[1121-1131]	[R].QSQITVSNIYN.[-]	425847	346941	650392	835448	0.815	1.285	0.415
ADGRG2	Q8CJ12	Adhesion G-protein coupled receptor G2 [OS=Mus musculus]	[379-395]	[K].ALSLGSLEPNLAGEMVN.[R]	550175	296306	1.73405e+06	2.22795e+06	0.539	1.285	0.133
RRBP1	Q99PL5	Ribosome-binding protein 1 [OS=Mus musculus]	[176-187]	[K].EVPMVAVPPVGS.[K]	1.53701e+06	1.60332e+06	2.48203e+06	3.18787e+06	1.043	1.284	0.503
NCAM1	P13595	Neural cell adhesion molecule 1 [OS=Mus musculus]	[513-532]	[Y].SSTAQVQFDEPEATGGVPIL.[K]	1.0325e+06	1.50178e+06	2.07997e+06	2.67066e+06	1.455	1.284	0.562
TPI1	P17751	Triosephosphate isomerase [OS=Mus musculus]	[257-268]	[R].IIYGGSVTGATC.[K]	914952	659332	1.50272e+06	1.92808e+06	0.721	1.283	0.342
RPN1	Q91YQ5	Dolichyl-diphosphooligosaccharide--protein glycosyltransferase subunit 1 [OS=Mus musculus]	[71-80]	[F].VLALEPELES.[R]	2.96255e+06	1.45729e+06	2.43021e+06	3.11815e+06	0.492	1.283	0.467
HSPD1	P63038	60 kDa heat shock protein, mitochondrial [OS=Mus musculus]	[494-515]	[K].ILQSSSEVGYDAMLGDFVNMVE.[K]	1.41526e+07	2.55674e+07	3.46046e+07	4.43883e+07	1.807	1.283	0.576
IMMT	Q8CAQ8	MICOS complex subunit Mic60 [OS=Mus musculus]	[286-295]	[K].AVDEAADALL.[K]	1.16234e+07	1.40467e+07	2.07285e+07	2.65851e+07	1.208	1.283	0.528
P3H1	Q3V1T4	Prolyl 3-hydroxylase 1 [OS=Mus musculus]	[451-466]	[R].EGGPLLYEGISLTMNS.[K]	408362	630786	645328	827545	1.545	1.282	0.762
CTNNB1	Q02248	Catenin beta-1 [OS=Mus musculus]	[71-89]	[F].SQSFTQEQVADIDGQYAMT.[R]	570185	441157	229296	293871	0.774	1.282	1.501
NID2	O88322	Nidogen-2 [OS=Mus musculus]	[350-365]	[K].ADPGLVDVGTSSPGSD.[R]	569055	515319	1.2377e+06	1.58201e+06	0.906	1.278	0.326
CERCAM	A3KGW5	Inactive glycosyltransferase 25 family member 3 [OS=Mus musculus]	[20-36]	[A].ASVTEPTLPTVVLAILA.[R]	1.39084e+06	976187	2.106e+06	2.69165e+06	0.702	1.278	0.363
MRPS2	Q924T2	28S ribosomal protein S2, mitochondrial [OS=Mus musculus]	[38-57]	[K].VTGAPVPAVSEPQDGDDFQS.[R]	6.8278e+06	4.36547e+06	2.88851e+06	3.68451e+06	0.639	1.276	1.185
SCRIB	Q80U72	protein scribble homolog [OS=Mus musculus]	[25-32]	[L].QVVPEEIY.[R]	1.81771e+06	1.28069e+06	1.12083e+06	1428612	0.705	1.275	0.896
FN1	P11276	fibronectin [OS=Mus musculus]	[1679-1706]	[K].TASPDQTEMTIEGLQPTVEYVVSVYAQN.[R]	916488	488047	2.23961e+06	2.85254e+06	0.533	1.274	0.171
TUBA1C	P68373	Tubulin alpha-1C chain [OS=Mus musculus]	[431-449]	[K].DYEEVGADSAEGDDEGEEY.[-]	262927	112858	279825	356324	0.429	1.273	0.317
OAT	P29758	Ornithine aminotransferase, mitochondrial [OS=Mus musculus]	[218-249]	[R].ALQDPNVAAFMVEPIQGEAGVIVPDPGYLTGV.[R]	1.22995e+06	805546	2.42333e+06	3.08479e+06	0.655	1.273	0.261
RPL4	Q9D8E6	60S ribosomal protein L4 [OS=Mus musculus]	[206-218]	[R].GPCIIYNEDNGII.[K]	3.22713e+06	2.09985e+06	4.1055e+06	5222621	0.651	1.272	0.402
ARFGAP1	Q9EPJ9	ADP-ribosylation factor GTPase-activating protein 1 [OS=Mus musculus]	[342-356]	[K].SPSSDSWTCADASTG.[R]	327901	363778	508895	647339	1.109	1.272	0.562
VTI1B	O88384	vesicle transport through interaction with t-SNAREs homolog 1B [OS=Mus musculus]	[152-170]	[R].IATETDQIGTEIIEELGEQ.[R]	114749	59466.3	255889	325116	0.518	1.271	0.183
LPCAT2	Q8BYI6	Lysophosphatidylcholine acyltransferase 2 [OS=Mus musculus]	[513-527]	[F].SLPEEVQTAPSVASN.[K]	799906	578095	702005	891945	0.723	1.271	0.648
ATP6V1B2	P62814	V-type proton ATPase subunit B, brain isoform [OS=Mus musculus]	[164-184]	[R].IYPEEMIQTGISAIDGMNSIA.[R]	55607.4	213180	213729	271570	3.834	1.271	0.785
TLN1	P26039	Talin-1 [OS=Mus musculus]	[746-764]	[K].AVEGCVSASQAATEDGQLL.[R]	356886	230841	447312	568303	0.647	1.27	0.406
ETFA	Q99LC5	Electron transfer flavoprotein subunit alpha, mitochondrial [OS=Mus musculus]	[193-202]	[S].SVGISEWLDQ.[K]	1.22134e+06	1.61777e+06	1.31928e+06	1.67596e+06	1.325	1.27	0.965
MDH2	P08249	Malate dehydrogenase, mitochondrial [OS=Mus musculus]	[242-256]	[K].AGAGSATLSMAYAGA.[R]	1.97286e+06	2.91896e+06	2.12594e+06	2.69946e+06	1.48	1.27	1.081
HYOU1	Q9JKR6	Hypoxia up-regulated protein 1 [OS=Mus musculus]	[739-752]	[K].AANSLEAFIFETQD.[K]	1.15662e+06	1.00796e+06	1.96926e+06	2.4996e+06	0.871	1.269	0.403
FLNA	Q8BTM8	Filamin-A [OS=Mus musculus]	[810-827]	[K].CAPGVVGPTEADIDFDII.[R]	2.47915e+06	1.49935e+06	3.71861e+06	4.7184e+06	0.605	1.269	0.318
DDX21	Q9JIK5	Nucleolar RNA helicase 2 [OS=Mus musculus]	[360-375]	[L].SVACFYGGTPYGGQIE.[R]	6.24354e+06	3.33657e+06	2.36041e+06	2.995e+06	0.534	1.269	1.114
AK2	Q9WTP6	Isoform 2 of Adenylate kinase 2, mitochondrial [OS=Mus musculus]	[18-27]	[R].AVLLGPPGAG.[K]	816349	630521	1.60392e+06	2.03382e+06	0.772	1.268	0.31
HSP90B1	P08113	Endoplasmin [OS=Mus musculus]	[649-659]	[V].ASQYGWSGNME.[R]	3.03334e+06	2.05789e+06	1.97077e+06	2.49809e+06	0.678	1.268	0.824
ACADVL	P50544	Very long-chain specific acyl-CoA dehydrogenase, mitochondrial [OS=Mus musculus]	[641-656]	[K].AMVENGGLVTGNPLGI.[-]	393902	474872	846845	1.07311e+06	1.206	1.267	0.443
DNAJC10	Q9DC23	DnaJ homolog subfamily C member 10 [OS=Mus musculus]	[32-43]	[G].TDQNFYSLLGVS.[K]	6.21466e+06	4.39616e+06	3.62122e+06	4582420	0.707	1.265	0.959
GNB2	P62880	Guanine nucleotide-binding protein G(I)/G(S)/G(T) subunit beta-2 [OS=Mus musculus]	[24-41]	[K].ACGDSTLTQITAGLDPVG.[R]	667723	435079	1.29606e+06	1.63669e+06	0.652	1.263	0.266
PAM16	Q9CQV1	Mitochondrial import inner membrane translocase subunit TIM16 [OS=Mus musculus]	[52-66]	[L].SGLSLQEAQQILNVS.[K]	1.25857e+06	1.81684e+06	792395	1.00037e+06	1.444	1.262	1.816
FN1	P11276	fibronectin [OS=Mus musculus]	[1077-1087]	[K].ATGVFTTLQPL.[R]	3.58618e+06	2.84979e+06	8.08522e+06	10192590	0.795	1.261	0.28
SGPL1	Q8R0X7	sphingosine-1-phosphate lyase 1 [OS=Mus musculus]	[115-128]	[K].TLPAQGMGTAEVLE.[R]	525614	589207	785407	989716	1.121	1.26	0.595
ACADSB	Q9DBL1	Short/branched chain specific acyl-CoA dehydrogenase, mitochondrial [OS=Mus musculus]	[35-64]	[K].SSQPEALVSLTNNAVAFAPLQTLTDEEIMM.[K]	1.25736e+06	201888	521276	657009	0.161	1.26	0.307
STAM2	O88811	Signal transducing adapter molecule 2 [OS=Mus musculus]	[2-14]	[M].PLFTANPFEQDVE.[K]	714181	853830	960282	1208689	1.196	1.259	0.706
HSPA5	P20029	78 kDa glucose-regulated protein [OS=Mus musculus]	[449-464]	[K].SQIFSTASDNQPTVTI.[K]	8.11931e+06	7.14302e+06	1.2868e+07	16206074	0.88	1.259	0.441
EGFR	Q01279	epidermal growth factor receptor [OS=Mus musculus]	[1002-1032]	[R].ALMDEEDMEDVVDADEYLIPQQGFFNSPSTS.[R]	95051.6	229879	431073	542659	2.418	1.259	0.424
VAT1	Q62465	Synaptic vesicle membrane protein VAT-1 homolog [OS=Mus musculus]	[269-283]	[K].GVDIVMDPLGGSDTA.[K]	1.61496e+06	951337	2.46813e+06	3.10402e+06	0.589	1.258	0.306
TSFM	Q9CZR8	Elongation factor Ts, mitochondrial [OS=Mus musculus]	[288-310]	[Y].LLDPSITLGQYVQPQGVTVVDFV.[R]	4.10293e+06	3.13948e+06	4.85313e+06	6.10705e+06	0.765	1.258	0.514
HSPD1	P63038	60 kDa heat shock protein, mitochondrial [OS=Mus musculus]	[499-515]	[S].SEVGYDAMLGDFVNMVE.[K]	1.30071e+06	627859	1.07287e+06	1.34937e+06	0.483	1.258	0.465
SSR1	Q9CY50	Translocon-associated protein subunit alpha [OS=Mus musculus]	[139-149]	[T].ALPLNTVVPPQ.[R]	4.55046e+06	3.38644e+06	4.31165e+06	5.42023e+06	0.744	1.257	0.625
ABHD12	Q99LR1	Monoacylglycerol lipase ABHD12 [OS=Mus musculus]	[263-278]	[R].ETPPDALILESPFTNI.[R]	468929	301447	703976	884488	0.643	1.256	0.341
HIST1H1C	P15864	Histone H1.2 [OS=Mus musculus]	[6-20]	[A].PAAPAAAPPAEKAPA.[K]	1.13811e+06	663595	507692	637601	0.583	1.256	1.041
STOML2	Q99JB2	Stomatin-like protein 2, mitochondrial [OS=Mus musculus]	[234-249]	[K].AEQINQAAGEASAVLA.[K]	153852	186508	446646	561137	1.212	1.256	0.332
CDH3	P10287	Cadherin-3 [OS=Mus musculus]	[725-737]	[R].NDVVPTFIPTPMY.[R]	393223	434302	772268	967976	1.104	1.253	0.449
GNS	Q8BFR4	N-acetylglucosamine-6-sulfatase [OS=Mus musculus]	[43-59]	[L].LLLTDDQDAELGGMTPL.[K]	1.00148e+07	7.78968e+06	5.73389e+06	7172470	0.778	1.251	1.086
UQCRC1	Q9CZ13	Cytochrome b-c1 complex subunit 1, mitochondrial [OS=Mus musculus]	[39-57]	[F].AQALQSVPETQVSILDNGL.[R]	4.92231e+07	3.3262e+07	2.95572e+07	3.69677e+07	0.676	1.251	0.9
TUBA1A	P68369	tubulin alpha-1A chain [OS=Mus musculus]	[431-451]	[K].DYEEVGVDSVEGEGEEEGEEY.[-]	669836	364890	1.11412e+06	1.39275e+06	0.545	1.25	0.262
PKHD1L1	Q80ZA4	Fibrocystin-L [OS=Mus musculus]	[4077-4103]	[L].ALVSSLSVVAQPVAAQPGQPFPQQPSV.[K]	946762	655943	431476	539296	0.693	1.25	1.216
ALDH2	P47738	Aldehyde dehydrogenase, mitochondrial [OS=Mus musculus]	[329-339]	[F].VQENVYDEFVE.[R]	294687	268206	735176	917829	0.91	1.248	0.292
TNFRSF10B	Q9QZM4	Tumor necrosis factor receptor superfamily member 10B [OS=Mus musculus]	[368-381]	[A].AAQPETGPGGSQCV.[-]	218618	453429	321849	401344	2.074	1.247	1.13
MYH10	Q61879	Myosin-10 [OS=Mus musculus]	[1309-1328]	[K].DAAGLESQLQDTQELLQEET.[R]	5.01621e+06	3.16103e+06	9.9772e+06	1.24172e+07	0.63	1.245	0.255
GSR	P47791	Glutathione reductase, mitochondrial [OS=Mus musculus]	[26-58]	[C].AMASPGEPQPPAPDTSSFDYLVIGGGSGGLASA.[R]	398288	205039	387944	482885	0.515	1.245	0.425
FADS3	Q9JJE7	fatty acid desaturase 3 [OS=Mus musculus]	[15-27]	[R].EGPAPLGAPLPIF.[R]	309861	260000	639476	796312	0.839	1.245	0.327
COX4I1	P19783	Cytochrome c oxidase subunit 4 isoform 1, mitochondrial [OS=Mus musculus]	[30-40]	[K].SEDYAFPTYAD.[R]	1.83285e+06	2.40338e+06	6.03591e+06	7.50683e+06	1.311	1.244	0.32
CYC1	Q9D0M3	Cytochrome c1, heme protein, mitochondrial [OS=Mus musculus]	[147-166]	[K].ALAEEVEVQDGPNDDGEMFM.[R]	270118	136016	506540	629381	0.504	1.243	0.216
ALDH1L2	Q8K009	Mitochondrial 10-formyltetrahydrofolate dehydrogenase [OS=Mus musculus]	[461-472]	[Y].ATVNPTDGTTIC.[R]	2.25219e+06	1.99628e+06	1.3075e+06	1.62187e+06	0.886	1.24	1.231
EPS8	Q08509	Epidermal growth factor receptor kinase substrate 8 [OS=Mus musculus]	[684-695]	[K].SQMEEVQDELFQ.[R]	1.9003e+06	1.15823e+06	3.51483e+06	4355211	0.61	1.239	0.266
HSP90B1	P08113	Endoplasmin [OS=Mus musculus]	[647-659]	[A].LVASQYGWSGNME.[R]	1.52066e+07	1.57701e+07	8.4179e+06	10424202	1.037	1.238	1.513
MSN	P26041	Moesin [OS=Mus musculus]	[439-447]	[K].ESEAVEWQQ.[K]	2.62488e+06	2.46723e+06	4.38007e+06	5413669	0.94	1.236	0.456
ACAA1A	Q921H8	3-ketoacyl-CoA thiolase A, peroxisomal [OS=Mus musculus]	[293-304]	[K].AEELGLPILGVL.[R]	158351	129197	364081	450150	0.816	1.236	0.287
HSPA9	P38647	Stress-70 protein, mitochondrial [OS=Mus musculus]	[47-75]	[Y].ASEAIKGAVVGIDLGTTNSCVAVMEGKQA.[K]	3920.13	2.49039e+06	983581	1.21343e+06	635.281	1.234	2.052
P4HA1	Q60715	prolyl 4-hydroxylase subunit alpha-1 [OS=Mus musculus]	[119-131]	[R].QYFPNDEDQVGAA.[K]	950553	547932	897057	1.1057e+06	0.576	1.233	0.496
ECHDC2	Q3TLP5	Enoyl-CoA hydratase domain-containing protein 2, mitochondrial [OS=Mus musculus]	[230-243]	[L].ALAQEILPQAPIAV.[R]	4.583e+06	5.03746e+06	4.8595e+06	5.99247e+06	1.099	1.233	0.841
IMMT	Q8CAQ8	MICOS complex subunit Mic60 [OS=Mus musculus]	[587-598]	[M].PTIPLGSAVEAI.[R]	641120	671152	373340	460270	1.047	1.233	1.458
COMMD3	Q63829	COMM domain-containing protein 3 [OS=Mus musculus]	[15-29]	[L].ADPGSFDSNAFALLL.[R]	161946	161105	156595	193114	0.995	1.233	0.834
COL6A2	Q02788	Collagen alpha-2(VI) chain [OS=Mus musculus]	[588-613]	[R].GIPGPEGEPGPPGDPGLTECDVMTYV.[R]	163975	54461.9	348261	429120	0.332	1.232	0.127
EPN2	Q8CHU3	epsin-2 [OS=Mus musculus]	[502-523]	[A].AAPAPVNPFQVNQPQPLTLNQL.[R]	1.10837e+06	684975	481697	591665	0.618	1.228	1.158
LAMC1	P02468	Laminin subunit gamma-1 [OS=Mus musculus]	[1356-1368]	[R].STLQEANDILNNL.[K]	709633	562496	1.24928e+06	1.5329e+06	0.793	1.227	0.367
PTRH1	Q8BW00	Probable peptidyl-tRNA hydrolase [OS=Mus musculus]	[67-79]	[L].ALAPLGDAQLVLL.[R]	2.31803e+06	2.07229e+06	1.5049e+06	1839669	0.894	1.222	1.126
GAA	P70699	lysosomal alpha-glucosidase [OS=Mus musculus]	[438-455]	[R].YMMIVDPAISSAGPAGSY.[R]	240533	8512.58	380285	464566	0.035	1.222	0.018
TJP2	Q9Z0U1	Tight junction protein ZO-2 [OS=Mus musculus]	[994-1009]	[K].SNLPATAGSEIPGGST.[K]	656767	738779	1.48251e+06	1.80977e+06	1.125	1.221	0.408
COL12A1	Q60847	Collagen alpha-1(XII) chain [OS=Mus musculus]	[24-33]	[A].EVDPPSDLNF.[K]	5.09144e+06	4.95023e+06	1.32286e+06	1.61489e+06	0.972	1.221	3.065
GNAI2	P08752	guanine nucleotide-binding protein G(i) subunit alpha-2 [OS=Mus musculus]	[109-128]	[F].ALSCAAEEQGMLPEDLSGVI.[R]	2.6985e+06	1.36738e+06	2.06783e+06	2.52237e+06	0.507	1.22	0.542
SDHA	Q8K2B3	Succinate dehydrogenase [ubiquinone] flavoprotein subunit, mitochondrial [OS=Mus musculus]	[76-91]	[R].AAFGLSEAGFNTACLT.[K]	923456	636087	2.20751e+06	2693054	0.689	1.22	0.236
SDHA	Q8K2B3	Succinate dehydrogenase [ubiquinone] flavoprotein subunit, mitochondrial [OS=Mus musculus]	[142-161]	[Y].MTEQAPASVVELENYGMPFS.[R]	1.44078e+06	583300	2.44039e+06	2.97843e+06	0.405	1.22	0.196
TIMM22	Q9CQ85	Mitochondrial import inner membrane translocase subunit TIM22 [OS=Mus musculus]	[41-54]	[R].LLEPGSLGGIPSPA.[K]	325787	220101	885596	1080403	0.676	1.22	0.204
ATP5B	P56480	ATP synthase subunit beta, mitochondrial [OS=Mus musculus]	[393-405]	[L].GIYPAVDPLDSTS.[R]	1.55079e+07	1.76511e+07	1.10372e+07	13451381	1.138	1.219	1.312
PPIA	P17742	peptidyl-prolyl cis-trans isomerase A [OS=Mus musculus]	[134-143]	[K].EGMNIVEAME.[R]	1.29046e+06	596466	3.61628e+06	4.39788e+06	0.462	1.216	0.136
DDAH1	Q9CWS0	N(G),N(G)-dimethylarginine dimethylaminohydrolase 1 [OS=Mus musculus]	[179-195]	[C].SMAGPNLIAIGSSESAQ.[K]	537703	264133	533310	648269	0.491	1.216	0.407
HSPG2	Q05793	Basement membrane-specific heparan sulfate proteoglycan core protein [OS=Mus musculus]	[1483-1493]	[L].MALADLDELLV.[R]	561335	463632	288349	350665	0.826	1.216	1.322
FBN1	Q61554	Fibrillin-1 [OS=Mus musculus]	[2830-2839]	[Y].SLQISSTPLY.[K]	2.69203e+06	1.87576e+06	2.67246e+06	3249372	0.697	1.216	0.577
SLC7A5	Q9Z127	large neutral amino acids transporter small subunit 1 [OS=Mus musculus]	[10-22]	[R].AVATPAAAAAEEE.[R]	4.92946e+06	6.63313e+06	8.36847e+06	1.01624e+07	1.346	1.214	0.653
PDIA3	P27773	Protein disulfide-isomerase A3 [OS=Mus musculus]	[26-37]	[S].DVLELTDENFES.[R]	339106	342236	269709	327148	1.009	1.213	1.046
HSPA5	P20029	78 kDa glucose-regulated protein [OS=Mus musculus]	[328-336]	[K].FEELNMDLF.[R]	2.61532e+06	1.74074e+06	7.10791e+06	8622910	0.666	1.213	0.202
AKAP2	O54931	A-kinase anchor protein 2 [OS=Mus musculus]	[715-729]	[A].SLLATQESDVMVGPF.[K]	593657	1.38636e+06	479040	581008	2.335	1.213	2.386
SPTBN1	Q62261	Spectrin beta chain, non-erythrocytic 1 [OS=Mus musculus]	[616-629]	[H].MEFCYQELCQLAAE.[R]	3.34027e+06	3.96027e+06	2.0853e+06	2.52598e+06	1.186	1.211	1.568
CCT2	P80314	T-complex protein 1 subunit beta [OS=Mus musculus]	[62-71]	[L].MVTNDGATIL.[K]	5.85248e+06	3.83675e+06	5.40593e+06	6534050	0.656	1.209	0.587
DNAJB11	Q99KV1	DnaJ homolog subfamily B member 11 [OS=Mus musculus]	[67-81]	[K].FQDLGAAYEVLSDSE.[K]	136594	148801	410372	495680	1.089	1.208	0.3
GCSH	Q91WK5	Glycine cleavage system H protein, mitochondrial [OS=Mus musculus]	[72-89]	[F].AQEALGDVVYCSLPEVGT.[K]	1.34103e+06	2.40102e+06	1.4988e+06	1.80938e+06	1.79	1.207	1.327
FN1	P11276	fibronectin [OS=Mus musculus]	[1984-1999]	[S].PVIIDASTAIDAPSNL.[R]	275068	138240	229392	276849	0.503	1.207	0.499
RPL30	P62889	60S ribosomal protein L30 [OS=Mus musculus]	[95-105]	[L].AIIDPGDSDII.[R]	3.97395e+06	1.79634e+06	1.63327e+06	1.96945e+06	0.452	1.206	0.912
HADHA	Q8BMS1	Trifunctional enzyme subunit alpha, mitochondrial [OS=Mus musculus]	[191-204]	[K].MVGVPAAFDMMLTG.[R]	1.90182e+06	1.34023e+06	1.78738e+06	2.15294e+06	0.705	1.205	0.623
FLNB	Q80X90	Filamin-B [OS=Mus musculus]	[1826-1837]	[S].AYGPGLVYGVAN.[K]	3.57216e+06	4.62705e+06	2.65709e+06	3202617	1.295	1.205	1.445
PRDX6	O08709	Peroxiredoxin-6 [OS=Mus musculus]	[2-21]	[M].PGGLLLGDEAPNFEANTTIG.[R]	354463	398455	450483	542384	1.124	1.204	0.735
PPIF	Q99KR7	Peptidyl-prolyl cis-trans isomerase F, mitochondrial [OS=Mus musculus]	[38-59]	[G].ANSSSGNPLVYLDVGADGQPLG.[R]	1.37892e+06	1.23335e+06	1.48579e+06	1.78941e+06	0.894	1.204	0.689
GAPDH	P16858	glyceraldehyde-3-phosphate dehydrogenase [OS=Mus musculus]	[233-245]	[R].VPTPNVSVVDLTC.[R]	2.00642e+06	2.02848e+06	5.66596e+06	6815197	1.011	1.203	0.298
TPBG	Q9Z0L0	Trophoblast glycoprotein [OS=Mus musculus]	[83-93]	[L].LEVPADLPPYV.[R]	229078	222598	167339	201114	0.972	1.202	1.107
FLNB	Q80X90	Filamin-B [OS=Mus musculus]	[1529-1544]	[S].AYGVPASLPVEFAIDA.[R]	1.05719e+06	826732	622856	748402	0.782	1.202	1.105
SH3GL1	Q62419	Endophilin-A2 [OS=Mus musculus]	[358-368]	[L].SYVQVLVPLPQ.[-]	831477	1.02278e+06	726921	871991	1.23	1.2	1.173
HSPA5	P20029	78 kDa glucose-regulated protein [OS=Mus musculus]	[398-435]	[Y].GAAVQAGVLSGDQDTGDLVLLDVCPLTLGIETVGGVMT.[K]	2.69967e+06	1.93966e+06	4.22614e+06	5.07004e+06	0.718	1.2	0.383
P4HA1	Q60715	prolyl 4-hydroxylase subunit alpha-1 [OS=Mus musculus]	[91-103]	[R].LNTEWSELENLIL.[K]	191599	190087	573385	687421	0.992	1.199	0.277
CCDC109B	Q810S1	Calcium uniporter regulatory subunit MCUb, mitochondrial [OS=Mus musculus]	[61-73]	[Y].GTVEPQDEITVTY.[K]	42765.8	2.35746e+06	3.12684e+06	3.74736e+06	55.125	1.198	0.629
COMTD1	Q8BIG7	Catechol O-methyltransferase domain-containing protein 1 [OS=Mus musculus]	[119-128]	[L].ALALALPEAG.[R]	2.3288e+06	2.08737e+06	1.38291e+06	1656003	0.896	1.197	1.26
PRKAR2A	P12367	cAMP-dependent protein kinase type II-alpha regulatory subunit [OS=Mus musculus]	[139-154]	[K].NLDQEQLSQVLDAMFE.[K]	51625.9	22036.7	191138	228611	0.427	1.196	0.096
OXCT1	Q9D0K2	Succinyl-CoA:3-ketoacid coenzyme A transferase 1, mitochondrial [OS=Mus musculus]	[507-520]	[F].AVSPNLMPMQQIST.[-]	1.41204e+07	2.51813e+07	8.20595e+06	9.81596e+06	1.783	1.196	2.565
SCRIB	Q80U72	protein scribble homolog [OS=Mus musculus]	[1258-1267]	[L].AALPSAGSLQ.[R]	3.35017e+06	2.90094e+06	2.4648e+06	2943120	0.866	1.194	0.986
KTN1	Q61595	Kinectin [OS=Mus musculus]	[900-915]	[C].AQVCSTPQFEELESVL.[K]	1.83368e+06	942009	1.26914e+06	1513714	0.514	1.193	0.622
ITGA3	Q62470	Integrin alpha-3 [OS=Mus musculus]	[878-896]	[R].QLDPGGDQSSPPVTLAAAK.[K]	629443	461083	451014	537696	0.733	1.192	0.858
AKAP2	O54931	A-kinase anchor protein 2 [OS=Mus musculus]	[482-501]	[R].SVNVSLTQEELDSGLDELSV.[R]	1.6844e+06	1.64792e+06	2.26718e+06	2702591	0.978	1.192	0.61
SSBP1	Q9CYR0	Single-stranded DNA-binding protein, mitochondrial [OS=Mus musculus]	[17-27]	[H].ESEVASSLVLE.[R]	2.4341e+07	2.34649e+07	1.29162e+07	15373497	0.964	1.19	1.526
PAM16	Q9CQV1	Mitochondrial import inner membrane translocase subunit TIM16 [OS=Mus musculus]	[55-66]	[L].SLQEAQQILNVS.[K]	3.96712e+06	3.98162e+06	2.91402e+06	3.46909e+06	1.004	1.19	1.148
HSPA5	P20029	78 kDa glucose-regulated protein [OS=Mus musculus]	[308-324]	[R].IEIESFFEGEDFSETLT.[R]	1.43317e+06	1.78078e+06	2.15978e+06	2.56839e+06	1.243	1.189	0.693
RANGAP1	P46061	Ran GTPase-activating protein 1 [OS=Mus musculus]	[416-446]	[K].ILDPNSGEPAPVLSSPTPTDLSTFLSFPSPE.[K]	345581	441256	613938	729067	1.277	1.188	0.605
HSPE1	Q64433	10 kDa heat shock protein, mitochondrial [OS=Mus musculus]	[24-35]	[A].ETVTKGGIMLPE.[K]	307460	332794	301014	357637	1.082	1.188	0.931
EDC4	Q3UJB9	Enhancer of mRNA-decapping protein 4 [OS=Mus musculus]	[1063-1077]	[R].SLEPVAGQLSNSVAT.[K]	556295	399939	957801	1.1375e+06	0.719	1.188	0.352
PPFIBP1	Q8C8U0	Liprin-beta-1 [OS=Mus musculus]	[591-604]	[R].DLGQSNSDLDMPFA.[K]	708052	1.00677e+06	1.19049e+06	1.41366e+06	1.422	1.187	0.712
ATP1A1	Q8VDN2	Sodium/potassium-transporting ATPase subunit alpha-1 [OS=Mus musculus]	[228-239]	[R].SPDFTNENPLET.[R]	1.44727e+06	1.61669e+06	2.81974e+06	3.34606e+06	1.117	1.187	0.483
MRPL39	Q9JKF7	39S ribosomal protein L39, mitochondrial [OS=Mus musculus]	[24-40]	[F].IATSPAAELSPTELTEM.[R]	5.29007e+06	3.26799e+06	4.45001e+06	5.27857e+06	0.618	1.186	0.619
PKHD1L1	Q80ZA4	Fibrocystin-L [OS=Mus musculus]	[2087-2097]	[L].SLTPLITEISP.[R]	4.21128e+06	2.67646e+06	3.68512e+06	4.36726e+06	0.636	1.185	0.613
LRP12	Q8BUJ9	Low-density lipoprotein receptor-related protein 12 [OS=Mus musculus]	[619-635]	[L].ALVSGDGDEVVPSQSSS.[R]	628935	681466	711800	843337	1.084	1.185	0.808
ACAD9	Q8JZN5	Acyl-CoA dehydrogenase family member 9, mitochondrial [OS=Mus musculus]	[183-198]	[F].CLTEPASGSDAASIQT.[R]	1.93124e+06	1.24801e+06	1.06506e+06	1.26235e+06	0.646	1.185	0.989
PPA2	Q91VM9	Inorganic pyrophosphatase 2, mitochondrial [OS=Mus musculus]	[304-315]	[R].SLVESVPTPSMN.[K]	327485	20989.9	604960	715660	0.064	1.183	0.029
DNAJA3	Q99M87	DnaJ homolog subfamily A member 3, mitochondrial [OS=Mus musculus]	[155-174]	[Y].DAYGSAGFDPGTSSSGQGYW.[R]	218937	232809	243874	288613	1.063	1.183	0.807
FN1	P11276	fibronectin [OS=Mus musculus]	[2239-2253]	[F].QVPGTSTSATLTGLT.[R]	1.54529e+06	812369	2.76567e+06	3.2721e+06	0.526	1.183	0.248
SUCLG1	Q9WUM5	Succinate--CoA ligase [ADP/GDP-forming] subunit alpha, mitochondrial [OS=Mus musculus]	[127-153]	[A].AAINEAIDAEIPLVVCITEGIPQQDMV.[R]	186989	180977	125830	148803	0.968	1.183	1.216
ATP5B	P56480	ATP synthase subunit beta, mitochondrial [OS=Mus musculus]	[144-154]	[R].IMNVIGEPIDE.[R]	6.28638e+06	9.86932e+06	1.32254e+07	15637955	1.57	1.182	0.631
FH1	P97807	fumarate hydratase, mitochondrial [OS=Mus musculus]	[348-367]	[R].SGLGELILPENEPGSSIMPG.[K]	778887	860542	1.48768e+06	1.75349e+06	1.105	1.179	0.491
ACADVL	P50544	Very long-chain specific acyl-CoA dehydrogenase, mitochondrial [OS=Mus musculus]	[216-229]	[F].CLTEPSSGSDVASI.[R]	1.4715e+06	794442	1.46975e+06	1.73147e+06	0.54	1.178	0.459
OAT	P29758	Ornithine aminotransferase, mitochondrial [OS=Mus musculus]	[218-249]	[R].ALQDPNVAAFMVEPIQGEAGVIVPDPGYLTGV.[R]	1.17778e+06	1.77686e+06	2.26145e+06	2.66503e+06	1.509	1.178	0.667
HSP90B1	P08113	Endoplasmin [OS=Mus musculus]	[518-529]	[H].STDITSLDQYVE.[R]	6.34234e+06	5.96775e+06	4.49213e+06	5289634	0.941	1.178	1.128
FN1	P11276	fibronectin [OS=Mus musculus]	[814-828]	[P].PDPTVDQVDDTSIVV.[R]	2.48603e+06	1.60462e+06	2.0939e+06	2.46605e+06	0.645	1.178	0.651
PCNT	P48725	Pericentrin [OS=Mus musculus]	[2305-2315]	[Q].ALQAQQEEQQL.[R]	566403	591223	391728	461088	1.044	1.177	1.282
FLNB	Q80X90	Filamin-B [OS=Mus musculus]	[1528-1544]	[L].SAYGVPASLPVEFAIDA.[R]	7.90506e+06	6.87597e+06	5.59528e+06	6585315	0.87	1.177	1.044
GAA	P70699	lysosomal alpha-glucosidase [OS=Mus musculus]	[440-455]	[M].MIVDPAISSAGPAGSY.[R]	1.48913e+07	6.16213e+06	8.55215e+06	10053713	0.414	1.176	0.613
SUSD6	Q8BGE4	Sushi domain-containing protein 6 [OS=Mus musculus]	[286-299]	[L].SLTSEEYTDDIPLL.[K]	405432	481126	757009	889038	1.187	1.174	0.541
ATP5A1	Q03265	ATP synthase subunit alpha, mitochondrial [OS=Mus musculus]	[89-102]	[R].NVQAEEMVEFSSGL.[K]	50458.7	615757	794641	933159	12.203	1.174	0.66
FADS1	Q920L1	Fatty acid desaturase 1 [OS=Mus musculus]	[2-16]	[M].APDPVPTPGPASAQL.[R]	1.2967e+07	8.1775e+06	7.29888e+06	8570930	0.631	1.174	0.954
CS	Q9CZU6	citrate synthase, mitochondrial [OS=Mus musculus]	[77-91]	[K].GLVYETSVLDPDEGI.[R]	840866	959723	1.41227e+06	1657727	1.141	1.174	0.579
PDLIM5	Q8CI51	PDZ and LIM domain protein 5 [OS=Mus musculus]	[5-16]	[Y].SVSLVGPAPWGF.[R]	1.17862e+06	1.04641e+06	1.08145e+06	1268351	0.888	1.173	0.825
PITRM1	Q8K411	Presequence protease, mitochondrial [OS=Mus musculus]	[232-250]	[Y].SVVSGGDPLCIPELTWEQL.[K]	1.52592e+06	997192	1.34492e+06	1.57566e+06	0.654	1.172	0.633
BSG	P18572	Isoform 2 of Basigin [OS=Mus musculus]	[86-95]	[Y].SCIFLPEPVG.[R]	1.10715e+06	1.0982e+06	903179	1.0587e+06	0.992	1.172	1.037
ACADM	P45952	medium-chain specific acyl-CoA dehydrogenase, mitochondrial [OS=Mus musculus]	[159-172]	[Y].CVTEPSAGSDVAAI.[K]	1.57769e+06	794322	1.42674e+06	1.66946e+06	0.503	1.17	0.476
HYOU1	Q9JKR6	Hypoxia up-regulated protein 1 [OS=Mus musculus]	[366-387]	[Q].ALQSAEMSLDQIEQVILVGGAT.[R]	301913	190028	187599	219390	0.629	1.169	0.866
NAPG	Q9CWZ7	Gamma-soluble NSF attachment protein [OS=Mus musculus]	[222-259]	[Y].SIPGFNGSEDCAALEQLLEGYDQQDQDQVSEVCNSPLF.[K]	564028	485463	446000	520567	0.861	1.167	0.933
MYH9	Q8VDD5	Myosin-9 [OS=Mus musculus]	[328-340]	[R].IMGIPEDEQMGLL.[R]	564742	1.04277e+06	1.0175e+06	1.18654e+06	1.846	1.166	0.879
NDUFV2	Q9D6J6	NADH dehydrogenase [ubiquinone] flavoprotein 2, mitochondrial [OS=Mus musculus]	[77-86]	[A].AVLPVLDLAQ.[R]	3.02958e+06	2.73409e+06	1.97851e+06	2307502	0.902	1.166	1.185
PDIA6	Q922R8	Protein disulfide-isomerase A6 [OS=Mus musculus]	[20-36]	[G].LYSSSDDVIELTPSNFN.[R]	2.5256e+08	1.84071e+08	1.74406e+08	2.03172e+08	0.729	1.165	0.906
SERPINH1	P19324	Serpin H1 [OS=Mus musculus]	[60-92]	[K].DQAVENILLSPLVVASSLGLVSLGGKATTASQA.[K]	22318.1	360653	541445	630268	16.16	1.164	0.572
PDHA1	P35486	Pyruvate dehydrogenase E1 component subunit alpha, somatic form, mitochondrial [OS=Mus musculus]	[324-335]	[R].MVNSNLASVEEL.[K]	739886	467017	1.35374e+06	1.5757e+06	0.631	1.164	0.296
DLST	Q9D2G2	Dihydrolipoyllysine-residue succinyltransferase component of 2-oxoglutarate dehydrogenase complex, mitochondrial [OS=Mus musculus]	[202-220]	[S].AIKPTAAPPLAEAGAAKGL.[R]	26376.9	664638	347519	404667	25.198	1.164	1.642
GPD2	Q64521	Glycerol-3-phosphate dehydrogenase, mitochondrial [OS=Mus musculus]	[43-51]	[A].AGYLTEPVN.[R]	9.66402e+06	9.151e+06	4.13082e+06	4809796	0.947	1.164	1.903
WHSC1	Q8BVE8	Histone-lysine N-methyltransferase NSD2 [OS=Mus musculus]	[326-339]	[G].IVQAEEAASMSIEE.[R]	4.89294e+08	3.82423e+08	3.0881e+08	359087232	0.782	1.163	1.065
ATP5B	P56480	ATP synthase subunit beta, mitochondrial [OS=Mus musculus]	[392-405]	[E].LGIYPAVDPLDSTS.[R]	1.72803e+07	1.82069e+07	1.36548e+07	15878349	1.054	1.163	1.147
LOX	P28301	Protein-lysine 6-oxidase [OS=Mus musculus]	[140-151]	[R].TASPQPPQLSNL.[R]	411084	388543	1.11638e+06	1.29833e+06	0.945	1.163	0.299
MCCC2	Q3ULD5	Methylcrotonoyl-CoA carboxylase beta chain, mitochondrial [OS=Mus musculus]	[544-554]	[L].SLSAALNAPIQ.[R]	1.71113e+06	1.43609e+06	1.35982e+06	1.58148e+06	0.839	1.163	0.908
HTRA2	Q9JIY5	Serine protease HTRA2, mitochondrial [OS=Mus musculus]	[222-232]	[T].AVDPVADIATL.[R]	2.38677e+06	3.01932e+06	1.46679e+06	1.70441e+06	1.265	1.162	1.771
AP2B1	Q9DBG3	AP-2 complex subunit beta [OS=Mus musculus]	[94-102]	[K].DCEDPNPLI.[R]	573138	441310	818024	950552	0.77	1.162	0.464
MECR	Q9DCS3	Enoyl-[acyl-carrier-protein] reductase, mitochondrial [OS=Mus musculus]	[155-172]	[K].DIPLQSAATLGVNPCTAY.[R]	190501	206158	674434	782906	1.082	1.161	0.263
FN1	P11276	fibronectin [OS=Mus musculus]	[1768-1782]	[F].PAPDGEDDTAELQGL.[R]	1.33139e+06	937184	1.16274e+06	1.34895e+06	0.704	1.16	0.695
FN1	P11276	fibronectin [OS=Mus musculus]	[1822-1842]	[S].QVTPTSFTAQWIAPSVQLTGY.[R]	153999	19781.6	83873.2	97209.3	0.128	1.159	0.203
PUM2	Q80U58	pumilio homolog 2 [OS=Mus musculus]	[475-497]	[Q].AAAAAAAAGGTANSLTGSTNGLF.[R]	2.80504e+06	1.32064e+06	1.11269e+06	1.28878e+06	0.471	1.158	1.025
TOMM70A	Q9CZW5	Mitochondrial import receptor subunit TOM70 [OS=Mus musculus]	[12-40]	[M].AAAAAPGSGNGVGGGGGTAGPGSGAGTLP.[R]	1.88764e+06	2.03843e+06	1.75424e+06	2.03181e+06	1.08	1.158	1.003
CALU	O35887	Calumenin [OS=Mus musculus]	[298-310]	[F].VGSQATDFGEALV.[R]	1.93692e+06	1.76964e+06	2.98042e+06	3449443	0.914	1.157	0.513
TLN1	P26039	Talin-1 [OS=Mus musculus]	[958-970]	[K].AVAEQIPLLVQGV.[R]	3.93573e+06	1.81308e+06	2.50825e+06	2.89894e+06	0.461	1.156	0.625
SFXN3	Q91V61	Sideroflexin-3 [OS=Mus musculus]	[37-46]	[L].LLSGEQLEAS.[R]	1.83675e+07	1.38299e+07	7.97974e+06	9222137	0.753	1.156	1.5
PRKCSH	O08795	Glucosidase 2 subunit beta [OS=Mus musculus]	[350-366]	[M].PPYDEETQAIIDAAQEA.[R]	309190	455887	348000	400898	1.474	1.152	1.137
PBXIP1	Q3TVI8	Pre-B-cell leukemia transcription factor-interacting protein 1 [OS=Mus musculus]	[437-451]	[L].AQTLQDLENQGINTG.[R]	1.09835e+06	713260	1.06597e+06	1.2281e+06	0.649	1.152	0.581
SARS	P26638	Serine--tRNA ligase, cytoplasmic [OS=Mus musculus]	[72-98]	[K].EAVGDDESVPENVLNFDDLTADALAAL.[K]	207778	130956	637157	734134	0.63	1.152	0.178
NFU1	Q9QZ23	NFU1 iron-sulfur cluster scaffold homolog, mitochondrial [OS=Mus musculus]	[83-93]	[R].TMDFPTPAAAF.[R]	692436	515551	2.44516e+06	2.81756e+06	0.745	1.152	0.183
ECH1	O35459	Delta(3,5)-Delta(2,4)-dienoyl-CoA isomerase, mitochondrial [OS=Mus musculus]	[214-228]	[K].VIGNQSLVNELTFSA.[R]	353141	346828	698146	804469	0.982	1.152	0.431
EIF4H	Q9WUK2	Eukaryotic translation initiation factor 4H [OS=Mus musculus]	[217-236]	[R].TVATPLNQVANPNSAIFGGA.[R]	1.13851e+06	832755	2.94476e+06	3.39206e+06	0.731	1.152	0.246
CCT7	P80313	T-complex protein 1 subunit eta [OS=Mus musculus]	[525-535]	[R].STVDPPAPSAG.[R]	75951.5	125900	227038	261069	1.658	1.15	0.482
MDH2	P08249	Malate dehydrogenase, mitochondrial [OS=Mus musculus]	[143-155]	[N].PVNSTIPITAEVF.[K]	1.20703e+06	1.45137e+06	1.339e+06	1.53961e+06	1.202	1.15	0.943
FAM83H	Q148V8	Protein FAM83H [OS=Mus musculus]	[680-697]	[L].IFASQAEGAVGTAAATTE.[K]	716520	975963	480320	552392	1.362	1.15	1.767
ECI2	Q9WUR2	Enoyl-CoA delta isomerase 2, mitochondrial [OS=Mus musculus]	[36-48]	[R].ASQQDFENALNQV.[K]	8.78898e+06	6.7781e+06	7.52358e+06	8644544	0.771	1.149	0.784
EFEMP1	Q8BPB5	EGF-containing fibulin-like extracellular matrix protein 1 [OS=Mus musculus]	[119-133]	[F].MASATAVAGPEVQTG.[R]	2.96101e+06	2.1168e+06	886605	1.01891e+06	0.715	1.149	2.078
PHLDB2	Q8K1N2	Pleckstrin homology-like domain family B member 2 [OS=Mus musculus]	[112-123]	[L].SSAASLGGYPLG.[K]	2.8281e+06	3.09905e+06	1.98608e+06	2.27955e+06	1.096	1.148	1.359
HSPD1	P63038	60 kDa heat shock protein, mitochondrial [OS=Mus musculus]	[434-445]	[E].EGIVLGGGCALL.[R]	280036	311661	280326	321554	1.113	1.147	0.969
HIST1H2BB	Q64475	Histone H2B type 1-B [OS=Mus musculus]	[59-72]	[K].AMGIMNSFVNDIFE.[R]	2.68297e+07	2.61864e+07	2.32811e+07	26714576	0.976	1.147	0.98
FLNA	Q8BTM8	Filamin-A [OS=Mus musculus]	[1008-1018]	[K].IVSPSGAAVPC.[K]	496639	373618	780902	894975	0.752	1.146	0.417
PHB	P67778	Prohibitin [OS=Mus musculus]	[220-238]	[K].AAELIANSLATAGDGLIEL.[R]	1.3595e+06	1.65604e+06	4.93553e+06	5.65525e+06	1.218	1.146	0.293
ALDH18A1	Q9Z110	delta-1-pyrroline-5-carboxylate synthase [OS=Mus musculus]	[44-54]	[W].SNIPFITVPLS.[R]	1.24074e+07	8.27704e+06	6.47704e+06	7413635	0.667	1.145	1.116
DLAT	Q8BMF4	Dihydrolipoyllysine-residue acetyltransferase component of pyruvate dehydrogenase complex, mitochondrial [OS=Mus musculus]	[407-423]	[R].VAPAPAGVFTDIPISNI.[R]	7.50133e+06	6.71907e+06	8.71307e+06	9976032	0.896	1.145	0.674
UPK3B	Q80YF6	Uroplakin-3b [OS=Mus musculus]	[224-236]	[F].SSLWWPEEAPEQL.[R]	2.38594e+06	3.33853e+06	6.79198e+06	7.77119e+06	1.399	1.144	0.43
PIEZO1	E2JF22	Piezo-type mechanosensitive ion channel component 1 [OS=Mus musculus]	[1576-1608]	[R].DGPSTASSGLGAEEPLSSMTDDTSSPLSTGYNT.[R]	126248	149636	591157	676326	1.185	1.144	0.221
SPTBN1	Q62261	Spectrin beta chain, non-erythrocytic 1 [OS=Mus musculus]	[2177-2189]	[K].SALPAQSAATLPA.[R]	1.17799e+07	1.19355e+07	1.02633e+07	11725178	1.013	1.142	1.018
ARHGEF2	Q60875	Rho guanine nucleotide exchange factor 2 [OS=Mus musculus]	[860-875]	[L].AALGQNEPLPAEAPWA.[R]	2.77535e+06	998202	1.24941e+06	1.42682e+06	0.36	1.142	0.7
VDAC2	Q60930	Voltage-dependent anion-selective channel protein 2 [OS=Mus musculus]	[237-247]	[K].YQLDPTASISA.[K]	802019	979409	2.07606e+06	2.37071e+06	1.221	1.142	0.413
AKAP1	O08715	A-kinase anchor protein 1, mitochondrial [OS=Mus musculus]	[414-425]	[I].SLAPCPPPVTPQ.[R]	2.10303e+06	1.71775e+06	2.67973e+06	3.05741e+06	0.817	1.141	0.562
CDH3	P10287	Cadherin-3 [OS=Mus musculus]	[267-279]	[K].STGTISVISSGLD.[R]	1.25133e+06	1.17266e+06	2.99645e+06	3.41863e+06	0.937	1.141	0.343
LAMA5	Q61001	Laminin subunit alpha-5 [OS=Mus musculus]	[2532-2545]	[L].QAVQAAEDAAGQAL.[R]	4.61866e+06	3.36224e+06	1.86562e+06	2.12673e+06	0.728	1.14	1.581
PTRF	O54724	caveolae-associated protein 1 [OS=Mus musculus]	[340-356]	[K].ATEMVEVGPEDDEVGAE.[R]	107504	147468	204982	233626	1.372	1.14	0.631
PTGES2	Q8BWM0	Prostaglandin E synthase 2 [OS=Mus musculus]	[91-106]	[A].AQLPLSNSLQLTLYQY.[K]	885274	581364	657203	749229	0.657	1.14	0.776
DYNC1H1	Q9JHU4	Cytoplasmic dynein 1 heavy chain 1 [OS=Mus musculus]	[3632-3648]	[L].LVQDVESYDPVLNPVLN.[R]	676521	390595	360163	410193	0.577	1.139	0.952
TKT	P40142	Transketolase [OS=Mus musculus]	[284-301]	[K].ILATPPQEDAPSVDIANI.[R]	266106	149801	551718	627930	0.563	1.138	0.239
PITRM1	Q8K411	Presequence protease, mitochondrial [OS=Mus musculus]	[780-793]	[R].CSVNATPQQMPQAE.[K]	377487	193296	766903	872726	0.512	1.138	0.221
ECHS1	Q8BH95	Enoyl-CoA hydratase, mitochondrial [OS=Mus musculus]	[138-156]	[Y].ALGGGCELAMMCDIIYAGE.[K]	559306	981638	528132	601037	1.755	1.138	1.633
WWC2	Q6NXJ0	Protein WWC2 [OS=Mus musculus]	[844-862]	[R].SQQPMLDPIDLDAVSALLA.[R]	112183	122670	160739	182837	1.093	1.137	0.671
ETFDH	Q921G7	Electron transfer flavoprotein-ubiquinone oxidoreductase, mitochondrial [OS=Mus musculus]	[566-576]	[Y].EFVPLEQGDGF.[R]	775595	513066	1.81482e+06	2.06349e+06	0.662	1.137	0.249
HDAC5	Q9Z2V6	histone deacetylase 5 [OS=Mus musculus]	[935-971]	[T].VVMPIAQEFSPDVVLVSAGFDAVEGHLSPLGGYSVTA.[R]	655362	438733	911305	1.03509e+06	0.669	1.136	0.424
FN1	P11276	fibronectin [OS=Mus musculus]	[1679-1706]	[K].TASPDQTEMTIEGLQPTVEYVVSVYAQN.[R]	1.67806e+06	1.77662e+06	3.3009e+06	3.74969e+06	1.059	1.136	0.474
SNAP23	O09044	Synaptosomal-associated protein 23 [OS=Mus musculus]	[169-184]	[M].ALDMGNEIDAQNQQIQ.[K]	5.38321e+06	2.49253e+06	4.3881e+06	4.9788e+06	0.463	1.135	0.501
PKHD1L1	Q80ZA4	Fibrocystin-L [OS=Mus musculus]	[3768-3779]	[M].MVLESLDSDTET.[R]	951568	484623	828461	940630	0.509	1.135	0.515
MPDZ	Q8VBX6	multiple PDZ domain protein [OS=Mus musculus]	[706-723]	[F].SILDYQDPIDPANTVIVI.[R]	3.37328e+06	2.00391e+06	1.6255e+06	1.84527e+06	0.594	1.135	1.086
CANX	P35564	Calnexin [OS=Mus musculus]	[240-274]	[Y].TLILNPDNSFEILVDQSVVNSGNLLNDMTPPVNPS.[R]	1.01912e+07	1.28144e+07	1.52101e+07	1.72634e+07	1.257	1.135	0.742
HIST1H1D	P43277	Histone H1.3 [OS=Mus musculus]	[6-20]	[A].PAAPAAPAPVEKTPV.[K]	1.33881e+06	1.01957e+06	920857	1.04505e+06	0.762	1.135	0.976
PDIA6	Q922R8	Protein disulfide-isomerase A6 [OS=Mus musculus]	[88-101]	[Q].SLGGQYGVQGFPTI.[K]	3.49777e+06	4.3722e+06	3.88422e+06	4405057	1.25	1.134	0.993
MET	P16056	Hepatocyte growth factor receptor [OS=Mus musculus]	[986-1001]	[R].SVSPTTEMVSNESVDY.[R]	9566.99	18203.4	634769	719767	1.903	1.134	0.025
TOMM70A	Q9CZW5	Mitochondrial import receptor subunit TOM70 [OS=Mus musculus]	[136-150]	[Q].AIQCYTEAISLCPTE.[K]	852458	1.10245e+06	748351	848447	1.293	1.134	1.299
TLN1	P26039	Talin-1 [OS=Mus musculus]	[1432-1468]	[K].ALCGFTEAAAQAAYLVGVSDPNSQAGQQGLVEPTQFA.[R]	75540.9	1957.98	208498	236130	0.026	1.133	0.008
SCAMP3	O35609	Secretory carrier-associated membrane protein 3 [OS=Mus musculus]	[332-346]	[R].TAAANAAAGAAENAF.[R]	5.55992e+06	5.47348e+06	1.41726e+07	16059461	0.984	1.133	0.341
HSPD1	P63038	60 kDa heat shock protein, mitochondrial [OS=Mus musculus]	[159-190]	[Q].SKPVTTPEEIAQVATISANGDKDIGNIISDAM.[K]	58042.2	584525	464659	526520	10.071	1.133	1.11
FLNA	Q8BTM8	Filamin-A [OS=Mus musculus]	[1382-1398]	[R].GAGTGGLGLAVEGPSEA.[K]	959472	908173	2.63097e+06	2.9788e+06	0.947	1.132	0.305
PLOD3	Q9R0E1	Procollagen-lysine,2-oxoglutarate 5-dioxygenase 3 [OS=Mus musculus]	[44-55]	[L].VITVATAETEGY.[R]	771374	996796	392971	444433	1.292	1.131	2.243
LAMTOR2	Q9JHS3	Ragulator complex protein LAMTOR2 [OS=Mus musculus]	[108-125]	[K].AQALVQYLEEPLTQVAAS.[-]	866226	1.27547e+06	1.58529e+06	1792559	1.472	1.131	0.712
VAT1	Q62465	Synaptic vesicle membrane protein VAT-1 homolog [OS=Mus musculus]	[269-283]	[K].GVDIVMDPLGGSDTA.[K]	2.13398e+06	2.5527e+06	2.85107e+06	3223026	1.196	1.13	0.792
HSPD1	P63038	60 kDa heat shock protein, mitochondrial [OS=Mus musculus]	[146-155]	[M].LAVDAVIAEL.[K]	4.17326e+06	6.02623e+06	7.19587e+06	8130146	1.444	1.13	0.741
PDIA4	P08003	Protein disulfide-isomerase A4 [OS=Mus musculus]	[576-588]	[K].MDATANDITNDQY.[K]	1.19056e+07	8.34556e+06	1.55119e+07	17497266	0.701	1.128	0.477
NCAM1	P13595	Neural cell adhesion molecule 1 [OS=Mus musculus]	[584-594]	[K].GLGEISAATEF.[K]	763084	764734	2.71029e+06	3.05598e+06	1.002	1.128	0.25
ATP2B1	G5E829	Plasma membrane calcium-transporting ATPase 1 [OS=Mus musculus]	[635-645]	[K].TVIEPMASEGL.[R]	571634	776318	867610	978620	1.358	1.128	0.793
P4HB	P09103	Protein disulfide-isomerase [OS=Mus musculus]	[471-502]	[K].FLESGGQDGAGDDEDLDLEEALEPDMEEDDDQ.[K]	37630.7	37388.5	1.02056e+06	1.15045e+06	0.994	1.127	0.032
GLUD1	P26443	Glutamate dehydrogenase 1, mitochondrial [OS=Mus musculus]	[291-301]	[M].SILGMTPGFGD.[K]	2.03222e+06	3.02059e+06	2.16474e+06	2.43906e+06	1.486	1.127	1.238
MDH2	P08249	Malate dehydrogenase, mitochondrial [OS=Mus musculus]	[27-44]	[K].VAVLGASGGIGQPLSLLL.[K]	198615	269516	851913	960370	1.357	1.127	0.281
STAM	P70297	signal transducing adapter molecule 1 [OS=Mus musculus]	[2-14]	[M].PLFATNPFDQDVE.[K]	405621	535208	619645	695806	1.319	1.123	0.769
KPNA2	P52293	Importin subunit alpha-1 [OS=Mus musculus]	[316-329]	[R].AIGNIVTGTDEQTQ.[K]	1.11986e+06	989972	1.51676e+06	1.70381e+06	0.884	1.123	0.581
KANK2	Q8BX02	KN motif and ankyrin repeat domain-containing protein 2 [OS=Mus musculus]	[340-354]	[R].EVEVAASTAAGALAQ.[R]	245636	346963	791221	888503	1.413	1.123	0.391
GCSH	Q91WK5	Glycine cleavage system H protein, mitochondrial [OS=Mus musculus]	[114-132]	[L].SGEVTEVNEALAENPGLVN.[K]	1.50812e+06	1.47856e+06	1.22987e+06	1.38116e+06	0.98	1.123	1.071
HADHA	Q8BMS1	Trifunctional enzyme subunit alpha, mitochondrial [OS=Mus musculus]	[167-186]	[K].TVLGVPEVLLGILPGAGGTQ.[R]	113418	215767	415327	465991	1.902	1.122	0.463
VCL	Q64727	Vinculin [OS=Mus musculus]	[890-902]	[K].AGEVINQPMMMAA.[R]	253737	129250	354790	397717	0.509	1.121	0.325
USP25	P57080	ubiquitin carboxyl-terminal hydrolase 25 [OS=Mus musculus]	[2-14]	[M].TVEQNVLQQSAAQ.[K]	461569	396745	316049	354389	0.86	1.121	1.12
FN1	P11276	fibronectin [OS=Mus musculus]	[1501-1523]	[R].NSITLTNLNPGTEYVVSIIAVNG.[R]	366557	287650	941064	1.05494e+06	0.785	1.121	0.273
MYH10	Q61879	Myosin-10 [OS=Mus musculus]	[1691-1700]	[L].QLQEELASSE.[R]	1.36074e+06	1.03292e+06	647258	724974	0.759	1.12	1.425
AHCYL2	Q68FL4	Putative adenosylhomocysteinase 3 [OS=Mus musculus]	[41-60]	[A].MVPPAGGGDPEAPAPAPAAE.[R]	67381.8	28845.8	48070.8	53836	0.428	1.12	0.536
TOR1AIP1	Q921T2	Torsin-1A-interacting protein 1 [OS=Mus musculus]	[423-434]	[L].LLTAAQDAAEVL.[K]	1.83974e+06	1.34845e+06	2.22556e+06	2.49083e+06	0.733	1.119	0.541
LRP6	O88572	Low-density lipoprotein receptor-related protein 6 [OS=Mus musculus]	[1575-1594]	[R].SQYLSAEENYESCPPSPYTE.[R]	566086	700297	508275	568107	1.237	1.118	1.233
MYH10	Q61879	Myosin-10 [OS=Mus musculus]	[1762-1776]	[K].TTLQVDTLNTELAAE.[R]	1.76841e+06	1.53563e+06	4.67744e+06	5229750	0.868	1.118	0.294
FSCN1	Q61553	Fascin [OS=Mus musculus]	[255-270]	[F].ALEQSCAQVVLQAANE.[R]	522530	371035	346095	386918	0.71	1.118	0.959
ACADVL	P50544	Very long-chain specific acyl-CoA dehydrogenase, mitochondrial [OS=Mus musculus]	[213-229]	[L].AAFCLTEPSSGSDVASI.[R]	5.08583e+06	3.42519e+06	3.68175e+06	4.11367e+06	0.673	1.117	0.833
SRRM2	Q8BTI8	serine/arginine repetitive matrix protein 2 [OS=Mus musculus]	[2262-2279]	[L].SLTGSGTPPTAANYPSSS.[R]	440393	483009	409985	458139	1.097	1.117	1.054
SEC31A	Q3UPL0	Protein transport protein Sec31A [OS=Mus musculus]	[965-984]	[Y].ALPPGTTGTPPAASELPASQ.[R]	991031	580276	214138	239150	0.586	1.117	2.426
FLNA	Q8BTM8	Filamin-A [OS=Mus musculus]	[850-862]	[M].VLFADQATPTSPI.[R]	1.64322e+06	835939	1.59219e+06	1779078	0.509	1.117	0.47
VCL	Q64727	Vinculin [OS=Mus musculus]	[979-986]	[R].TNLLQVCE.[R]	336811	340366	738042	823237	1.011	1.115	0.413
FKBP8	O35465	peptidyl-prolyl cis-trans isomerase FKBP8 [OS=Mus musculus]	[264-273]	[K].CLNNLAASQL.[K]	539925	477586	1.31215e+06	1.46357e+06	0.885	1.115	0.326
RPL7	P14148	60S ribosomal protein L7 [OS=Mus musculus]	[157-169]	[R].IVEPYIAWGYPNL.[K]	332172	269531	567092	631512	0.811	1.114	0.427
PPIA	P17742	peptidyl-prolyl cis-trans isomerase A [OS=Mus musculus]	[2-18]	[M].VNPTVFFDITADDEPLG.[R]	1.73241e+07	1.24932e+07	1.47314e+07	16415763	0.721	1.114	0.761
CAPZA1	P47753	F-actin-capping protein subunit alpha-1 [OS=Mus musculus]	[55-65]	[F].AQYNMDQFTPV.[K]	1.02754e+06	656281	884082	985190	0.639	1.114	0.666
ATP5D	Q9D3D9	ATP synthase subunit delta, mitochondrial [OS=Mus musculus]	[41-55]	[F].TFASPTQVFFDSANV.[K]	4.623e+07	4.18533e+07	3.87612e+07	43089708	0.905	1.112	0.971
GSN	P13020	Gelsolin [OS=Mus musculus]	[309-324]	[M].SVSLVADENPFAQGAL.[R]	1.84395e+06	824593	1.14361e+06	1.27197e+06	0.447	1.112	0.648
SDHA	Q8K2B3	Succinate dehydrogenase [ubiquinone] flavoprotein subunit, mitochondrial [OS=Mus musculus]	[572-584]	[L].MLCALQTIYGAEA.[R]	1.12972e+06	1.71513e+06	1.91017e+06	2.12419e+06	1.518	1.112	0.807
SUOX	Q8R086	Sulfite oxidase, mitochondrial [OS=Mus musculus]	[511-529]	[K].AVDDSYNVQPDTVAPIWNL.[R]	283437	352408	429809	477574	1.243	1.111	0.738
SUCLG1	Q9WUM5	Succinate--CoA ligase [ADP/GDP-forming] subunit alpha, mitochondrial [OS=Mus musculus]	[126-153]	[A].AAAINEAIDAEIPLVVCITEGIPQQDMV.[R]	3.51935e+06	2.89123e+06	2.92027e+06	3.24451e+06	0.822	1.111	0.891
IMMT	Q8CAQ8	MICOS complex subunit Mic60 [OS=Mus musculus]	[584-598]	[S].AEMPTIPLGSAVEAI.[R]	651497	509837	540885	599939	0.783	1.109	0.85
HADHA	Q8BMS1	Trifunctional enzyme subunit alpha, mitochondrial [OS=Mus musculus]	[647-659]	[K].SLNSEMDNILANL.[R]	1.85326e+06	2.25571e+06	2.64231e+06	2.92702e+06	1.217	1.108	0.771
SDHA	Q8K2B3	Succinate dehydrogenase [ubiquinone] flavoprotein subunit, mitochondrial [OS=Mus musculus]	[81-91]	[L].SEAGFNTACLT.[K]	1.07268e+07	1.17735e+07	7.87967e+06	8729223	1.098	1.108	1.349
ATP5A1	Q03265	ATP synthase subunit alpha, mitochondrial [OS=Mus musculus]	[92-102]	[Q].AEEMVEFSSGL.[K]	1.69298e+06	2.39253e+06	1.16795e+06	1.29349e+06	1.413	1.107	1.85
MYH9	Q8VDD5	Myosin-9 [OS=Mus musculus]	[1757-1769]	[N].LQIDQINTDLNLE.[R]	2.06754e+06	1.41487e+06	1.09881e+06	1.21655e+06	0.684	1.107	1.163
MFN1	Q811U4	Mitofusin-1 [OS=Mus musculus]	[719-730]	[K].AVQLESELENFS.[K]	1.85294e+06	1.29163e+06	1.60715e+06	1.77862e+06	0.697	1.107	0.726
HSPA5	P20029	78 kDa glucose-regulated protein [OS=Mus musculus]	[103-113]	[R].TWNDPSVQQDI.[K]	3.70922e+06	3.11625e+06	7.57487e+06	8386652	0.84	1.107	0.372
GAA	P70699	lysosomal alpha-glucosidase [OS=Mus musculus]	[204-222]	[Q].APSPLYSVEFSEEPFGVIV.[R]	1.80127e+06	553273	616056	681289	0.307	1.106	0.812
LPCAT2	Q8BYI6	Lysophosphatidylcholine acyltransferase 2 [OS=Mus musculus]	[7-24]	[E].AAAVAATVPGSGVGDAGL.[R]	1.16343e+06	782045	531557	587365	0.672	1.105	1.331
IDH3A	Q9D6R2	Isocitrate dehydrogenase [NAD] subunit alpha, mitochondrial [OS=Mus musculus]	[28-51]	[F].AGGVQTVTLIPGDGIGPEISASVM.[K]	3.67692e+07	4.02789e+07	2.64347e+07	2.92131e+07	1.095	1.105	1.379
STOML2	Q99JB2	Stomatin-like protein 2, mitochondrial [OS=Mus musculus]	[223-232]	[K].QAQILASEAE.[K]	317035	400267	844011	932103	1.263	1.104	0.429
RPN1	Q91YQ5	Dolichyl-diphosphooligosaccharide--protein glycosyltransferase subunit 1 [OS=Mus musculus]	[381-391]	[K].NIQVDSPYDIS.[R]	1.46879e+06	1.16216e+06	2.76354e+06	3.04781e+06	0.791	1.103	0.381
CANX	P35564	Calnexin [OS=Mus musculus]	[242-274]	[L].ILNPDNSFEILVDQSVVNSGNLLNDMTPPVNPS.[R]	1.06581e+06	623203	1.35666e+06	1.49614e+06	0.585	1.103	0.417
HSP90B1	P08113	Endoplasmin [OS=Mus musculus]	[648-659]	[L].VASQYGWSGNME.[R]	8.10582e+06	9.92787e+06	6.40293e+06	7.06069e+06	1.225	1.103	1.406
ATP5B	P56480	ATP synthase subunit beta, mitochondrial [OS=Mus musculus]	[110-120]	[R].TIAMDGTEGLV.[R]	6.90172e+06	9.69984e+06	1.36036e+07	14992448	1.405	1.102	0.647
LAMTOR1	Q9CQ22	ragulator complex protein LAMTOR1 [OS=Mus musculus]	[120-133]	[L].ASEPIPFSDLQQVS.[R]	2.30129e+06	3.08682e+06	2.63396e+06	2.90054e+06	1.341	1.101	1.064
IFITM3	Q9CQW9	Interferon-induced transmembrane protein 3 [OS=Mus musculus]	[5-21]	[T].SQAFITAASGGQPPNYE.[R]	934561	861219	871993	958975	0.922	1.1	0.898
FLOT2	Q60634	Flotillin-2 [OS=Mus musculus]	[267-276]	[K].QIAVEAQEIL.[R]	258921	316581	592869	651884	1.223	1.1	0.486
MTX1	P47802	Metaxin-1 [OS=Mus musculus]	[307-317]	[R].ALGLAEEDEED.[-]	2.22053e+06	3.6114e+06	7.74826e+06	8512820	1.626	1.099	0.424
ATP5D	Q9D3D9	ATP synthase subunit delta, mitochondrial [OS=Mus musculus]	[27-55]	[A].AAPAPAAGPGQMSFTFASPTQVFFDSANV.[K]	1.27348e+06	1.35948e+06	895993	984179	1.068	1.098	1.381
TKT	P40142	Transketolase [OS=Mus musculus]	[286-301]	[L].ATPPQEDAPSVDIANI.[R]	3.06234e+06	1.4958e+06	2.13433e+06	2.34165e+06	0.488	1.097	0.639
TCP1	P11983	T-complex protein 1 subunit alpha [OS=Mus musculus]	[44-62]	[K].MLVDDIGDVTITNDGATIL.[K]	203351	190688	574000	629869	0.938	1.097	0.303
SUCLG1	Q9WUM5	Succinate--CoA ligase [ADP/GDP-forming] subunit alpha, mitochondrial [OS=Mus musculus]	[126-153]	[A].AAAINEAIDAEIPLVVCITEGIPQQDMV.[R]	1.17613e+06	1.16399e+06	737714	809556	0.99	1.097	1.438
ACAT1	Q8QZT1	Acetyl-CoA acetyltransferase, mitochondrial [OS=Mus musculus]	[88-101]	[Y].MGNVIQGGEGQAPT.[R]	2.21604e+06	1.69846e+06	2.06274e+06	2.26088e+06	0.766	1.096	0.751
ATP5D	Q9D3D9	ATP synthase subunit delta, mitochondrial [OS=Mus musculus]	[23-55]	[Y].AEAAAAPAPAAGPGQMSFTFASPTQVFFDSANV.[K]	1.28703e+08	1.17559e+08	8.1356e+07	8.91268e+07	0.913	1.096	1.319
PDCD6IP	Q9WU78	Programmed cell death 6-interacting protein [OS=Mus musculus]	[421-437]	[K].STSVVEQGGIQTVDQLI.[K]	3.27473e+06	4.63642e+06	7.35847e+06	8.05977e+06	1.416	1.095	0.575
KIF4	P33174	Chromosome-associated kinesin KIF4 [OS=Mus musculus]	[406-419]	[R].GLSEAAGQTAQMLE.[R]	572542	379300	1.18322e+06	1295334	0.662	1.095	0.293
OSTC	Q78XF5	oligosaccharyltransferase complex subunit OSTC [OS=Mus musculus]	[10-17]	[F].LVLECPNL.[K]	2.02244e+06	1.14122e+06	1.18398e+06	1.29501e+06	0.564	1.094	0.881
PHB	P67778	Prohibitin [OS=Mus musculus]	[256-272]	[R].NITYLPAGQSVLLQLPQ.[-]	8.71207e+06	1.2193e+07	3.70186e+07	4.05131e+07	1.4	1.094	0.301
CTSL	P06797	Cathepsin L1 [OS=Mus musculus]	[74-88]	[F].SMEMNAFGDMTNEEF.[R]	1.32066e+06	783556	1.02105e+06	1116162	0.593	1.093	0.702
LRP1	Q91ZX7	prolow-density lipoprotein receptor-related protein 1 [OS=Mus musculus]	[4464-4474]	[G].AMNVEIGNPTY.[K]	1.28112e+06	523769	1.03699e+06	1.13288e+06	0.409	1.092	0.462
CDH3	P10287	Cadherin-3 [OS=Mus musculus]	[100-112]	[R].EWVMPPIFVPENG.[K]	6.40544e+06	3.59472e+06	5.44807e+06	5.94165e+06	0.561	1.091	0.605
TMPO	Q61029	Lamina-associated polypeptide 2, isoforms beta/delta/epsilon/gamma [OS=Mus musculus]	[226-246]	[A].GVTETEWTSGSSTGGPLQALT.[R]	925306	28682.6	53358.7	58167.4	0.031	1.09	0.493
PCCA	Q91ZA3	Propionyl-CoA carboxylase alpha chain, mitochondrial [OS=Mus musculus]	[101-114]	[K].MADEAVCVGPAPTS.[K]	213726	327830	543022	591992	1.534	1.09	0.554
DNAJC5	P60904	DnaJ homolog subfamily C member 5 [OS=Mus musculus]	[149-163]	[F].YVSPEDLEAQLQSDE.[R]	393562	904223	1.56865e+06	1.70917e+06	2.298	1.09	0.529
SDHA	Q8K2B3	Succinate dehydrogenase [ubiquinone] flavoprotein subunit, mitochondrial [OS=Mus musculus]	[79-91]	[F].GLSEAGFNTACLT.[K]	8.65067e+06	6.27234e+06	6.34162e+06	6911751	0.725	1.09	0.907
PICALM	Q7M6Y3	Phosphatidylinositol-binding clathrin assembly protein [OS=Mus musculus]	[486-495]	[L].NVDFESVFGN.[K]	683219	556908	375211	408586	0.815	1.089	1.363
NFU1	Q9QZ23	NFU1 iron-sulfur cluster scaffold homolog, mitochondrial [OS=Mus musculus]	[57-70]	[F].MFIQTQDTPNPNSL.[K]	1.10599e+07	7.0045e+06	1.21344e+07	13220018	0.633	1.089	0.53
UGT1A2	P70691	UDP-glucuronosyltransferase 1-2 [OS=Mus musculus]	[408-427]	[R].GAGVTLNVLEMTADDLENAL.[K]	375163	380099	1.42733e+06	1.55308e+06	1.013	1.088	0.245
HSPA8	P63017	Heat shock cognate 71 kDa protein [OS=Mus musculus]	[432-446]	[Y].SDNQPGVLIQVYEGE.[R]	4.92569e+06	3.43393e+06	5.47056e+06	5.95107e+06	0.697	1.088	0.577
GAA	P70699	lysosomal alpha-glucosidase [OS=Mus musculus]	[439-455]	[Y].MMIVDPAISSAGPAGSY.[R]	1.67e+06	1.38265e+06	1.01574e+06	1.10542e+06	0.828	1.088	1.251
ECI1	P42125	Enoyl-CoA delta isomerase 1, mitochondrial [OS=Mus musculus]	[192-205]	[R].ALQLGTLFSPAEAL.[K]	155814	267601	855564	928192	1.717	1.085	0.288
IPO5	Q8BKC5	Importin-5 [OS=Mus musculus]	[964-977]	[K].ENVNATENCISAVG.[K]	430464	466660	902215	978744	1.084	1.085	0.477
FEN1	P39749	Flap endonuclease 1 [OS=Mus musculus]	[172-189]	[Y].AAATEDMDCLTFGSPVLM.[R]	716434	226193	620551	673396	0.316	1.085	0.336
DAG1	Q62165	Dystroglycan [OS=Mus musculus]	[835-851]	[M].PETTPLNQDTVGEYTPL.[R]	243895	341761	184168	199782	1.401	1.085	1.711
CCT3	P80318	T-complex protein 1 subunit gamma [OS=Mus musculus]	[450-460]	[R].TLIQNCGASTI.[R]	1.76093e+07	1.62495e+07	2.78652e+07	30208760	0.923	1.084	0.538
TRAP1	Q9CQN1	heat shock protein 75 kDa, mitochondrial [OS=Mus musculus]	[476-490]	[S].ALPAGQLTSLPDYAS.[R]	4.92571e+06	3.2815e+06	3.69339e+06	4.003e+06	0.666	1.084	0.82
HNRNPM	Q9D0E1	Heterogeneous nuclear ribonucleoprotein M [OS=Mus musculus]	[388-401]	[K].QGGGGAGGSVPGIE.[R]	1.09866e+06	733939	1.31567e+06	1424904	0.668	1.083	0.515
PDIA6	Q922R8	Protein disulfide-isomerase A6 [OS=Mus musculus]	[410-440]	[R].EPWDGKDGELPVEDDIDLSDVELDDLEKDEL.[-]	3602.21	1.10432e+06	1.49349e+06	1.61662e+06	306.567	1.082	0.683
ENDOG	O08600	endonuclease G, mitochondrial [OS=Mus musculus]	[46-62]	[A].DLPALPGGPAGGTGELA.[K]	2.49012e+06	1.93771e+06	1.54595e+06	1.67206e+06	0.778	1.082	1.159
ACTN4	P57780	Alpha-actinin-4 [OS=Mus musculus]	[659-668]	[Q].ANMVGPWIQT.[K]	1.96429e+06	1.909e+06	1.03245e+06	1.1169e+06	0.972	1.082	1.709
ASPH	Q8BSY0	Aspartyl/Asparaginyl beta-hydroxylase [OS=Mus musculus]	[384-402]	[R].AIETYQEAADLPDAPTDLV.[K]	342963	355309	555298	600194	1.036	1.081	0.592
ATP5B	P56480	ATP synthase subunit beta, mitochondrial [OS=Mus musculus]	[328-344]	[S].AVGYQPTLATDMGTMQE.[R]	2.04249e+06	1.86547e+06	1.80974e+06	1.95481e+06	0.913	1.08	0.954
KIF1B	Q60575	Kinesin-like protein KIF1B [OS=Mus musculus]	[330-345]	[A].ALSPADINYDETLSTL.[R]	4.40481e+06	2.21077e+06	2.24696e+06	2.42572e+06	0.502	1.08	0.911
UBAP2L	Q80X50	Ubiquitin-associated protein 2-like [OS=Mus musculus]	[945-958]	[F].QYGPAVFPVAPTSS.[K]	5.2554e+06	2.04123e+06	4.10056e+06	4419562	0.388	1.078	0.462
LRP1	Q91ZX7	prolow-density lipoprotein receptor-related protein 1 [OS=Mus musculus]	[212-228]	[L].ATYLSGAQVSTITPTST.[R]	5.87778e+06	4.28977e+06	4.94115e+06	5.32704e+06	0.73	1.078	0.805
OXCT1	Q9D0K2	Succinyl-CoA:3-ketoacid coenzyme A transferase 1, mitochondrial [OS=Mus musculus]	[84-103]	[K].DLTAVSNNAGVDNFGLGLLL.[R]	548477	549138	1.18825e+06	1.28118e+06	1.001	1.078	0.429
SLC25A3	Q8VEM8	Phosphate carrier protein, mitochondrial [OS=Mus musculus]	[46-57]	[A].AVEEYSCEFGSM.[K]	2.488e+07	3.157e+07	1.98858e+07	21440344	1.269	1.078	1.472
ECI1	P42125	Enoyl-CoA delta isomerase 1, mitochondrial [OS=Mus musculus]	[34-47]	[R].VLVETEGPAGVAVM.[K]	405566	774483	1.34535e+06	1.44751e+06	1.91	1.076	0.535
RPL4	Q9D8E6	60S ribosomal protein L4 [OS=Mus musculus]	[87-96]	[R].SGQGAFGNMC.[R]	3.73277e+06	2.13028e+06	4.82152e+06	5178380	0.571	1.074	0.411
FECH	P22315	Ferrochelatase, mitochondrial [OS=Mus musculus]	[68-89]	[K].TGILMLNMGGPETLGEVQDFLQ.[R]	796763	1.10753e+06	743156	798003	1.39	1.074	1.388
ECHDC2	Q3TLP5	Enoyl-CoA hydratase domain-containing protein 2, mitochondrial [OS=Mus musculus]	[232-243]	[L].AQEILPQAPIAV.[R]	1.4551e+06	1.85297e+06	1.45942e+06	1.56685e+06	1.273	1.074	1.183
DYNC1LI2	Q6PDL0	Cytoplasmic dynein 1 light intermediate chain 2 [OS=Mus musculus]	[398-412]	[R].GGPASVPSASPGTSV.[K]	772132	818966	1.98354e+06	2.12455e+06	1.061	1.071	0.385
CD44	P15379	CD44 antigen [OS=Mus musculus]	[718-729]	[K].LVINGGNGTVED.[R]	1.62503e+06	2.01661e+06	3.35966e+06	3.59539e+06	1.241	1.07	0.561
MYH10	Q61879	Myosin-10 [OS=Mus musculus]	[893-909]	[L].AEQLQAETELFAEAEEM.[R]	480740	216982	212054	226751	0.451	1.069	0.957
FLNB	Q80X90	Filamin-B [OS=Mus musculus]	[1595-1604]	[Y].GGDNIPLSPY.[R]	938528	915830	1.90068e+06	2.03276e+06	0.976	1.069	0.451
ADGRG2	Q8CJ12	Adhesion G-protein coupled receptor G2 [OS=Mus musculus]	[381-395]	[L].SLGSLEPNLAGEMVN.[R]	605059	344196	587622	628095	0.569	1.069	0.548
NONO	Q99K48	Non-POU domain-containing octamer-binding protein [OS=Mus musculus]	[390-399]	[M].AMGGAMGINN.[R]	2.2956e+06	634704	1.03174e+06	1.10112e+06	0.276	1.067	0.576
LTBP3	Q61810	Latent-transforming growth factor beta-binding protein 3 [OS=Mus musculus]	[559-574]	[R].SAVEIAPTQVTETDEC.[R]	144889	77949.8	323313	345051	0.538	1.067	0.226
BAIAP2L1	Q9DBJ3	Brain-specific angiogenesis inhibitor 1-associated protein 2-like protein 1 [OS=Mus musculus]	[400-417]	[K].LLEENEAMSVPTPSPAPV.[R]	179041	316742	379714	405133	1.769	1.067	0.782
BGN	P28653	biglycan [OS=Mus musculus]	[340-353]	[F].NNPVPYWEVQPATF.[R]	1.30906e+06	1.08559e+06	1.87534e+06	1999560	0.829	1.066	0.543
PTBP1	P17225	Polypyrimidine tract-binding protein 1 [OS=Mus musculus]	[94-120]	[K].NQAFIEMNTEEAANTMVNYYTSVAPVL.[R]	121820	40115	175068	186157	0.329	1.063	0.215
PDIA3	P27773	Protein disulfide-isomerase A3 [OS=Mus musculus]	[449-459]	[K].GFPTIYFSPAN.[K]	2.6233e+06	2.67165e+06	7.76968e+06	8.25194e+06	1.018	1.062	0.324
FEN1	P39749	Flap endonuclease 1 [OS=Mus musculus]	[172-189]	[Y].AAATEDMDCLTFGSPVLM.[R]	974989	753802	968926	1.02934e+06	0.773	1.062	0.732
STX5A	Q8K1E0	Syntaxin-5 [OS=Mus musculus]	[218-237]	[S].ALPLAPNNLGGGPIILGAES.[R]	1.26816e+06	810622	1.20673e+06	1.27971e+06	0.639	1.06	0.633
HYOU1	Q9JKR6	Hypoxia up-regulated protein 1 [OS=Mus musculus]	[33-45]	[T].LAVMSVDLGSESM.[K]	4.30489e+07	4.149e+07	3.37802e+07	3.5814e+07	0.964	1.06	1.158
FADS1	Q920L1	Fatty acid desaturase 1 [OS=Mus musculus]	[4-16]	[P].DPVPTPGPASAQL.[R]	3.56994e+06	2.34229e+06	2.01232e+06	2132998	0.656	1.06	1.098
FADS1	Q920L1	Fatty acid desaturase 1 [OS=Mus musculus]	[3-16]	[A].PDPVPTPGPASAQL.[R]	1.40347e+06	870715	648574	686880	0.62	1.059	1.268
STX5A	Q8K1E0	Syntaxin-5 [OS=Mus musculus]	[252-268]	[R].TSQQLQLIDEQDSYIQS.[R]	1.68268e+06	1.2268e+06	3.08455e+06	3.26411e+06	0.729	1.058	0.376
KTN1	Q61595	Kinectin [OS=Mus musculus]	[860-872]	[L].SVTSQVQELQNLL.[R]	4.46108e+06	8.19098e+06	8.93451e+06	9440733	1.836	1.057	0.868
HTRA2	Q9JIY5	Serine protease HTRA2, mitochondrial [OS=Mus musculus]	[265-279]	[F].ALQNTITSGIVSSAQ.[R]	1.31718e+07	1.05094e+07	7.24224e+06	7655083	0.798	1.057	1.373
GATB	Q99JT1	Glutamyl-tRNA(Gln) amidotransferase subunit B, mitochondrial [OS=Mus musculus]	[440-459]	[L].AVSESPVTPSALAELLNLLD.[R]	884576	836164	872281	922074	0.945	1.057	0.907
FLNA	Q8BTM8	Filamin-A [OS=Mus musculus]	[1740-1752]	[T].ALAGDQPTVQTPL.[R]	2.0488e+07	1.41948e+07	1.3079e+07	13817227	0.693	1.056	1.027
SURF4	Q64310	surfeit locus protein 4 [OS=Mus musculus]	[2-18]	[M].GQNDLMGTAEDFADQFL.[R]	1.24128e+07	8.31418e+06	5.2878e+06	5.58041e+06	0.67	1.055	1.49
CTSA	P16675	lysosomal protective protein [OS=Mus musculus]	[268-282]	[L].NIYNLYAPCAGGVPG.[R]	3.61262e+06	2.95321e+06	2.07628e+06	2.18901e+06	0.817	1.054	1.349
FLRT3	Q8BGT1	Leucine-rich repeat transmembrane protein FLRT3 [OS=Mus musculus]	[238-249]	[L].TAAPVNLPGTSL.[R]	783910	797258	575769	606082	1.017	1.053	1.315
COL6A1	Q04857	Collagen alpha-1(VI) chain [OS=Mus musculus]	[870-884]	[R].VAVVQYSGQGQQQPG.[R]	1.23357e+06	1.23664e+06	1.92091e+06	2021938	1.002	1.053	0.612
SERPINH1	P19324	Serpin H1 [OS=Mus musculus]	[167-182]	[R].SALQSINEWASQTTDG.[K]	902107	1.71018e+06	2.71224e+06	2.85417e+06	1.896	1.052	0.599
CANX	P35564	Calnexin [OS=Mus musculus]	[238-274]	[H].LYTLILNPDNSFEILVDQSVVNSGNLLNDMTPPVNPS.[R]	1.05681e+06	1.5501e+06	1.32025e+06	1.38781e+06	1.467	1.051	1.117
RAB5A	Q9CQD1	Ras-related protein Rab-5A [OS=Mus musculus]	[142-164]	[R].AVDFQEAQSYADDNSLLFMETSA.[K]	120875	286145	234814	246606	2.367	1.05	1.16
ATP5B	P56480	ATP synthase subunit beta, mitochondrial [OS=Mus musculus]	[509-518]	[Y].MVGPIEEAVA.[K]	7.84809e+07	3.99264e+07	6.6529e+07	69885376	0.509	1.05	0.571
EMC10	Q3TAS6	ER membrane protein complex subunit 10 [OS=Mus musculus]	[74-87]	[L].LLWNQQDGTLSATQ.[R]	782637	1.01217e+06	864038	907273	1.293	1.05	1.116
NAXD	Q9CZ42	ATP-dependent (S)-NAD(P)H-hydrate dehydratase [OS=Mus musculus]	[323-338]	[R].STTTTDMITEVGTAFS.[R]	241568	597779	615570	645493	2.475	1.049	0.926
FN1	P11276	fibronectin [OS=Mus musculus]	[1829-1842]	[F].TAQWIAPSVQLTGY.[R]	3.8755e+06	2.99908e+06	8.44529e+06	8856294	0.774	1.049	0.339
FKBP9	Q9Z247	Peptidyl-prolyl cis-trans isomerase FKBP9 [OS=Mus musculus]	[417-433]	[Y].NIVLGSGQVVLGMDMGL.[R]	142241	294650	152789	160284	2.071	1.049	1.838
EPN2	Q8CHU3	epsin-2 [OS=Mus musculus]	[154-169]	[R].MAQVATGVGSNQITFG.[R]	375124	314618	539392	565647	0.839	1.049	0.556
PREB	Q9WUQ2	Prolactin regulatory element-binding protein [OS=Mus musculus]	[143-157]	[K].NLEAVQTDFSNEPLQ.[K]	2.36293e+06	1.74943e+06	3.37668e+06	3.54034e+06	0.74	1.048	0.494
ECHS1	Q8BH95	Enoyl-CoA hydratase, mitochondrial [OS=Mus musculus]	[218-227]	[K].LVEEAIQCAE.[K]	438366	965266	1.50843e+06	1.58025e+06	2.202	1.048	0.611
CLTC	Q68FD5	Clathrin heavy chain 1 [OS=Mus musculus]	[1640-1675]	[L].MLTAGPSVAVPPQAPFGYGYTAPPYGQPQPGFGYSM.[-]	479645	627028	245868	257680	1.307	1.048	2.433
FKBP10	Q61576	Peptidyl-prolyl cis-trans isomerase FKBP10 [OS=Mus musculus]	[34-46]	[A].SPAGAPLEDVVIE.[R]	8.44915e+07	8.37743e+07	7.66917e+07	80397592	0.992	1.048	1.042
VNN1	Q9Z0K8	Pantetheinase [OS=Mus musculus]	[53-70]	[L].ALMNQNLDLLEGAIVSAA.[K]	584955	481538	386326	404622	0.823	1.047	1.19
GAPDH	P16858	glyceraldehyde-3-phosphate dehydrogenase [OS=Mus musculus]	[294-306]	[F].DAGAGIALNDNFV.[K]	1.55202e+07	1.07414e+07	2.75674e+07	2.88506e+07	0.692	1.047	0.372
RTN4	Q99P72	Reticulon-4 [OS=Mus musculus]	[174-188]	[F].ALPAASEPVIPSSAE.[K]	5.09011e+06	5.15736e+06	4.83789e+06	5.05899e+06	1.013	1.046	1.019
PDIA3	P27773	Protein disulfide-isomerase A3 [OS=Mus musculus]	[315-328]	[F].GLESTTGEVPVVAI.[R]	4.97011e+06	6.36815e+06	1.19372e+07	12485299	1.281	1.046	0.51
CCT4	P80315	T-complex protein 1 subunit delta [OS=Mus musculus]	[466-480]	[L].AENAGLNPISTVTEL.[R]	747222	519660	618298	646503	0.695	1.046	0.804
TPI1	P17751	Triosephosphate isomerase [OS=Mus musculus]	[110-118]	[K].IAVAAQNCY.[K]	3.01637e+06	2.46575e+06	6.01465e+06	6.28544e+06	0.817	1.045	0.392
PUM1	Q80U78	Pumilio homolog 1 [OS=Mus musculus]	[597-621]	[Q].AAVAAAAASANGAAGGLAGTTNGPF.[R]	1.37637e+06	622852	549010	573953	0.453	1.045	1.085
AK3	Q9WTP7	GTP:AMP phosphotransferase AK3, mitochondrial [OS=Mus musculus]	[147-160]	[K].TVGIDDLTGEPLIQ.[R]	652904	618013	2.25466e+06	2.35634e+06	0.947	1.045	0.262
AKAP2	O54931	A-kinase anchor protein 2 [OS=Mus musculus]	[486-501]	[V].SLTQEELDSGLDELSV.[R]	1.27567e+07	1.15209e+07	6.01398e+06	6.2844e+06	0.903	1.045	1.833
COL3A1	P08121	Collagen alpha-1(III) chain [OS=Mus musculus]	[1446-1464]	[Y].DIGGPDQEFGVDIGPVCFL.[-]	352871	245304	580430	605444	0.695	1.043	0.405
ATP2A2	O55143	Sarcoplasmic/endoplasmic reticulum calcium ATPase 2 [OS=Mus musculus]	[686-710]	[K].IVEFLQSFDEITAMTGDGVNDAPAL.[K]	56016	38817	327832	341884	0.693	1.043	0.114
AKAP2	O54931	A-kinase anchor protein 2 [OS=Mus musculus]	[715-729]	[A].SLLATQESDVMVGPF.[K]	723418	433832	430144	448746	0.6	1.043	0.967
SPINT1	Q9R097	Kunitz-type protease inhibitor 1 [OS=Mus musculus]	[27-46]	[A].TEAELPSAPAELPGGAACLS.[R]	435194	237456	273598	285116	0.546	1.042	0.833
HSPA9	P38647	Stress-70 protein, mitochondrial [OS=Mus musculus]	[444-455]	[L].SLGIETLGGVFT.[K]	7.07507e+06	7.36699e+06	8.80108e+06	9172200	1.041	1.042	0.803
TLN1	P26039	Talin-1 [OS=Mus musculus]	[1480-1499]	[Q].SLGEPGCTQAQVLSAATIVA.[K]	1.34845e+06	765021	649597	676355	0.567	1.041	1.131
RBM14	Q8C2Q3	RNA-binding protein 14 [OS=Mus musculus]	[560-577]	[L].SMSQGAVANANSTPPPYE.[R]	1.33837e+06	649305	625116	649816	0.485	1.04	0.999
RAI14	Q9EP71	Ankycorbin [OS=Mus musculus]	[190-205]	[L].MLACETGSSNTVDALI.[K]	1.24805e+06	1.19819e+06	911313	948028	0.96	1.04	1.264
FAM234A	Q8C0Z1	Protein FAM234A [OS=Mus musculus]	[498-515]	[Y].VLLTGPASSDVPGLVSVT.[K]	1.08616e+06	1.86741e+06	2.09839e+06	2182254	1.719	1.04	0.856
IFITM3	Q9CQW9	Interferon-induced transmembrane protein 3 [OS=Mus musculus]	[4-21]	[H].TSQAFITAASGGQPPNYE.[R]	629796	449347	537975	558884	0.713	1.039	0.804
EEF2	P58252	Elongation factor 2 [OS=Mus musculus]	[163-179]	[R].ALLELQLEPEELYQTFQ.[R]	415601	440449	817837	849534	1.06	1.039	0.518
PKHD1L1	Q80ZA4	Fibrocystin-L [OS=Mus musculus]	[4045-4059]	[M].SITSPIPQPTDSGWI.[K]	1.66985e+06	1.00203e+06	1.77468e+06	1.84133e+06	0.6	1.038	0.544
ATP5D	Q9D3D9	ATP synthase subunit delta, mitochondrial [OS=Mus musculus]	[44-55]	[A].SPTQVFFDSANV.[K]	572866	729931	732105	759395	1.274	1.037	0.961
STOML2	Q99JB2	Stomatin-like protein 2, mitochondrial [OS=Mus musculus]	[122-134]	[D].PEYAVTQLAQTTM.[R]	550213	341899	531651	551100	0.621	1.037	0.62
RPL5	P47962	60S ribosomal protein L5 [OS=Mus musculus]	[229-240]	[K].NNVTPDMMEEMY.[K]	1.48683e+06	870679	2.81706e+06	2.91722e+06	0.586	1.036	0.298
SERPINH1	P19324	Serpin H1 [OS=Mus musculus]	[58-92]	[M].AKDQAVENILLSPLVVASSLGLVSLGGKATTASQA.[K]	11184	795449	318299	329396	71.124	1.035	2.415
IDH3A	Q9D6R2	Isocitrate dehydrogenase [NAD] subunit alpha, mitochondrial [OS=Mus musculus]	[28-51]	[F].AGGVQTVTLIPGDGIGPEISASVM.[K]	2.93877e+07	3.92079e+07	5.72495e+07	5.92423e+07	1.334	1.035	0.662
DLST	Q9D2G2	Dihydrolipoyllysine-residue succinyltransferase component of 2-oxoglutarate dehydrogenase complex, mitochondrial [OS=Mus musculus]	[335-345]	[R].NVETMNYADIE.[R]	603613	608099	2.11246e+06	2187322	1.007	1.035	0.278
FN1	P11276	fibronectin [OS=Mus musculus]	[1040-1048]	[K].QYNVGPLAS.[K]	1.02144e+07	5.25238e+06	1.60683e+07	16638564	0.514	1.035	0.316
SHROOM3	Q9QXN0	Isoform 3 of Protein Shroom3 [OS=Mus musculus]	[1349-1360]	[L].SSPLPSPVPSSY.[R]	972303	772098	490088	506791	0.794	1.034	1.524
C1QBP	O35658	Complement component 1 Q subcomponent-binding protein, mitochondrial [OS=Mus musculus]	[102-115]	[K].MSGDWELEVNGTEA.[K]	1.95767e+06	1.10581e+06	4.06099e+06	4.19302e+06	0.565	1.033	0.264
ATP5D	Q9D3D9	ATP synthase subunit delta, mitochondrial [OS=Mus musculus]	[43-55]	[F].ASPTQVFFDSANV.[K]	9.65508e+07	7.18194e+07	8.20186e+07	8.45368e+07	0.744	1.031	0.85
AAAS	P58742	Aladin [OS=Mus musculus]	[374-393]	[K].SATIVADLSETTIQTPDGEE.[R]	764363	566171	1.228e+06	1.26578e+06	0.741	1.031	0.447
GLRX5	Q80Y14	Glutaredoxin-related protein 5, mitochondrial [OS=Mus musculus]	[32-45]	[A].ASSGGQAEQLDALV.[K]	3.81731e+06	2.95171e+06	3.92663e+06	4.04386e+06	0.773	1.03	0.73
EPB41L3	Q9WV92	Isoform 7 of Band 4.1-like protein 3 [OS=Mus musculus]	[451-464]	[R].SLDGEVGTGQYATT.[K]	2307.69	47184.2	1.46775e+06	1.51138e+06	20.447	1.03	0.031
MYH9	Q8VDD5	Myosin-9 [OS=Mus musculus]	[976-988]	[K].LEEDQIIMEDQNC.[K]	799073	977595	764095	785487	1.223	1.028	1.245
MTDH	Q80WJ7	protein LYRIC [OS=Mus musculus]	[131-140]	[R].TVEVPEDEVV.[R]	9.10365e+06	8.25314e+06	1.65614e+07	17022724	0.907	1.028	0.485
MCL1	P97287	Induced myeloid leukemia cell differentiation protein Mcl-1 homolog [OS=Mus musculus]	[134-156]	[K].SSGADGSLPSTPPPPEEEEDDLY.[R]	102379	18823.6	238462	245090	0.184	1.028	0.077
PCK2	Q8BH04	Phosphoenolpyruvate carboxykinase [GTP], mitochondrial [OS=Mus musculus]	[297-307]	[R].YVAAAFPSACG.[K]	1.60025e+06	1.44672e+06	2.08257e+06	2.1388e+06	0.904	1.027	0.676
NDUFS1	Q91VD9	NADH-ubiquinone oxidoreductase 75 kDa subunit, mitochondrial [OS=Mus musculus]	[24-54]	[T].TGTAASNLIEVFVDGQSVMVEPGTTVLQACE.[K]	3.47252e+06	4.07337e+06	2.63118e+06	2.69628e+06	1.173	1.025	1.511
PAM16	Q9CQV1	Mitochondrial import inner membrane translocase subunit TIM16 [OS=Mus musculus]	[47-66]	[A].AASNLSGLSLQEAQQILNVS.[K]	866192	730627	380065	389608	0.843	1.025	1.875
MDH2	P08249	Malate dehydrogenase, mitochondrial [OS=Mus musculus]	[315-323]	[K].MIAEAIPEL.[K]	2.40162e+06	3.15996e+06	6.61211e+06	6.76853e+06	1.316	1.024	0.467
HSPD1	P63038	60 kDa heat shock protein, mitochondrial [OS=Mus musculus]	[499-515]	[S].SEVGYDAMLGDFVNMVE.[K]	961327	995925	953558	975248	1.036	1.023	1.021
GAA	P70699	lysosomal alpha-glucosidase [OS=Mus musculus]	[415-428]	[F].TFNQDSFADFPDMV.[R]	1.57402e+06	1.88621e+06	1.20806e+06	1.23431e+06	1.198	1.022	1.528
PREB	Q9WUQ2	Prolactin regulatory element-binding protein [OS=Mus musculus]	[76-93]	[L].ALAGDILAAGQDAQCQLL.[R]	418524	536074	525766	536653	1.281	1.021	0.999
HSPA5	P20029	78 kDa glucose-regulated protein [OS=Mus musculus]	[169-181]	[H].AVVTVPAYFNDAQ.[R]	1.41755e+08	1.15796e+08	1.20297e+08	1.22786e+08	0.817	1.021	0.943
CCT2	P80314	T-complex protein 1 subunit beta [OS=Mus musculus]	[506-515]	[L].SAAEAAEVIL.[R]	378367	573425	551296	562545	1.516	1.02	1.019
ATP6V1B2	P62814	V-type proton ATPase subunit B, brain isoform [OS=Mus musculus]	[12-28]	[N].GAAPELPVPTGGPMAGA.[R]	1.55687e+06	220196	680412	694174	0.141	1.02	0.317
ACTN4	P57780	Alpha-actinin-4 [OS=Mus musculus]	[884-899]	[R].MAPYQGPDAAPGALDY.[K]	1.79517e+06	1.12001e+06	2.98946e+06	3050591	0.624	1.02	0.367
TRABD	Q99JY4	traB domain-containing protein [OS=Mus musculus]	[28-48]	[R].VLAGDPQNISDVDAFNLLLEM.[K]	618462	265551	617398	629251	0.429	1.019	0.422
TLN1	P26039	Talin-1 [OS=Mus musculus]	[1674-1689]	[R].DLDQASLAAVSQQLAP.[R]	216922	111035	246785	251552	0.512	1.019	0.441
PLEKHH3	Q8VCE9	Pleckstrin homology domain-containing family H member 3 [OS=Mus musculus]	[241-263]	[S].ALYAPLLPLPYEVSAPGPGYAPL.[R]	173978	108145	120210	122499	0.622	1.019	0.883
ATP5D	Q9D3D9	ATP synthase subunit delta, mitochondrial [OS=Mus musculus]	[114-130]	[Q].LLAEEAVTLDMLDLGAA.[R]	484930	340713	358091	364904	0.703	1.019	0.934
GNS	Q8BFR4	N-acetylglucosamine-6-sulfatase [OS=Mus musculus]	[44-59]	[L].LLTDDQDAELGGMTPL.[K]	5.40809e+06	5.60399e+06	3.50495e+06	3.56923e+06	1.036	1.018	1.57
GAA	P70699	lysosomal alpha-glucosidase [OS=Mus musculus]	[440-455]	[M].MIVDPAISSAGPAGSY.[R]	5.6019e+06	3.52977e+06	3.38564e+06	3.44815e+06	0.63	1.018	1.024
UQCRC1	Q9CZ13	Cytochrome b-c1 complex subunit 1, mitochondrial [OS=Mus musculus]	[41-57]	[Q].ALQSVPETQVSILDNGL.[R]	2.48545e+06	1.94614e+06	1.96934e+06	2.00524e+06	0.783	1.018	0.971
TLN1	P26039	Talin-1 [OS=Mus musculus]	[1416-1430]	[K].NGNLPEFGDAIATAS.[K]	2.72384e+06	1.50225e+06	3.14519e+06	3.19963e+06	0.552	1.017	0.47
DDAH1	Q9CWS0	N(G),N(G)-dimethylarginine dimethylaminohydrolase 1 [OS=Mus musculus]	[179-195]	[C].SMAGPNLIAIGSSESAQ.[K]	536819	468975	525006	534122	0.874	1.017	0.878
HSPA8	P63017	Heat shock cognate 71 kDa protein [OS=Mus musculus]	[429-446]	[F].TTYSDNQPGVLIQVYEGE.[R]	3.96315e+06	5.34561e+06	7.18605e+06	7.30044e+06	1.349	1.016	0.732
CDH2	P15116	Cadherin-2 [OS=Mus musculus]	[160-172]	[R].DWVIPPINLPENS.[R]	1.5662e+07	9.87836e+06	7.79865e+06	7.92583e+06	0.631	1.016	1.246
APOB	E9Q414	apolipoprotein B-100 [OS=Mus musculus]	[118-127]	[K].NSEEFAAAMS.[R]	1.25273e+06	1.69725e+06	4.27529e+06	4344980	1.355	1.016	0.391
TLN1	P26039	Talin-1 [OS=Mus musculus]	[1473-1499]	[Q].AIQMACQSLGEPGCTQAQVLSAATIVA.[K]	4.61959e+06	2.38402e+06	2.46428e+06	2.5002e+06	0.516	1.015	0.954
SFXN3	Q91V61	Sideroflexin-3 [OS=Mus musculus]	[35-46]	[R].NLLLSGEQLEAS.[R]	2.71832e+06	2.08307e+06	4.69512e+06	4.76536e+06	0.766	1.015	0.437
PITRM1	Q8K411	Presequence protease, mitochondrial [OS=Mus musculus]	[50-65]	[F].TVNQVTPVPELFLTAV.[K]	411709	237431	458800	465629	0.577	1.015	0.51
EHD4	Q9EQP2	EH domain-containing protein 4 [OS=Mus musculus]	[15-28]	[R].SGGMDAVQTVTGGL.[R]	421086	463436	510313	517835	1.101	1.015	0.895
P4HB	P09103	Protein disulfide-isomerase [OS=Mus musculus]	[22-31]	[A].LEEEDNVLVL.[K]	5.06445e+07	6.41106e+07	7.07564e+07	7.17129e+07	1.266	1.014	0.894
STOML2	Q99JB2	Stomatin-like protein 2, mitochondrial [OS=Mus musculus]	[35-50]	[R].NTVILFVPQQEAWVVE.[R]	4.97036e+06	4.72321e+06	1.10647e+07	11220590	0.95	1.014	0.421
PDIA3	P27773	Protein disulfide-isomerase A3 [OS=Mus musculus]	[345-362]	[R].DGKALEQFLQEYFDGNLK.[R]	18734	41199.1	93714.1	94961.9	2.199	1.013	0.434
CTSB	P10605	Cathepsin B [OS=Mus musculus]	[74-86]	[A].FGEDIDLPETFDA.[R]	6.61169e+06	1.04315e+07	1.50015e+07	15202207	1.578	1.013	0.686
EEF1A1	P10126	Elongation factor 1-alpha 1 [OS=Mus musculus]	[202-211]	[M].LEPSANMPWF.[K]	778450	366101	367050	371874	0.47	1.013	0.984
ATP6AP2	Q9CYN9	Renin receptor [OS=Mus musculus]	[286-297]	[K].QENTQSPYNLAY.[K]	3.20658e+06	2.31409e+06	3.0607e+06	3.10047e+06	0.722	1.013	0.746
RPL27A	P14115	60S ribosomal protein L27a [OS=Mus musculus]	[95-104]	[K].TGVAPIIDVV.[R]	784938	546889	1.27854e+06	1.29343e+06	0.697	1.012	0.423
VAPA	Q9WV55	vesicle-associated membrane protein-associated protein A [OS=Mus musculus]	[99-113]	[Q].TIFAPPNISDMEAVW.[K]	638919	336344	808875	817583	0.526	1.011	0.411
ACADM	P45952	medium-chain specific acyl-CoA dehydrogenase, mitochondrial [OS=Mus musculus]	[260-270]	[K].ENVLIGEGAGF.[K]	191186	193320	496800	502194	1.011	1.011	0.385
VDAC2	Q60930	Voltage-dependent anion-selective channel protein 2 [OS=Mus musculus]	[253-263]	[S].SLIGVGYTQTL.[R]	1.90658e+06	1.69829e+06	1.66679e+06	1.68439e+06	0.891	1.011	1.008
OXCT1	Q9D0K2	Succinyl-CoA:3-ketoacid coenzyme A transferase 1, mitochondrial [OS=Mus musculus]	[157-172]	[Y].TSTGYGTLVQEGGSPI.[K]	3.09056e+06	2.41004e+06	3.47548e+06	3.51164e+06	0.78	1.01	0.686
UQCRC2	Q9DB77	Cytochrome b-c1 complex subunit 2, mitochondrial [OS=Mus musculus]	[344-358]	[Q].AAAAGEVINAAYNQV.[K]	1.21383e+06	1.17569e+06	1.47107e+06	1485888	0.969	1.01	0.791
VAMP3	P63024	Vesicle-associated membrane protein 3 [OS=Mus musculus]	[19-33]	[R].LQQTQNQVDEVVDIM.[R]	936717	545434	3.16499e+06	3.19277e+06	0.582	1.009	0.171
PPP1R12A	Q9DBR7	Protein phosphatase 1 regulatory subunit 12A [OS=Mus musculus]	[784-797]	[L].STLGSTLYASSQLN.[R]	2.8602e+06	1.69085e+06	2.03462e+06	2053761	0.591	1.009	0.823
MTX1	P47802	Metaxin-1 [OS=Mus musculus]	[254-266]	[R].QTPAAPETEEEPY.[R]	6.12016e+06	4.39471e+06	6.39416e+06	6.4528e+06	0.718	1.009	0.681
VDAC1	Q60932	Isoform Mt-VDAC1 of Voltage-dependent anion-selective channel protein 1 [OS=Mus musculus]	[239-251]	[N].NSSLIGLGYTQTL.[K]	940386	778304	770680	777350	0.828	1.009	1.001
ACAT1	Q8QZT1	Acetyl-CoA acetyltransferase, mitochondrial [OS=Mus musculus]	[107-120]	[L].GAGLPISTPCTTVN.[K]	6.195e+06	6.31082e+06	5.14985e+06	5.18918e+06	1.019	1.008	1.216
SMPD3	Q9JJY3	Sphingomyelin phosphodiesterase 3 [OS=Mus musculus]	[178-196]	[T].SISAASFSSLVSPQGGDGS.[R]	2.74146e+06	2.1397e+06	1.82688e+06	1.84112e+06	0.78	1.008	1.162
CTNNA1	P26231	Catenin alpha-1 [OS=Mus musculus]	[684-694]	[K].IAEQVASFQEE.[K]	1.13659e+07	1.07337e+07	1.48281e+07	14939398	0.944	1.008	0.718
ATP5A1	Q03265	ATP synthase subunit alpha, mitochondrial [OS=Mus musculus]	[136-148]	[G].AIVDVPVGEELLG.[R]	1.41557e+06	1.37562e+06	751042	756418	0.972	1.007	1.819
COL4A1	P02463	Collagen alpha-1(IV) chain [OS=Mus musculus]	[648-665]	[P].PGAAGLPGSPGFPGPQGD.[R]	334407	287646	104589	105283	0.86	1.007	2.732
FN1	P11276	fibronectin [OS=Mus musculus]	[1729-1738]	[L].AFTDVDVDSI.[K]	2.47688e+07	1.83378e+07	1.97153e+07	19820722	0.74	1.005	0.925
TMPO	Q61033	Lamina-associated polypeptide 2, isoforms alpha/zeta [OS=Mus musculus]	[364-375]	[R].SQVISPPLAQAI.[R]	101319	41889.2	154755	155379	0.413	1.004	0.27
SLC1A5	P51912	Neutral amino acid transporter B(0) [OS=Mus musculus]	[515-533]	[K].NEVSLNPLPLATEEGNPLL.[K]	1.80899e+06	854554	1.73359e+06	1.74005e+06	0.472	1.004	0.491
RTN4	Q99P72	Reticulon-4 [OS=Mus musculus]	[28-57]	[Q].FVTEPEDEEDEEDEEEEEDDEDLEELEVLE.[R]	380702	277791	280857	282042	0.73	1.004	0.985
FEN1	P39749	Flap endonuclease 1 [OS=Mus musculus]	[144-165]	[L].SLMGIPYLDAPSEAEASCAALA.[K]	1.2049e+06	1.23055e+06	829945	832755	1.021	1.003	1.478
VDAC1	Q60932	Isoform Mt-VDAC1 of Voltage-dependent anion-selective channel protein 1 [OS=Mus musculus]	[76-92]	[W].NTDNTLGTEITVEDQLA.[R]	341045	296501	693372	695448	0.869	1.003	0.426
LPCAT4	Q6NVG1	lysophospholipid acyltransferase LPCAT4 [OS=Mus musculus]	[296-318]	[Q].ALGIPATECEFVGSLPVIVVGQL.[K]	276493	188994	212393	212737	0.684	1.002	0.888
IGF1R	Q60751	Insulin-like growth factor 1 receptor [OS=Mus musculus]	[975-996]	[Y].ASVNPEYFSAADVYVPDEWEVA.[R]	563408	576687	574970	575987	1.024	1.002	1.001
HSPA5	P20029	78 kDa glucose-regulated protein [OS=Mus musculus]	[356-367]	[S].DIDEIVLVGGST.[R]	1.36367e+06	1.75823e+06	4.65245e+06	4663503	1.289	1.002	0.377
VCL	Q64727	Vinculin [OS=Mus musculus]	[327-338]	[K].MLGQMTDQVADL.[R]	263574	285597	340881	341185	1.084	1.001	0.837
PTBP1	P17225	Polypyrimidine tract-binding protein 1 [OS=Mus musculus]	[162-183]	[L].ALAASAAAVDAGMAMAGQSPVL.[R]	1.47083e+06	345330	948858	950158	0.235	1.001	0.363
RPLP1	P47955	60S acidic ribosomal protein P1 [OS=Mus musculus]	[50-91]	[K].ALANVNIGSLICNVGAGGPAPAAGAAPAGGAAPSTAAAPAEE.[K]	4.86985e+06	3.41172e+06	6.14527e+06	6.1384e+06	0.701	0.999	0.556
ATP5B	P56480	ATP synthase subunit beta, mitochondrial [OS=Mus musculus]	[268-278]	[L].VYGQMNEPPGA.[R]	3.02243e+06	2.48708e+06	2.25222e+06	2.24917e+06	0.823	0.999	1.106
COQ9	Q8K1Z0	Ubiquinone biosynthesis protein COQ9, mitochondrial [OS=Mus musculus]	[287-303]	[K].STGEALVQGLMGAAVTL.[K]	1.30404e+06	1.45894e+06	2.41665e+06	2.41373e+06	1.119	0.999	0.604
PDIA3	P27773	Protein disulfide-isomerase A3 [OS=Mus musculus]	[434-447]	[K].MDATANDVPSPYEV.[K]	1.6073e+07	9.64157e+06	2.34298e+07	23398352	0.6	0.999	0.412
PPIF	Q99KR7	Peptidyl-prolyl cis-trans isomerase F, mitochondrial [OS=Mus musculus]	[140-158]	[L].SMANAGPNTNGSQFFICTI.[K]	6.16995e+06	8.45681e+06	7.3238e+06	7.31533e+06	1.371	0.999	1.156
SPRY4	Q9WTP2	Protein sprouty homolog 4 [OS=Mus musculus]	[70-80]	[R].GGPPELAPTPA.[R]	483285	398728	895479	893657	0.825	0.998	0.446
RTCB	Q99LF4	tRNA-splicing ligase RtcB homolog [OS=Mus musculus]	[95-124]	[F].AIGNMAAFDMNDPEAVVSPGGVGFDINCGV.[R]	861238	125233	369036	368251	0.145	0.998	0.34
VCAM1	P29533	Vascular cell adhesion protein 1 [OS=Mus musculus]	[61-69]	[R].TQIDSPLNA.[K]	1.47392e+06	1.35062e+06	2.77511e+06	2766935	0.916	0.997	0.488
SCAMP3	O35609	Secretory carrier-associated membrane protein 3 [OS=Mus musculus]	[92-102]	[Q].ASAAAATAELL.[K]	1.3778e+07	1.03119e+07	1.14807e+07	11441174	0.748	0.997	0.901
PBXIP1	Q3TVI8	Pre-B-cell leukemia transcription factor-interacting protein 1 [OS=Mus musculus]	[30-41]	[R].MDPESEGASQAL.[R]	601746	373684	1.73209e+06	1.7262e+06	0.621	0.997	0.216
EPS8	Q08509	Epidermal growth factor receptor kinase substrate 8 [OS=Mus musculus]	[684-695]	[K].SQMEEVQDELFQ.[R]	1.13007e+06	1.14704e+06	1.84345e+06	1.83765e+06	1.015	0.997	0.624
SNAP23	O09044	Synaptosomal-associated protein 23 [OS=Mus musculus]	[41-53]	[K].TITMLDEQGEQLN.[R]	3.59923e+06	3.59783e+06	7.27567e+06	7.24935e+06	1	0.996	0.496
HADHA	Q8BMS1	Trifunctional enzyme subunit alpha, mitochondrial [OS=Mus musculus]	[191-204]	[K].MVGVPAAFDMMLTG.[R]	1.24857e+06	1.38624e+06	1.07292e+06	1.06905e+06	1.11	0.996	1.297
RBMS3	Q8BWL5	RNA-binding motif, single-stranded-interacting protein 3 [OS=Mus musculus]	[98-111]	[K].GYGFVDFDSPAAAQ.[K]	481786	234109	727297	723393	0.486	0.995	0.324
NUP35	Q8R4R6	Nucleoporin NUP53 [OS=Mus musculus]	[53-64]	[R].SISGPSVGVMEM.[R]	2.01758e+06	1.78183e+06	1.70057e+06	1.69172e+06	0.883	0.995	1.053
NOMO1	Q6GQT9	Nodal modulator 1 [OS=Mus musculus]	[131-143]	[K].GQPLGPAGVQVSL.[R]	53304.3	17557.8	402626	400590	0.329	0.995	0.044
MRPL11	Q9CQF0	39S ribosomal protein L11, mitochondrial [OS=Mus musculus]	[29-41]	[Q].AIPGPPLGPILGQ.[R]	1.93534e+06	1.54517e+06	1.72481e+06	1.71639e+06	0.798	0.995	0.9
HSPA5	P20029	78 kDa glucose-regulated protein [OS=Mus musculus]	[403-435]	[Q].AGVLSGDQDTGDLVLLDVCPLTLGIETVGGVMT.[K]	2.30066e+07	1.57583e+07	2.05868e+07	2.04933e+07	0.685	0.995	0.769
EPDR1	Q99M71	Mammalian ependymin-related protein 1 [OS=Mus musculus]	[38-50]	[G].TPQPCQAPQQWEG.[R]	7.62065e+06	5.19706e+06	8.02479e+06	7.98402e+06	0.682	0.995	0.651
TJP1	P39447	Tight junction protein ZO-1 [OS=Mus musculus]	[1305-1323]	[L].AGPKPVPQSQFSEHDKTLY.[R]	4536.55	484364	156452	155337	106.769	0.993	3.118
SPTBN1	Q62261	Spectrin beta chain, non-erythrocytic 1 [OS=Mus musculus]	[1123-1140]	[R].DMGEMVTQGQTDAQYMFL.[R]	1.1534e+06	342308	1.36408e+06	1.3549e+06	0.297	0.993	0.253
DLD	O08749	Dihydrolipoyl dehydrogenase, mitochondrial [OS=Mus musculus]	[36-58]	[Y].ADQPIEADVTVIGSGPGGYVAAI.[K]	1.58458e+07	1.43336e+07	1.0538e+07	1.04623e+07	0.905	0.993	1.37
CDON	Q32MD9	Cell adhesion molecule-related/down-regulated by oncogenes [OS=Mus musculus]	[25-39]	[S].DLAPYFISEPLSAVQ.[K]	2.95651e+06	1.45098e+06	2.80264e+06	2.78189e+06	0.491	0.993	0.522
ACTN1	Q7TPR4	Alpha-actinin-1 [OS=Mus musculus]	[456-474]	[A].AIAQELNELDYYDSPSVNA.[R]	9.01984e+06	5.71538e+06	6.00138e+06	5.96134e+06	0.634	0.993	0.959
NONO	Q99K48	Non-POU domain-containing octamer-binding protein [OS=Mus musculus]	[440-457]	[Q].AATMEGIGAIGGTPPAFN.[R]	2.78625e+06	1.54164e+06	1.82361e+06	1.80954e+06	0.553	0.992	0.852
HIST1H2BB	Q64475	Histone H2B type 1-B [OS=Mus musculus]	[59-72]	[K].AMGIMNSFVNDIFE.[R]	1.69916e+07	1.62686e+07	2.91511e+07	28920324	0.957	0.992	0.563
TOMM6	Q9CQN3	Mitochondrial import receptor subunit TOM6 homolog [OS=Mus musculus]	[61-74]	[R].NLSDIDLMAPQPGV.[-]	550754	832725	1.63355e+06	1.62064e+06	1.512	0.992	0.514
OAT	P29758	Ornithine aminotransferase, mitochondrial [OS=Mus musculus]	[229-249]	[M].VEPIQGEAGVIVPDPGYLTGV.[R]	230374	265242	194710	193237	1.151	0.992	1.373
ATP1B1	P14094	Sodium/potassium-transporting ATPase subunit beta-1 [OS=Mus musculus]	[238-248]	[Y].GFPLQYYPYYG.[K]	612268	605417	1.58465e+06	1.57264e+06	0.989	0.992	0.385
TLN1	P26039	Talin-1 [OS=Mus musculus]	[945-956]	[A].SAGPQPLLVQSC.[K]	4.15999e+06	2.04448e+06	1.64664e+06	1.63203e+06	0.491	0.991	1.253
HSPA9	P38647	Stress-70 protein, mitochondrial [OS=Mus musculus]	[504-512]	[F].TLIGIPPAP.[R]	652374	866808	718369	712025	1.329	0.991	1.217
GAPDH	P16858	glyceraldehyde-3-phosphate dehydrogenase [OS=Mus musculus]	[199-212]	[R].GAAQNIIPASTGAA.[K]	2.66859e+07	2.57222e+07	6.49176e+07	6.43171e+07	0.964	0.991	0.4
TMX1	Q8VBT0	Thioredoxin-related transmembrane protein 1 [OS=Mus musculus]	[268-278]	[R].CVGLPSATDTS.[-]	1.287e+06	1.21055e+06	3.86854e+06	3.83135e+06	0.941	0.99	0.316
HNRNPK	P61979	Heterogeneous nuclear ribonucleoprotein K [OS=Mus musculus]	[358-376]	[W].QMAYEPQGGSGYDYSYAGG.[R]	4.64314e+06	1.17712e+06	2.14541e+06	2.12457e+06	0.254	0.99	0.554
HSPA5	P20029	78 kDa glucose-regulated protein [OS=Mus musculus]	[315-324]	[F].EGEDFSETLT.[R]	259651	278727	239235	236706	1.073	0.989	1.178
MDH2	P08249	Malate dehydrogenase, mitochondrial [OS=Mus musculus]	[282-295]	[K].ETECTYFSTPLLLG.[K]	5.75286e+06	6.78219e+06	1.42504e+07	14089283	1.179	0.989	0.481
SEPT7	O55131	Septin-7 [OS=Mus musculus]	[195-206]	[K].ADTLTPEECQQF.[K]	1.74626e+06	1.09015e+06	2.65128e+06	2.61939e+06	0.624	0.988	0.416
HAUS1	Q8BHX1	HAUS augmin-like complex subunit 1 [OS=Mus musculus]	[246-253]	[M].PSPSLAQL.[K]	714980	847280	604970	597983	1.185	0.988	1.417
MYH10	Q61879	Myosin-10 [OS=Mus musculus]	[1060-1081]	[K].LDGETTDLQDQIAELQAQVDEL.[K]	101950	54263.9	200834	198370	0.532	0.988	0.274
HSPA9	P38647	Stress-70 protein, mitochondrial [OS=Mus musculus]	[469-484]	[K].SQVFSTAADGQTQVEI.[K]	3.93882e+06	3.19039e+06	6.01012e+06	5.9394e+06	0.81	0.988	0.537
EEF1A1	P10126	Elongation factor 1-alpha 1 [OS=Mus musculus]	[197-211]	[W].NGDNMLEPSANMPWF.[K]	11816.5	35756.7	287190	283667	3.026	0.988	0.126
ACAT1	Q8QZT1	Acetyl-CoA acetyltransferase, mitochondrial [OS=Mus musculus]	[85-101]	[K].EVYMGNVIQGGEGQAPT.[R]	605881	830989	1.35657e+06	1.33956e+06	1.372	0.987	0.62
SUCLG1	Q9WUM5	Succinate--CoA ligase [ADP/GDP-forming] subunit alpha, mitochondrial [OS=Mus musculus]	[326-337]	[V].SMSPAQLGTTIY.[K]	1.81927e+06	938787	1.20485e+06	1.18956e+06	0.516	0.987	0.789
ACADVL	P50544	Very long-chain specific acyl-CoA dehydrogenase, mitochondrial [OS=Mus musculus]	[211-229]	[Q].ALAAFCLTEPSSGSDVASI.[R]	1.4824e+06	1.09166e+06	1.00207e+06	987556	0.736	0.986	1.105
RBM14	Q8C2Q3	RNA-binding protein 14 [OS=Mus musculus]	[339-358]	[L].ASYGNQPSSYGAQAASSYGV.[R]	2.14891e+06	1.54535e+06	1.46592e+06	1.44551e+06	0.719	0.986	1.069
GNB1	P62874	Guanine nucleotide-binding protein G(I)/G(S)/G(T) subunit beta-1 [OS=Mus musculus]	[31-41]	[L].SQITNNIDPVG.[R]	31328	1.71001e+07	1.29761e+07	12795493	545.842	0.986	1.336
CTSZ	Q9WUU7	Cathepsin Z [OS=Mus musculus]	[294-306]	[L].AIESACTFGDPIV.[-]	1.93754e+07	1.86929e+07	1.6642e+07	16415119	0.965	0.986	1.139
VIM	P20152	Vimentin [OS=Mus musculus]	[325-333]	[Q].SLTCEVDAL.[K]	1.48419e+07	1.07197e+07	8.59429e+06	8468273	0.722	0.985	1.266
ATP5B	P56480	ATP synthase subunit beta, mitochondrial [OS=Mus musculus]	[506-518]	[Q].AFYMVGPIEEAVA.[K]	1.40837e+06	644415	659557	649608	0.458	0.985	0.992
NDFIP1	Q8R0W6	NEDD4 family-interacting protein 1 [OS=Mus musculus]	[70-80]	[V].ATTLPSYDEAE.[R]	3.96133e+06	3.71413e+06	3.62674e+06	3.57244e+06	0.938	0.985	1.04
CSDE1	Q91W50	cold shock domain-containing protein E1 [OS=Mus musculus]	[778-788]	[R].GPDNSMGFGAE.[R]	1.0792e+06	409820	1.62881e+06	1.60494e+06	0.38	0.985	0.255
HSPA5	P20029	78 kDa glucose-regulated protein [OS=Mus musculus]	[398-435]	[Y].GAAVQAGVLSGDQDTGDLVLLDVCPLTLGIETVGGVMT.[K]	655866	802893	988846	973916	1.224	0.985	0.824
DBR1	Q923B1	lariat debranching enzyme [OS=Mus musculus]	[537-550]	[Q].AIYAAVDDGDASAE.[-]	689267	483226	420624	413778	0.701	0.984	1.168
ATP6AP1	Q9R1Q9	V-type proton ATPase subunit S1 [OS=Mus musculus]	[36-47]	[T].EQQVPLVLWSSD.[R]	577957	339490	324064	318237	0.587	0.982	1.067
SQSTM1	Q64337	sequestosome-1 [OS=Mus musculus]	[405-416]	[L].SMGFSDEGGWLT.[R]	1.17527e+06	1.73807e+06	1.5768e+06	1.54651e+06	1.479	0.981	1.124
PDK1	Q8BFP9	[Pyruvate dehydrogenase (Acetyl-transferring)] kinase isozyme 1, mitochondrial [OS=Mus musculus]	[27-50]	[L].ASASASGSGPASELGVPGQVDFYA.[R]	1.25092e+06	796829	1.42403e+06	1.39661e+06	0.637	0.981	0.571
HIBADH	Q99L13	3-hydroxyisobutyrate dehydrogenase, mitochondrial [OS=Mus musculus]	[216-230]	[L].AISMIGTAEAMNLGI.[R]	4.42357e+06	1.57782e+06	3.84651e+06	3.77095e+06	0.357	0.98	0.418
TLN1	P26039	Talin-1 [OS=Mus musculus]	[2376-2397]	[K].VGAIPANALDDGQWSQGLISAA.[R]	616080	419384	1.05278e+06	1.0311e+06	0.681	0.979	0.407
NDUFB6	Q3UIU2	NADH dehydrogenase [ubiquinone] 1 beta subcomplex subunit 6 [OS=Mus musculus]	[104-120]	[R].IFPGDTILETGEVIPPM.[R]	1.99892e+06	2.21561e+06	2.32718e+06	2.27764e+06	1.108	0.979	0.973
CTNNA1	P26231	Catenin alpha-1 [OS=Mus musculus]	[654-669]	[R].TSVQTEDDQLIAGQSA.[R]	1.28775e+07	1.02519e+07	1.70257e+07	16660704	0.796	0.979	0.615
ATP5B	P56480	ATP synthase subunit beta, mitochondrial [OS=Mus musculus]	[328-344]	[S].AVGYQPTLATDMGTMQE.[R]	809324	474708	837299	818934	0.587	0.978	0.58
DAZAP2	Q9DCP9	DAZ-associated protein 2 [OS=Mus musculus]	[140-151]	[L].AVMQGANVLVTQ.[R]	4.69647e+06	2.91378e+06	2.23464e+06	2183532	0.62	0.977	1.334
TLN1	P26039	Talin-1 [OS=Mus musculus]	[1879-1894]	[S].PEELGPLANQLTSDYG.[R]	121137	52833.6	61196	59672.7	0.436	0.975	0.885
COL12A1	Q60847	Collagen alpha-1(XII) chain [OS=Mus musculus]	[2006-2022]	[N].IVALYSDGEGNPSPSQG.[R]	1.07448e+06	864343	302533	294879	0.804	0.975	2.931
CKAP4	Q8BMK4	Cytoskeleton-associated protein 4 [OS=Mus musculus]	[295-305]	[L].QTMESDVYTEV.[R]	2.6487e+06	2.02851e+06	1.53181e+06	1493092	0.766	0.975	1.359
CALR	P14211	Calreticulin [OS=Mus musculus]	[335-350]	[N].DEAYAEEFGNETWGVT.[K]	1.11352e+06	1.07025e+06	1.39116e+06	1.35678e+06	0.961	0.975	0.789
UQCRC2	Q9DB77	Cytochrome b-c1 complex subunit 2, mitochondrial [OS=Mus musculus]	[345-358]	[A].AAAGEVINAAYNQV.[K]	3.82307e+06	4.54357e+06	4.78056e+06	4663119	1.188	0.975	0.974
HELLS	Q60848	Lymphocyte-specific helicase [OS=Mus musculus]	[527-541]	[R].TVVEGNIPIESEVNL.[K]	473633	343925	604419	588816	0.726	0.974	0.584
DLST	Q9D2G2	Dihydrolipoyllysine-residue succinyltransferase component of 2-oxoglutarate dehydrogenase complex, mitochondrial [OS=Mus musculus]	[335-345]	[R].NVETMNYADIE.[R]	777055	1.11757e+06	2.09452e+06	2.04072e+06	1.438	0.974	0.548
DIABLO	Q9JIQ3	Diablo homolog, mitochondrial [OS=Mus musculus]	[218-234]	[K].AQEVSDEGADQEEEAYL.[R]	1.35683e+06	1.08578e+06	2.99846e+06	2.92191e+06	0.8	0.974	0.372
EMC7	Q9EP72	ER membrane protein complex subunit 7 [OS=Mus musculus]	[23-42]	[S].SEVPGAAAEGPGGSGVGLGD.[R]	5.34092e+06	4.04236e+06	4.18394e+06	4.07546e+06	0.757	0.974	0.992
FLNB	Q80X90	Filamin-B [OS=Mus musculus]	[443-455]	[F].GVQIGEACNPNAC.[R]	868148	1.02944e+06	677694	659129	1.186	0.973	1.562
FN1	P11276	fibronectin [OS=Mus musculus]	[1821-1842]	[F].SQVTPTSFTAQWIAPSVQLTGY.[R]	1.68031e+06	892071	1.18035e+06	1.14721e+06	0.531	0.972	0.778
ROMO1	P60603	Reactive oxygen species modulator 1 [OS=Mus musculus]	[2-17]	[M].PVAVGPYGQSQPSCFD.[R]	1.97357e+06	1.68138e+06	1.91346e+06	1.85967e+06	0.852	0.972	0.904
UNC5B	Q8K1S3	Netrin receptor UNC5B [OS=Mus musculus]	[540-554]	[R].DPSSSVSGTFGCLGG.[R]	96609.2	127697	236232	229401	1.322	0.971	0.557
TJP1	P39447	Tight junction protein ZO-1 [OS=Mus musculus]	[1220-1231]	[A].AVVPPLIPSSQQ.[K]	4.85267e+06	5.05991e+06	3.44594e+06	3.34571e+06	1.043	0.971	1.512
MDH2	P08249	Malate dehydrogenase, mitochondrial [OS=Mus musculus]	[137-155]	[M].VCIIANPVNSTIPITAEVF.[K]	647495	433719	532263	516912	0.67	0.971	0.839
ATAD3A	Q925I1	ATPase family AAA domain-containing protein 3 [OS=Mus musculus]	[540-555]	[M].AYSSEDGVLTEAMMDA.[R]	1.29231e+06	1.37903e+06	1.28071e+06	1.24189e+06	1.067	0.97	1.11
ATP5D	Q9D3D9	ATP synthase subunit delta, mitochondrial [OS=Mus musculus]	[23-55]	[Y].AEAAAAPAPAAGPGQMSFTFASPTQVFFDSANV.[K]	1.015e+08	5.25318e+07	7.39375e+07	7.1738e+07	0.518	0.97	0.732
ITGA5	P11688	Integrin alpha-5 [OS=Mus musculus]	[238-263]	[L].SATQEQISESYYPEYLINPVQGQLQT.[R]	1.54552e+07	1.11601e+07	1.26727e+07	1.22875e+07	0.722	0.97	0.908
VAPB	Q9QY76	vesicle-associated membrane protein-associated protein B [OS=Mus musculus]	[92-106]	[Q].SMFAPPDTSDMEAVW.[K]	3.44172e+06	3.80042e+06	2.98247e+06	2.89084e+06	1.104	0.969	1.315
SNAP23	O09044	Synaptosomal-associated protein 23 [OS=Mus musculus]	[169-184]	[M].ALDMGNEIDAQNQQIQ.[K]	3.25012e+06	3.05405e+06	2.2061e+06	2.13816e+06	0.94	0.969	1.428
ATP5B	P56480	ATP synthase subunit beta, mitochondrial [OS=Mus musculus]	[326-344]	[I].PSAVGYQPTLATDMGTMQE.[R]	1.75031e+06	2.1632e+06	1.17799e+06	1.14152e+06	1.236	0.969	1.895
IGSF8	Q8R366	Immunoglobulin superfamily member 8 [OS=Mus musculus]	[340-354]	[Y].SVGWEMAPAGAPGPG.[R]	1.69005e+06	1.58952e+06	1.13997e+06	1.10504e+06	0.941	0.969	1.438
CDH2	P15116	Cadherin-2 [OS=Mus musculus]	[515-525]	[T].MLTTLTAQDPD.[R]	1.49733e+06	760094	707285	685476	0.508	0.969	1.109
FECH	P22315	Ferrochelatase, mitochondrial [OS=Mus musculus]	[397-408]	[L].SLNCPLCVNPVC.[R]	2.11237e+06	1.59608e+06	1.23486e+06	1.19533e+06	0.756	0.968	1.335
GOT1	P05201	Aspartate aminotransferase, cytoplasmic [OS=Mus musculus]	[8-19]	[F].AQVPQAPPVLVF.[K]	601418	491924	634685	614560	0.818	0.968	0.8
OGDH	Q60597	2-oxoglutarate dehydrogenase, mitochondrial [OS=Mus musculus]	[85-100]	[N].AGAPPGTAYQSPLSLS.[R]	5.48457e+06	4.40148e+06	4.45605e+06	4315621	0.803	0.968	1.02
SMC1A	Q9CU62	structural maintenance of chromosomes protein 1a [OS=Mus musculus]	[769-781]	[K].MNQVEDEVFEEFC.[R]	209616	15952.4	368948	356764	0.076	0.967	0.045
CLINT1	Q99KN9	Clathrin interactor 1 [OS=Mus musculus]	[449-463]	[F].SLMSTNTVGLGLPMS.[R]	3.09928e+06	1.57782e+06	2.43628e+06	2.35692e+06	0.509	0.967	0.669
ALYREF	O08583	THO complex subunit 4 [OS=Mus musculus]	[178-187]	[I].QLVTSQIDTQ.[R]	223709	89400.7	148678	143797	0.4	0.967	0.622
P4HB	P09103	Protein disulfide-isomerase [OS=Mus musculus]	[373-386]	[K].VLVGANFEEVAFDE.[K]	1.42285e+06	1.45155e+06	4.3656e+06	4215984	1.02	0.966	0.344
MYH9	Q8VDD5	Myosin-9 [OS=Mus musculus]	[976-988]	[K].LEEDQIIMEDQNC.[K]	517891	46287.7	773237	746824	0.089	0.966	0.062
NDUFS1	Q91VD9	NADH-ubiquinone oxidoreductase 75 kDa subunit, mitochondrial [OS=Mus musculus]	[24-54]	[T].TGTAASNLIEVFVDGQSVMVEPGTTVLQACE.[K]	8.87381e+06	3.98872e+06	5.2272e+06	5.05086e+06	0.449	0.966	0.79
PDIA6	Q922R8	Protein disulfide-isomerase A6 [OS=Mus musculus]	[344-364]	[Y].ELENALGIGGFGYPAMAAINA.[R]	6.99167e+06	1.45408e+07	1.83071e+07	17667192	2.08	0.965	0.823
FECH	P22315	Ferrochelatase, mitochondrial [OS=Mus musculus]	[72-89]	[L].MLNMGGPETLGEVQDFLQ.[R]	2.06533e+06	1.49333e+06	826451	797201	0.723	0.965	1.873
COL1A2	Q01149	Collagen alpha-2(I) chain [OS=Mus musculus]	[1074-1085]	[R].SGQPGPVGPAGV.[R]	6.04381e+06	5.20038e+06	9.89699e+06	9550258	0.86	0.965	0.545
ACTN4	P57780	Alpha-actinin-4 [OS=Mus musculus]	[884-899]	[R].MAPYQGPDAAPGALDY.[K]	1.2255e+06	1.55622e+06	2.10712e+06	2.03438e+06	1.27	0.965	0.765
SYNCRIP	Q7TMK9	Isoform 2 of Heterogeneous nuclear ribonucleoprotein Q [OS=Mus musculus]	[553-562]	[K].GVEAGPDLLQ.[-]	7.99999e+06	4.83126e+06	7.80909e+06	7.53075e+06	0.604	0.964	0.642
LMNA	P48678	Prelamin-A/C [OS=Mus musculus]	[528-540]	[R].TALINSTGEEVAM.[R]	870723	620553	1.92061e+06	1.85058e+06	0.713	0.964	0.335
U2AF1	Q9D883	Splicing factor U2AF 35 kDa subunit [OS=Mus musculus]	[142-150]	[H].AELSPVTDF.[R]	1.54906e+06	848871	1.07875e+06	1.0374e+06	0.548	0.962	0.818
MTDH	Q80WJ7	protein LYRIC [OS=Mus musculus]	[344-366]	[F].SGIGSTAEPVSQSTTSDYQWDVS.[R]	1.39133e+06	1.21037e+06	1.68936e+06	1.62471e+06	0.87	0.962	0.745
CXADR	P97792	Coxsackievirus and adenovirus receptor homolog [OS=Mus musculus]	[316-327]	[K].TQYNQVPSEDFE.[R]	1.17338e+07	1.04613e+07	6.93337e+07	66717256	0.892	0.962	0.157
ATAD3A	Q925I1	ATPase family AAA domain-containing protein 3 [OS=Mus musculus]	[77-90]	[L].AQMQEQTLQLEQQS.[K]	726245	913034	498276	478715	1.257	0.961	1.907
HADHA	Q8BMS1	Trifunctional enzyme subunit alpha, mitochondrial [OS=Mus musculus]	[647-659]	[K].SLNSEMDNILANL.[R]	157071	282775	738681	709611	1.8	0.961	0.398
HSP90B1	P08113	Endoplasmin [OS=Mus musculus]	[649-659]	[V].ASQYGWSGNME.[R]	1.81337e+06	2.14391e+06	1.2151e+06	1.16744e+06	1.182	0.961	1.836
TRABD	Q99JY4	traB domain-containing protein [OS=Mus musculus]	[62-72]	[R].TVTQLVAEDGS.[R]	695112	576108	725801	696975	0.829	0.96	0.827
UQCRC2	Q9DB77	Cytochrome b-c1 complex subunit 2, mitochondrial [OS=Mus musculus]	[187-195]	[L].ANPLYCPDY.[R]	1.21124e+06	1.01427e+06	1.01883e+06	977752	0.837	0.96	1.037
LMNA	P48678	Prelamin-A/C [OS=Mus musculus]	[516-526]	[K].AQNTWGCGSSL.[R]	887281	754197	1.51115e+06	1.44898e+06	0.85	0.959	0.521
GSTP1	P19157	Glutathione S-transferase P 1 [OS=Mus musculus]	[2-11]	[M].PPYTIVYFPV.[R]	4.47407e+06	3.12549e+06	3.56092e+06	3.41089e+06	0.699	0.958	0.916
CDH3	P10287	Cadherin-3 [OS=Mus musculus]	[400-410]	[Y].VEVTNEAPFAV.[K]	501220	467151	1.04636e+06	1.0028e+06	0.932	0.958	0.466
AFDN	Q9QZQ1	Afadin [OS=Mus musculus]	[465-475]	[R].SMDAETYVDGQ.[R]	2.85205e+06	1.09025e+06	1.23929e+06	1.18741e+06	0.382	0.958	0.918
LAMB2	Q61292	laminin subunit beta-2 [OS=Mus musculus]	[1605-1616]	[K].AETVQAALEEAQ.[R]	1.2786e+06	1.79619e+06	1.7251e+06	1.65062e+06	1.405	0.957	1.088
PLEC	Q9QXS1	plectin [OS=Mus musculus]	[4391-4407]	[R].SSSVGSSSSYPISSAGP.[R]	788347	613498	934330	893327	0.778	0.956	0.687
AFDN	Q9QZQ1	Afadin [OS=Mus musculus]	[1689-1707]	[R].DYEPPSLSSAPCAPPPPPQ.[R]	355396	190870	567239	542334	0.537	0.956	0.352
ATAD3A	Q925I1	ATPase family AAA domain-containing protein 3 [OS=Mus musculus]	[540-555]	[M].AYSSEDGVLTEAMMDA.[R]	330935	778502	297956	284593	2.352	0.955	2.735
RRBP1	Q99PL5	Ribosome-binding protein 1 [OS=Mus musculus]	[176-187]	[K].EVPMVAVPPVGS.[K]	864606	480809	2.33055e+06	2.22562e+06	0.556	0.955	0.216
NUP214	Q80U93	Nuclear pore complex protein Nup214 [OS=Mus musculus]	[1899-1922]	[F].SSAGGGFGSTAAPNTSNLFGNSGA.[K]	1.67298e+06	1.33684e+06	1.06213e+06	1.01421e+06	0.799	0.955	1.318
PDIA3	P27773	Protein disulfide-isomerase A3 [OS=Mus musculus]	[25-37]	[A].SDVLELTDENFES.[R]	7.96839e+08	7.73872e+08	7.73631e+08	7.38961e+08	0.971	0.955	1.047
HSPA5	P20029	78 kDa glucose-regulated protein [OS=Mus musculus]	[424-435]	[L].TLGIETVGGVMT.[K]	1.34713e+06	1.53468e+06	1.52519e+06	1.45725e+06	1.139	0.955	1.053
GAPDH	P16858	glyceraldehyde-3-phosphate dehydrogenase [OS=Mus musculus]	[203-212]	[Q].NIIPASTGAA.[K]	7.19825e+07	5.52359e+07	4.37394e+07	41740887	0.767	0.954	1.323
LLGL1	Q80Y17	Lethal(2) giant larvae protein homolog 1 [OS=Mus musculus]	[753-766]	[F].AYALEVPAATAGGE.[K]	2.16546e+06	1.70531e+06	1.40221e+06	1.33589e+06	0.788	0.953	1.277
P4HB	P09103	Protein disulfide-isomerase [OS=Mus musculus]	[175-196]	[F].LLAAEAIDDIPFGITSNSGVFS.[K]	5.6257e+06	6.48189e+06	1.7856e+07	1.69923e+07	1.152	0.952	0.381
CALU	O35887	Calumenin [OS=Mus musculus]	[295-310]	[Y].DLFVGSQATDFGEALV.[R]	832370	797679	949308	903588	0.958	0.952	0.883
P4HB	P09103	Protein disulfide-isomerase [OS=Mus musculus]	[20-31]	[A].DALEEEDNVLVL.[K]	4.17021e+08	4.47734e+08	5.05046e+08	4.79126e+08	1.074	0.949	0.934
MPP2	Q9WV34	MAGUK p55 subfamily member 2 [OS=Mus musculus]	[2-36]	[M].PVAATNSESAMQQVLDNLGSLPNATGAAELDLIFL.[R]	738221	450308	474118	450131	0.61	0.949	1
EEF2	P58252	Elongation factor 2 [OS=Mus musculus]	[581-593]	[R].ETVSEESNVLCLS.[K]	1.60524e+06	2.18582e+06	2.69184e+06	2.55465e+06	1.362	0.949	0.856
TLN1	P26039	Talin-1 [OS=Mus musculus]	[1282-1297]	[F].LEAGVEMAGQAPSQED.[R]	701406	160026	411763	390321	0.228	0.948	0.41
PSME2	P97372	proteasome activator complex subunit 2 [OS=Mus musculus]	[44-60]	[L].SQLLQEDSLNVADLSSL.[R]	1.90038e+06	1.34655e+06	1.22668e+06	1.16252e+06	0.709	0.948	1.158
HYOU1	Q9JKR6	Hypoxia up-regulated protein 1 [OS=Mus musculus]	[373-387]	[M].SLDQIEQVILVGGAT.[R]	345156	415517	557425	528278	1.204	0.948	0.787
ATP5O	Q9DB20	ATP synthase subunit O, mitochondrial [OS=Mus musculus]	[105-116]	[L].TANLMNLLAENG.[R]	877872	854801	914818	866398	0.974	0.947	0.987
FAM171A2	A2A699	Protein FAM171A2 [OS=Mus musculus]	[625-636]	[M].AQLNGELQALTE.[K]	225953	183616	258458	244748	0.813	0.947	0.75
DNAJC3	Q91YW3	DnaJ homolog subfamily C member 3 [OS=Mus musculus]	[328-343]	[R].ICSEVLQMEPDNVNAL.[K]	573581	854404	1.29594e+06	1.22711e+06	1.49	0.947	0.696
AFG3L1	Q920A7	Afg3-like protein 1 [OS=Mus musculus]	[502-525]	[L].AALTPGFTGADISNVCNEAALIAA.[R]	4.35467e+06	3.08225e+06	2.50991e+06	2373185	0.708	0.946	1.299
JUP	Q02257	Junction plakoglobin [OS=Mus musculus]	[62-80]	[Y].TQGVPQNQGDLEYQMSTTA.[R]	860490	456321	684041	646100	0.53	0.945	0.706
ATP6AP1	Q9R1Q9	V-type proton ATPase subunit S1 [OS=Mus musculus]	[35-47]	[A].TEQQVPLVLWSSD.[R]	6.78465e+06	4.75601e+06	3.68826e+06	3485178	0.701	0.945	1.365
HSPA9	P38647	Stress-70 protein, mitochondrial [OS=Mus musculus]	[109-120]	[Q].AVTNPNNTFYAT.[K]	5.9387e+06	4.5901e+06	3.8142e+06	3599041	0.773	0.944	1.275
PDIA6	Q922R8	Protein disulfide-isomerase A6 [OS=Mus musculus]	[90-101]	[L].GGQYGVQGFPTI.[K]	1.98037e+06	1.63948e+06	1.63788e+06	1.54441e+06	0.828	0.943	1.062
ATP5D	Q9D3D9	ATP synthase subunit delta, mitochondrial [OS=Mus musculus]	[57-80]	[K].QVDVPTLTGAFGILASHVPTLQVL.[R]	50909.7	70237.5	154235	145370	1.38	0.943	0.483
KIF23	E9Q5G3	Kinesin-like protein KIF23 [OS=Mus musculus]	[461-484]	[R].GGPVGDEPLVPEVILQSFPPLPPC.[K]	910424	715816	1.1457e+06	1.08046e+06	0.786	0.943	0.663
FN1	P11276	fibronectin [OS=Mus musculus]	[1770-1782]	[A].PDGEDDTAELQGL.[R]	279509	181449	273702	258156	0.649	0.943	0.703
SP1	O89090	Transcription factor Sp1 [OS=Mus musculus]	[431-453]	[Q].AISQETLQNLQLQAVQNSGPIII.[R]	539440	256403	514265	484209	0.475	0.942	0.53
PGK1	P09411	phosphoglycerate kinase 1 [OS=Mus musculus]	[366-381]	[R].GCITIIGGGDTATCCA.[K]	187653	140766	382248	360074	0.75	0.942	0.391
KTN1	Q61595	Kinectin [OS=Mus musculus]	[966-979]	[A].SFPSQEELQTVISE.[K]	9.71662e+06	7.8686e+06	1.21087e+07	11412058	0.81	0.942	0.689
KIF5B	Q61768	Kinesin-1 heavy chain [OS=Mus musculus]	[729-738]	[K].LITDLQDQNQ.[K]	2.75301e+06	3.15565e+06	5.65837e+06	5.33208e+06	1.146	0.942	0.592
SSR1	Q9CY50	Translocon-associated protein subunit alpha [OS=Mus musculus]	[138-149]	[F].TALPLNTVVPPQ.[R]	2.40135e+06	2.05723e+06	6.0778e+06	5.72019e+06	0.857	0.941	0.36
MYH9	Q8VDD5	Myosin-9 [OS=Mus musculus]	[1899-1911]	[R].ELEDATETADAMN.[R]	4.44043e+06	2.33885e+06	9.3367e+06	8.78163e+06	0.527	0.941	0.266
HNRNPA2B1	O88569	heterogeneous nuclear ribonucleoproteins A2/B1 [OS=Mus musculus]	[326-349]	[R].NMGGPYGGGNYGPGGSGGSGGYGG.[R]	2.29284e+06	1.56073e+06	3.87072e+06	3641985	0.681	0.941	0.429
DOPEY2	Q3UHQ6	Protein dopey-2 [OS=Mus musculus]	[338-346]	[V].EALAEILHQ.[K]	529823	543195	674509	634173	1.025	0.94	0.857
LRP2	A2ARV4	Low-density lipoprotein receptor-related protein 2 [OS=Mus musculus]	[1860-1882]	[K].TLITNDGTPLGVGFPVGIAVDPA.[R]	911627	629271	2.37321e+06	2.22527e+06	0.69	0.938	0.283
ACTG1	P63260	Actin, cytoplasmic 2 [OS=Mus musculus]	[7-17]	[A].ALVIDNGSGMC.[K]	1.01516e+06	1.47178e+06	382993	359411	1.45	0.938	4.095
NFU1	Q9QZ23	NFU1 iron-sulfur cluster scaffold homolog, mitochondrial [OS=Mus musculus]	[57-70]	[F].MFIQTQDTPNPNSL.[K]	1.12776e+07	1.23784e+07	1.02932e+07	9644210	1.098	0.937	1.284
DHX30	Q99PU8	Putative ATP-dependent RNA helicase DHX30 [OS=Mus musculus]	[135-144]	[R].QAAAAACQLF.[K]	897742	1.0924e+06	914228	856373	1.217	0.937	1.276
CDC42EP1	Q91W92	Cdc42 effector protein 1 [OS=Mus musculus]	[2-16]	[M].PGPQGGTGAPTMSLG.[K]	6.93635e+06	3.50797e+06	5.58055e+06	5227455	0.506	0.937	0.671
HSPG2	Q05793	Basement membrane-specific heparan sulfate proteoglycan core protein [OS=Mus musculus]	[986-997]	[L].SEPYFWSLPASF.[R]	852248	681266	449046	420486	0.799	0.936	1.62
CTSB	P10605	Cathepsin B [OS=Mus musculus]	[76-86]	[G].EDIDLPETFDA.[R]	3.10962e+08	2.5056e+08	2.31125e+08	2.16367e+08	0.806	0.936	1.158
CANX	P35564	Calnexin [OS=Mus musculus]	[245-274]	[N].PDNSFEILVDQSVVNSGNLLNDMTPPVNPS.[R]	320473	301936	237558	222237	0.942	0.936	1.359
SEPT6	Q9R1T4	Septin-6 [OS=Mus musculus]	[401-419]	[K].AAAELLQSQGSQAGGSQTL.[K]	352729	253001	579522	542055	0.717	0.935	0.467
DDOST	O54734	Dolichyl-diphosphooligosaccharide--protein glycosyltransferase 48 kDa subunit [OS=Mus musculus]	[32-41]	[R].TLVLLDNLNV.[R]	1.37108e+06	1.33045e+06	3.03164e+06	2.83349e+06	0.97	0.935	0.47
ARSA	P50428	arylsulfatase A [OS=Mus musculus]	[429-455]	[Y].DLSQDPGENYNVLESIEGVSPEALQAL.[K]	586062	367520	1.02998e+06	963063	0.627	0.935	0.382
SDCBP	O08992	Syntenin-1 [OS=Mus musculus]	[61-85]	[L].SLNEAEICESMPMVSGAPAQGQLVA.[R]	621377	1.06937e+06	466629	435937	1.721	0.934	2.453
ACADS	Q07417	Short-chain specific acyl-CoA dehydrogenase, mitochondrial [OS=Mus musculus]	[279-291]	[Q].ALGIAQASLDCAV.[K]	619635	685432	466232	435694	1.106	0.934	1.573
ARF1	P84078	ADP-ribosylation factor 1 [OS=Mus musculus]	[160-177]	[C].ATSGDGLYEGLDWLSNQL.[RK]	741068	479229	385484	359994	0.647	0.934	1.331
PPIA	P17742	peptidyl-prolyl cis-trans isomerase A [OS=Mus musculus]	[99-117]	[L].SMANAGPNTNGSQFFICTA.[K]	4.29898e+07	3.77982e+07	3.15433e+07	2.9431e+07	0.879	0.933	1.284
COX5B	P19536	Cytochrome c oxidase subunit 5B, mitochondrial [OS=Mus musculus]	[30-47]	[S].MASGGGVPTDEEQATGLE.[R]	226920	215088	95664.9	89239.2	0.948	0.933	2.41
HNRNPM	Q9D0E1	Heterogeneous nuclear ribonucleoprotein M [OS=Mus musculus]	[591-604]	[R].MGPAMGPALGAGIE.[R]	1.25577e+06	564434	1.00568e+06	937968	0.449	0.933	0.602
METAP1D	Q9CPW9	Methionine aminopeptidase 1D, mitochondrial [OS=Mus musculus]	[282-294]	[F].TIEPIITEGSPEF.[K]	202261	145979	510290	475940	0.722	0.933	0.307
LRRC59	Q922Q8	Leucine-rich repeat-containing protein 59 [OS=Mus musculus]	[277-291]	[L].CTSVNTIYDNAVQGL.[R]	4.18327e+06	3.26429e+06	1.13677e+07	10605464	0.78	0.933	0.308
COL1A2	Q01149	Collagen alpha-2(I) chain [OS=Mus musculus]	[1280-1293]	[K].NSIAYLDEETGSLN.[K]	3.01808e+06	3.11535e+06	8.65772e+06	8074386	1.032	0.933	0.386
LMNA	P48678	Prelamin-A/C [OS=Mus musculus]	[352-365]	[R].MQQQLDEYQELLDI.[K]	402605	571965	690834	643664	1.421	0.932	0.889
GOT2	P05202	Aspartate aminotransferase, mitochondrial [OS=Mus musculus]	[30-52]	[A].SSWWTHVEMGPPDPILGVTEAFK.[R]	49312.5	1.46278e+06	1.44006e+06	1.34146e+06	29.663	0.932	1.09
SNX2	Q9CWK8	Sorting nexin-2 [OS=Mus musculus]	[89-111]	[R].ELILSSEPSPAVTPVTPTTLIAP.[R]	826896	631213	2.15024e+06	2002338	0.763	0.931	0.315
HYOU1	Q9JKR6	Hypoxia up-regulated protein 1 [OS=Mus musculus]	[33-45]	[T].LAVMSVDLGSESM.[K]	2.19884e+07	3.83639e+07	1.81205e+07	1.68291e+07	1.745	0.929	2.28
PDLIM5	Q8CI51	PDZ and LIM domain protein 5 [OS=Mus musculus]	[381-401]	[R].SSGTGASVGPPQPSDQDTLVQ.[R]	487969	412596	873973	810788	0.846	0.928	0.509
CS	Q9CZU6	citrate synthase, mitochondrial [OS=Mus musculus]	[171-182]	[A].AITALNSESNFA.[R]	4.55657e+06	5.24567e+06	2.79162e+06	2591000	1.151	0.928	2.025
STX16	Q8BVI5	Syntaxin-16 [OS=Mus musculus]	[167-177]	[L].AQALQELSTSF.[R]	1.76719e+06	1.25489e+06	1.65922e+06	1.53758e+06	0.71	0.927	0.816
TENM3	Q9WTS6	Teneurin-3 [OS=Mus musculus]	[1494-1509]	[L].AASPDGTLYIADLGNI.[R]	625409	384473	596652	552256	0.615	0.926	0.696
IMMT	Q8CAQ8	MICOS complex subunit Mic60 [OS=Mus musculus]	[237-248]	[Q].TITAQNAAVQAV.[K]	5.88311e+06	5.47515e+06	3.83446e+06	3.5477e+06	0.931	0.925	1.543
EXOSC6	Q8BTW3	Exosome complex component MTR3 [OS=Mus musculus]	[126-135]	[L].ALQEALEPAV.[R]	1.2785e+06	957148	967167	894586	0.749	0.925	1.07
FKBP8	O35465	peptidyl-prolyl cis-trans isomerase FKBP8 [OS=Mus musculus]	[68-92]	[L].AATEPEPAPAPAPEEWLDILGNGLL.[R]	6.021e+06	3.88875e+06	5.02986e+06	4.64872e+06	0.646	0.924	0.837
ATAD3A	Q925I1	ATPase family AAA domain-containing protein 3 [OS=Mus musculus]	[313-325]	[D].ALEGVILSPSLEA.[R]	3.68803e+06	3.76811e+06	2.77664e+06	2.56313e+06	1.022	0.923	1.47
GAA	P70699	lysosomal alpha-glucosidase [OS=Mus musculus]	[415-428]	[F].TFNQDSFADFPDMV.[R]	2.0106e+06	645327	1.32978e+06	1227250	0.321	0.923	0.526
ACAA1A	Q921H8	3-ketoacyl-CoA thiolase A, peroxisomal [OS=Mus musculus]	[124-137]	[C].SSGLQAVANIAGGI.[R]	232999	545769	284689	262760	2.342	0.923	2.077
CGN	P59242	cingulin [OS=Mus musculus]	[1036-1047]	[L].SQLESQNQLLQE.[R]	2.55926e+06	3.06127e+06	1.72853e+06	1.59565e+06	1.196	0.923	1.919
FLNA	Q8BTM8	Filamin-A [OS=Mus musculus]	[962-972]	[F].SVGVSPSLDLS.[K]	7.13385e+06	4.26685e+06	3.9963e+06	3.68335e+06	0.598	0.922	1.158
EFNB1	P52795	ephrin-B1 [OS=Mus musculus]	[289-305]	[K].GGSGTAGTEPSDIIIPL.[R]	1.37127e+06	1.54192e+06	5.77795e+06	5324403	1.124	0.922	0.29
RRBP1	Q99PL5	Ribosome-binding protein 1 [OS=Mus musculus]	[838-853]	[K].GEPGPPDCDGPLFLPY.[K]	529271	354618	1.57753e+06	1.45359e+06	0.67	0.921	0.244
MTDH	Q80WJ7	protein LYRIC [OS=Mus musculus]	[5-19]	[R].SWQDELAQQAEEGSA.[R]	323660	290000	1.05573e+06	970997	0.896	0.92	0.299
HSPA9	P38647	Stress-70 protein, mitochondrial [OS=Mus musculus]	[437-455]	[L].LLDVTPLSLGIETLGGVFT.[K]	191149	323280	446790	410693	1.691	0.919	0.787
CS	Q9CZU6	citrate synthase, mitochondrial [OS=Mus musculus]	[170-182]	[S].AAITALNSESNFA.[R]	3.18728e+06	3.01566e+06	1.84577e+06	1.69658e+06	0.946	0.919	1.777
FLNA	Q8BTM8	Filamin-A [OS=Mus musculus]	[847-862]	[Y].TIMVLFADQATPTSPI.[R]	516053	541274	550916	506272	1.049	0.919	1.069
PPID	Q9CR16	peptidyl-prolyl cis-trans isomerase D [OS=Mus musculus]	[274-282]	[L].SCVLNIGAC.[K]	1.24508e+06	1.16825e+06	1.02145e+06	937580	0.938	0.918	1.246
TMEM106B	Q80X71	Transmembrane protein 106B [OS=Mus musculus]	[74-88]	[R].GQENQLVALIPYSDQ.[R]	370988	303635	967622	886670	0.818	0.916	0.342
ATP5B	P56480	ATP synthase subunit beta, mitochondrial [OS=Mus musculus]	[508-518]	[F].YMVGPIEEAVA.[K]	1.33149e+06	1.38589e+06	2.36163e+06	2162217	1.041	0.916	0.641
MRPL46	Q9EQI8	39S ribosomal protein L46, mitochondrial [OS=Mus musculus]	[170-182]	[W].MLPQVEWQPGETL.[R]	1.04177e+06	573846	1.40158e+06	1.28245e+06	0.551	0.915	0.447
NID2	O88322	Nidogen-2 [OS=Mus musculus]	[652-667]	[R].ITQTAEGLDPENYLSI.[K]	278624	267153	783979	716556	0.959	0.914	0.373
HIST1H1E	P43274	Histone H1.4 [OS=Mus musculus]	[6-20]	[A].PAAPAAPAPAEKTPV.[K]	4.76024e+06	4.16836e+06	3.32438e+06	3.03861e+06	0.876	0.914	1.372
EEF2	P58252	Elongation factor 2 [OS=Mus musculus]	[689-697]	[K].EGALCEENM.[R]	1.00799e+06	619610	1.68851e+06	1.54269e+06	0.615	0.914	0.402
H2AFY	Q9QZQ8	Core histone macro-H2A.1 [OS=Mus musculus]	[84-95]	[L].AVANDEELNQLL.[K]	8.78653e+06	6.24934e+06	8.57534e+06	7.83121e+06	0.711	0.913	0.798
SPTBN1	Q62261	Spectrin beta chain, non-erythrocytic 1 [OS=Mus musculus]	[1295-1306]	[K].MLTAQDMSYDEA.[R]	463598	815755	618880	564253	1.76	0.912	1.446
FN1	P11276	fibronectin [OS=Mus musculus]	[1502-1523]	[N].SITLTNLNPGTEYVVSIIAVNG.[R]	547007	392656	461529	421061	0.718	0.912	0.933
ECHDC2	Q3TLP5	Enoyl-CoA hydratase domain-containing protein 2, mitochondrial [OS=Mus musculus]	[263-277]	[M].AIEQMCYAQNIPTQD.[R]	1.90061e+06	1.24181e+06	1.88045e+06	1.71589e+06	0.653	0.912	0.724
FN1	P11276	fibronectin [OS=Mus musculus]	[1638-1650]	[Q].MQVTDVQDNSISV.[R]	1.25981e+06	571626	738023	672648	0.454	0.911	0.85
ALDOC	P05063	Fructose-bisphosphate aldolase C [OS=Mus musculus]	[271-288]	[F].LSGGQSEEEASLNLNAIN.[R]	1.32552e+06	561874	751510	684578	0.424	0.911	0.821
FBLN2	P37889	Fibulin-2 [OS=Mus musculus]	[252-262]	[A].AALGPPAPVQA.[K]	665429	403761	369260	336563	0.607	0.911	1.2
PGRMC2	Q80UU9	Membrane-associated progesterone receptor component 2 [OS=Mus musculus]	[10-33]	[K].LSTLGSGGESGGDGSPGGAGATAA.[R]	473331	438245	1.28034e+06	1.16566e+06	0.926	0.91	0.376
HSPD1	P63038	60 kDa heat shock protein, mitochondrial [OS=Mus musculus]	[497-515]	[Q].SSSEVGYDAMLGDFVNMVE.[K]	1.5836e+06	1.76248e+06	1.5819e+06	1440158	1.113	0.91	1.224
FN1	P11276	fibronectin [OS=Mus musculus]	[33-57]	[R].QAQQIVQPQSPVAVSQSKPGCFDNG.[K]	1.88953e+06	823961	1.50597e+06	1.37066e+06	0.436	0.91	0.601
VCL	Q64727	Vinculin [OS=Mus musculus]	[803-814]	[K].AVAGNISDPGLQ.[K]	7.91349e+06	7.18039e+06	1.10176e+07	10009639	0.907	0.909	0.717
GOT2	P05202	Aspartate aminotransferase, mitochondrial [OS=Mus musculus]	[30-52]	[A].SSWWTHVEMGPPDPILGVTEAFK.[R]	15434.6	3.81383e+06	1.54539e+06	1.4031e+06	247.096	0.908	2.718
KANK2	Q8BX02	KN motif and ankyrin repeat domain-containing protein 2 [OS=Mus musculus]	[547-561]	[V].ATTSLEGPQLSQESQ.[R]	1.87215e+06	1.65799e+06	1.42868e+06	1.29654e+06	0.886	0.908	1.279
FN1	P11276	fibronectin [OS=Mus musculus]	[1378-1390]	[W].APPPSIELTNLLV.[R]	3.14197e+06	1.79952e+06	2.58096e+06	2.34151e+06	0.573	0.907	0.769
OAT	P29758	Ornithine aminotransferase, mitochondrial [OS=Mus musculus]	[181-216]	[R].TLSAISSSTDPTSYDGFGPFMPGFETIPYNDLPALE.[R]	235101	207939	679659	616506	0.884	0.907	0.337
GARS	Q9CZD3	Glycine--tRNA ligase [OS=Mus musculus]	[129-147]	[F].AIYGGVSGLYDFGPVGCAL.[K]	499795	474622	291949	264664	0.95	0.907	1.793
TPI1	P17751	Triosephosphate isomerase [OS=Mus musculus]	[167-180]	[H].ALAEGLGVIACIGE.[K]	583292	438333	476786	432031	0.751	0.906	1.015
ATP5B	P56480	ATP synthase subunit beta, mitochondrial [OS=Mus musculus]	[146-154]	[M].NVIGEPIDE.[R]	2.26349e+06	1.80844e+06	1.23311e+06	1.11604e+06	0.799	0.905	1.62
MOCS2	Q9Z223	molybdopterin synthase catalytic subunit [OS=Mus musculus]	[129-143]	[V].PVSEASTVIAVSSAH.[R]	146762	112268	244986	221738	0.765	0.905	0.506
GNS	Q8BFR4	N-acetylglucosamine-6-sulfatase [OS=Mus musculus]	[43-59]	[L].LLLTDDQDAELGGMTPL.[K]	6.83959e+06	3.53422e+06	6.31548e+06	5715893	0.517	0.905	0.618
VIM	P20152	Vimentin [OS=Mus musculus]	[352-363]	[F].ALEAANYQDTIG.[R]	1.14577e+07	8.46994e+06	7.44826e+06	6.72844e+06	0.739	0.903	1.259
EPS15L1	Q60902	Epidermal growth factor receptor substrate 15-like 1 [OS=Mus musculus]	[468-478]	[K].CQDETQTISSL.[K]	2.37832e+06	987380	2.46604e+06	2223921	0.415	0.902	0.444
TLN1	P26039	Talin-1 [OS=Mus musculus]	[944-956]	[K].ASAGPQPLLVQSC.[K]	5.55109e+06	3.03523e+06	6.37211e+06	5739769	0.547	0.901	0.529
FEN1	P39749	Flap endonuclease 1 [OS=Mus musculus]	[144-165]	[L].SLMGIPYLDAPSEAEASCAALA.[K]	2.24081e+06	1.01817e+06	1.57342e+06	1.41764e+06	0.454	0.901	0.718
SDF2	Q9DCT5	Stromal cell-derived factor 2 [OS=Mus musculus]	[19-30]	[A].SNMAVVTCGSVV.[K]	693880	606212	687751	619283	0.874	0.9	0.979
SLC25A4	P48962	ADP/ATP translocase 1 [OS=Mus musculus]	[246-258]	[K].GADIMYTGTLDCW.[R]	634631	783362	1.83084e+06	1.64839e+06	1.234	0.9	0.475
FN1	P11276	fibronectin [OS=Mus musculus]	[1833-1842]	[W].IAPSVQLTGY.[R]	5.09335e+06	3.38196e+06	9.88117e+06	8880876	0.664	0.899	0.381
PDIA3	P27773	Protein disulfide-isomerase A3 [OS=Mus musculus]	[306-328]	[K].TFSHELSDFGLESTTGEVPVVAI.[R]	37621.4	160841	313253	281767	4.275	0.899	0.571
MRPL11	Q9CQF0	39S ribosomal protein L11, mitochondrial [OS=Mus musculus]	[131-141]	[F].AMQDVPLSSVV.[R]	441474	577507	583187	524259	1.308	0.899	1.102
ACTBL2	Q8BFZ3	Beta-actin-like protein 2 [OS=Mus musculus]	[3-18]	[V].DDELTALVVDNGSGMC.[K]	7.83172e+06	5.32955e+06	3.18895e+06	2.86571e+06	0.681	0.899	1.86
PDIA6	Q922R8	Protein disulfide-isomerase A6 [OS=Mus musculus]	[265-287]	[R].ALDLFSDNAPPPELLEIINEDIA.[K]	2.21562e+06	2.73934e+06	4.80561e+06	4.31634e+06	1.236	0.898	0.635
PCBP1	P60335	Poly(RC)-binding protein 1 [OS=Mus musculus]	[178-199]	[R].VMTIPYQPMPASSPVICAGGQD.[R]	119532	37338	157594	141545	0.312	0.898	0.264
NOTCH2	O35516	Neurogenic locus notch homolog protein 2 [OS=Mus musculus]	[1804-1821]	[L].ALTPPQAEQEVDVLDVNV.[R]	5.86343e+06	4.87374e+06	5.73684e+06	5148995	0.831	0.898	0.947
ALDH1B1	Q9CZS1	Aldehyde dehydrogenase X, mitochondrial [OS=Mus musculus]	[22-39]	[Y].STAAALPNPIPNPEICYN.[K]	2.28613e+06	1.48495e+06	2.57143e+06	2.30772e+06	0.65	0.897	0.643
PDIA6	Q922R8	Protein disulfide-isomerase A6 [OS=Mus musculus]	[19-36]	[S].GLYSSSDDVIELTPSNFN.[R]	5.82123e+06	5.04406e+06	4.93628e+06	4.42113e+06	0.866	0.896	1.141
ANXA2	P07356	Annexin A2 [OS=Mus musculus]	[11-36]	[K].LSLEGDHSTPPSAYGSVKPYTNFDAE.[R]	51724.9	187298	485239	434556	3.621	0.896	0.431
HSPD1	P63038	60 kDa heat shock protein, mitochondrial [OS=Mus musculus]	[105-120]	[N].TNEEAGDGTTTATVLA.[R]	1.3295e+06	1.59842e+06	1.54571e+06	1.38372e+06	1.202	0.895	1.155
CTSA	P16675	lysosomal protective protein [OS=Mus musculus]	[24-37]	[A].APDQDEIDCLPGLA.[K]	2.07258e+07	1.94256e+07	1.99489e+07	17856004	0.937	0.895	1.088
F11R	O88792	Junctional adhesion molecule A [OS=Mus musculus]	[194-222]	[K].SGDLIFDPVTAFDSGEYYCQAQNGYGTAM.[R]	3.21829e+06	1.12202e+06	5.42039e+06	4846837	0.349	0.894	0.231
ADGRG2	Q8CJ12	Adhesion G-protein coupled receptor G2 [OS=Mus musculus]	[379-395]	[K].ALSLGSLEPNLAGEMVN.[R]	341856	250540	1.19593e+06	1.06848e+06	0.733	0.893	0.234
NEO1	P97798	neogenin [OS=Mus musculus]	[65-76]	[F].YFLVEPVDTLSV.[R]	790127	432783	2.02743e+06	1.80946e+06	0.548	0.892	0.239
GOT2	P05202	Aspartate aminotransferase, mitochondrial [OS=Mus musculus]	[108-121]	[K].ASAELALGENNEVL.[K]	2.47747e+06	2.99014e+06	7.04578e+06	6275803	1.207	0.891	0.476
PLEC	Q9QXS1	plectin [OS=Mus musculus]	[1450-1464]	[K].VQSGSESVIQEYVDL.[R]	550860	536555	1.52561e+06	1.35853e+06	0.974	0.89	0.395
LRRN4	P59383	Leucine-rich repeat neuronal protein 4 [OS=Mus musculus]	[198-219]	[F].AGVDGGPLAALELLDLSGTSLE.[R]	206303	216876	160171	142476	1.051	0.89	1.522
P4HB	P09103	Protein disulfide-isomerase [OS=Mus musculus]	[471-509]	[K].FLESGGQDGAGDDEDLDLEEALEPDMEEDDDQKAVKDEL.[-]	47414	9526.63	363542	323137	0.201	0.889	0.029
SRPRB	P47758	signal recognition particle receptor subunit beta [OS=Mus musculus]	[207-224]	[R].SAAPSTLDSSSTAPAQLG.[K]	426550	445031	894263	794191	1.043	0.888	0.56
MDH2	P08249	Malate dehydrogenase, mitochondrial [OS=Mus musculus]	[135-155]	[E].AMVCIIANPVNSTIPITAEVF.[K]	1.79105e+06	1.15106e+06	1.67009e+06	1.48241e+06	0.643	0.888	0.776
ETHE1	Q9DCM0	Persulfide dioxygenase ETHE1, mitochondrial [OS=Mus musculus]	[14-25]	[L].SQQSASGAPVLL.[R]	2.03696e+07	1.86514e+07	1.34077e+07	11912242	0.916	0.888	1.566
LRRC59	Q922Q8	Leucine-rich repeat-containing protein 59 [OS=Mus musculus]	[41-49]	[K].ATVLDLSCN.[K]	3.29425e+07	2.18573e+07	5.23599e+07	46444856	0.663	0.887	0.471
MBNL1	Q9JKP5	Muscleblind-like protein 1 [OS=Mus musculus]	[125-173]	[L].ATSASAAFNPYLGPVSPSLVPAEILPTAPMLVTGNPGVPVPAAAAAAAQ.[K]	597561	303641	359084	318312	0.508	0.886	0.954
ITGA5	P11688	Integrin alpha-5 [OS=Mus musculus]	[332-355]	[Y].AVAATDTNGDGLDDLLVGAPLLME.[R]	2.16665e+06	1.06271e+06	1.5724e+06	1.39303e+06	0.49	0.886	0.763
ITGB1	P09055	Integrin beta-1 [OS=Mus musculus]	[164-173]	[K].SLGTDLMNEM.[R]	305051	493310	568139	502699	1.617	0.885	0.981
LRRC59	Q922Q8	Leucine-rich repeat-containing protein 59 [OS=Mus musculus]	[279-291]	[T].SVNTIYDNAVQGL.[R]	2.17868e+06	1.72126e+06	2.15818e+06	1.91065e+06	0.79	0.885	0.901
PPFIBP1	Q8C8U0	Liprin-beta-1 [OS=Mus musculus]	[119-132]	[L].QVSVLTDQVEAQGE.[K]	388883	303200	336616	297501	0.78	0.884	1.019
FLNA	Q8BTM8	Filamin-A [OS=Mus musculus]	[594-619]	[K].SADFVVEAIGDDVGTLGFSVEGPSQA.[K]	1.91758e+06	1.57036e+06	3.13651e+06	2.77124e+06	0.819	0.884	0.567
TIMMDC1	Q8BUY5	Complex I assembly factor TIMMDC1, mitochondrial [OS=Mus musculus]	[27-38]	[G].AVAADSPGFVED.[R]	708921	547735	992740	876898	0.773	0.883	0.625
CTSA	P16675	lysosomal protective protein [OS=Mus musculus]	[26-37]	[P].DQDEIDCLPGLA.[K]	3.8949e+06	2.16087e+06	2.75978e+06	2.43307e+06	0.555	0.882	0.888
GOT2	P05202	Aspartate aminotransferase, mitochondrial [OS=Mus musculus]	[186-199]	[K].TCGFDFSGALEDIS.[K]	2.80821e+06	2.53703e+06	5.14464e+06	4.53357e+06	0.903	0.881	0.56
HSPD1	P63038	60 kDa heat shock protein, mitochondrial [OS=Mus musculus]	[280-289]	[D].GEALSTLVLN.[R]	728859	986619	882725	777367	1.354	0.881	1.269
EDC4	Q3UJB9	Enhancer of mRNA-decapping protein 4 [OS=Mus musculus]	[712-729]	[L].SLDLQEVEPLGLPQASPS.[R]	665275	277363	399444	352107	0.417	0.881	0.788
MFF	Q6PCP5	Mitochondrial fission factor [OS=Mus musculus]	[57-69]	[R].IVVTGNNEDISFS.[R]	165249	231988	406732	357851	1.404	0.88	0.648
NCAM1	P13595	Neural cell adhesion molecule 1 [OS=Mus musculus]	[494-507]	[F].ILVQADTPSSPSID.[R]	1.32924e+06	788374	3.85694e+06	3.38193e+06	0.593	0.877	0.233
SLIT3	Q9WVB4	Slit homolog 3 protein [OS=Mus musculus]	[297-312]	[K].GLTEIPANLPEGIVEI.[R]	605832	457426	1.79562e+06	1.57459e+06	0.755	0.877	0.291
GLS	D3Z7P3	Isoform 2 of Glutaminase kidney isoform, mitochondrial [OS=Mus musculus]	[211-220]	[QS].SNIVLLTQAF.[R]	637413	634175	571353	500315	0.995	0.876	1.268
CKAP4	Q8BMK4	Cytoskeleton-associated protein 4 [OS=Mus musculus]	[128-139]	[R].DELGQGLQGVEQ.[K]	4.84586e+06	4.69407e+06	1.26816e+07	11107609	0.969	0.876	0.423
OSBPL1A	Q91XL9	Oxysterol-binding protein-related protein 1 [OS=Mus musculus]	[927-940]	[Y].SGAQDWIYSGSYWD.[R]	895619	655645	370110	324014	0.732	0.875	2.024
CCDC47	Q9D024	Coiled-coil domain-containing protein 47 [OS=Mus musculus]	[342-350]	[K].IMQEEGQPL.[K]	864514	1.08511e+06	2.31623e+06	2.02659e+06	1.255	0.875	0.535
HSPA5	P20029	78 kDa glucose-regulated protein [OS=Mus musculus]	[400-435]	[A].AVQAGVLSGDQDTGDLVLLDVCPLTLGIETVGGVMT.[K]	1.57617e+06	918669	1.11711e+06	976519	0.583	0.874	0.941
HADHA	Q8BMS1	Trifunctional enzyme subunit alpha, mitochondrial [OS=Mus musculus]	[310-325]	[K].AGLEQGSDAGYLAESQ.[K]	2.74242e+06	2.82733e+06	5.96658e+06	5207906	1.031	0.873	0.543
DAZAP1	Q9JII5	DAZ-associated protein 1 [OS=Mus musculus]	[242-252]	[Q].AIGGYGPPPAG.[R]	435476	53361.6	164632	143722	0.123	0.873	0.371
NDUFS1	Q91VD9	NADH-ubiquinone oxidoreductase 75 kDa subunit, mitochondrial [OS=Mus musculus]	[713-727]	[K].AVTEGAQAVEEPSIC.[-]	1.51349e+07	1.26252e+07	2.92913e+07	2.55059e+07	0.834	0.871	0.495
CKAP4	Q8BMK4	Cytoskeleton-associated protein 4 [OS=Mus musculus]	[485-504]	[L].SLLSQDQAQAEGLPPQDFLD.[R]	4.05943e+06	3.92608e+06	5.20748e+06	4.5298e+06	0.967	0.87	0.867
FN1	P11276	fibronectin [OS=Mus musculus]	[961-974]	[F].AEITGLSPGVTYLF.[K]	7.09561e+07	3.52284e+07	5.45611e+07	4.74002e+07	0.496	0.869	0.743
PALLD	Q9ET54	Isoform 6 of Palladin [OS=Mus musculus]	[954-967]	[F].NIQEPEETAANQEY.[K]	893704	407061	1.20192e+06	1.04428e+06	0.455	0.869	0.39
ANXA2	P07356	Annexin A2 [OS=Mus musculus]	[50-62]	[K].GVDEVTIVNILTN.[R]	6.28006e+06	7.43655e+06	2.55491e+07	22192402	1.184	0.869	0.335
GAPDH	P16858	glyceraldehyde-3-phosphate dehydrogenase [OS=Mus musculus]	[144-159]	[TK].IVSNASCTTNCLAPLA.[K]	4.74664e+06	4.07466e+06	1.117e+07	9693112	0.858	0.868	0.42
AP2B1	Q9DBG3	AP-2 complex subunit beta [OS=Mus musculus]	[508-519]	[L].SLATQDSDNPDL.[R]	2.31851e+06	1.85236e+06	2.02054e+06	1.75231e+06	0.799	0.867	1.057
MBNL2	Q8C181	muscleblind-like protein 2 [OS=Mus musculus]	[135-171]	[L].APVTPGVGLVPTEVLPTTPVIVPGSPPVTVPGSTATQ.[K]	368649	96318.4	214056	185373	0.261	0.866	0.52
F11R	O88792	Junctional adhesion molecule A [OS=Mus musculus]	[204-222]	[T].AFDSGEYYCQAQNGYGTAM.[R]	314250	393596	299712	259333	1.252	0.865	1.518
GCSH	Q91WK5	Glycine cleavage system H protein, mitochondrial [OS=Mus musculus]	[105-132]	[K].AASELYSPLSGEVTEVNEALAENPGLVN.[K]	1.42856e+06	1.10867e+06	1.61688e+06	1.39828e+06	0.776	0.865	0.793
SYNJ1	Q8CHC4	Synaptojanin-1 [OS=Mus musculus]	[1178-1191]	[Q].AGLAGPGPAGYGAA.[R]	815438	595606	397326	343457	0.73	0.864	1.734
DNAJB6	O54946	DnaJ homolog subfamily B member 6 [OS=Mus musculus]	[2-11]	[M].VDYYEVLGVQ.[R]	6.00965e+06	4.02826e+06	3.79513e+06	3.27343e+06	0.67	0.863	1.231
RPL31	P62900	60S ribosomal protein L31 [OS=Mus musculus]	[104-114]	[Y].TLVTYVPVTTF.[K]	1.22108e+06	503259	1.5025e+06	1.29486e+06	0.412	0.862	0.389
FKBP10	Q61576	Peptidyl-prolyl cis-trans isomerase FKBP10 [OS=Mus musculus]	[422-432]	[Y].EAPQEITLGAN.[K]	549919	454716	1.12191e+06	967217	0.827	0.862	0.47
EPB41L2	O70318	band 4.1-like protein 2 [OS=Mus musculus]	[543-576]	[R].SLDGAPIGVVDQSPPGEGSVPGPGVISYTTIQDG.[R]	2.1937e+06	1.55822e+06	3.93607e+06	3390990	0.71	0.862	0.46
SDF2L1	Q9ESP1	Stromal cell-derived factor 2-like protein 1 [OS=Mus musculus]	[172-182]	[L].SVTGEQYGNPI.[R]	1.19016e+07	1.40875e+07	1.51381e+07	13039422	1.184	0.861	1.08
PPP1R12A	Q9DBR7	Protein phosphatase 1 regulatory subunit 12A [OS=Mus musculus]	[390-411]	[Q].AAPAAVTAPTLSSNQGTPTSPV.[K]	456664	301563	418076	360114	0.66	0.861	0.837
PDIA6	Q922R8	Protein disulfide-isomerase A6 [OS=Mus musculus]	[344-364]	[Y].ELENALGIGGFGYPAMAAINA.[R]	5.81858e+06	6.04431e+06	2.27432e+07	1.95869e+07	1.039	0.861	0.309
ECSIT	Q9QZH6	Evolutionarily conserved signaling intermediate in Toll pathway, mitochondrial [OS=Mus musculus]	[218-227]	[R].DLPQDPLDLA.[K]	419407	431995	713637	614646	1.03	0.861	0.703
SEPT6	Q9R1T4	Septin-6 [OS=Mus musculus]	[403-419]	[A].AELLQSQGSQAGGSQTL.[K]	1.87317e+06	1.0301e+06	785017	673294	0.55	0.858	1.53
EMD	O08579	Emerin [OS=Mus musculus]	[90-103]	[K].DYNDDYYEESYLTT.[K]	563688	375571	1.76352e+06	1.51329e+06	0.666	0.858	0.248
RCC2	Q8BK67	Protein RCC2 [OS=Mus musculus]	[214-227]	[L].ALTDTGSVFAFGEN.[K]	3.58523e+06	1.99322e+06	1.9668e+06	1.68577e+06	0.556	0.857	1.182
ECHS1	Q8BH95	Enoyl-CoA hydratase, mitochondrial [OS=Mus musculus]	[146-156]	[L].AMMCDIIYAGE.[K]	4.52221e+06	4.33617e+06	4.3757e+06	3.74821e+06	0.959	0.857	1.157
ANXA2	P07356	Annexin A2 [OS=Mus musculus]	[136-144]	[R].TNQELQEIN.[R]	1.67236e+06	3.46379e+06	6.69804e+06	5.73884e+06	2.071	0.857	0.604
VCP	Q01853	Transitional endoplasmic reticulum ATPase [OS=Mus musculus]	[192-209]	[R].EDEEESLNEVGYDDIGGC.[R]	123957	64997.5	207560	177681	0.524	0.856	0.366
RPN1	Q91YQ5	Dolichyl-diphosphooligosaccharide--protein glycosyltransferase subunit 1 [OS=Mus musculus]	[26-37]	[A].SSEAPPLVNEDV.[K]	2.15844e+06	1.41524e+06	1.413e+06	1.21013e+06	0.656	0.856	1.169
MAOB	Q8BW75	Amine oxidase [flavin-containing] B [OS=Mus musculus]	[433-444]	[W].SGYMEGAVEAGE.[R]	570331	319152	579741	496288	0.56	0.856	0.643
TLN1	P26039	Talin-1 [OS=Mus musculus]	[722-740]	[K].VVAPTISSPVCQEQLVEAG.[R]	1.22414e+06	849972	2.26423e+06	1.93595e+06	0.694	0.855	0.439
ATP5B	P56480	ATP synthase subunit beta, mitochondrial [OS=Mus musculus]	[295-309]	[R].DQEGQDVLLFIDNIF.[R]	94525.7	259660	577054	493547	2.747	0.855	0.526
HSPD1	P63038	60 kDa heat shock protein, mitochondrial [OS=Mus musculus]	[206-220]	[K].TLNDELEIIEGMKFD.[R]	27279.4	265828	334205	285837	9.745	0.855	0.93
HSPD1	P63038	60 kDa heat shock protein, mitochondrial [OS=Mus musculus]	[145-155]	[V].MLAVDAVIAEL.[K]	295390	527644	816635	698131	1.786	0.855	0.756
FN1	P11276	fibronectin [OS=Mus musculus]	[908-920]	[P].PPTDLQFVELTDV.[K]	1.216e+06	794425	882921	754763	0.653	0.855	1.053
OAT	P29758	Ornithine aminotransferase, mitochondrial [OS=Mus musculus]	[228-249]	[F].MVEPIQGEAGVIVPDPGYLTGV.[R]	1.56648e+06	999816	2.04561e+06	1.74733e+06	0.638	0.854	0.572
SERPINH1	P19324	Serpin H1 [OS=Mus musculus]	[62-84]	[Q].AVENILLSPLVVASSLGLVSLGG.[K]	848113	917338	934024	796266	1.082	0.853	1.152
H2-D1	P01896	H-2 class I histocompatibility antigen, alpha chain [OS=Mus musculus]	[155-167]	[Y].ALAPGSQSSEMSL.[R]	1.97105e+06	2.35383e+06	1.25166e+06	1.0677e+06	1.194	0.853	2.205
ITGA5	P11688	Integrin alpha-5 [OS=Mus musculus]	[332-355]	[Y].AVAATDTNGDGLDDLLVGAPLLME.[R]	1.73013e+06	1.65462e+06	985460	839311	0.956	0.852	1.971
HSPD1	P63038	60 kDa heat shock protein, mitochondrial [OS=Mus musculus]	[143-155]	[R].GVMLAVDAVIAEL.[K]	6954.71	72834.6	254540	216956	10.473	0.852	0.336
ME2	Q99KE1	NAD-dependent malic enzyme, mitochondrial [OS=Mus musculus]	[420-439]	[L].SNPTAQAECTAEDAYTLTEG.[R]	1.04603e+06	973058	530482	451925	0.93	0.852	2.153
NECAP2	Q9D1J1	Adaptin ear-binding coat-associated protein 2 [OS=Mus musculus]	[257-266]	[Q].SQPGTGWVQF.[-]	3.14509e+06	2.49035e+06	2.53591e+06	2.1583e+06	0.792	0.851	1.154
RFC1	P35601	Replication factor C subunit 1 [OS=Mus musculus]	[466-476]	[K].ILDEDGLLDLI.[R]	121010	90054.9	265291	224631	0.744	0.847	0.401
PHACTR4	Q501J7	Phosphatase and actin regulator 4 [OS=Mus musculus]	[231-249]	[R].TLPAAPASANTAATTTAPA.[K]	644773	538729	1.00037e+06	847529	0.836	0.847	0.636
HNRNPA2B1	O88569	heterogeneous nuclear ribonucleoproteins A2/B1 [OS=Mus musculus]	[214-227]	[R].GGGGNFGPGPGSNF.[R]	1.0222e+06	963504	2.87442e+06	2.4335e+06	0.943	0.847	0.396
H2-D1	P01896	H-2 class I histocompatibility antigen, alpha chain [OS=Mus musculus]	[155-167]	[Y].ALAPGSQSSEMSL.[R]	2.50378e+06	1.76666e+06	2.06822e+06	1.75198e+06	0.706	0.847	1.008
ATP5B	P56480	ATP synthase subunit beta, mitochondrial [OS=Mus musculus]	[282-293]	[R].VALTGLTVAEYF.[R]	1.29829e+06	2.0742e+06	4.23393e+06	3.58317e+06	1.598	0.846	0.579
P4HB	P09103	Protein disulfide-isomerase [OS=Mus musculus]	[81-98]	[R].LAKVDATEESDLAQQYGV.[R]	24841.8	217542	296825	251105	8.757	0.846	0.866
HSPD1	P63038	60 kDa heat shock protein, mitochondrial [OS=Mus musculus]	[206-217]	[K].TLNDELEIIEGM.[K]	1.5091e+06	1.64637e+06	5.59186e+06	4.73056e+06	1.091	0.846	0.348
EWSR1	Q61545	RNA-binding protein EWS [OS=Mus musculus]	[248-267]	[Y].SQAPSQYSQQSSSYGQQSSF.[R]	9.619e+06	6.27058e+06	7.50052e+06	6326707	0.652	0.844	0.991
ATP5D	Q9D3D9	ATP synthase subunit delta, mitochondrial [OS=Mus musculus]	[114-130]	[Q].LLAEEAVTLDMLDLGAA.[R]	552286	862718	422361	356125	1.562	0.843	2.423
GRSF1	Q8C5Q4	G-rich sequence factor 1 [OS=Mus musculus]	[159-172]	[W].SCTVEDVLNFFSDC.[R]	448088	460740	1.13584e+06	956856	1.028	0.842	0.482
ME2	Q99KE1	NAD-dependent malic enzyme, mitochondrial [OS=Mus musculus]	[418-439]	[F].ALSNPTAQAECTAEDAYTLTEG.[R]	2.13206e+07	1.83221e+07	1.35335e+07	11386619	0.859	0.841	1.609
TLN1	P26039	Talin-1 [OS=Mus musculus]	[1279-1297]	[F].STFLEAGVEMAGQAPSQED.[R]	1.20798e+06	487113	775176	650724	0.403	0.839	0.749
P3H1	Q3V1T4	Prolyl 3-hydroxylase 1 [OS=Mus musculus]	[345-361]	[L].AYYTAMLGEEEASSISP.[R]	946667	1.01683e+06	603663	506580	1.074	0.839	2.007
ATP5D	Q9D3D9	ATP synthase subunit delta, mitochondrial [OS=Mus musculus]	[116-130]	[L].AEEAVTLDMLDLGAA.[R]	1.61247e+06	1.07284e+06	1.26794e+06	1.06404e+06	0.665	0.839	1.008
GCN1L1	E9PVA8	eIF-2-alpha kinase activator GCN1 [OS=Mus musculus]	[1576-1589]	[L].AIAPVLLDALTDPS.[R]	1.40346e+06	570297	806532	676755	0.406	0.839	0.843
MRPL12	Q9DB15	39S ribosomal protein L12, mitochondrial [OS=Mus musculus]	[189-201]	[K].AALEAVGGTVVLE.[-]	1.40545e+06	1.70634e+06	3.2065e+06	2.68671e+06	1.214	0.838	0.635
CS	Q9CZU6	citrate synthase, mitochondrial [OS=Mus musculus]	[169-182]	[L].SAAITALNSESNFA.[R]	7.11495e+07	5.50636e+07	3.5759e+07	29976396	0.774	0.838	1.837
RCC2	Q8BK67	Protein RCC2 [OS=Mus musculus]	[6-19]	[K].GAAWEEPSSGNGTA.[R]	501038	382526	755801	632866	0.763	0.837	0.604
MATR3	Q8K310	Matrin-3 [OS=Mus musculus]	[374-386]	[R].GNLGAGNGNLQGP.[R]	1.29896e+06	1.10983e+06	1.66291e+06	1.39052e+06	0.854	0.836	0.798
TRIM28	Q62318	Transcription intermediary factor 1-beta [OS=Mus musculus]	[93-121]	[C].LGPATPAAANNSGDGGSAGDGAMVDCPVC.[K]	237495	37145.5	122200	101854	0.156	0.834	0.365
HYOU1	Q9JKR6	Hypoxia up-regulated protein 1 [OS=Mus musculus]	[408-427]	[K].NINADEAAAMGAVYQAAALS.[K]	646691	1.0197e+06	1.20722e+06	1.00675e+06	1.577	0.834	1.013
GATM	Q9D964	glycine amidinotransferase, mitochondrial [OS=Mus musculus]	[63-81]	[K].DCPVSSYNEWDPLEEVIVG.[R]	1.00159e+06	843442	2.60825e+06	2.17194e+06	0.842	0.833	0.388
EPS15L1	Q60902	Epidermal growth factor receptor substrate 15-like 1 [OS=Mus musculus]	[682-691]	[K].NDPFTSDPFT.[K]	257913	174017	574287	478556	0.675	0.833	0.364
HSPA5	P20029	78 kDa glucose-regulated protein [OS=Mus musculus]	[396-435]	[V].AYGAAVQAGVLSGDQDTGDLVLLDVCPLTLGIETVGGVMT.[K]	433208	700914	389796	324556	1.618	0.833	2.16
PA2G4	P50580	proliferation-associated protein 2G4 [OS=Mus musculus]	[2-19]	[M].SGEDEQQEQTIAEDLVVT.[K]	285750	211101	166966	138819	0.739	0.831	1.521
ATP1B1	P14094	Sodium/potassium-transporting ATPase subunit beta-1 [OS=Mus musculus]	[72-84]	[R].VAPPGLTQIPQIQ.[K]	537485	432271	1.76726e+06	1.46895e+06	0.804	0.831	0.294
ECHS1	Q8BH95	Enoyl-CoA hydratase, mitochondrial [OS=Mus musculus]	[28-39]	[F].ASGANFQYIITE.[K]	3.33501e+07	4.13094e+07	3.00763e+07	24965112	1.239	0.83	1.655
LRP2	A2ARV4	Low-density lipoprotein receptor-related protein 2 [OS=Mus musculus]	[4539-4561]	[L].AVQGPSVSSQVTVPENVENQNYG.[R]	1.50539e+07	3.56111e+07	2.4317e+07	20155011	2.366	0.829	1.767
LAMA5	Q61001	Laminin subunit alpha-5 [OS=Mus musculus]	[2533-2545]	[Q].AVQAAEDAAGQAL.[R]	1.9867e+06	1.70118e+06	776177	643201	0.856	0.829	2.645
TLN1	P26039	Talin-1 [OS=Mus musculus]	[1735-1750]	[M].AQYFEPLTLAAVGAAS.[K]	6.92698e+06	4.01809e+06	3.55582e+06	2.9404e+06	0.58	0.827	1.367
MEGF8	P60882	Multiple epidermal growth factor-like domains protein 8 [OS=Mus musculus]	[2560-2583]	[L].LLGVGDPNGPGANGSADSQGLLFF.[R]	734958	309545	344967	285245	0.421	0.827	1.085
APP	P12023	Amyloid-beta A4 protein [OS=Mus musculus]	[18-39]	[A].LEVPTDGNAGLLAEPQIAMFCG.[K]	734958	309545	344967	285245	0.421	0.827	1.085
PPIA	P17742	peptidyl-prolyl cis-trans isomerase A [OS=Mus musculus]	[134-143]	[K].EGMNIVEAME.[R]	369900	440973	1.06269e+06	878032	1.192	0.826	0.502
KTN1	Q61595	Kinectin [OS=Mus musculus]	[789-802]	[K].QSDQVSFVSLIEDL.[K]	382377	320512	1.00381e+06	828858	0.838	0.826	0.387
DDX3X	Q62167	ATP-dependent RNA helicase DDX3X [OS=Mus musculus]	[240-251]	[L].SQIYADGPGEAL.[R]	2.55329e+06	1.65461e+06	1.26645e+06	1.04567e+06	0.648	0.826	1.582
RPN1	Q91YQ5	Dolichyl-diphosphooligosaccharide--protein glycosyltransferase subunit 1 [OS=Mus musculus]	[336-352]	[Y].NLPSYEYLYNLGDQYAL.[K]	2.13851e+06	1.18562e+06	1.82582e+06	1.50598e+06	0.554	0.825	0.787
ATP5O	Q9DB20	ATP synthase subunit O, mitochondrial [OS=Mus musculus]	[101-116]	[K].FSPLTANLMNLLAENG.[R]	52612.1	315752	602702	497327	6.002	0.825	0.635
EIF4A1	P60843	Eukaryotic initiation factor 4A-I [OS=Mus musculus]	[394-406]	[T].SIEEMPLNVADLI.[-]	220915	81518.6	107365	88590.7	0.369	0.825	0.92
OAT	P29758	Ornithine aminotransferase, mitochondrial [OS=Mus musculus]	[226-249]	[A].AFMVEPIQGEAGVIVPDPGYLTGV.[R]	247608	84263.5	163432	134809	0.34	0.825	0.625
ACTB	P60710	Actin, cytoplasmic 1 [OS=Mus musculus]	[4-17]	[D].DIAALVVDNGSGMC.[K]	725613	509061	447338	369009	0.702	0.825	1.38
SPTBN1	Q62261	Spectrin beta chain, non-erythrocytic 1 [OS=Mus musculus]	[616-629]	[H].MEFCYQELCQLAAE.[R]	1.7266e+06	3.19377e+06	1.50783e+06	1.2425e+06	1.85	0.824	2.57
SERPINA3F	Q80X76	Serine protease inhibitor A3F [OS=Mus musculus]	[38-49]	[L].ASSNTDFAFSLY.[K]	9.09374e+06	1.0982e+07	9.79389e+06	8.07104e+06	1.208	0.824	1.361
ATP5B	P56480	ATP synthase subunit beta, mitochondrial [OS=Mus musculus]	[506-518]	[Q].AFYMVGPIEEAVA.[K]	1.35058e+06	1.16927e+06	753478	621080	0.866	0.824	1.883
HSPD1	P63038	60 kDa heat shock protein, mitochondrial [OS=Mus musculus]	[555-573]	[K].DPGMGAMGGMGGGMGGGMF.[-]	26053.8	8510.83	142228	117205	0.327	0.824	0.073
U2AF2	P26369	Splicing factor U2AF 65 kDa subunit [OS=Mus musculus]	[131-145]	[L].AVTPTPVPVVGSQMT.[R]	614015	480566	331893	272983	0.783	0.823	1.76
PUM1	Q80U78	Pumilio homolog 1 [OS=Mus musculus]	[480-505]	[A].AAAAAATNSATQQSAPQAQQGQQQVL.[R]	1.20366e+06	621418	567527	467180	0.516	0.823	1.33
PA2G4	P50580	proliferation-associated protein 2G4 [OS=Mus musculus]	[377-394]	[K].TVENATSGETLEENGAGD.[-]	3.82511e+06	2.96274e+06	7.25864e+06	5974090	0.775	0.823	0.496
SSR2	Q9CPW5	Translocon-associated protein subunit beta [OS=Mus musculus]	[113-136]	[Y].LAQEDGPVVIGSTSAPGQGGILAQ.[R]	5.00618e+06	3.94715e+06	1.06233e+07	8.73735e+06	0.788	0.822	0.452
KHDRBS1	Q60749	KH domain-containing, RNA-binding, signal transduction-associated protein 1 [OS=Mus musculus]	[57-95]	[R].ASPATQPPPLLPPSTPGPDATVVGSAPTPLLPPSATAAV.[K]	362888	165985	756050	620580	0.457	0.821	0.267
IGF2BP1	O88477	Insulin-like growth factor 2 mRNA-binding protein 1 [OS=Mus musculus]	[526-537]	[R].DQTPDENDQVIV.[K]	849752	594537	1.2907e+06	1.06005e+06	0.7	0.821	0.561
HIST1H1B	P43276	Histone H1.5 [OS=Mus musculus]	[35-45]	[K].ATGPPVSELIT.[K]	1.78163e+07	1.41424e+07	2.73798e+07	22472716	0.794	0.821	0.629
AGRN	A2ASQ1	Agrin [OS=Mus musculus]	[1665-1679]	[A].AVASGFDGAIQLVSL.[R]	140598	86708.2	96722.1	79428.7	0.617	0.821	1.092
ECHS1	Q8BH95	Enoyl-CoA hydratase, mitochondrial [OS=Mus musculus]	[138-156]	[Y].ALGGGCELAMMCDIIYAGE.[K]	840917	1.46615e+06	872805	715946	1.744	0.82	2.048
TLN1	P26039	Talin-1 [OS=Mus musculus]	[508-528]	[Q].AAQATLDDFETLPPLGQDAAS.[K]	5.50269e+06	2.42432e+06	2.52997e+06	2.07172e+06	0.441	0.819	1.17
ATP5O	Q9DB20	ATP synthase subunit O, mitochondrial [OS=Mus musculus]	[177-187]	[K].TDPSIMGGMIV.[R]	1.64472e+06	1.90371e+06	4.74235e+06	3.88409e+06	1.157	0.819	0.49
NDUFB6	Q3UIU2	NADH dehydrogenase [ubiquinone] 1 beta subcomplex subunit 6 [OS=Mus musculus]	[104-120]	[R].IFPGDTILETGEVIPPM.[R]	1.88892e+06	951273	3.40262e+06	2.78313e+06	0.504	0.818	0.342
PDIA3	P27773	Protein disulfide-isomerase A3 [OS=Mus musculus]	[434-447]	[K].MDATANDVPSPYEV.[K]	7.99977e+06	9.22722e+06	1.33696e+07	10938047	1.153	0.818	0.844
SNX18	Q91ZR2	Sorting nexin-18 [OS=Mus musculus]	[28-44]	[L].SLCSEQDIEGWLEGINS.[R]	973031	462062	510462	416638	0.475	0.816	1.109
SSR2	Q9CPW5	Translocon-associated protein subunit beta [OS=Mus musculus]	[107-136]	[T].SATITYLAQEDGPVVIGSTSAPGQGGILAQ.[R]	2.01283e+06	1.38658e+06	1.55068e+06	1.26311e+06	0.689	0.815	1.098
FARSB	Q9WUA2	Phenylalanine--tRNA ligase beta subunit [OS=Mus musculus]	[384-394]	[K].TYTIANQFPLN.[K]	369659	207909	666883	543249	0.562	0.815	0.383
RAC1	P63001	Ras-related C3 botulinum toxin substrate 1 [OS=Mus musculus]	[154-162]	[CKS].YIECSALTQ.[KR]	1.11132e+07	1.15262e+07	2.00759e+07	16349691	1.037	0.814	0.705
DST	Q91ZU6	dystonin [OS=Mus musculus]	[7252-7264]	[Q].AASPPVPAAASTP.[K]	494418	380602	298780	243296	0.77	0.814	1.564
HSPD1	P63038	60 kDa heat shock protein, mitochondrial [OS=Mus musculus]	[371-386]	[R].IQEITEQLDITTSEYE.[K]	539789	692458	1.35812e+06	1.1036e+06	1.283	0.813	0.627
FRMD4B	Q920B0	FERM domain-containing protein 4B [OS=Mus musculus]	[934-944]	[F].AGLQVPCSPSS.[R]	918087	479537	356747	290054	0.522	0.813	1.653
UTP18	Q5SSI6	U3 small nucleolar RNA-associated protein 18 homolog [OS=Mus musculus]	[48-64]	[R].AAPSAGSAAAAAEEEES.[R]	1.01466e+06	701671	1.06789e+06	866986	0.692	0.812	0.809
FN1	P11276	fibronectin [OS=Mus musculus]	[1727-1738]	[K].GLAFTDVDVDSI.[K]	9.26809e+06	5.17585e+06	2.1847e+07	17734022	0.558	0.812	0.292
USMG5	Q78IK2	Up-regulated during skeletal muscle growth protein 5 [OS=Mus musculus]	[2-15]	[M].AGAESDGQFQFTGI.[K]	1.00584e+07	8.52694e+06	1.08265e+07	8786699	0.848	0.812	0.97
HSPG2	Q05793	Basement membrane-specific heparan sulfate proteoglycan core protein [OS=Mus musculus]	[571-586]	[Q].LQIDPALQEFQLVDLS.[R]	792865	552467	429082	348076	0.697	0.811	1.587
HNRNPM	Q9D0E1	Heterogeneous nuclear ribonucleoprotein M [OS=Mus musculus]	[591-604]	[R].MGPAMGPALGAGIE.[R]	536986	675116	1.12531e+06	912660	1.257	0.811	0.74
COL1A1	P11087	Collagen alpha-1(I) chain [OS=Mus musculus]	[1061-1072]	[P].AGPAGPIGPAGA.[R]	325365	276047	147866	119947	0.848	0.811	2.301
SUCLG1	Q9WUM5	Succinate--CoA ligase [ADP/GDP-forming] subunit alpha, mitochondrial [OS=Mus musculus]	[320-337]	[Q].SAGVVVSMSPAQLGTTIY.[K]	859212	870247	732510	594415	1.013	0.811	1.464
HSPG2	Q05793	Basement membrane-specific heparan sulfate proteoglycan core protein [OS=Mus musculus]	[3539-3551]	[R].SLPEVPETIEFEV.[R]	953662	967346	2.00088e+06	1.62114e+06	1.014	0.81	0.597
ATP5A1	Q03265	ATP synthase subunit alpha, mitochondrial [OS=Mus musculus]	[108-122]	[L].NLEPDNVGVVVFGND.[K]	9.69865e+06	7.88787e+06	8.95906e+06	7251090	0.813	0.809	1.088
EEF1A1	P10126	Elongation factor 1-alpha 1 [OS=Mus musculus]	[341-370]	[F].TAQVIILNHPGQISAGYAPVLDCHTAHIAC.[K]	43378.1	60011.5	560026	452959	1.383	0.809	0.132
GNAI2	P08752	guanine nucleotide-binding protein G(i) subunit alpha-2 [OS=Mus musculus]	[109-128]	[F].ALSCAAEEQGMLPEDLSGVI.[R]	3.70852e+06	2.99584e+06	2.80099e+06	2.26093e+06	0.808	0.807	1.325
ETFB	Q9DCW4	electron transfer flavoprotein subunit beta [OS=Mus musculus]	[60-75]	[K].EIIAVSCGPSQCQETI.[R]	503132	950783	3.73419e+06	3.01287e+06	1.89	0.807	0.316
HSPG2	Q05793	Basement membrane-specific heparan sulfate proteoglycan core protein [OS=Mus musculus]	[1420-1455]	[L].SYTAGPQGSPLLDPDIQITGNNIMLVASQPALQGPE.[R]	3.56283e+06	1.85887e+06	1.6003e+06	1.29031e+06	0.522	0.806	1.441
VARS	Q9Z1Q9	Valine--tRNA ligase [OS=Mus musculus]	[215-228]	[R].SVTQQPGSEVIAPQ.[K]	816518	596842	1.09545e+06	881317	0.731	0.805	0.677
TSFM	Q9CZR8	Elongation factor Ts, mitochondrial [OS=Mus musculus]	[266-280]	[L].SVGSLDDEPGGETET.[R]	5.35912e+06	4.16161e+06	3.00157e+06	2.41658e+06	0.777	0.805	1.722
GAPDH	P16858	glyceraldehyde-3-phosphate dehydrogenase [OS=Mus musculus]	[201-212]	[A].AQNIIPASTGAA.[K]	1.08756e+07	8.72486e+06	7.85502e+06	6.32355e+06	0.802	0.805	1.38
UBAP2	Q91VX2	Ubiquitin-associated protein 2 [OS=Mus musculus]	[428-441]	[K].SQPEPSPVLSQLSQ.[R]	1.02734e+06	522642	1.64123e+06	1319453	0.509	0.804	0.396
SUMF2	Q8BPG6	Sulfatase-modifying factor 2 [OS=Mus musculus]	[101-112]	[W].SFVFEDFVSPEL.[R]	632863	841185	806543	648175	1.329	0.804	1.298
STX4A	P70452	Syntaxin-4 [OS=Mus musculus]	[131-139]	[L].SQQFVELIN.[K]	665121	552406	477977	384076	0.831	0.804	1.438
SEPT11	Q8C1B7	Septin-11 [OS=Mus musculus]	[387-396]	[K].ELEEEVSNFQ.[K]	4.24582e+06	2.40386e+06	6.26991e+06	5038318	0.566	0.804	0.477
EHD1	Q9WVK4	EH domain-containing protein 1 [OS=Mus musculus]	[330-340]	[K].ELVNNLGEIYQ.[K]	719872	571792	1.56793e+06	1.26132e+06	0.794	0.804	0.453
SCAMP3	O35609	Secretory carrier-associated membrane protein 3 [OS=Mus musculus]	[333-346]	[T].AAANAAAGAAENAF.[R]	1.30676e+06	922943	783782	629716	0.706	0.803	1.466
CKAP4	Q8BMK4	Cytoskeleton-associated protein 4 [OS=Mus musculus]	[126-139]	[R].QRDELGQGLQGVEQ.[K]	7630.22	290578	271850	218385	38.083	0.803	1.331
OAT	P29758	Ornithine aminotransferase, mitochondrial [OS=Mus musculus]	[228-249]	[F].MVEPIQGEAGVIVPDPGYLTGV.[R]	2.15783e+06	2.1121e+06	2.26242e+06	1814903	0.979	0.802	1.164
HIBADH	Q99L13	3-hydroxyisobutyrate dehydrogenase, mitochondrial [OS=Mus musculus]	[284-295]	[K].DLGLAQDSATST.[K]	3.5091e+06	3.3471e+06	4.4525e+06	3570218	0.954	0.802	0.938
P4HB	P09103	Protein disulfide-isomerase [OS=Mus musculus]	[427-437]	[K].MDSTANEVEAV.[K]	1.35197e+06	2.53373e+06	3.60272e+06	2.88686e+06	1.874	0.801	0.878
HIST1H1C	P15864	Histone H1.2 [OS=Mus musculus]	[6-16]	[A].PAAPAAAPPAE.[K]	16305.2	37081.1	54355.2	43481.9	2.274	0.8	0.853
CLCN5	Q9WVD4	H(+)/Cl(-) exchange transporter 5 [OS=Mus musculus]	[735-746]	[Q].MANQDPDSILFN.[-]	390557	152697	301263	240908	0.391	0.8	0.634
ACAA1A	Q921H8	3-ketoacyl-CoA thiolase A, peroxisomal [OS=Mus musculus]	[176-190]	[R].DCLTPMGMTSENVAE.[R]	250643	348762	680629	544145	1.391	0.799	0.641
UGGT1	Q6P5E4	UDP-glucose:glycoprotein glucosyltransferase 1 [OS=Mus musculus]	[982-997]	[K].EGETYYDVVAVVDPVT.[R]	219647	258045	471293	375953	1.175	0.798	0.686
ATP5B	P56480	ATP synthase subunit beta, mitochondrial [OS=Mus musculus]	[125-142]	[K].VLDSGAPIKIPVGPETLG.[R]	64471.2	473542	626481	500118	7.345	0.798	0.947
LRPPRC	Q6PB66	Leucine-rich PPR motif-containing protein, mitochondrial [OS=Mus musculus]	[1277-1290]	[G].AIAEQSSLLSVFCL.[R]	282846	332090	222514	177675	1.174	0.798	1.869
LASP1	Q61792	LIM and SH3 domain protein 1 [OS=Mus musculus]	[99-108]	[F].SVVADTPELQ.[R]	2.13189e+06	1.5012e+06	1.64378e+06	1.30936e+06	0.704	0.797	1.147
FN1	P11276	fibronectin [OS=Mus musculus]	[984-994]	[R].ESNPLTAQQTT.[K]	124531	160503	379581	302396	1.289	0.797	0.531
RTN4	Q99P72	Reticulon-4 [OS=Mus musculus]	[65-88]	[L].SAAPVPPAAAPLLDFSSDSVPPAP.[R]	5.22735e+06	5.82404e+06	4.92644e+06	3.92283e+06	1.114	0.796	1.485
CD276	Q8VE98	CD276 antigen [OS=Mus musculus]	[29-48]	[A].VEVQVSEDPVVALVDTDATL.[R]	1.10146e+06	699127	1.87289e+06	1488755	0.635	0.795	0.47
RPS5	P97461	40S ribosomal protein S5 [OS=Mus musculus]	[137-144]	[R].QAVDVSPL.[R]	1.18234e+06	584258	1.23493e+06	981088	0.494	0.794	0.596
FLOT1	O08917	Flotillin-1 [OS=Mus musculus]	[262-273]	[R].AQQVAVQEQEIA.[R]	120784	177741	488161	387402	1.472	0.794	0.459
SNAP23	O09044	Synaptosomal-associated protein 23 [OS=Mus musculus]	[41-53]	[K].TITMLDEQGEQLN.[R]	1.4427e+06	1.04621e+06	5.10364e+06	4.04517e+06	0.725	0.793	0.259
FPGS	P48760	Folylpolyglutamate synthase, mitochondrial [OS=Mus musculus]	[34-49]	[S].AWPAPQEPGMEYQDAV.[R]	635906	620940	396122	313541	0.976	0.792	1.98
RPS14	P62264	40S ribosomal protein S14 [OS=Mus musculus]	[129-140]	[R].IEDVTPIPSDST.[R]	3.36028e+06	2.8159e+06	4.18044e+06	3.3118e+06	0.838	0.792	0.85
F11R	O88792	Junctional adhesion molecule A [OS=Mus musculus]	[194-222]	[K].SGDLIFDPVTAFDSGEYYCQAQNGYGTAM.[R]	2.05896e+06	2.06715e+06	4.91366e+06	3889014	1.004	0.791	0.532
CCT8	P42932	T-complex protein 1 subunit theta [OS=Mus musculus]	[282-295]	[K].AIAGTGANVIVTGG.[K]	574176	618712	1.00896e+06	797726	1.078	0.791	0.776
HSPG2	Q05793	Basement membrane-specific heparan sulfate proteoglycan core protein [OS=Mus musculus]	[1483-1493]	[L].MALADLDELLV.[R]	645783	392887	554381	437315	0.608	0.789	0.898
DYNC1I2	O88487	cytoplasmic dynein 1 intermediate chain 2 [OS=Mus musculus]	[86-105]	[K].SVSTPSEAGSQDSGDGAVGS.[R]	808277	904989	2.03754e+06	1.60778e+06	1.12	0.789	0.563
CDH11	P55288	Cadherin-11 [OS=Mus musculus]	[478-486]	[RQ].VLDVNDNAP.[K]	231110	225663	473787	374018	0.976	0.789	0.603
PTBP1	P17225	Polypyrimidine tract-binding protein 1 [OS=Mus musculus]	[162-183]	[L].ALAASAAAVDAGMAMAGQSPVL.[R]	1.46386e+06	481485	878516	690973	0.329	0.787	0.697
DNAJC5	P60904	DnaJ homolog subfamily C member 5 [OS=Mus musculus]	[150-163]	[Y].VSPEDLEAQLQSDE.[R]	380289	460642	1.39161e+06	1.09482e+06	1.211	0.787	0.421
HNRNPA3	Q8BG05	Heterogeneous nuclear ribonucleoprotein A3 [OS=Mus musculus]	[356-376]	[R].SSGSPYGGGYGSGGGSGGYGS.[R]	5.92381e+06	6.09599e+06	1.56722e+07	12323498	1.029	0.786	0.495
MARCH5	Q3KNM2	E3 ubiquitin-protein ligase MARCH5 [OS=Mus musculus]	[2-11]	[M].PDQALQQMLD.[R]	2.66115e+06	2.68829e+06	1.86096e+06	1.4618e+06	1.01	0.786	1.839
UQCRC2	Q9DB77	Cytochrome b-c1 complex subunit 2, mitochondrial [OS=Mus musculus]	[400-425]	[Q].ALAAGSYMPPSTVLQQIDSVADADVV.[K]	3.2695e+06	2.63273e+06	2.33779e+06	1.8364e+06	0.805	0.786	1.434
RTN4	Q99P72	Reticulon-4 [OS=Mus musculus]	[112-126]	[A].ASAPSLPPAAAVLPS.[K]	1.1784e+06	949843	936256	734674	0.806	0.785	1.293
EIF2S2	Q99L45	Eukaryotic translation initiation factor 2 subunit 2 [OS=Mus musculus]	[65-78]	[K].DASDDLDDLNFFNQ.[K]	802397	486493	2.05686e+06	1.61401e+06	0.606	0.785	0.301
EHD1	Q9WVK4	EH domain-containing protein 1 [OS=Mus musculus]	[378-391]	[K].LLDTVDDMLANDIA.[R]	1.38466e+07	1.26343e+07	2.47852e+07	19456052	0.912	0.785	0.649
FXN	O35943	Frataxin, mitochondrial [OS=Mus musculus]	[78-93]	[N].LGTLDNPSSLDETAYE.[R]	3.53584e+06	3.12764e+06	2.4223e+06	1902412	0.885	0.785	1.644
PCK2	Q8BH04	Phosphoenolpyruvate carboxykinase [GTP], mitochondrial [OS=Mus musculus]	[109-116]	[K].TVIVTPSQ.[R]	671445	1.08956e+06	1.6787e+06	1.3164e+06	1.623	0.784	0.828
COX17	P56394	cytochrome C oxidase copper chaperone [OS=Mus musculus]	[2-16]	[M].PGLAAASPAPPEAQE.[K]	5.93979e+06	6.94891e+06	5.99436e+06	4698220	1.17	0.784	1.479
MAN2A1	P27046	Alpha-mannosidase 2 [OS=Mus musculus]	[127-147]	[R].DVQMLDVYDLIPFDNPDGGVW.[K]	49895.1	54686	137287	107339	1.096	0.782	0.509
COL1A1	P11087	Collagen alpha-1(I) chain [OS=Mus musculus]	[1362-1373]	[N].SVAYMDQQTGNL.[K]	2.75428e+06	4.49632e+06	1.96467e+06	1.53635e+06	1.632	0.782	2.927
SCRIB	Q80U72	protein scribble homolog [OS=Mus musculus]	[1256-1267]	[R].ALAALPSAGSLQ.[R]	3.86519e+06	4.05098e+06	3.71141e+06	2897564	1.048	0.781	1.398
MYH9	Q8VDD5	Myosin-9 [OS=Mus musculus]	[868-881]	[R].LTEMETMQSQLMAE.[K]	117381	76130.3	240014	187412	0.649	0.781	0.406
HYOU1	Q9JKR6	Hypoxia up-regulated protein 1 [OS=Mus musculus]	[754-767]	[K].LYQPEYQEVSTEEQ.[R]	328399	261475	893010	697443	0.796	0.781	0.375
HIST1H1E	P43274	Histone H1.4 [OS=Mus musculus]	[35-45]	[K].TSGPPVSELIT.[K]	2.44971e+07	1.93486e+07	3.64819e+07	28481330	0.79	0.781	0.679
GAA	P70699	lysosomal alpha-glucosidase [OS=Mus musculus]	[774-795]	[Y].NMQMVSVDSLGTLPSPSSASSF.[R]	169761	33080.3	340541	265819	0.195	0.781	0.124
CTNNA1	P26231	Catenin alpha-1 [OS=Mus musculus]	[106-119]	[K].SAAGEFADDPCSSV.[K]	2.4962e+06	2.88587e+06	4.22015e+06	3.29796e+06	1.156	0.781	0.875
TBX18	Q9EPZ6	T-box transcription factor tbx18 [OS=Mus musculus]	[71-87]	[D].EEAAAPPPAAGAASGPA.[R]	424734	219669	266250	207792	0.517	0.78	1.057
NONO	Q99K48	Non-POU domain-containing octamer-binding protein [OS=Mus musculus]	[440-457]	[Q].AATMEGIGAIGGTPPAFN.[R]	2.16618e+06	1.98236e+06	1.46236e+06	1.13993e+06	0.915	0.78	1.739
MZT2	Q9CQ25	Mitotic-spindle organizing protein 2 [OS=Mus musculus]	[14-25]	[L].AVSTGLETATLQ.[K]	1.75824e+06	1.34598e+06	1.42895e+06	1.1151e+06	0.766	0.78	1.207
MCAM	Q8R2Y2	Cell surface glycoprotein MUC18 [OS=Mus musculus]	[242-252]	[K].EVTVPVFYPAE.[K]	176521	118059	390227	304345	0.669	0.78	0.388
LMNA	P48678	Prelamin-A/C [OS=Mus musculus]	[528-540]	[R].TALINSTGEEVAM.[R]	478500	608115	1.21136e+06	944833	1.271	0.78	0.644
UBAP2L	Q80X50	Ubiquitin-associated protein 2-like [OS=Mus musculus]	[870-883]	[R].DGSLASNPYSGDLT.[K]	297584	221562	665463	518361	0.745	0.779	0.427
FLNA	Q8BTM8	Filamin-A [OS=Mus musculus]	[1297-1317]	[R].VANPSGNLTDTYVQDCGDGTY.[K]	2.30122e+06	2.167e+06	6.31301e+06	4.92005e+06	0.942	0.779	0.44
MDH2	P08249	Malate dehydrogenase, mitochondrial [OS=Mus musculus]	[135-155]	[E].AMVCIIANPVNSTIPITAEVF.[K]	3.11153e+06	2.52545e+06	2.23952e+06	1745225	0.812	0.779	1.447
MTHFD2	P18155	Bifunctional methylenetetrahydrofolate dehydrogenase/cyclohydrolase, mitochondrial [OS=Mus musculus]	[171-184]	[Y].SMLPATPWGVWEII.[K]	260757	386192	599085	466417	1.481	0.779	0.828
D830031N03RIK	Q69ZZ9	Uncharacterized protein KIAA0754 [OS=Mus musculus]	[489-505]	[L].SQVDCSQTEGNVEEYME.[R]	433373	449470	126853	98813.1	1.037	0.779	4.549
HSPA5	P20029	78 kDa glucose-regulated protein [OS=Mus musculus]	[166-181]	[K].VTHAVVTVPAYFNDAQ.[R]	25334.8	251054	416990	324489	9.909	0.778	0.774
FH1	P97807	fumarate hydratase, mitochondrial [OS=Mus musculus]	[348-367]	[R].SGLGELILPENEPGSSIMPG.[K]	704312	902975	1.36008e+06	1.05866e+06	1.282	0.778	0.853
NID2	O88322	Nidogen-2 [OS=Mus musculus]	[740-750]	[L].AIPATQQLTVD.[R]	1.89051e+07	1.35998e+07	1.54071e+07	11977530	0.719	0.777	1.135
RBM14	Q8C2Q3	RNA-binding protein 14 [OS=Mus musculus]	[340-358]	[A].SYGNQPSSYGAQAASSYGV.[R]	478823	333942	303249	235225	0.697	0.776	1.42
SYNE2	Q6ZWQ0	Nesprin-2 [OS=Mus musculus]	[1925-1936]	[R].AGELNNSFQQLL.[R]	355904	250121	998906	775356	0.703	0.776	0.323
FKBP1A	P26883	Peptidyl-prolyl cis-trans isomerase FKBP1A [OS=Mus musculus]	[2-13]	[M].GVQVETISPGDG.[R]	4.7432e+06	3.82413e+06	3.712e+06	2876579	0.806	0.775	1.329
F11R	O88792	Junctional adhesion molecule A [OS=Mus musculus]	[32-45]	[Y].TAQSDVQVPENESI.[K]	3.937e+06	4.43878e+06	8.34698e+06	6.46658e+06	1.127	0.775	0.686
PSMD4	O35226	26S proteasome non-ATPase regulatory subunit 4 [OS=Mus musculus]	[2-16]	[M].VLESTMVCVDNSEYM.[R]	685984	552671	548282	424487	0.806	0.774	1.302
GAPDH	P16858	glyceraldehyde-3-phosphate dehydrogenase [OS=Mus musculus]	[161-183]	[K].VIHDNFGIVEGLMTTVHAITATQ.[K]	26800.5	247302	477502	369611	9.227	0.774	0.669
TOR1AIP2	Q8BYU6	Torsin-1A-interacting protein 2 [OS=Mus musculus]	[272-294]	[Y].SSPAQQVPQNPALEAFLAQFGQL.[K]	17813.3	48528.4	205508	158743	2.724	0.772	0.306
SERPINH1	P19324	Serpin H1 [OS=Mus musculus]	[72-84]	[L].VVASSLGLVSLGG.[K]	2.04823e+07	1.50827e+07	1.23988e+07	9567301	0.736	0.772	1.576
P4HB	P09103	Protein disulfide-isomerase [OS=Mus musculus]	[176-196]	[L].LAAEAIDDIPFGITSNSGVFS.[K]	1.27432e+06	1.3812e+06	1.73498e+06	1.3374e+06	1.084	0.771	1.033
CKAP4	Q8BMK4	Cytoskeleton-associated protein 4 [OS=Mus musculus]	[515-523]	[S].SVSQVESDL.[K]	336322	324647	263998	203432	0.965	0.771	1.596
MBNL2	Q8C181	muscleblind-like protein 2 [OS=Mus musculus]	[127-171]	[A].AISFAPYLAPVTPGVGLVPTEVLPTTPVIVPGSPPVTVPGSTATQ.[K]	4.6267e+06	2.60747e+06	3.28624e+06	2.5293e+06	0.564	0.77	1.031
GRSF1	Q8C5Q4	G-rich sequence factor 1 [OS=Mus musculus]	[289-307]	[K].TGEAYVQFEEPEMANQALL.[K]	703003	788894	1.4533e+06	1.11837e+06	1.122	0.77	0.705
HSPA5	P20029	78 kDa glucose-regulated protein [OS=Mus musculus]	[623-633]	[K].ELEEIVQPIIS.[K]	1.87338e+07	2.14041e+07	5.47612e+07	42106612	1.143	0.769	0.508
DAB2	P98078	Disabled homolog 2 [OS=Mus musculus]	[359-375]	[E].AQGGPWPYPSSQTQQAV.[R]	2.9495e+06	1.80758e+06	1.4717e+06	1131602	0.613	0.769	1.597
NUP35	Q8R4R6	Nucleoporin NUP53 [OS=Mus musculus]	[53-64]	[R].SISGPSVGVMEM.[R]	1.43712e+06	2.44886e+06	1.02833e+06	788068	1.704	0.766	3.107
MTHFD1L	Q3V3R1	Monofunctional C1-tetrahydrofolate synthase, mitochondrial [OS=Mus musculus]	[942-957]	[F].IYPLVGTMSTMPGLPT.[R]	585185	323665	426164	326467	0.553	0.766	0.991
GOLPH3	Q9CRA5	Golgi phosphoprotein 3 [OS=Mus musculus]	[270-281]	[R].QLLDLDPEVECL.[K]	264035	95923.7	504843	386842	0.363	0.766	0.248
ATP13A1	Q9EPE9	manganese-transporting ATPase 13A1 [OS=Mus musculus]	[575-588]	[L].MQLDDGTLVGDPLE.[K]	316270	244187	372606	285602	0.772	0.766	0.855
SF3A1	Q8K4Z5	splicing factor 3A subunit 1 [OS=Mus musculus]	[116-130]	[K].VMQQQQQATQQQLPQ.[K]	117641	65221.4	180200	137786	0.554	0.765	0.473
PABPC1	P29341	Polyadenylate-binding protein 1 [OS=Mus musculus]	[114-128]	[K].ALYDTFSAFGNILSC.[K]	319470	194952	358725	274586	0.61	0.765	0.71
P3H1	Q3V1T4	Prolyl 3-hydroxylase 1 [OS=Mus musculus]	[26-48]	[A].ESEPGWDVAAPDLLYAEGTAAYS.[R]	8.76587e+06	6.16391e+06	5.38326e+06	4.11553e+06	0.703	0.765	1.498
HSPD1	P63038	60 kDa heat shock protein, mitochondrial [OS=Mus musculus]	[146-156]	[M].LAVDAVIAELK.[K]	7441.6	849607	474690	363207	114.17	0.765	2.339
FLNA	Q8BTM8	Filamin-A [OS=Mus musculus]	[1300-1317]	[N].PSGNLTDTYVQDCGDGTY.[K]	210651	191782	214352	163935	0.91	0.765	1.17
EIF4G1	Q6NZJ6	eukaryotic translation initiation factor 4 gamma 1 [OS=Mus musculus]	[104-116]	[Y].SASQGAYYIPGQG.[R]	8.69129e+06	6.62891e+06	5.57785e+06	4.26898e+06	0.763	0.765	1.553
OAT	P29758	Ornithine aminotransferase, mitochondrial [OS=Mus musculus]	[226-249]	[A].AFMVEPIQGEAGVIVPDPGYLTGV.[R]	201833	138229	147070	112491	0.685	0.765	1.229
FN1	P11276	fibronectin [OS=Mus musculus]	[34-49]	[Q].AQQIVQPQSPVAVSQS.[K]	366126	495259	333097	254599	1.353	0.764	1.945
COL3A1	P08121	Collagen alpha-1(III) chain [OS=Mus musculus]	[1337-1355]	[F].SYGPPDLPEDVVDVQLAFL.[R]	7.15206e+06	8.83835e+06	1.25418e+07	9.5756e+06	1.236	0.763	0.923
ERP29	P57759	Endoplasmic reticulum resident protein 29 [OS=Mus musculus]	[211-224]	[K].ILDQGEDFPASEMA.[R]	2.3625e+06	7.17167e+06	4.77603e+06	3.62847e+06	3.036	0.76	1.976
DAB2	P98078	Disabled homolog 2 [OS=Mus musculus]	[361-375]	[Q].GGPWPYPSSQTQQAV.[R]	3.04653e+06	1.44797e+06	1.24377e+06	945007	0.475	0.76	1.532
SPTBN1	Q62261	Spectrin beta chain, non-erythrocytic 1 [OS=Mus musculus]	[977-995]	[K].VIESTQDLGNDLAGVMALQ.[R]	1.23473e+06	2.33592e+06	1.7452e+06	1.32462e+06	1.892	0.759	1.763
SCAF1	Q5U4C3	Splicing factor, arginine/serine-rich 19 [OS=Mus musculus]	[419-432]	[L].ASVAAPAAPPASAP.[R]	521185	409844	359792	273169	0.786	0.759	1.5
RDX	P26043	radixin [OS=Mus musculus]	[413-426]	[K].NQEQLAAELAEFTA.[K]	274412	121294	748204	567145	0.442	0.758	0.214
MYH9	Q8VDD5	Myosin-9 [OS=Mus musculus]	[1302-1321]	[K].DFSALESQLQDTQELLQEEN.[R]	1.96129e+06	2.11895e+06	5.76161e+06	4.37e+06	1.08	0.758	0.485
COL1A2	Q01149	Collagen alpha-2(I) chain [OS=Mus musculus]	[1242-1253]	[G].SQFEYNVEGVSS.[K]	5.05512e+06	5.2871e+06	4.67755e+06	3539069	1.046	0.757	1.494
CALCOCO1	Q8CGU1	Calcium-binding and coiled-coil domain-containing protein 1 [OS=Mus musculus]	[146-159]	[K].ATVLQNQLDESQQE.[R]	425211	631144	1.25517e+06	950312	1.484	0.757	0.664
ITGAV	P43406	Integrin alpha-V [OS=Mus musculus]	[31-62]	[A].FNLDVESPAEYAGPEGSYFGFAVDFFEPSTSS.[R]	486433	385158	418709	316106	0.792	0.755	1.218
AFG3L2	Q8JZQ2	AFG3-like protein 2 [OS=Mus musculus]	[658-667]	[Y].AQIVQFGMNE.[K]	1.31617e+06	1.95811e+06	1.65105e+06	1.24512e+06	1.488	0.754	1.573
PTBP1	P17225	Polypyrimidine tract-binding protein 1 [OS=Mus musculus]	[96-120]	[Q].AFIEMNTEEAANTMVNYYTSVAPVL.[R]	1.42699e+06	716316	444198	334854	0.502	0.754	2.139
NONO	Q99K48	Non-POU domain-containing octamer-binding protein [OS=Mus musculus]	[389-399]	[Q].MAMGGAMGINN.[R]	912332	507974	524292	395537	0.557	0.754	1.284
MYH9	Q8VDD5	Myosin-9 [OS=Mus musculus]	[1053-1074]	[K].LEGDSTDLSDQIAELQAQIAEL.[K]	175558	53692.8	389073	293273	0.306	0.754	0.183
MARCKS	P26645	Myristoylated alanine-rich C-kinase substrate [OS=Mus musculus]	[220-251]	[R].EAEAAEPEQPEQPEQPAAEEPQAEEQSEAAGE.[K]	508869	507787	1.49266e+06	1.12577e+06	0.998	0.754	0.451
IGF2BP2	Q5SF07	Insulin-like growth factor 2 mRNA-binding protein 2 [OS=Mus musculus]	[541-552]	[R].DQTPDENEEVIV.[R]	634606	454495	1.53682e+06	1.15803e+06	0.716	0.754	0.392
YBX1	P62960	Nuclease-sensitive element-binding protein 1 [OS=Mus musculus]	[117-134]	[K].GAEAANVTGPGGVPVQGS.[K]	641510	306073	1.26827e+06	955252	0.477	0.753	0.32
SMC3	Q9CW03	Structural maintenance of chromosomes protein 3 [OS=Mus musculus]	[311-322]	[K].DLQDELAGNSEQ.[R]	582430	300779	882016	663835	0.516	0.753	0.453
FN1	P11276	fibronectin [OS=Mus musculus]	[1959-1969]	[Y].TITGLQPGTDY.[K]	6.31492e+06	4.90199e+06	1.25899e+07	9482604	0.776	0.753	0.517
COL12A1	Q60847	Collagen alpha-1(XII) chain [OS=Mus musculus]	[2003-2022]	[Y].SVNIVALYSDGEGNPSPSQG.[R]	242710	191395	198455	149454	0.789	0.753	1.281
MYH9	Q8VDD5	Myosin-9 [OS=Mus musculus]	[1373-1386]	[K].MEDGVGCLETAEEA.[K]	704097	354717	998992	751579	0.504	0.752	0.472
LAMP2	P17047	Lysosome-associated membrane glycoprotein 2 [OS=Mus musculus]	[154-162]	[L].TYNLTPVVQ.[K]	2.94303e+06	3.02942e+06	2.86831e+06	2.15706e+06	1.029	0.752	1.404
GLUD1	P26443	Glutamate dehydrogenase 1, mitochondrial [OS=Mus musculus]	[54-67]	[Y].SEAAADREDDPNFF.[K]	30844.6	2.70795e+06	1.28639e+06	966925	87.793	0.752	2.801
SDHB	Q9CQA3	Succinate dehydrogenase [ubiquinone] iron-sulfur subunit, mitochondrial [OS=Mus musculus]	[104-116]	[C].AMNINGGNTLACT.[R]	3.53632e+06	2.34454e+06	2.65088e+06	1.99285e+06	0.663	0.752	1.176
SERPINH1	P19324	Serpin H1 [OS=Mus musculus]	[69-84]	[L].SPLVVASSLGLVSLGG.[K]	786421	1.31983e+06	748634	562236	1.678	0.751	2.347
COL12A1	Q60847	Collagen alpha-1(XII) chain [OS=Mus musculus]	[1726-1741]	[T].AIYPDESESEDLSGTE.[R]	1.47595e+06	1.00455e+06	442072	332160	0.681	0.751	3.024
TLN1	P26039	Talin-1 [OS=Mus musculus]	[1245-1260]	[E].AAAGLNQAATELVQAS.[R]	3.80516e+07	2.01794e+07	2.10792e+07	15810690	0.53	0.75	1.276
HSPA9	P38647	Stress-70 protein, mitochondrial [OS=Mus musculus]	[266-283]	[K].STNGDTFLGGEDFDQALL.[R]	1.56952e+07	2.6302e+07	7.94079e+07	59526044	1.676	0.75	0.442
TLN1	P26039	Talin-1 [OS=Mus musculus]	[1247-1260]	[A].AGLNQAATELVQAS.[R]	2.24647e+06	1.16349e+06	1.23542e+06	924916	0.518	0.749	1.258
ATP5D	Q9D3D9	ATP synthase subunit delta, mitochondrial [OS=Mus musculus]	[39-55]	[M].SFTFASPTQVFFDSANV.[K]	1.24172e+07	1.17912e+07	1.73932e+07	13025209	0.95	0.749	0.905
DLAT	Q8BMF4	Dihydrolipoyllysine-residue acetyltransferase component of pyruvate dehydrogenase complex, mitochondrial [OS=Mus musculus]	[218-235]	[H].MQIVLPALSPTMTMGTVQ.[R]	209885	290486	258678	193867	1.384	0.749	1.498
LAMA5	Q61001	Laminin subunit alpha-5 [OS=Mus musculus]	[3140-3157]	[L].ALPDVAPITEVVYSGFGF.[R]	1.17516e+06	974383	485267	363031	0.829	0.748	2.684
HIST1H1A	P43275	Histone H1.1 [OS=Mus musculus]	[8-21]	[V].AQAASTATEKPAAA.[K]	1.9671e+07	9.69544e+06	9.04019e+06	6759569	0.493	0.748	1.434
GAS1	Q01721	Growth arrest-specific protein 1 [OS=Mus musculus]	[65-77]	[Y].SQYAEACAPVLAQ.[R]	375855	189930	182590	136531	0.505	0.748	1.391
ZC3HAV1	Q3UPF5	zinc finger CCCH-type antiviral protein 1 [OS=Mus musculus]	[520-533]	[L].AMPGETTTPVQGSN.[R]	2.92271e+06	2.05942e+06	1.37173e+06	1.02429e+06	0.705	0.747	2.011
PLOD2	Q9R0B9	procollagen-lysine,2-oxoglutarate 5-dioxygenase 2 [OS=Mus musculus]	[673-690]	[F].TINIALNNVGEDFQGGGC.[K]	238382	182488	304235	227175	0.766	0.747	0.803
FN1	P11276	fibronectin [OS=Mus musculus]	[1635-1650]	[K].PSQMQVTDVQDNSISV.[R]	503332	324234	468771	350095	0.644	0.747	0.926
MET	P16056	Hepatocyte growth factor receptor [OS=Mus musculus]	[652-663]	[F].SYVDPVITSISP.[R]	1.6638e+06	1.39355e+06	1.52636e+06	1139287	0.838	0.746	1.223
UBA52	P62984	Ubiquitin-60S ribosomal protein L40 [OS=Mus musculus]	[12-26]	[K].TITLEVEPSDTIENV.[K]	1.17853e+07	9.92733e+06	3.24117e+07	24149684	0.842	0.745	0.411
EEF1A1	P10126	Elongation factor 1-alpha 1 [OS=Mus musculus]	[220-246]	[K].DGSASGTTLLEALDCILPPTRPTDKPL.[R]	15569.9	453934	723704	539131	29.155	0.745	0.842
CPD	O89001	Carboxypeptidase D [OS=Mus musculus]	[448-458]	[K].EGPATEMDFSL.[R]	254160	89318.9	992908	739555	0.351	0.745	0.121
ENAH	Q03173	Protein enabled homolog [OS=Mus musculus]	[142-162]	[R].QNSQLPAQVQNGPSQEELEIQ.[R]	713917	276996	811033	603678	0.388	0.744	0.459
STX3	Q64704	Syntaxin-3 [OS=Mus musculus]	[178-187]	[F].TSGIIDSQIS.[K]	353417	361972	706764	525292	1.024	0.743	0.689
HSPB1	P14602	Heat shock protein beta-1 [OS=Mus musculus]	[176-191]	[K].AVTQSAEITIPVTFEA.[R]	1.06268e+06	2.78799e+06	681494	506506	2.624	0.743	5.504
G3BP1	P97855	Ras GTPase-activating protein-binding protein 1 [OS=Mus musculus]	[109-122]	[F].MQTFVLAPEGSVAN.[K]	3.46994e+06	1.57375e+06	2.01157e+06	1.4949e+06	0.454	0.743	1.053
PICALM	Q7M6Y3	Phosphatidylinositol-binding clathrin assembly protein [OS=Mus musculus]	[407-441]	[H].AMSAAPQGASTWGDPFSATLDAVEDAIPSLNPFLT.[K]	428116	138411	262900	194959	0.323	0.742	0.71
GLYR1	Q922P9	Putative oxidoreductase GLYR1 [OS=Mus musculus]	[529-541]	[K].ALDQSDNDMSAVY.[R]	317765	188194	723238	536588	0.592	0.742	0.351
DYNC1H1	Q9JHU4	Cytoplasmic dynein 1 heavy chain 1 [OS=Mus musculus]	[3922-3934]	[K].IQGLTVEQAEAVV.[R]	483496	242302	734714	545326	0.501	0.742	0.444
CYC1	Q9D0M3	Cytochrome c1, heme protein, mitochondrial [OS=Mus musculus]	[147-166]	[K].ALAEEVEVQDGPNDDGEMFM.[R]	121872	4367.36	203795	151107	0.036	0.741	0.029
C4B	P01029	Complement C4-B [OS=Mus musculus]	[341-358]	[T].AVIESPGGEMEEAELTSW.[R]	456566	47299.9	321683	238323	0.104	0.741	0.198
PDCD10	Q8VE70	programmed cell death protein 10 [OS=Mus musculus]	[24-34]	[Y].AVMYPVFNELE.[R]	1.7761e+06	833976	1.46978e+06	1.08732e+06	0.47	0.74	0.767
EHD4	Q9EQP2	EH domain-containing protein 4 [OS=Mus musculus]	[381-391]	[K].LIEAVDNMLTN.[K]	1.04089e+06	392288	1.29518e+06	958706	0.377	0.74	0.409
RTCB	Q99LF4	tRNA-splicing ligase RtcB homolog [OS=Mus musculus]	[95-124]	[F].AIGNMAAFDMNDPEAVVSPGGVGFDINCGV.[R]	591251	441442	356195	263187	0.747	0.739	1.677
KPNB1	P70168	Importin subunit beta-1 [OS=Mus musculus]	[389-402]	[M].AFGSILEGPEPNQL.[K]	452058	421582	334065	246775	0.933	0.739	1.708
SETDB1	O88974	Histone-lysine N-methyltransferase SETDB1 [OS=Mus musculus]	[32-40]	[E].ELGISMEEL.[R]	550634	624646	528633	390103	1.134	0.738	1.601
HNRNPH1	O35737	Heterogeneous nuclear ribonucleoprotein H [OS=Mus musculus]	[234-258]	[R].GAYGGGYGGYDDYNGYNDGYGFGSD.[R]	318137	220496	709820	523805	0.693	0.738	0.421
TMX4	Q8C0L0	Thioredoxin-related transmembrane protein 4 [OS=Mus musculus]	[21-33]	[A].EGLEQAALPAEES.[R]	2.33987e+06	1.53342e+06	1.42191e+06	1.0475e+06	0.655	0.737	1.464
TXN1	P10639	thioredoxin [OS=Mus musculus]	[9-20]	[K].EAFQEALAAAGD.[K]	191656	134134	726017	535084	0.7	0.737	0.251
COL6A2	Q02788	Collagen alpha-2(VI) chain [OS=Mus musculus]	[588-613]	[R].GIPGPEGEPGPPGDPGLTECDVMTYV.[R]	41219.9	62166.9	398571	293669	1.508	0.737	0.212
POM121	Q8K3Z9	Nuclear envelope pore membrane protein POM 121 [OS=Mus musculus]	[964-986]	[A].SAPSAAPAPATFGSAAQPAFGGL.[K]	564746	404377	480077	353253	0.716	0.736	1.145
POM121	Q8K3Z9	Nuclear envelope pore membrane protein POM 121 [OS=Mus musculus]	[495-514]	[L].TLPPPPELGYSITAEDLDME.[R]	1.64771e+06	1.52388e+06	1.07113e+06	787609	0.925	0.735	1.935
MBNL2	Q8C181	muscleblind-like protein 2 [OS=Mus musculus]	[134-171]	[Y].LAPVTPGVGLVPTEVLPTTPVIVPGSPPVTVPGSTATQ.[K]	493588	221291	577831	424742	0.448	0.735	0.521
FLNA	Q8BTM8	Filamin-A [OS=Mus musculus]	[1465-1476]	[R].ANLPQSFQVDTS.[K]	1.1858e+06	955910	2.5951e+06	1.90831e+06	0.806	0.735	0.501
SCAMP3	O35609	Secretory carrier-associated membrane protein 3 [OS=Mus musculus]	[335-346]	[A].ANAAAGAAENAF.[R]	1.05385e+06	697417	736916	539842	0.662	0.733	1.292
HSPA5	P20029	78 kDa glucose-regulated protein [OS=Mus musculus]	[396-435]	[V].AYGAAVQAGVLSGDQDTGDLVLLDVCPLTLGIETVGGVMT.[K]	1.09156e+06	1.02259e+06	1.30234e+06	954273	0.937	0.733	1.072
HNRNPK	P61979	Heterogeneous nuclear ribonucleoprotein K [OS=Mus musculus]	[358-376]	[W].QMAYEPQGGSGYDYSYAGG.[R]	1.75834e+06	798562	1.09723e+06	803825	0.454	0.733	0.993
C1QBP	O35658	Complement component 1 Q subcomponent-binding protein, mitochondrial [OS=Mus musculus]	[204-215]	[K].EVSFQATGDSEW.[R]	7.03631e+06	2.00367e+06	6.0257e+06	4.41792e+06	0.285	0.733	0.454
ARF6	P62331	ADP-ribosylation factor 6 [OS=Mus musculus]	[150-173]	[W].YVQPSCATSGDGLYEGLTWLTSNY.[K]	1.7124e+06	836344	2.72807e+06	1.99883e+06	0.488	0.733	0.418
HNRNPU	Q8VEK3	Heterogeneous nuclear ribonucleoprotein U [OS=Mus musculus]	[554-565]	[F].ILDQTNVSAAAQ.[R]	1.51272e+06	1.22794e+06	1.62708e+06	1.19132e+06	0.812	0.732	1.031
FN1	P11276	fibronectin [OS=Mus musculus]	[277-289]	[L].QSASAGSGSFTDV.[R]	1.47975e+06	910472	1.05009e+06	768731	0.615	0.732	1.184
PLXNB2	B2RXS4	Plexin-B2 [OS=Mus musculus]	[981-988]	[F].TYCENPMI.[R]	1.80965e+06	1.99489e+06	1.38136e+06	1.00985e+06	1.102	0.731	1.975
P4HB	P09103	Protein disulfide-isomerase [OS=Mus musculus]	[177-196]	[L].AAEAIDDIPFGITSNSGVFS.[K]	7.20056e+06	1.34437e+07	1.58334e+07	11572491	1.867	0.731	1.162
TLN1	P26039	Talin-1 [OS=Mus musculus]	[1006-1024]	[K].ASVPTIQDQASAMQLSQCA.[K]	1.27446e+06	474746	1.44681e+06	1.0563e+06	0.373	0.73	0.449
RNF11	Q9QYK7	Ring finger protein 11 [OS=Mus musculus]	[140-154]	[C].MEPVDAALLSSYETN.[-]	309136	177272	573250	418270	0.573	0.73	0.424
RAP1B	Q99JI6	Ras-related protein Rap-1b [OS=Mus musculus]	[79-96]	[F].ALVYSITAQSTFNDLQDL.[R]	2.33729e+06	2.71167e+06	1.73574e+06	1.2665e+06	1.16	0.73	2.141
SPHKAP	Q6NSW3	A-kinase anchor protein SPHKAP [OS=Mus musculus]	[1615-1630]	[T].LQWIAASELGIPTIYF.[K]	402951	406949	479394	349288	1.01	0.729	1.165
MXRA8	Q9DBV4	Matrix remodeling-associated protein 8 [OS=Mus musculus]	[23-51]	[S].SGPSGTAAASSSLVSESVVSLAAGTQAVL.[R]	768612	533396	714770	520631	0.694	0.728	1.025
MDH2	P08249	Malate dehydrogenase, mitochondrial [OS=Mus musculus]	[31-44]	[L].GASGGIGQPLSLLL.[K]	1.45549e+06	585809	934610	680284	0.402	0.728	0.861
M6PR	P24668	Cation-dependent mannose-6-phosphate receptor [OS=Mus musculus]	[60-76]	[K].SFESTVGQGSDTYSYIF.[R]	1.11646e+06	882930	2.57516e+06	1.87276e+06	0.791	0.727	0.471
SDCBP	O08992	Syntenin-1 [OS=Mus musculus]	[93-104]	[Y].MVAPVTGNDAGI.[R]	9.12167e+06	1.16691e+07	1.16071e+07	8432286	1.279	0.726	1.384
FN1	P11276	fibronectin [OS=Mus musculus]	[1809-1818]	[Q].STAIPAPTNL.[K]	6.53137e+06	2.68089e+06	5.01456e+06	3641457	0.41	0.726	0.736
CTSB	P10605	Cathepsin B [OS=Mus musculus]	[210-219]	[K].SCEAGYSPSY.[K]	620279	547396	1.70411e+06	1.23688e+06	0.883	0.726	0.443
CNN2	Q08093	Calponin-2 [OS=Mus musculus]	[246-265]	[M].SLQMGYTQGANQSGQVFGLG.[R]	805854	967257	576402	418456	1.2	0.726	2.311
AGFG1	Q8K2K6	Isoform 1 of Arf-GAP domain and FG repeat-containing protein 1 [OS=Mus musculus]	[331-353]	[L].ANLDNIFSAGQGGDQGSGFGTTG.[K]	1.00618e+06	556415	580239	421443	0.553	0.726	1.32
CD99	Q8VCN6	CD99 antigen [OS=Mus musculus]	[149-161]	[A].AVAGAVSSFVAYQ.[R]	1.29107e+06	571016	591925	429284	0.442	0.725	1.33
TRIM28	Q62318	Transcription intermediary factor 1-beta [OS=Mus musculus]	[6-34]	[A].AATAAASAATAASAASGSPGSGEGSAGGE.[K]	1.36116e+06	666061	969508	702153	0.489	0.724	0.949
NDUFS4	Q9CXZ1	NADH dehydrogenase [ubiquinone] iron-sulfur protein 4, mitochondrial [OS=Mus musculus]	[115-130]	[W].ASTADPLSNMVLTFSA.[K]	3.6306e+06	1.48616e+06	2.76244e+06	1.99941e+06	0.409	0.724	0.743
HSPA9	P38647	Stress-70 protein, mitochondrial [OS=Mus musculus]	[439-455]	[L].DVTPLSLGIETLGGVFT.[K]	1.21089e+06	899559	1.12269e+06	813022	0.743	0.724	1.106
DNMT1	P13864	DNA (cytosine-5)-methyltransferase 1 [OS=Mus musculus]	[1063-1084]	[R].CTVEYGEDLLESIQDYSQGGPD.[R]	647593	286355	831162	601134	0.442	0.723	0.476
TOP2A	Q01320	DNA topoisomerase 2-alpha [OS=Mus musculus]	[1239-1256]	[K].SENVEGTPAEDGAEPGSL.[R]	852655	664292	1.69691e+06	1.22584e+06	0.779	0.722	0.542
COX5B	P19536	Cytochrome c oxidase subunit 5B, mitochondrial [OS=Mus musculus]	[31-47]	[M].ASGGGVPTDEEQATGLE.[R]	1.58511e+07	1.21717e+07	1.25226e+07	9042761	0.768	0.722	1.346
AKAP2	O54931	A-kinase anchor protein 2 [OS=Mus musculus]	[718-729]	[L].ATQESDVMVGPF.[K]	1.82305e+06	2.98455e+06	1.70043e+06	1.22588e+06	1.637	0.721	2.435
ME2	Q99KE1	NAD-dependent malic enzyme, mitochondrial [OS=Mus musculus]	[564-585]	[V].SLLPDVYDWPESSLTPPQITEE.[K]	847068	410936	365004	262396	0.485	0.719	1.566
PTBP1	P17225	Polypyrimidine tract-binding protein 1 [OS=Mus musculus]	[162-183]	[L].ALAASAAAVDAGMAMAGQSPVL.[R]	1.61498e+06	1.83639e+06	837165	601448	1.137	0.718	3.053
UQCRC1	Q9CZ13	Cytochrome b-c1 complex subunit 1, mitochondrial [OS=Mus musculus]	[191-208]	[T].AFQGTPLAQAVEGPSENV.[R]	469304	156087	274465	196995	0.333	0.718	0.792
EXOC8	Q6PGF7	Exocyst complex component 8 [OS=Mus musculus]	[670-681]	[A].SFLYETVLPVVE.[R]	213850	74585.3	154386	110643	0.349	0.717	0.674
GOLGA3	P55937	Golgin subfamily A member 3 [OS=Mus musculus]	[491-509]	[K].NASLASSNNDLQVAEEQYQ.[R]	540279	439778	827267	592168	0.814	0.716	0.743
SNX6	Q6P8X1	Sorting nexin-6 [OS=Mus musculus]	[254-264]	[Y].ALGTQDSTDIC.[K]	1.83849e+06	3.35453e+06	1.80065e+06	1286972	1.825	0.715	2.607
SEPT11	Q8C1B7	Septin-11 [OS=Mus musculus]	[402-417]	[A].AQLLQSQAQQSGAQQT.[K]	1.09395e+06	825474	448753	320806	0.755	0.715	2.573
KTN1	Q61595	Kinectin [OS=Mus musculus]	[983-994]	[K].EITDLCNELESL.[K]	599830	465807	1.98522e+06	1.41754e+06	0.777	0.714	0.329
HNRNPL	Q8R081	Heterogeneous nuclear ribonucleoprotein L [OS=Mus musculus]	[246-260]	[K].ASLNGADIYSGCCTL.[K]	1.37957e+06	1.41274e+06	2.62456e+06	1.87308e+06	1.024	0.714	0.754
RAP1B	Q99JI6	Ras-related protein Rap-1b [OS=Mus musculus]	[83-96]	[Y].SITAQSTFNDLQDL.[R]	7.18047e+06	7.19006e+06	9.45295e+06	6.7342e+06	1.001	0.712	1.068
BSG	P18572	Isoform 2 of Basigin [OS=Mus musculus]	[22-35]	[A].AAGTIQTSVQEVNS.[K]	4.07717e+07	2.71159e+07	2.55302e+07	1.81766e+07	0.665	0.712	1.492
KIF11	Q6P9P6	Kinesin-like protein KIF11 [OS=Mus musculus]	[570-597]	[L].MSSSVSALDTITTTALESLVSIPENVSA.[R]	4.69203e+06	1.71694e+06	3.06034e+06	2176404	0.366	0.711	0.789
HIST1H2BB	Q64475	Histone H2B type 1-B [OS=Mus musculus]	[59-72]	[K].AMGIMNSFVNDIFE.[R]	3.4409e+06	6.15105e+06	1.76307e+07	12540506	1.788	0.711	0.49
FN1	P11276	fibronectin [OS=Mus musculus]	[1185-1195]	[N].PDTGVLTVSWE.[R]	659261	351069	735435	523007	0.533	0.711	0.671
NAGA	Q9QWR8	alpha-N-acetylgalactosaminidase [OS=Mus musculus]	[274-286]	[W].TVLAAPLLMSTDL.[R]	145562	137296	259600	184430	0.943	0.71	0.744
HSPA4	Q61316	Heat shock 70 kDa protein 4 [OS=Mus musculus]	[88-101]	[L].AYDIVQLPTGLTGI.[K]	546610	436905	474690	337166	0.799	0.71	1.296
SLC9A3R1	P70441	Na(+)/H(+) exchange regulatory cofactor NHE-RF1 [OS=Mus musculus]	[176-188]	[R].AVDPDSPAEASGL.[R]	2.00186e+06	1.54094e+06	4.00378e+06	2839025	0.77	0.709	0.543
RPL5	P47962	60S ribosomal protein L5 [OS=Mus musculus]	[229-240]	[K].NNVTPDMMEEMY.[K]	421888	411165	738594	523408	0.975	0.709	0.786
RPL18	P35980	60S ribosomal protein L18 [OS=Mus musculus]	[79-90]	[K].TAVVVGTVTDDV.[R]	674968	310756	686234	486354	0.46	0.709	0.639
PEX14	Q9R0A0	Peroxisomal membrane protein PEX14 [OS=Mus musculus]	[153-177]	[L].SELSGTVAQTVTQVQTTLASVQELL.[R]	611458	661481	1.49938e+06	1.06253e+06	1.082	0.709	0.623
TLN1	P26039	Talin-1 [OS=Mus musculus]	[1934-1946]	[K].AGALQCSPSDVYT.[K]	679291	297308	926269	655342	0.438	0.708	0.454
H2-K1	P01901	H-2 class I histocompatibility antigen, K-B alpha chain [OS=Mus musculus]	[343-358]	[Y].ALAPGSQTSDLSLPDC.[K]	39117.4	1.84183e+06	2.28137e+06	1.61572e+06	47.085	0.708	1.14
COL6A2	Q02788	Collagen alpha-2(VI) chain [OS=Mus musculus]	[26-47]	[A].QQQEAISPQEQEAVSPDISTTE.[R]	5.08482e+06	2.83226e+06	3.89481e+06	2758778	0.557	0.708	1.027
TLN1	P26039	Talin-1 [OS=Mus musculus]	[1443-1468]	[Q].AAYLVGVSDPNSQAGQQGLVEPTQFA.[R]	4.43049e+07	2.04861e+07	2.26998e+07	16059605	0.462	0.707	1.276
PPIB	P24369	peptidyl-prolyl cis-trans isomerase B [OS=Mus musculus]	[72-83]	[K].TVDNFVALATGE.[K]	697128	685587	2.35741e+06	1663804	0.983	0.706	0.412
NUP155	Q99P88	nuclear pore complex protein nup155 [OS=Mus musculus]	[910-920]	[N].QVDLPSVCAQY.[R]	1.18297e+06	642659	817294	576650	0.543	0.706	1.114
KTN1	Q61595	Kinectin [OS=Mus musculus]	[815-825]	[K].SVEELLEVELL.[K]	188503	156045	826881	583377	0.828	0.706	0.267
VCL	Q64727	Vinculin [OS=Mus musculus]	[36-55]	[K].AIPDLTAPVAAVQAAVSNLV.[R]	632402	495048	2.22153e+06	1565177	0.783	0.705	0.316
ATP5A1	Q03265	ATP synthase subunit alpha, mitochondrial [OS=Mus musculus]	[447-462]	[F].AQFGSDLDAATQQLLS.[R]	5.30601e+06	5.89863e+06	4.28579e+06	3.02072e+06	1.112	0.705	1.953
COL12A1	Q60847	Collagen alpha-1(XII) chain [OS=Mus musculus]	[381-391]	[L].SVGPQTTTLNV.[R]	3.01728e+06	2.43193e+06	1.06296e+06	749103	0.806	0.705	3.246
LMAN1	Q9D0F3	Protein ERGIC-53 [OS=Mus musculus]	[33-51]	[G].TGGDAAAPGAAGTQAELPH.[R]	62219.2	1.07697e+06	1.00593e+06	708150	17.309	0.704	1.521
FAM65A	Q68FE6	RHO family-interacting cell polarization regulator 1 [OS=Mus musculus]	[775-791]	[L].AAVAQAPVPEATGGAGD.[R]	559450	356268	403142	283679	0.637	0.704	1.256
RPL4	Q9D8E6	60S ribosomal protein L4 [OS=Mus musculus]	[127-139]	[S].ALAASALPALVMS.[K]	3.57182e+06	1.34796e+06	1.76776e+06	1.24348e+06	0.377	0.703	1.084
GATM	Q9D964	glycine amidinotransferase, mitochondrial [OS=Mus musculus]	[68-81]	[S].SYNEWDPLEEVIVG.[R]	320165	272937	177400	124769	0.852	0.703	2.188
IMMT	Q8CAQ8	MICOS complex subunit Mic60 [OS=Mus musculus]	[527-543]	[R].SQEQMDSFTLDINTAYA.[R]	285774	524483	772858	543667	1.835	0.703	0.965
CXADR	P97792	Coxsackievirus and adenovirus receptor homolog [OS=Mus musculus]	[58-77]	[W].LISPSDNQIVDQVIILYSGD.[K]	450471	231930	1.44885e+06	1.01861e+06	0.515	0.703	0.228
ACAD8	Q9D7B6	Isobutyryl-CoA dehydrogenase, mitochondrial [OS=Mus musculus]	[29-43]	[S].ITFCIDPSLGLNEEQ.[K]	2.25603e+06	1.15687e+06	1.67784e+06	1.17881e+06	0.513	0.703	0.981
CLTC	Q68FD5	Clathrin heavy chain 1 [OS=Mus musculus]	[1471-1480]	[L].FITEEDYQAL.[R]	5.15223e+06	3.12974e+06	3.63309e+06	2.55103e+06	0.607	0.702	1.227
SPTBN1	Q62261	Spectrin beta chain, non-erythrocytic 1 [OS=Mus musculus]	[2226-2236]	[Y].CVINNQEMGFY.[K]	830380	920512	1.50322e+06	1.05427e+06	1.109	0.701	0.873
CXADR	P97792	Coxsackievirus and adenovirus receptor homolog [OS=Mus musculus]	[300-314]	[H].SSLGSMSPSNMEGYS.[K]	4.1572e+06	1.50596e+06	6.39017e+06	4476605	0.362	0.701	0.336
CTNS	P57757	Cystinosin [OS=Mus musculus]	[23-32]	[S].TVSLTAPPTV.[K]	1.13889e+06	841625	1.08842e+06	762919	0.739	0.701	1.103
COLGALT1	Q8K297	Procollagen galactosyltransferase 1 [OS=Mus musculus]	[601-613]	[K].NSDVLQSPLDSTA.[R]	6.06776e+06	4.80374e+06	7.53816e+06	5279310	0.792	0.7	0.91
CDC42EP1	Q91W92	Cdc42 effector protein 1 [OS=Mus musculus]	[2-16]	[M].PGPQGGTGAPTMSLG.[K]	3.8722e+06	4.02855e+06	3.2046e+06	2.24229e+06	1.04	0.7	1.797
C1QBP	O35658	Complement component 1 Q subcomponent-binding protein, mitochondrial [OS=Mus musculus]	[71-90]	[A].LHTEGDKAFVEFLTDEIKEE.[K]	112799	8.02975e+06	4.87595e+06	3.40844e+06	71.187	0.699	2.356
PKHD1L1	Q80ZA4	Fibrocystin-L [OS=Mus musculus]	[4091-4103]	[A].AQPGQPFPQQPSV.[K]	629429	417292	627744	437502	0.663	0.697	0.954
P4HB	P09103	Protein disulfide-isomerase [OS=Mus musculus]	[319-327]	[R].LITLEEEMT.[K]	5.74064e+06	7.46418e+06	1.61127e+07	11229139	1.3	0.697	0.665
CTSL	P06797	Cathepsin L1 [OS=Mus musculus]	[140-153]	[W].AFSASGCLEGQMFL.[K]	5.66946e+06	2.74537e+06	3.56788e+06	2.48674e+06	0.484	0.697	1.104
PHB	P67778	Prohibitin [OS=Mus musculus]	[209-238]	[K].AAIISAEGDSKAAELIANSLATAGDGLIEL.[R]	16754.5	229324	266380	185750	13.687	0.697	1.235
AAK1	Q3UHJ0	AP2-associated protein kinase 1 [OS=Mus musculus]	[601-612]	[K].VQTTPPPTIQGQ.[K]	175602	204807	322656	224908	1.166	0.697	0.911
RRBP1	Q99PL5	Ribosome-binding protein 1 [OS=Mus musculus]	[106-130]	[V].AVAPTSVHSSVGHTPIATVPAMPQE.[K]	35858.7	242115	458399	318057	6.752	0.694	0.761
FN1	P11276	fibronectin [OS=Mus musculus]	[275-289]	[H].ALQSASAGSGSFTDV.[R]	3.12451e+06	2.06271e+06	3.79529e+06	2634342	0.66	0.694	0.783
FEN1	P39749	Flap endonuclease 1 [OS=Mus musculus]	[172-189]	[Y].AAATEDMDCLTFGSPVLM.[R]	422204	540737	487714	338328	1.281	0.694	1.598
TXNDC5	Q91W90	Thioredoxin domain-containing protein 5 [OS=Mus musculus]	[34-48]	[A].QEVEADSGVEQDPHA.[K]	8.74071e+06	7.75806e+06	6.06279e+06	4.19774e+06	0.888	0.692	1.848
SCPEP1	Q920A5	Retinoid-inducible serine carboxypeptidase [OS=Mus musculus]	[134-146]	[K].DLDTVASDMMVLL.[K]	496923	224341	1.26522e+06	874913	0.451	0.692	0.256
IGF2R	Q07113	Cation-independent mannose-6-phosphate receptor [OS=Mus musculus]	[779-793]	[K].SEGGSGGNWYAMENS.[R]	783651	891145	1.40016e+06	969301	1.137	0.692	0.919
ILF3	Q9Z1X4	Interleukin enhancer-binding factor 3 [OS=Mus musculus]	[870-886]	[Q].SYSGPASSYQSSQGGYS.[R]	1.8308e+06	979468	994092	688231	0.535	0.692	1.423
MYH10	Q61879	Myosin-10 [OS=Mus musculus]	[1684-1700]	[K].SLEAEILQLQEELASSE.[R]	121106	633578	1.96475e+06	1.35739e+06	5.232	0.691	0.467
STRN4	P58404	Striatin-4 [OS=Mus musculus]	[503-520]	[L].AVTMGSNSEYCYSGGADA.[R]	254522	190418	152402	105204	0.748	0.69	1.81
HSPD1	P63038	60 kDa heat shock protein, mitochondrial [OS=Mus musculus]	[272-289]	[L].VIIAEDVDGEALSTLVLN.[R]	1.07441e+06	1.59737e+06	1.67378e+06	1.15442e+06	1.487	0.69	1.384
CCT7	P80313	T-complex protein 1 subunit eta [OS=Mus musculus]	[85-105]	[K].SQDAEVGDGTTSVTLLAAEFL.[K]	243847	202200	955062	659285	0.829	0.69	0.307
LAMTOR2	Q9JHS3	Ragulator complex protein LAMTOR2 [OS=Mus musculus]	[47-57]	[A].AIASNIWAAYD.[R]	6.23098e+06	9.47957e+06	7.64278e+06	5.26779e+06	1.521	0.689	1.8
SDCBP	O08992	Syntenin-1 [OS=Mus musculus]	[61-85]	[L].SLNEAEICESMPMVSGAPAQGQLVA.[R]	755364	854544	952929	654619	1.131	0.687	1.305
CALR	P14211	Calreticulin [OS=Mus musculus]	[331-350]	[F].LITNDEAYAEEFGNETWGVT.[K]	4.59161e+08	4.57983e+08	4.07988e+08	2.79984e+08	0.997	0.686	1.636
G3BP1	P97855	Ras GTPase-activating protein-binding protein 1 [OS=Mus musculus]	[229-244]	[K].STSPAPADVAPAQEDL.[R]	388514	220922	595500	407916	0.569	0.685	0.542
ITSN1	Q9Z0R4	Intersectin-1 [OS=Mus musculus]	[1079-1096]	[Y].AATGPEQLTLAPGQLILI.[R]	1.46502e+06	653568	1.06308e+06	727458	0.446	0.684	0.898
FLNA	Q8BTM8	Filamin-A [OS=Mus musculus]	[471-483]	[Y].TVTVGQACNPAAC.[R]	8.01477e+06	6.93021e+06	5.14961e+06	3.52128e+06	0.865	0.684	1.968
MDH2	P08249	Malate dehydrogenase, mitochondrial [OS=Mus musculus]	[139-155]	[C].IIANPVNSTIPITAEVF.[K]	2.03684e+06	1.78273e+06	2.63913e+06	1.80557e+06	0.875	0.684	0.987
TXNDC15	Q6P6J9	Thioredoxin domain-containing protein 15 [OS=Mus musculus]	[74-90]	[R].GDPMVVLSVVPGAAEDQ.[R]	53692.1	9936.89	490111	334781	0.185	0.683	0.03
MYH9	Q8VDD5	Myosin-9 [OS=Mus musculus]	[1108-1123]	[R].ELETQISELQEDLESE.[R]	13447.7	1.03598e+06	3.03701e+06	2.07344e+06	77.038	0.683	0.5
GLUD1	P26443	Glutamate dehydrogenase 1, mitochondrial [OS=Mus musculus]	[400-414]	[K].IIAEGANGPTTPEAD.[K]	2.40317e+06	2.02415e+06	3.27814e+06	2.23547e+06	0.842	0.682	0.905
MRPL49	Q9CQ40	39S ribosomal protein L49, mitochondrial [OS=Mus musculus]	[27-49]	[L].SQTQGPPDNPGFVESVDEYQFVE.[R]	317294	48607	259537	176997	0.153	0.682	0.275
IARS2	Q8BIJ6	Isoleucine--tRNA ligase, mitochondrial [OS=Mus musculus]	[818-831]	[R].SCQTALAEILDVLV.[R]	84956.2	22852	311081	212221	0.269	0.682	0.108
GNAI2	P08752	guanine nucleotide-binding protein G(i) subunit alpha-2 [OS=Mus musculus]	[111-128]	[L].SCAAEEQGMLPEDLSGVI.[R]	825179	265910	803620	545593	0.322	0.679	0.487
HSPA5	P20029	78 kDa glucose-regulated protein [OS=Mus musculus]	[129-138]	[Y].IQVDIGGGQT.[K]	7.75819e+06	8.73854e+06	1.73902e+07	11795153	1.126	0.678	0.741
CKAP4	Q8BMK4	Cytoskeleton-associated protein 4 [OS=Mus musculus]	[143-155]	[Q].SLQATFGTFESLL.[R]	463695	922835	1.0724e+06	726230	1.99	0.677	1.271
MYH9	Q8VDD5	Myosin-9 [OS=Mus musculus]	[1677-1693]	[K].SMEAEMIQLQEELAAAE.[R]	575763	593295	3.13876e+06	2.12084e+06	1.03	0.676	0.28
SPTBN1	Q62261	Spectrin beta chain, non-erythrocytic 1 [OS=Mus musculus]	[2140-2156]	[R].MAGTMETSEMVNGAAEQ.[R]	3.29634e+06	3.2833e+06	2.57883e+06	1.74033e+06	0.996	0.675	1.887
GOT2	P05202	Aspartate aminotransferase, mitochondrial [OS=Mus musculus]	[109-121]	[A].SAELALGENNEVL.[K]	400171	259498	243160	164186	0.648	0.675	1.581
CNN2	Q08093	Calponin-2 [OS=Mus musculus]	[249-265]	[Q].MGYTQGANQSGQVFGLG.[R]	237694	479865	205686	138736	2.019	0.675	3.459
KIF1B	Q60575	Kinesin-like protein KIF1B [OS=Mus musculus]	[464-475]	[R].IMSTPGGEEAIE.[R]	58879.7	107244	182760	123387	1.821	0.675	0.869
TACC3	Q9JJ11	Transforming acidic coiled-coil-containing protein 3 [OS=Mus musculus]	[416-427]	[R].GLLPAEPIVDVL.[K]	453540	386861	464850	313473	0.853	0.674	1.234
CNOT9	Q9JKY0	CCR4-NOT transcription complex subunit 9 [OS=Mus musculus]	[5-18]	[L].ATAAPVPTALAQVD.[R]	2.86622e+06	1.6792e+06	2.40016e+06	1616632	0.586	0.674	1.039
LMNA	P48678	Prelamin-A/C [OS=Mus musculus]	[458-469]	[K].SNEDQSMGNWQI.[R]	1.25936e+06	644244	3.39685e+06	2.28758e+06	0.512	0.673	0.282
COQ9	Q8K1Z0	Ubiquinone biosynthesis protein COQ9, mitochondrial [OS=Mus musculus]	[243-265]	[L].AGIYNTTELVMMQDSSPDFEDTW.[R]	163754	396827	54067.2	36346.6	2.423	0.672	10.918
FUBP1	Q91WJ8	Far upstream element-binding protein 1 [OS=Mus musculus]	[365-382]	[W].NMGPPGGLQEFNFIVPTG.[K]	1.23161e+06	420421	1.1436e+06	768835	0.341	0.672	0.547
AK3	Q9WTP7	GTP:AMP phosphotransferase AK3, mitochondrial [OS=Mus musculus]	[95-123]	[R].TLPQAEALDKVYQIDTVINLNVPFEVIKQ.[R]	51621.8	274652	332261	223265	5.32	0.672	1.23
CDH2	P15116	Cadherin-2 [OS=Mus musculus]	[461-471]	[L].TVAAENQVPLA.[K]	7.49932e+06	5.53188e+06	2.69846e+06	1.81368e+06	0.738	0.672	3.05
MAGI3	Q9EQJ9	Membrane-associated guanylate kinase, WW and PDZ domain-containing protein 3 [OS=Mus musculus]	[154-170]	[R].DGEVPGVDYNFISVEQF.[K]	220174	202379	569640	382222	0.919	0.671	0.529
REXO2	Q9D8S4	Oligoribonuclease, mitochondrial [OS=Mus musculus]	[112-128]	[K].ESTVTLQQAEYEFLSFV.[R]	51850.9	99240	269286	180428	1.914	0.67	0.55
UBAP2	Q91VX2	Ubiquitin-associated protein 2 [OS=Mus musculus]	[190-210]	[Q].SMGTFNPADYSESMSTDGCGT.[K]	685622	10825.3	461264	308393	0.016	0.669	0.035
SCAMP3	O35609	Secretory carrier-associated membrane protein 3 [OS=Mus musculus]	[334-346]	[A].AANAAAGAAENAF.[R]	957901	470364	579269	387364	0.491	0.669	1.214
REXO2	Q9D8S4	Oligoribonuclease, mitochondrial [OS=Mus musculus]	[26-41]	[G].VSEGSAAMAAGESMAQ.[R]	5.29619e+06	7.89346e+06	4.84291e+06	3.24104e+06	1.49	0.669	2.435
CLTC	Q68FD5	Clathrin heavy chain 1 [OS=Mus musculus]	[402-428]	[F].QSVPAQPGQTSPLLQYFGILLDQGQLN.[K]	133447	57103.5	405936	271432	0.428	0.669	0.21
CDH11	P55288	Cadherin-11 [OS=Mus musculus]	[61-75]	[F].FVIEEYTGPDPVLVG.[R]	524175	342016	40080.9	26817.8	0.652	0.669	12.753
SAFB	D3YXK2	Scaffold attachment factor B1 [OS=Mus musculus]	[8-28]	[G].LGDASAAGAAAVSSAASETGT.[R]	740731	301785	710049	474541	0.407	0.668	0.636
CANX	P35564	Calnexin [OS=Mus musculus]	[429-444]	[W].SMTSDIFFDNFIISGD.[R]	2.06344e+06	2.80741e+06	3.72596e+06	2.48836e+06	1.361	0.668	1.128
SERPINH1	P19324	Serpin H1 [OS=Mus musculus]	[170-182]	[L].QSINEWASQTTDG.[K]	3.78038e+07	1.97407e+07	1.56942e+07	10460514	0.522	0.667	1.887
DAB2	P98078	Disabled homolog 2 [OS=Mus musculus]	[285-295]	[L].NFFPTPNPDPF.[R]	2.58909e+06	2.48482e+06	2.10575e+06	1.40429e+06	0.96	0.667	1.769
AK2	Q9WTP6	Isoform 2 of Adenylate kinase 2, mitochondrial [OS=Mus musculus]	[209-228]	[C].AIDASQTPDIVFASILAAFS.[K]	3.14603e+06	5.1266e+06	6.26504e+06	4.16732e+06	1.63	0.665	1.23
SEC22B	O08547	Vesicle-trafficking protein SEC22b [OS=Mus musculus]	[136-146]	[L].GSINTELQDVQ.[R]	1.28248e+06	1.30761e+06	1.21984e+06	811268	1.02	0.665	1.612
HSPD1	P63038	60 kDa heat shock protein, mitochondrial [OS=Mus musculus]	[104-120]	[N].NTNEEAGDGTTTATVLA.[R]	1.34198e+06	1.45317e+06	1.33672e+06	888576	1.083	0.665	1.635
MDH2	P08249	Malate dehydrogenase, mitochondrial [OS=Mus musculus]	[216-228]	[K].VDFPQDQLATLTG.[R]	4.94464e+06	3.42953e+06	1.19549e+07	7945300	0.694	0.665	0.432
UQCRC2	Q9DB77	Cytochrome b-c1 complex subunit 2, mitochondrial [OS=Mus musculus]	[340-358]	[Y].TISQAAAAGEVINAAYNQV.[K]	3.1648e+06	1.53621e+06	4.90835e+06	3264233	0.485	0.665	0.471
PCBP1	P60335	Poly(RC)-binding protein 1 [OS=Mus musculus]	[165-176]	[L].VMLETLSQSPQG.[R]	2.04711e+06	1.00207e+06	1.19484e+06	793058	0.49	0.664	1.264
HSP90AA1	P07901	Heat shock protein HSP 90-alpha [OS=Mus musculus]	[695-727]	[K].LGLGIDEDDPTVDDTSAAVTEEMPPLEGDDDTS.[R]	253568	260153	828942	549790	1.026	0.663	0.473
C4B	P01029	Complement C4-B [OS=Mus musculus]	[341-358]	[T].AVIESPGGEMEEAELTSW.[R]	470300	574979	542822	360008	1.223	0.663	1.597
TLN1	P26039	Talin-1 [OS=Mus musculus]	[1473-1499]	[Q].AIQMACQSLGEPGCTQAQVLSAATIVA.[K]	5.12089e+06	3.37685e+06	2.50098e+06	1.65465e+06	0.659	0.662	2.041
SDCBP	O08992	Syntenin-1 [OS=Mus musculus]	[93-104]	[Y].MVAPVTGNDAGI.[R]	4.91146e+06	1.2467e+07	7.86633e+06	5210085	2.538	0.662	2.393
HTRA2	Q9JIY5	Serine protease HTRA2, mitochondrial [OS=Mus musculus]	[134-143]	[A].AVPAPPPTSP.[R]	7.49901e+06	7.35301e+06	3.97601e+06	2.63157e+06	0.981	0.662	2.794
RPL5	P47962	60S ribosomal protein L5 [OS=Mus musculus]	[210-219]	[R].YLMEEDEDAY.[K]	3.04623e+06	3.75703e+06	4.04428e+06	2.67464e+06	1.233	0.661	1.405
LRP2	A2ARV4	Low-density lipoprotein receptor-related protein 2 [OS=Mus musculus]	[1862-1882]	[L].ITNDGTPLGVGFPVGIAVDPA.[R]	354201	243664	288054	190400	0.688	0.661	1.28
AI593442	Q32M26	Uncharacterized protein C11orf87 homolog [OS=Mus musculus]	[190-199]	[G].EGLLQTVVLS.[-]	348444	304358	321893	212808	0.873	0.661	1.43
CDC42EP1	Q91W92	Cdc42 effector protein 1 [OS=Mus musculus]	[232-257]	[L].SEAPAAETPVPTANPPAPAANPAPTA.[K]	880354	622693	845081	557927	0.707	0.66	1.116
UBQLN4	Q99NB8	Ubiquilin-4 [OS=Mus musculus]	[409-435]	[L].AQNPDFAAQMMVNVPLFAGNPQLQEQL.[R]	305152	163289	234252	154141	0.535	0.658	1.059
ILF3	Q9Z1X4	Interleukin enhancer-binding factor 3 [OS=Mus musculus]	[786-807]	[Y].SSYSNSYNSPGGGGGSDYSYDS.[K]	1.30348e+06	747956	853257	561632	0.574	0.658	1.332
EVA1B	Q8K2Y3	Protein eva-1 homolog B [OS=Mus musculus]	[70-88]	[R].SSTLEPEDEDDEEDEDTMT.[R]	706120	884471	1.37142e+06	901220	1.253	0.657	0.981
SCFD1	Q8BRF7	Sec1 family domain-containing protein 1 [OS=Mus musculus]	[131-141]	[A].ALAASAVTQVA.[K]	334664	410505	327295	214322	1.227	0.655	1.915
PPIF	Q99KR7	Peptidyl-prolyl cis-trans isomerase F, mitochondrial [OS=Mus musculus]	[41-59]	[S].SSGNPLVYLDVGADGQPLG.[R]	1.02488e+06	833036	1.87348e+06	1227567	0.813	0.655	0.679
ATP2A2	O55143	Sarcoplasmic/endoplasmic reticulum calcium ATPase 2 [OS=Mus musculus]	[383-396]	[F].SITGSTYAPIGEVQ.[K]	725293	560341	784273	513483	0.773	0.655	1.091
MPDZ	Q8VBX6	multiple PDZ domain protein [OS=Mus musculus]	[1428-1447]	[M].AVCPGIAADSPSSTSDSPQN.[K]	165719	90757.5	108078	70453.9	0.548	0.652	1.288
COL1A2	Q01149	Collagen alpha-2(I) chain [OS=Mus musculus]	[1035-1072]	[L].QGLPGLAGLHGDQGAPGPVGPAGPRGPAGPSGPVGKDG.[R]	64741.6	423964	349426	227902	6.549	0.652	1.86
RRBP1	Q99PL5	Ribosome-binding protein 1 [OS=Mus musculus]	[911-922]	[K].LLATEQEDAAVA.[K]	1.22093e+07	9.47386e+06	3.52903e+07	2.29614e+07	0.776	0.651	0.413
ATP5B	P56480	ATP synthase subunit beta, mitochondrial [OS=Mus musculus]	[328-344]	[S].AVGYQPTLATDMGTMQE.[R]	1.28836e+06	2.23423e+06	1.07928e+06	702760	1.734	0.651	3.179
COBLL1	Q3UMF0	Cordon-bleu protein-like 1 [OS=Mus musculus]	[683-693]	[K].MQDAAIQATPA.[R]	1.90546e+06	1.3125e+06	3.11596e+06	2.02971e+06	0.689	0.651	0.647
PPFIBP1	Q8C8U0	Liprin-beta-1 [OS=Mus musculus]	[25-46]	[K].ALEYSNGIFDCQSPTSPFMGSL.[R]	99310.9	108372	445283	289289	1.091	0.65	0.375
HSPD1	P63038	60 kDa heat shock protein, mitochondrial [OS=Mus musculus]	[38-59]	[R].ALMLQGVDLLADAVAVTMGPKG.[R]	51851.3	118101	289595	188153	2.278	0.65	0.628
COL5A1	O88207	Collagen alpha-1(V) chain [OS=Mus musculus]	[1714-1731]	[L].SYVDAEGNPVGVVQMTFL.[R]	1.40142e+06	2.14641e+06	1.36504e+06	887829	1.532	0.65	2.418
ALDH6A1	Q9EQ20	Methylmalonate-semialdehyde dehydrogenase [acylating], mitochondrial [OS=Mus musculus]	[319-329]	[M].ALSTAILVGEA.[K]	1.23478e+06	848438	1.19135e+06	774694	0.687	0.65	1.095
PIGS	Q6PD26	GPI transamidase component PIG-S [OS=Mus musculus]	[2-14]	[M].AAAGAAATDLEVV.[R]	2.08134e+06	1.73136e+06	1.95348e+06	1.26746e+06	0.832	0.649	1.366
HNRNPA1	P49312	Heterogeneous nuclear ribonucleoprotein A1 [OS=Mus musculus]	[63-74]	[Y].ATVEEVDAAMNA.[R]	6.59648e+06	3.59289e+06	7.54271e+06	4895135	0.545	0.649	0.734
ACADS	Q07417	Short-chain specific acyl-CoA dehydrogenase, mitochondrial [OS=Mus musculus]	[25-41]	[R].LHTVYQSVELPETHQML.[R]	4300.76	546225	250847	162895	127.007	0.649	3.353
STX8	O88983	Syntaxin-8 [OS=Mus musculus]	[2-22]	[M].APDPWFSTYDSTCQIAQEIAE.[K]	1.99941e+06	941054	1.7122e+06	1.10984e+06	0.471	0.648	0.848
MRPL12	Q9DB15	39S ribosomal protein L12, mitochondrial [OS=Mus musculus]	[46-58]	[R].SEALAGAPLDNAP.[K]	1.29819e+07	1.13118e+07	9.99649e+06	6478120	0.871	0.648	1.746
ECHS1	Q8BH95	Enoyl-CoA hydratase, mitochondrial [OS=Mus musculus]	[146-156]	[L].AMMCDIIYAGE.[K]	1.59952e+06	2.76346e+06	1.80556e+06	1167340	1.728	0.647	2.367
DDX6	P54823	Probable ATP-dependent RNA helicase DDX6 [OS=Mus musculus]	[27-45]	[K].ASAGPGGGGTQPQPQLNQL.[K]	1.19213e+06	256119	622006	402245	0.215	0.647	0.637
ALDH18A1	Q9Z110	delta-1-pyrroline-5-carboxylate synthase [OS=Mus musculus]	[376-384]	[R].MLATLEPEQ.[R]	1.27064e+06	2.2828e+06	2.89584e+06	1.87215e+06	1.797	0.646	1.219
IRS2	P81122	Insulin receptor substrate 2 [OS=Mus musculus]	[942-961]	[L].SASSPASSLGSGTPGTSSDS.[R]	416907	497092	292645	189069	1.192	0.646	2.629
FARSA	Q8C0C7	Phenylalanine--tRNA ligase alpha subunit [OS=Mus musculus]	[43-55]	[K].SLQALGEVIEAEL.[R]	104345	120017	553353	357223	1.15	0.646	0.336
SDHA	Q8K2B3	Succinate dehydrogenase [ubiquinone] flavoprotein subunit, mitochondrial [OS=Mus musculus]	[110-119]	[A].ALGNMEEDNW.[R]	2.56928e+06	3.72051e+06	2.48501e+06	1.60484e+06	1.448	0.646	2.318
TLN1	P26039	Talin-1 [OS=Mus musculus]	[1545-1554]	[K].ALDGDFTEEN.[R]	4.93922e+06	2.5769e+06	6.38843e+06	4.12369e+06	0.522	0.645	0.625
NCAM1	P13595	Neural cell adhesion molecule 1 [OS=Mus musculus]	[961-973]	[L].AAVAAPATDAPQA.[K]	2.39854e+06	3.69721e+06	3.01803e+06	1.9469e+06	1.541	0.645	1.899
ANKRD17	Q99NH0	Ankyrin repeat domain-containing protein 17 [OS=Mus musculus]	[21-37]	[A].AVAAPPAAAAAEVGGGA.[R]	156533	144601	136652	88124.6	0.924	0.645	1.641
TLN1	P26039	Talin-1 [OS=Mus musculus]	[1476-1499]	[Q].MACQSLGEPGCTQAQVLSAATIVA.[K]	776505	283194	436616	281017	0.365	0.644	1.008
COA3	Q9D2R6	Cytochrome c oxidase assembly factor 3 homolog, mitochondrial [OS=Mus musculus]	[9-21]	[D].PLNAKNGNAPFAQ.[R]	156515	177186	94248.1	60724	1.132	0.644	2.918
GOLGA3	P55937	Golgin subfamily A member 3 [OS=Mus musculus]	[495-509]	[L].ASSNNDLQVAEEQYQ.[R]	538473	238491	191100	122844	0.443	0.643	1.941
CXADR	P97792	Coxsackievirus and adenovirus receptor homolog [OS=Mus musculus]	[300-314]	[H].SSLGSMSPSNMEGYS.[K]	5.93426e+06	4.10045e+06	8.08529e+06	5196601	0.691	0.643	0.789
ZFP207	Q9JMD0	BUB3-interacting and GLEBS motif-containing protein ZNF207 [OS=Mus musculus]	[310-320]	[Q].AAVQGPVGTDF.[K]	1.74063e+06	1.29293e+06	1.39468e+06	895876	0.743	0.642	1.443
SMPD3	Q9JJY3	Sphingomyelin phosphodiesterase 3 [OS=Mus musculus]	[545-567]	[W].AIGTLLDTNGLYDEDVCTPDNLQ.[K]	1.2849e+06	938101	923308	593096	0.73	0.642	1.582
C1QBP	O35658	Complement component 1 Q subcomponent-binding protein, mitochondrial [OS=Mus musculus]	[135-150]	[N].SIPPTFDGEEEPSQGQ.[K]	4.06311e+06	2.00556e+06	1.91336e+06	1.22901e+06	0.494	0.642	1.632
RAC1	P63001	Ras-related C3 botulinum toxin substrate 1 [OS=Mus musculus]	[83-93]	[F].SLVSPASFENV.[R]	1.05348e+07	9.71484e+06	1.10685e+07	7.08971e+06	0.922	0.641	1.37
PBXIP1	Q3TVI8	Pre-B-cell leukemia transcription factor-interacting protein 1 [OS=Mus musculus]	[30-41]	[R].MDPESEGASQAL.[R]	261233	338165	691469	443324	1.294	0.641	0.763
MRPL39	Q9JKF7	39S ribosomal protein L39, mitochondrial [OS=Mus musculus]	[24-40]	[F].IATSPAAELSPTELTEM.[R]	3.28075e+06	2.78108e+06	2.40885e+06	1.54423e+06	0.848	0.641	1.801
TLN1	P26039	Talin-1 [OS=Mus musculus]	[1875-1894]	[K].SNTSPEELGPLANQLTSDYG.[R]	890802	867802	2.35119e+06	1.50585e+06	0.974	0.64	0.576
ITSN1	Q9Z0R4	Intersectin-1 [OS=Mus musculus]	[884-904]	[R].SAFTPATATGSSPSPVLGQGE.[K]	179303	170470	398839	255355	0.951	0.64	0.668
HSP90B1	P08113	Endoplasmin [OS=Mus musculus]	[22-38]	[A].DDEVDVDGTVEEDLGKS.[R]	1.13805e+07	4.50847e+07	4.03562e+07	2.58404e+07	3.962	0.64	1.745
AIFM1	Q9Z0X1	Apoptosis-inducing factor 1, mitochondrial [OS=Mus musculus]	[483-508]	[W].SDLGPDVGYEAIGLVDSSLPTVGVFA.[K]	827388	696224	817167	521844	0.841	0.639	1.334
HADHA	Q8BMS1	Trifunctional enzyme subunit alpha, mitochondrial [OS=Mus musculus]	[191-204]	[K].MVGVPAAFDMMLTG.[R]	539852	790937	539759	344481	1.465	0.638	2.296
CPD	O89001	Carboxypeptidase D [OS=Mus musculus]	[433-446]	[L].STGYMPLTINNIMV.[K]	591391	195116	634652	404057	0.33	0.637	0.483
SEPHS1	Q8BH69	Selenide, water dikinase 1 [OS=Mus musculus]	[372-392]	[R].IIEVAPQVATQNVNPTPGATS.[-]	815765	427029	1.29928e+06	826198	0.523	0.636	0.517
UGT1A2	P70691	UDP-glucuronosyltransferase 1-2 [OS=Mus musculus]	[414-427]	[L].NVLEMTADDLENAL.[K]	373037	189766	407245	258540	0.509	0.635	0.734
SCRIB	Q80U72	protein scribble homolog [OS=Mus musculus]	[134-158]	[L].ALNDVSLQALPGDVGNLANLVTLEL.[R]	1.33282e+06	1.14658e+06	2.29113e+06	1.45575e+06	0.86	0.635	0.788
SH3RF1	Q69ZI1	E3 ubiquitin-protein ligase SH3RF1 [OS=Mus musculus]	[414-435]	[T].PSGATAAVAAAAAAAAAAGMGP.[R]	497437	305288	364155	230872	0.614	0.634	1.322
NOTCH2	O35516	Neurogenic locus notch homolog protein 2 [OS=Mus musculus]	[1607-1621]	[R].SLPEEQEQEQEVIGS.[K]	3.2564e+06	2.18348e+06	2.13617e+06	1.35504e+06	0.671	0.634	1.611
MCL1	P97287	Induced myeloid leukemia cell differentiation protein Mcl-1 homolog [OS=Mus musculus]	[86-116]	[L].AVPPEEMAASAAAAIVSPEEELDGCEPEAIG.[K]	1.02286e+06	318248	808325	512133	0.311	0.634	0.621
ETFB	Q9DCW4	electron transfer flavoprotein subunit beta [OS=Mus musculus]	[89-105]	[H].VEIPGAQAESLGPLQVA.[R]	1.04774e+06	1.1978e+06	1.47042e+06	931885	1.143	0.634	1.285
CTSB	P10605	Cathepsin B [OS=Mus musculus]	[110-119]	[W].AFGAVEAISD.[R]	1.32006e+07	1.14702e+07	1.56264e+07	9885117	0.869	0.633	1.16
ARFGAP1	Q9EPJ9	ADP-ribosylation factor GTPase-activating protein 1 [OS=Mus musculus]	[400-414]	[K].AAPSTADEGWDNQNW.[-]	339487	18400.5	1.26296e+06	799614	0.054	0.633	0.023
TLN1	P26039	Talin-1 [OS=Mus musculus]	[1439-1468]	[E].AAAQAAYLVGVSDPNSQAGQQGLVEPTQFA.[R]	7.06948e+06	3.58995e+06	4.63428e+06	2.92952e+06	0.508	0.632	1.225
RIF1	Q6PR54	Telomere-associated protein RIF1 [OS=Mus musculus]	[2318-2329]	[R].GLEEIPIFDISE.[K]	386143	187527	497094	313987	0.486	0.632	0.597
[truncated: 593 more rows]
