# Supplementary material for: Stress-induced OMA1-mediated cleavage of AIFM1 suppresses cell growth by controlling mitochondrial OXPHOS activity
Source: EMBO J. 2026 Mar 24;45(11):3655–98. doi: 10.1038/s44318-026-00734-y (PMC13226697; doi:10.1038/s44318-026-00734-y)
Supplement: Supplementary file 5 — Data Set EV3 [file 44318_2026_734_MOESM5_ESM.xlsx]

## Sheet: Legend
	Dataset EV3 Legend: LFQ of anti-Myc IP-MS of AIFM1TCS or AIFM1TCS/TEV-expressing cells. The IP-proteomics results were used for Fig 5A.

## Sheet: EV3
Gene Symbol	Accession	Description	Abundances: AIFM1TCS-1	Abundances: AIFM1TCS-2	Abundances: AIFM1TCS-3	Abundances: AIFM1TCS/TEV-1	Abundances: AIFM1TCS/TEV-2	Abundances: AIFM1TCS/TEV-3	log2 (fold change) AIFM1TCS / AIFM1TCS/TEV	-log10 (p-value)
NSF	P46459	Vesicle-fusing ATPase [OS=Homo sapiens]	737841	1.72672e+06	145642	16029.2	30027.9	6940.46	5.50635	1.70949
PAAT	Q9H8K7	ATPase PAAT [OS=Homo sapiens]	32507.8	693671	6.62134e+06	41140.8	2.42481e+06	6763.37	4.08314	0.316554
RAB13	P51153	Ras-related protein Rab-13 [OS=Homo sapiens]	489116	420562	422117	15361	28327	141297	3.8997	1.17633
RAB9A	P51151	Ras-related protein Rab-9A [OS=Homo sapiens]	2.60503e+06	2.03937e+06	2.41214e+06	165671	165793	174245	3.85726	3.36676
SUCLG1	P53597	Succinate--CoA ligase [ADP/GDP-forming] subunit alpha, mitochondrial [OS=Homo sapiens]	521177	481453	369154	20314.1	42879.9	34178.8	3.81604	2.68868
RAP2B	P61225	Ras-related protein Rap-2b [OS=Homo sapiens]	87838	80710	58485.5	41801.1	5838.14	5976.02	3.75633	1.01272
TMEM165	Q9HC07	Transmembrane protein 165 [OS=Homo sapiens]	233293	238465	149489	19111.4	34181.1	19512.9	3.57347	2.95489
RAB1B	Q9H0U4	Ras-related protein Rab-1B [OS=Homo sapiens]	4.40173e+06	3.39895e+06	2.7208e+06	418667	310995	315835	3.42663	3.47268
SLURP1	P55000	Secreted Ly-6/uPAR-related protein 1 [OS=Homo sapiens]	96004.5	116974	197739	3950.6	11008.1	38840.8	3.4112	1.24498
DDOST	P39656	Dolichyl-diphosphooligosaccharide--protein glycosyltransferase 48 kDa subunit [OS=Homo sapiens]	140867	270782	342784	86584.4	14590.2	26443.1	3.35107	1.36162
ARF6	P62330	ADP-ribosylation factor 6 [OS=Homo sapiens]	1.7118e+06	1.44109e+06	1.87451e+06	168841	256018	132243	3.33643	2.51417
SLC2A1	P11166	Solute carrier family 2, facilitated glucose transporter member 1 [OS=Homo sapiens]	234088	318800	375517	58029.2	30203.8	32506.3	3.29336	2.69629
ZNF692	Q9BU19	Zinc finger protein 692 [OS=Homo sapiens]	4.17358e+06	3.95975e+06	3.73701e+06	873547	388448	416168	3.25154	1.82694
RRAS2	P62070	Ras-related protein R-Ras2 [OS=Homo sapiens]	782534	966973	700167	90144.2	81697.4	122352	3.12029	3.64044
RAB34	Q9BZG1	Ras-related protein Rab-34 [OS=Homo sapiens]	123188	115656	112101	13695.4	13716.3	11091.8	3.08314	3.62323
NDUFB6	O95139	NADH dehydrogenase [ubiquinone] 1 beta subcomplex subunit 6 [OS=Homo sapiens]	13365.9	222322	245470	6643.01	178452	26519.2	3.07097	0.318186
SLC25A15	Q9Y619	Mitochondrial ornithine transporter 1 [OS=Homo sapiens]	1.49792e+06	1.60809e+06	939470	188817	167118	203068	2.9885	2.41739
KRAS	P01116	Isoform 2B of GTPase KRas [OS=Homo sapiens]	1.01226e+06	853171	905408	190763	109829	115354	2.9771	2.28049
RAB6A	P20340	Ras-related protein Rab-6A [OS=Homo sapiens]	2.20831e+06	1.88288e+06	2.22735e+06	282879	158184	425152	2.96578	1.79333
C6orf120	Q7Z4R8	UPF0669 protein C6orf120 [OS=Homo sapiens]	147100	119290	176599	14191.9	36135.3	19407.9	2.92139	1.96632
LAP3	P28838	Cytosol aminopeptidase [OS=Homo sapiens]	153846	87043	250024	233262	10200	20490.5	2.9105	0.564547
MT-CO1	P00395	Cytochrome c oxidase subunit 1 [OS=Homo sapiens]	518307	431877	461042	39780.7	66089.3	75312.3	2.80591	2.24885
AP3M1	Q9Y2T2	AP-3 complex subunit mu-1 [OS=Homo sapiens]	2.09065e+06	1.63157e+06	1.42472e+06	228338	233669	344680	2.80591	3.29087
RAP2C	Q9Y3L5	Ras-related protein Rap-2c [OS=Homo sapiens]	3.36475e+06	3.02118e+06	3.33383e+06	405086	861206	487930	2.77596	1.83884
MRPL3	P09001	39S ribosomal protein L3, mitochondrial [OS=Homo sapiens]	203758	147885	36275.1	76804.8	21774.2	21391.2	2.76611	0.765457
RAB11B	Q15907	Ras-related protein Rab-11B [OS=Homo sapiens]	1.20874e+07	1.25694e+07	1.22916e+07	2.03798e+06	1.81773e+06	1.76761e+06	2.75633	3.60041
SPNS1	Q9H2V7	Protein spinster homolog 1 [OS=Homo sapiens]	83061.2	53918.7	90828.5	11670.7	38830.1	12276.9	2.75633	1.28427
SLC37A4	O43826	Glucose-6-phosphate exchanger SLC37A4 [OS=Homo sapiens]	70284.6	113859	175458	10742.2	17313.7	25803.5	2.71786	2.17537
HADH	Q16836	Hydroxyacyl-coenzyme A dehydrogenase, mitochondrial [OS=Homo sapiens]	946700	443086	507187	94124.7	58349.6	77581.5	2.7084	2.45415
ALDH1B1	P30837	Aldehyde dehydrogenase X, mitochondrial [OS=Homo sapiens]	60922.2	109148	95043.1	14604.9	16622.8	5371.13	2.699	1.82484
ELOVL5	Q9NYP7	Elongation of very long chain fatty acids protein 5 [OS=Homo sapiens]	181118	118749	171163	4420.74	26872.7	27556.4	2.67116	1.25952
PIGK	Q92643	GPI-anchor transamidase [OS=Homo sapiens]	76620.4	229336	141559	22197.6	9455.84	33791.9	2.67116	1.76194
PNKD	Q8N490	Isoform 2 of Probable hydrolase PNKD [OS=Homo sapiens]	1.83528e+06	1.49138e+06	2.04028e+06	292593	189021	447354	2.6529	1.96646
CALML3	P27482	Calmodulin-like protein 3 [OS=Homo sapiens]	117902	16757.4	337666	19232.7	127095	14312.7	2.61706	0.366021
UQCRC2	P22695	Cytochrome b-c1 complex subunit 2, mitochondrial [OS=Homo sapiens]	2.24075e+06	2.26376e+06	1.116e+06	912668	364853	316185	2.61706	1.44332
RAB18	Q9NP72	Ras-related protein Rab-18 [OS=Homo sapiens]	7.18229e+06	5.636e+06	5.78019e+06	682763	1.17711e+06	949285	2.60823	2.70553
SCAMP3	O14828	Secretory carrier-associated membrane protein 3 [OS=Homo sapiens]	560402	412253	424274	69623.1	108810	48324.3	2.60823	2.11619
MRPL2	Q5T653	39S ribosomal protein L2, mitochondrial [OS=Homo sapiens]	172143	115494	116038	19143.8	27961.9	8034.44	2.59946	1.69914
MPV17L2	Q567V2	Mpv17-like protein 2 [OS=Homo sapiens]	114539	141708	26476.4	19141.7	27876.9	10314	2.58208	1.03768
PDF	Q9HBH1	Peptide deformylase, mitochondrial [OS=Homo sapiens]	108083	114276	128489	18538	30766.9	19171.9	2.57347	2.24282
NTPCR	Q9BSD7	Cancer-related nucleoside-triphosphatase [OS=Homo sapiens]	121585	116574	96742.5	19986.6	14939.7	36027.5	2.54793	1.72263
SLC16A1	P53985	Monocarboxylate transporter 1 [OS=Homo sapiens]	1.07886e+07	1.19799e+07	8.48627e+06	1.93627e+06	1.87828e+06	1.77776e+06	2.52284	2.64482
NDUFB8	O95169	NADH dehydrogenase [ubiquinone] 1 beta subcomplex subunit 8, mitochondrial [OS=Homo sapiens]	145914	105366	27407.6	18390.9	11369.9	35617.8	2.51457	0.985795
RAB5B	P61020	Ras-related protein Rab-5B [OS=Homo sapiens]	380064	105141	183204	32275.7	18205.7	39880.2	2.50635	1.75574
RAB2A	P61019	Ras-related protein Rab-2A [OS=Homo sapiens]	2.93619e+06	2.52189e+06	2.2001e+06	444092	307675	561905	2.50635	2.48462
YIPF5	Q969M3	Protein YIPF5 [OS=Homo sapiens]	432155	107758	334036	90540.8	58735	37328.7	2.50635	1.25861
RAB5A	P20339	Ras-related protein Rab-5A [OS=Homo sapiens]	640054	472672	689819	112504	204248	79502.6	2.50635	1.75921
SLC35E1	Q96K37	Solute carrier family 35 member E1 [OS=Homo sapiens]	297807	367348	392984	66154.5	65108.9	48978.2	2.49818	3.73153
LCE3D	Q9BYE3	Late cornified envelope protein 3D [OS=Homo sapiens]	19665.8	109333	564147	19431.5	6573.68	134312	2.49005	0.468296
STT3A	P46977	Dolichyl-diphosphooligosaccharide--protein glycosyltransferase subunit STT3A [OS=Homo sapiens]	5.00769e+06	4.80641e+06	5.29558e+06	1.08736e+06	889254	836139	2.49005	3.0937
RPS15A	P62244	40S ribosomal protein S15a [OS=Homo sapiens]	5.95617e+07	6.55813e+07	5.55651e+07	9.98501e+06	1.46239e+07	1.08646e+07	2.45799	2.77048
ARL8B	Q9NVJ2	ADP-ribosylation factor-like protein 8B [OS=Homo sapiens]	221981	218168	317907	42425.6	35237.4	40451.7	2.45799	2.91605
RAB6A	P20340	Isoform 2 of Ras-related protein Rab-6A [OS=Homo sapiens]	205764	137075	202438	24215.4	37740.4	56924.8	2.42663	1.97239
BIRC6	Q9NR09	Baculoviral IAP repeat-containing protein 6 [OS=Homo sapiens]	121964	41808.6	33119.9	5268.45	7953.96	32230.5	2.39593	1.08194
ARCN1	P48444	Coatomer subunit delta [OS=Homo sapiens]	2.67509e+06	3.19781e+06	2.459e+06	508403	474264	620297	2.39593	3.90799
SORD	Q00796	Sorbitol dehydrogenase [OS=Homo sapiens]	512411	35129.5	134313	41434.1	26237.1	24637.1	2.35845	0.726794
UBE2D3	P61077	Ubiquitin-conjugating enzyme E2 D3 [OS=Homo sapiens]	180222	215879	511262	5431.7	113131	42637.8	2.33643	0.921814
ABCB7	O75027	Iron-sulfur clusters transporter ABCB7, mitochondrial [OS=Homo sapiens]	178644	156641	39581.5	31269.3	30421.7	85105	2.32193	0.65624
RAP2A	P10114	Ras-related protein Rap-2a [OS=Homo sapiens]	48954.9	29180.1	56859.5	7466.45	9875.03	36246.4	2.30757	0.883603
MPDU1	O75352	Mannose-P-dolichol utilization defect 1 protein [OS=Homo sapiens]	193394	150187	211615	51898.4	6992.25	39668.2	2.2863	1.09135
SLC30A9	Q6PML9	Zinc transporter 9 [OS=Homo sapiens]	86731.6	79944.4	73897.7	15045.3	27981.3	16496.5	2.27928	1.85921
ME2	P23368	NAD-dependent malic enzyme, mitochondrial [OS=Homo sapiens]	121855	190108	110510	25997.7	18429.8	251406	2.23107	0.469435
SLC25A4	P12235	ADP/ATP translocase 1 [OS=Homo sapiens]	436292	381192	746170	87785.6	102598	94909	2.1976	1.92343
ARF3	P61204	ADP-ribosylation factor 3 [OS=Homo sapiens]	1.01851e+07	7.48708e+06	8.6538e+06	2.7184e+06	1.90828e+06	1.88629e+06	2.17788	2.98194
SLC25A22	Q9H936	Mitochondrial glutamate carrier 1 [OS=Homo sapiens]	546110	378007	323370	119542	84605.6	73342.9	2.15843	2.66495
DPM1	O60762	Dolichol-phosphate mannosyltransferase subunit 1 [OS=Homo sapiens]	1.14537e+06	899594	1.08767e+06	164237	246885	250246	2.13924	2.70312
ELOVL1	Q9BW60	Elongation of very long chain fatty acids protein 1 [OS=Homo sapiens]	159561	49480.1	201873	38089	36487.1	34461.6	2.12658	0.941375
CEPT1	Q9Y6K0	Choline/ethanolaminephosphotransferase 1 [OS=Homo sapiens]	154723	106545	176017	38392.2	26514.8	36488	2.08314	2.69444
ELOC	Q15369	Elongin-C [OS=Homo sapiens]	145221	76623.2	86019.7	20264	16728.2	55801.6	2.08314	1.27788
SAR1A	Q9NR31	GTP-binding protein SAR1a [OS=Homo sapiens]	158273	82661.4	91867.1	46503.1	21529.8	21856.4	2.07097	1.78922
FAHD1	Q6P587	Acylpyruvase FAHD1, mitochondrial [OS=Homo sapiens]	152155	110156	117760	28191.4	26022	43458.4	2.06492	2.44189
ERLIN1	O75477	Erlin-1 [OS=Homo sapiens]	1.21935e+06	1.35915e+06	1.70432e+06	115421	326931	324577	2.06492	1.56781
MTFP1	Q9UDX5	Mitochondrial fission process protein 1 [OS=Homo sapiens]	158819	132557	95710	31869.2	74656.6	16179.9	2.05889	1.07512
ALDH1A3	P47895	Aldehyde dehydrogenase family 1 member A3 [OS=Homo sapiens]	22525.7	40333.8	90716.8	8086.15	9683.39	26982.1	2.05889	1.0387
CST6	Q15828	Cystatin-M [OS=Homo sapiens]	9246.6	129711	117154	28196.7	20056.3	34969.3	2.05289	0.27562
NDUFV2	P19404	NADH dehydrogenase [ubiquinone] flavoprotein 2, mitochondrial [OS=Homo sapiens]	78721.1	71667.5	24610.3	50711	10783.7	17376.3	2.04692	0.683182
MED13L	Q71F56	Mediator of RNA polymerase II transcription subunit 13-like [OS=Homo sapiens]	140726	220365	112789	10178.3	288267	34923.1	2.01159	0.454721
OSTC	Q9NRP0	Oligosaccharyltransferase complex subunit [OS=Homo sapiens]TC [OS=Homo sapiens]	87761.5	112689	122993	81979.5	27957	23058.9	2.01159	0.95898
CALU	O43852	Calumenin [OS=Homo sapiens]	205066	178069	88570.8	108182	29188.7	44139.3	2.01159	1.01242
TECR	Q9NZ01	Very-long-chain enoyl-CoA reductase [OS=Homo sapiens]	3.1025e+06	3.87258e+06	4.44706e+06	1.28032e+06	958836	730081	2.01159	2.42708
ARF4	P18085	ADP-ribosylation factor 4 [OS=Homo sapiens]	2.01822e+06	1.46844e+06	2.01738e+06	280565	636262	505189	2	1.77198
MAIP1	Q8WWC4	m-AAA protease-interacting protein 1, mitochondrial [OS=Homo sapiens]	1.45271e+06	1.62902e+06	2.19668e+06	339437	2.52151e+06	409306	1.99424	0.532363
SERPINH1	P50454	Serpin H1 [OS=Homo sapiens]	3.99704e+06	3.78516e+06	3.01142e+06	1.03984e+06	988088	954401	1.93788	2.58479
TMEM70	Q9BUB7	Transmembrane protein 70, mitochondrial [OS=Homo sapiens]	258959	201389	115372	5002.89	52782.1	62473.6	1.93236	0.892837
DHCR7	Q9UBM7	7-dehydrocholesterol reductase [OS=Homo sapiens]	125575	161123	257862	17854.4	76385.6	42604.5	1.92139	1.28666
HSD17B12	Q53GQ0	Very-long-chain 3-oxoacyl-CoA reductase [OS=Homo sapiens]	263320	259928	367542	67602.2	69522	127848	1.92139	1.9061
PKP3	Q9Y446	Plakophilin-3 [OS=Homo sapiens]	26385.5	9675.91	144748	6204.45	13980.5	7016.65	1.9105	0.659127
HDHD5	Q9BXW7	Haloacid dehalogenase-like hydrolase domain-containing 5 [OS=Homo sapiens]	674774	623220	642693	134683	171629	260038	1.90509	1.67982
RAB35	Q15286	Ras-related protein Rab-35 [OS=Homo sapiens]	228412	547602	391441	149758	104923	83936	1.8997	1.65444
RAB5C	P51148	Ras-related protein Rab-5C [OS=Homo sapiens]	7.48781e+06	7.38386e+06	7.0924e+06	1.97653e+06	1.95129e+06	2.01741e+06	1.8997	5.55162
RAB21	Q9UL25	Ras-related protein Rab-21 [OS=Homo sapiens]	3.33135e+06	1.90795e+06	2.38558e+06	682590	641804	470363	1.89432	2.54138
ECSIT	Q9BQ95	Evolutionarily conserved signaling intermediate in Toll pathway, mitochondrial [OS=Homo sapiens]	188742	155909	118495	42061	31374.4	96277.9	1.88897	1.18279
RAB14	P61106	Ras-related protein Rab-14 [OS=Homo sapiens]	1.49561e+07	1.30016e+07	1.21137e+07	3.55015e+06	3.61795e+06	2.21456e+06	1.87303	2.2357
SPRR2B	P35325	Small proline-rich protein 2B [OS=Homo sapiens]	971594	3.10447e+06	5.61682e+06	1.74951e+06	821163	852502	1.8625	0.644369
SEC11A	P67812	Signal peptidase complex catalytic subunit SEC11A [OS=Homo sapiens]	56708.8	86070.4	109120	39507.6	5592	23847.5	1.85204	0.965944
AFG3L2	Q9Y4W6	AFG3-like protein 2 [OS=Homo sapiens]	1.93598e+07	3.00247e+06	7.37468e+06	2.04987e+06	2.01513e+06	2.44767e+06	1.84684	0.840781
COQ8A	Q8NI60	Atypical kinase COQ8A, mitochondrial [OS=Homo sapiens]	41254.9	125157	114354	25453.9	94414.1	32069.3	1.8365	0.557621
RPL11	P62913	60S ribosomal protein L11 [OS=Homo sapiens]	1.16734e+07	1.25829e+07	1.4884e+07	3.84232e+06	3.55026e+06	3.39314e+06	1.82623	3.23974
DNM1L	O00429	Dynamin-1-like protein [OS=Homo sapiens]	4.06764e+06	3.79446e+06	3.76169e+06	1.1405e+06	1.06946e+06	944671	1.82623	3.44301
SLC25A3	Q00325	Isoform B of Phosphate carrier protein, mitochondrial [OS=Homo sapiens]	5.70687e+07	6.99115e+07	4.91461e+07	1.61633e+07	2.89512e+07	1.46187e+07	1.82113	1.70624
RAB1A	P62820	Ras-related protein Rab-1A [OS=Homo sapiens]	1.14956e+07	1.36621e+07	1.43388e+07	3.3359e+06	4.0392e+06	3.88593e+06	1.81604	3.78159
MCU	Q8NE86	Calcium uniporter protein, mitochondrial [OS=Homo sapiens]	390148	299797	272278	102231	85835.3	41927.2	1.80591	1.68604
NIPSNAP1	Q9BPW8	Protein NipSnap homolog 1 [OS=Homo sapiens]	2.11286e+06	1.31911e+06	1.58654e+06	486315	389075	455735	1.80088	2.42028
SLC1A5	Q15758	Neutral amino acid transporter B(0) [OS=Homo sapiens]	3.26728e+06	2.75949e+06	3.28973e+06	941026	892299	1.20077e+06	1.79586	2.95433
SSR4	P51571	Translocon-associated protein subunit delta [OS=Homo sapiens]	701010	474528	1.01167e+06	146345	232356	202891	1.79086	1.93941
RPN1	P04843	Dolichyl-diphosphooligosaccharide--protein glycosyltransferase subunit 1 [OS=Homo sapiens]	2.09532e+06	1.44456e+06	1.91145e+06	776247	442716	555251	1.78588	2.18477
ABCD3	P28288	ATP-binding cassette sub-family D member 3 [OS=Homo sapiens]	454759	562886	570049	186895	124832	164018	1.78091	2.67292
BTN1A1	Q13410	Butyrophilin subfamily 1 member A1 [OS=Homo sapiens]	78122.1	9063.77	226135	12981.5	22782.7	31683.5	1.77596	0.371492
NDUFAF1	Q9Y375	Complex I intermediate-associated protein 30, mitochondrial [OS=Homo sapiens]	195251	195037	151067	66938.3	57400.5	47336	1.76611	2.97701
STAT3	P40763	Signal transducer and activator of transcription 3 [OS=Homo sapiens]	45796.6	154689	125442	13136.4	36916.9	580918	1.76611	0.111548
ARPC2	O15144	Actin-related protein 2/3 complex subunit 2 [OS=Homo sapiens]	72174.4	86065.2	440570	48467.5	25314.4	24155.3	1.76611	0.975499
RAB10	P61026	Ras-related protein Rab-10 [OS=Homo sapiens]	1.85095e+06	2.64603e+06	2.83681e+06	801905	863002	805713	1.71786	1.89355
RAC3	P60763	Ras-related C3 botulinum toxin substrate 3 [OS=Homo sapiens]	170880	34326.2	93257.4	34744.2	16542.8	28374.5	1.71786	0.945724
GLA	P06280	Alpha-galactosidase A [OS=Homo sapiens]	541580	339957	96991.1	44068.9	272950	103255	1.71786	0.532085
ANXA7	P20073	Annexin A7 [OS=Homo sapiens]	116386	19436.4	184204	59468	35325.8	4044.12	1.71786	0.53084
APOBEC3B	Q9UH17	DNA dC->dU-editing enzyme APOBEC-3B [OS=Homo sapiens]	8523.76	34915.5	162749	10655.4	18990.1	5094.4	1.71312	0.56917
RHOG	P84095	Rho-related GTP-binding protein RhoG [OS=Homo sapiens]	1.0252e+06	969436	1.12759e+06	313779	416126	230180	1.7084	1.82806
CST4	P01036	Cystatin-S [OS=Homo sapiens]	72078.3	78732.4	574201	12234.8	24077.2	164221	1.7084	0.60813
MRPL1	Q9BYD6	39S ribosomal protein L1, mitochondrial [OS=Homo sapiens]	96055.3	82311.3	47400.2	25328.5	15890.7	36175	1.699	1.5483
RHOA	P61586	Transforming protein RhoA [OS=Homo sapiens]	1.90646e+06	1.68321e+06	1.87814e+06	545289	598633	586883	1.68038	4.39943
ETF1	P62495	Eukaryotic peptide chain release factor subunit 1 [OS=Homo sapiens]	837340	723878	1.11169e+06	260886	289640	206204	1.68038	2.74997
RPS20	P60866	40S ribosomal protein S20 [OS=Homo sapiens]	6.73544e+06	6.83286e+06	5.51264e+06	3.9735e+06	1.79962e+06	2.11487e+06	1.67116	1.29302
CTSC	P53634	Dipeptidyl peptidase 1 [OS=Homo sapiens]	144487	86588.9	138972	43769.1	76152.2	39169	1.66658	1.48448
REV3L	O60673	DNA polymerase zeta catalytic subunit [OS=Homo sapiens]	52607	33222.5	56093.9	12104.5	16654	22118.3	1.65745	1.89363
PLEC	Q15149	Plectin [OS=Homo sapiens]	670091	123796	982186	1.1429e+06	212818	201788	1.6529	0.0690971
FECH	P22830	Ferrochelatase, mitochondrial [OS=Homo sapiens]	136024	150395	110542	213699	42486.9	44303.9	1.61706	0.406327
HM13	Q8TCT9	Minor histocompatibility antigen H13 [OS=Homo sapiens]	292649	329208	275854	121943	62419.2	95773.6	1.61264	1.6999
SLC25A20	O43772	Mitochondrial carnitine/acylcarnitine carrier protein [OS=Homo sapiens]	386306	348007	247154	76640.4	113749	184666	1.61264	1.41497
SNRPE	P62304	Small nuclear ribonucleoprotein E [OS=Homo sapiens]	79280.5	27428	87326.6	115793	26101.7	17713.9	1.60384	0.240522
MRPL30	Q8TCC3	39S ribosomal protein L30, mitochondrial [OS=Homo sapiens]	120583	51224.1	9533.94	16923.1	15930	67275.6	1.59946	0.165542
NT5DC2	Q9H857	5'-nucleotidase domain-containing protein 2 [OS=Homo sapiens]	83292	84666.6	96567.1	6723.32	28042.9	29826.6	1.5951	1.09606
ECM2	O94769	Extracellular matrix protein 2 [OS=Homo sapiens]	78292.2	110302	56644.2	5661.83	70917.2	25909.7	1.5951	0.661719
AP2M1	Q96CW1	AP-2 complex subunit mu [OS=Homo sapiens]	46102.1	64199	67664.8	11128.7	70369	21394.5	1.58641	0.580652
RPS2	P15880	40S ribosomal protein S2 [OS=Homo sapiens]	1.96234e+07	2.39392e+07	2.37495e+07	1.08598e+07	6.86147e+06	7.94255e+06	1.58208	2.07796
LCE5A	Q5TCM9	Late cornified envelope protein 5A [OS=Homo sapiens]	91936	42672.6	34554	9371.74	14277.9	88369.1	1.57777	0.437765
SFXN4	Q6P4A7	Sideroflexin-4 [OS=Homo sapiens]	1.01885e+06	632868	917606	238236	346951	308507	1.57347	2.25967
RPL37	P61927	60S ribosomal protein L37 [OS=Homo sapiens]	413265	17877.2	106078	2.13957e+06	27454	35738.6	1.56918	0.0675894
MRPL15	Q9P015	39S ribosomal protein L15, mitochondrial [OS=Homo sapiens]	271107	238449	90780.1	80568.7	73238.1	99105	1.5649	0.827459
ACAA2	P42765	3-ketoacyl-CoA thiolase, mitochondrial [OS=Homo sapiens]	585710	688907	489034	197892	150734	213675	1.5649	2.8483
TFAP2D	Q7Z6R9	Transcription factor AP-2-delta [OS=Homo sapiens]	1.15681e+06	858587	418812	1.28346e+06	8814.39	289964	1.5649	0.410377
ROMO1	P60602	Reactive oxygen species modulator 1 [OS=Homo sapiens]	1.03748e+06	1.52406e+06	1.42587e+06	481414	439261	488704	1.5649	2.04802
SLC25A5	P05141	ADP/ATP translocase 2 [OS=Homo sapiens]	1.21363e+08	1.3972e+08	1.3369e+08	4.5853e+07	3.46333e+07	4.53765e+07	1.56064	2.69459
TOLLIP	Q9H0E2	Toll-interacting protein [OS=Homo sapiens]	127779	64207	123037	38458.1	42363.4	64504.3	1.53952	1.24072
MYO1C	O00159	Unconventional myosin-Ic [OS=Homo sapiens]	23233.7	32905.1	122955	36453.7	11315.7	9522.53	1.53952	0.729758
TPP1	O14773	Tripeptidyl-peptidase 1 [OS=Homo sapiens]	117894	77770.7	135398	19832.2	40532.1	89060.5	1.53952	0.829793
HNRNPR	O43390	Heterogeneous nuclear ribonucleoprotein R [OS=Homo sapiens]	116484	54551	168067	156157	13878.5	40350.2	1.53116	0.438687
RAB7A	P51149	Ras-related protein Rab-7a [OS=Homo sapiens]	3.01514e+06	2.95438e+06	3.25029e+06	1.04755e+06	1.00749e+06	1.13534e+06	1.52699	4.56919
BCAP31	P51572	B-cell receptor-associated protein 31 [OS=Homo sapiens]	348490	174953	208881	72404	64970.6	143557	1.52699	1.39382
TARS1	P26639	Threonine--tRNA ligase 1, cytoplasmic [OS=Homo sapiens]	32537.1	9275.34	80815.7	11356.3	27759.9	9281.29	1.5187	0.405902
MRPL58	Q14197	Peptidyl-tRNA hydrolase ICT1, mitochondrial [OS=Homo sapiens]	189647	167911	107527	82204.7	58552.8	5860.1	1.5187	0.722462
TMED10	P49755	Transmembrane emp24 domain-containing protein 10 [OS=Homo sapiens]	77611.6	70489.1	82423.7	31504.2	27060.1	23502.6	1.5187	2.81519
RAB8A	P61006	Ras-related protein Rab-8A [OS=Homo sapiens]	3.11075e+06	3.11698e+06	4.37703e+06	1.09225e+06	1.06037e+06	1.09852e+06	1.51457	2.05504
NDUFA7	O95182	NADH dehydrogenase [ubiquinone] 1 alpha subcomplex subunit 7 [OS=Homo sapiens]	111891	123459	99741.9	34335.7	39192.1	51203.3	1.51457	2.32418
TUFM	P49411	Elongation factor Tu, mitochondrial [OS=Homo sapiens]	4.19918e+07	4.48508e+07	3.69788e+07	1.92548e+07	1.47498e+07	1.37567e+07	1.51046	2.48368
PRPS1L1	P21108	Ribose-phosphate pyrophosphokinase 3 [OS=Homo sapiens]	490187	556095	337771	172162	273095	143639	1.51046	1.59627
MRPL21	Q7Z2W9	39S ribosomal protein L21, mitochondrial [OS=Homo sapiens]	410145	349543	124774	99906.5	125223	137743	1.48197	0.782343
NDUFS8	O00217	NADH dehydrogenase [ubiquinone] iron-sulfur protein 8, mitochondrial [OS=Homo sapiens]	575807	549110	437230	262861	189932	198461	1.46993	2.5221
GHITM	Q9H3K2	Growth hormone-inducible transmembrane protein [OS=Homo sapiens]	612315	1.04444e+06	1.15488e+06	328101	496263	377828	1.46594	1.50272
IDH3B	O43837	Isocitrate dehydrogenase [NAD] subunit beta, mitochondrial [OS=Homo sapiens]	185764	313309	310197	113009	99552.4	113909	1.45799	1.52313
RAN	P62826	GTP-binding nuclear protein Ran [OS=Homo sapiens]	4.74034e+07	3.3927e+07	3.47321e+07	1.40495e+07	1.26251e+07	1.03731e+07	1.45799	2.84197
SRPRB	Q9Y5M8	Signal recognition particle receptor subunit beta [OS=Homo sapiens]	550226	756517	623696	228693	236465	225655	1.44615	2.14696
ARF5	P84085	ADP-ribosylation factor 5 [OS=Homo sapiens]	100520	105110	70972.3	11179.3	37019.7	43768.9	1.44222	1.03591
PYCR1	P32322	Pyrroline-5-carboxylate reductase 1, mitochondrial [OS=Homo sapiens]	76863.1	84211.8	19252.9	28462.4	18452.8	32843.2	1.4344	0.522241
SLC29A1	Q99808	Equilibrative nucleoside transporter 1 [OS=Homo sapiens]	98217.8	152794	76492.4	71970.5	36293.2	26441.9	1.4344	1.1746
RPS3	P23396	40S ribosomal protein S3 [OS=Homo sapiens]	2.26966e+07	2.06418e+07	2.51903e+07	1.03022e+07	8.47526e+06	7.63654e+06	1.42275	2.80883
CNP	P09543	2',3'-cyclic-nucleotide 3'-phosphodiesterase [OS=Homo sapiens]	153634	175681	163350	80588.3	58385.4	60884.4	1.42275	2.21274
NDUFA10	O95299	NADH dehydrogenase [ubiquinone] 1 alpha subcomplex subunit 10, mitochondrial [OS=Homo sapiens]	686983	632078	785961	274799	258012	250865	1.4112	2.89298
STX17	P56962	Syntaxin-17 [OS=Homo sapiens]	105113	34759.6	140171	39615	110412	37572.3	1.40736	0.275039
DNAJA3	Q96EY1	DnaJ homolog subfamily A member 3, mitochondrial [OS=Homo sapiens]	2.17367e+06	2.67842e+06	1.85296e+06	821543	821979	810410	1.40354	1.95028
NDUFS1	P28331	NADH-ubiquinone oxidoreductase 75 kDa subunit, mitochondrial [OS=Homo sapiens]	1.24564e+06	919178	1.19497e+06	446375	452888	806334	1.39973	1.31018
SPTAN1	Q13813	Spectrin alpha chain, non-erythrocytic 1 [OS=Homo sapiens]	765614	981641	985435	371838	711217	179240	1.39973	0.845356
DNAJB1	P25685	DnaJ homolog subfamily B member 1 [OS=Homo sapiens]	133665	157766	89238.6	59641.9	50750.1	16420.4	1.39593	1.0967
RHOT1	Q8IXI2	Mitochondrial Rho GTPase 1 [OS=Homo sapiens]	132874	85071.4	115887	59857.6	44292.8	41112.9	1.38836	2.02384
PDHB	P11177	Pyruvate dehydrogenase E1 component subunit beta, mitochondrial [OS=Homo sapiens]	1.38034e+06	988771	1.20706e+06	634172	462855	457911	1.38458	2.34244
SLC25A6	P12236	ADP/ATP translocase 3 [OS=Homo sapiens]	9.3077e+06	8594891	1.08672e+07	3.56159e+06	3.73229e+06	2.83043e+06	1.38458	3.07862
TXNL1	O43396	Thioredoxin-like protein 1 [OS=Homo sapiens]	59956	83398.3	313839	109319	32272.1	8612.73	1.36959	0.65209
SLC35F6	Q8N357	Solute carrier family 35 member F6 [OS=Homo sapiens]	68850.3	108132	103535	40204.6	20732.5	41309.9	1.36587	1.61457
MRPS34	P82930	28S ribosomal protein S34, mitochondrial [OS=Homo sapiens]	49760.4	49298.3	28278.3	15714.8	33104.6	19113.4	1.36587	1.03569
MRPL57	Q9BQC6	Ribosomal protein 63, mitochondrial [OS=Homo sapiens]	191486	141148	196092	161065	35631.7	74649.8	1.35845	0.724118
TIMM17B	O60830	Mitochondrial import inner membrane translocase subunit Tim17-B [OS=Homo sapiens]	186629	149654	92319.2	38678.8	79310.4	59135.7	1.34008	1.40101
SPRR2D	P22532	Small proline-rich protein 2D [OS=Homo sapiens]	32152.7	32637.4	342699	4324.88	18591.7	12884.7	1.34008	0.939079
ATAD3B	Q5T9A4	ATPase family AAA domain-containing protein 3B [OS=Homo sapiens]	1.77043e+07	1.34511e+07	1.36859e+07	5.41452e+06	6.41938e+06	4.76035e+06	1.33643	2.87868
EIF3B	P55884	Eukaryotic translation initiation factor 3 subunit B [OS=Homo sapiens]	71074.4	238788	172576	81411.7	68853	17368	1.32554	0.847961
TOR1AIP1	Q5JTV8	Isoform 3 of Torsin-1A-interacting protein 1 [OS=Homo sapiens]	785366	544419	744787	301435	208028	299489	1.31473	2.30373
RPS27L	Q71UM5	40S ribosomal protein S27-like [OS=Homo sapiens]	1.3186e+06	1.65047e+06	1.21273e+06	537326	473789	567307	1.2969	2.67164
TMEM177	Q53S58	Transmembrane protein 177 [OS=Homo sapiens]	1.44844e+06	1.30744e+06	998684	533890	517396	636719	1.29336	2.15706
CLIC1	O00299	Chloride intracellular channel protein 1 [OS=Homo sapiens]	94341.8	7320.03	391111	38645.6	65415.9	29314.3	1.2863	0.125507
SURF4	O15260	Surfeit locus protein 4 [OS=Homo sapiens]	55390	48491.1	130773	12815.6	28916.8	22841.7	1.27928	1.42795
SEC61A1	P61619	Protein transport protein Sec61 subunit alpha isoform 1 [OS=Homo sapiens]	1.0236e+06	871936	1.0682e+06	478190	203936	423100	1.27579	1.28018
ILVBL	A1L0T0	2-hydroxyacyl-CoA lyase 2 [OS=Homo sapiens]	119133	79128	135903	44855.8	49214.5	53821.6	1.27579	1.52148
ATAD3A	Q9NVI7	Isoform 2 of ATPase family AAA domain-containing protein 3A [OS=Homo sapiens]	1.38604e+08	1.20273e+08	1.01548e+08	5.18001e+07	4.99817e+07	4.95929e+07	1.26534	2.02025
RPN2	P04844	Dolichyl-diphosphooligosaccharide--protein glycosyltransferase subunit 2 [OS=Homo sapiens]	1.33875e+06	1.05058e+06	1.3291e+06	609120	288496	553841	1.26188	1.38778
KDELR1	P24390	ER lumen protein-retaining receptor 1 [OS=Homo sapiens]	37787.9	148161	106241	44258.5	39470.2	52745.9	1.26188	0.572422
NLRX1	Q86UT6	NLR family member X1 [OS=Homo sapiens]	309373	294422	399062	149055	128240	131225	1.23786	2.42326
CREG1	O75629	Protein CREG1 [OS=Homo sapiens]	263417	17318.5	302071	109055	111892	177244	1.23447	0.0518381
HADHB	P55084	Trifunctional enzyme subunit beta, mitochondrial [OS=Homo sapiens]	5.64974e+06	5.01267e+06	5.67439e+06	2.59318e+06	2.40653e+06	1.98272e+06	1.23107	2.59097
SUCLA2	Q9P2R7	Succinate--CoA ligase [ADP-forming] subunit beta, mitochondrial [OS=Homo sapiens]	416902	392591	267487	204802	168341	137914	1.22095	1.80038
GATD3B	A0A0B4J2D5	Putative glutamine amidotransferase-like class 1 domain-containing protein 3B, mitochondrial [OS=Homo sapiens]	216978	273097	167601	173752	12706	93702.5	1.2109	0.617244
OXCT1	P55809	Succinyl-CoA:3-ketoacid coenzyme A transferase 1, mitochondrial [OS=Homo sapiens]	68857.2	10294	51967.8	6218.11	53255.3	22439.6	1.2109	0.245105
AMY1A	P0DUB6	Alpha-amylase 1A [OS=Homo sapiens]	36140.7	17621.6	159688	5259.69	15704.9	116612	1.20091	0.280748
TAMM41	Q96BW9	Phosphatidate cytidylyltransferase, mitochondrial [OS=Homo sapiens]	371153	493172	374821	163462	91373.8	191202	1.1976	1.54829
UQCC6	Q69YU5	Protein BRAWNIN [OS=Homo sapiens]	1.92074e+06	1700268	1.31493e+06	710886	741469	775700	1.1976	1.79699
COPB1	P53618	Coatomer subunit beta [OS=Homo sapiens]	277829	402845	307689	160268	101280	134915	1.191	2.16992
TBRG4	Q969Z0	FAST kinase domain-containing protein 4 [OS=Homo sapiens]	69861.7	140278	157547	61410.6	57031.8	75566.3	1.191	0.866378
ANXA11	P50995	Annexin A11 [OS=Homo sapiens]	77487.9	29191.1	134866	9024.19	36308	33917.8	1.191	0.801476
ABCE1	P61221	ATP-binding cassette sub-family E member 1 [OS=Homo sapiens]	437975	384233	111276	168825	84687.2	239581	1.18771	0.450661
NDUFA4	O00483	Cytochrome c oxidase subunit NDUFA4 [OS=Homo sapiens]	3.99624e+06	3.63366e+06	3.57542e+06	1.59548e+06	1.94874e+06	1.596e+06	1.18771	2.73149
MRPL23	Q16540	39S ribosomal protein L23, mitochondrial [OS=Homo sapiens]	232203	88358.7	112956	77593.7	49824.7	32851.2	1.18115	1.18254
SDF4	Q9BRK5	45 kDa calcium-binding protein [OS=Homo sapiens]	47004.8	57326.8	20914.3	11512.7	31262.6	20790.6	1.17788	0.727376
SLC25A10	Q9UBX3	Mitochondrial dicarboxylate carrier [OS=Homo sapiens]	5.57122e+06	6.81496e+06	5.39922e+06	2.31641e+06	2.46817e+06	2.5055e+06	1.17462	2.45472
RPS21	P63220	40S ribosomal protein S21 [OS=Homo sapiens]	491321	248555	365762	212060	125612	162966	1.16488	1.41323
NFS1	Q9Y697	Cysteine desulfurase, mitochondrial [OS=Homo sapiens]	99342.5	61199.8	57270.7	31127.5	17259.7	27442.3	1.15843	1.87056
OXA1L	Q15070	Mitochondrial inner membrane protein OXA1L [OS=Homo sapiens]	623330	593950	484502	304174	266970	164046	1.15521	1.52252
NDUFC2	O95298	NADH dehydrogenase [ubiquinone] 1 subunit C2 [OS=Homo sapiens]	2.50552e+06	1.82493e+06	1.82361e+06	820076	1.1739e+06	753904	1.15521	1.97891
SLC1A3	P43003	Excitatory amino acid transporter 1 [OS=Homo sapiens]	134337	124519	103824	49671.2	60655	55901.7	1.15521	2.77295
MRPL41	Q8IXM3	39S ribosomal protein L41, mitochondrial [OS=Homo sapiens]	186877	249909	229171	103170	191661	100626	1.152	0.992228
SDHB	P21912	Succinate dehydrogenase [ubiquinone] iron-sulfur subunit, mitochondrial [OS=Homo sapiens]	5.04729e+06	4.25702e+06	3.80262e+06	2.35453e+06	1.91568e+06	1.75206e+06	1.152	2.52882
TIMM29	Q9BSF4	Mitochondrial import inner membrane translocase subunit Tim29 [OS=Homo sapiens]	5.70727e+06	4.50114e+06	4.01099e+06	2.02342e+06	2.12145e+06	1.38421e+06	1.152	2.21457
RPLP1	P05386	60S acidic ribosomal protein P1 [OS=Homo sapiens]	2.12475e+06	676265	2.85743e+06	808000	958037	999306	1.1488	0.478322
PUS1	Q9Y606	tRNA pseudouridine synthase A [OS=Homo sapiens]	393832	414480	277586	152590	179287	241805	1.13606	1.59091
LETM1	O95202	Mitochondrial proton/calcium exchanger protein [OS=Homo sapiens]	1.184e+06	932468	794481	369354	425105	644350	1.13289	1.53711
BLMH	Q13867	Bleomycin hydrolase [OS=Homo sapiens]	2.66815e+06	718498	1.9469e+06	887315	566260	954409	1.13289	0.658754
ATP5MG	O75964	ATP synthase subunit g, mitochondrial [OS=Homo sapiens]	179015	214561	217713	8368.03	98082.6	114084	1.12973	0.660539
SDHA	P31040	Succinate dehydrogenase [ubiquinone] flavoprotein subunit, mitochondrial [OS=Homo sapiens]	2.4449e+07	1.65127e+07	1.38931e+07	7.58066e+06	9.21146e+06	7.37885e+06	1.12343	1.55935
ARL1	P40616	ADP-ribosylation factor-like protein 1 [OS=Homo sapiens]	535067	794721	1.13379e+06	365472	214531	472151	1.12029	1.26104
PGRMC1	O00264	Membrane-associated progesterone receptor component 1 [OS=Homo sapiens]	207077	170947	138129	78834.7	48934.2	136547	1.11716	0.938431
ACTR2	P61160	Actin-related protein 2 [OS=Homo sapiens]	153413	102730	263518	72059.8	52675.5	70731.8	1.11716	1.18885
ATP5MF	P56134	ATP synthase subunit f, mitochondrial [OS=Homo sapiens]	458209	343099	413591	191290	127811	252177	1.11092	1.37996
HADHA	P40939	Trifunctional enzyme subunit alpha, mitochondrial [OS=Homo sapiens]	8.73683e+06	7.12719e+06	8.84612e+06	3.80666e+06	4.05489e+06	4.32223e+06	1.1078	2.53534
TRMT10C	Q7L0Y3	tRNA methyltransferase 10 homolog C [OS=Homo sapiens]	2.44676e+06	2.36936e+06	2.391e+06	982911	1.10932e+06	1.24598e+06	1.1078	2.1633
RPS24	P62847	40S ribosomal protein S24 [OS=Homo sapiens]	3.49565e+06	2.43938e+06	3.07563e+06	1.95655e+06	1.26498e+06	1.43643e+06	1.09851	1.75449
NDUFV1	P49821	NADH dehydrogenase [ubiquinone] flavoprotein 1, mitochondrial [OS=Homo sapiens]	609446	576384	592735	344196	276541	229419	1.09851	1.66173
CKAP4	Q07065	Cytoskeleton-associated protein 4 [OS=Homo sapiens]	352433	470349	1.22042e+06	140392	221255	449316	1.08927	0.814359
ACP3	P15309	Prostatic acid phosphatase [OS=Homo sapiens]	32350	14232.5	52927.3	6895.62	22891.9	15313.8	1.08009	0.670357
MRPL9	Q9BYD2	39S ribosomal protein L9, mitochondrial [OS=Homo sapiens]	451687	137838	57934.4	65241.5	60599.1	74580.2	1.08009	0.529615
NNT	Q13423	NAD(P) transhydrogenase, mitochondrial [OS=Homo sapiens]	1.34287e+06	754882	916749	670147	433774	377484	1.08009	1.37424
NDUFB5	O43674	NADH dehydrogenase [ubiquinone] 1 beta subcomplex subunit 5, mitochondrial [OS=Homo sapiens]	1.75111e+06	1.94758e+06	1.58652e+06	773126	864158	829737	1.07704	2.89145
NDUFS3	O75489	NADH dehydrogenase [ubiquinone] iron-sulfur protein 3, mitochondrial [OS=Homo sapiens]	2.48036e+06	2.02325e+06	1.70695e+06	1.14586e+06	748573	961222	1.074	2.02995
NDUFA9	Q16795	NADH dehydrogenase [ubiquinone] 1 alpha subcomplex subunit 9, mitochondrial [OS=Homo sapiens]	1.10291e+06	986393	1.07037e+06	541665	509961	509323	1.07097	3.68835
MRPL50	Q8N5N7	39S ribosomal protein L50, mitochondrial [OS=Homo sapiens]	404494	352623	194943	167678	71230.1	281380	1.07097	0.660656
OAT	P04181	Ornithine aminotransferase, mitochondrial [OS=Homo sapiens]	1.79969e+06	1.64129e+06	824179	915552	609693	785163	1.06492	0.880826
SDHD	O14521	Succinate dehydrogenase [ubiquinone] cytochrome b small subunit, mitochondrial [OS=Homo sapiens]	171185	294540	296584	254143	140647	79502.4	1.06492	0.618823
RGPD1	P0DJD0	RANBP2-like and GRIP domain-containing protein 1 [OS=Homo sapiens]	29920	26231.3	281644	74827.7	6590.97	14332.7	1.0619	0.472503
MRPL17	Q9NRX2	39S ribosomal protein L17, mitochondrial [OS=Homo sapiens]	184941	260187	104655	58829.2	128944	88907	1.05589	0.888922
TUBA4A	P68366	Tubulin alpha-4A chain [OS=Homo sapiens]	3.61365e+06	2.23659e+06	6.04355e+06	2.29991e+06	1.7408e+06	1.47089e+06	1.05289	0.928515
HNRNPDL	O14979	Heterogeneous nuclear ribonucleoprotein D-like [OS=Homo sapiens]	555796	346099	498922	242214	264106	191594	1.04394	1.6703
ZNF185	O15231	Zinc finger protein 185 [OS=Homo sapiens]	30819.4	42291.9	108576	20496.2	15627.6	197601	1.04394	0.105936
NDUFAF2	Q8N183	NADH dehydrogenase [ubiquinone] 1 alpha subcomplex assembly factor 2 [OS=Homo sapiens]	322039	262647	268240	187347	120491	130440	1.04097	1.65139
PI3	P19957	Elafin [OS=Homo sapiens]	16337.1	26983.5	170838	13141	9351.61	28618.2	1.03801	0.53747
MRPL45	Q9BRJ2	39S ribosomal protein L45, mitochondrial [OS=Homo sapiens]	36338.5	58704.4	63444.3	14944.3	28619.9	38967.3	1.03505	0.931397
RPSA	P08865	40S ribosomal protein SA [OS=Homo sapiens]	2.52311e+06	2.19062e+06	3.40039e+06	1.23265e+06	687765	1.49851e+06	1.03209	1.3844
NIBAN2	Q96TA1	Protein Niban 2 [OS=Homo sapiens]	43533.9	85889.6	229970	42089.4	59434.4	15397.1	1.02915	0.74925
NUDT19	A8MXV4	Acyl-coenzyme A diphosphatase NUDT19 [OS=Homo sapiens]	129139	151901	107372	63408.9	96359.2	60221.2	1.02621	1.41691
ANXA8L1	Q5VT79	Annexin A8-like protein 1 [OS=Homo sapiens]	38918.7	55086.5	324245	25102.5	27167.2	58688.8	1.02034	0.547948
NDUFS7	O75251	NADH dehydrogenase [ubiquinone] iron-sulfur protein 7, mitochondrial [OS=Homo sapiens]	2.00188e+06	920174	836247	453718	192854	543944	1.02034	1.27596
CPA4	Q9UI42	Carboxypeptidase A4 [OS=Homo sapiens]	486189	730161	1.7881e+06	192926	360749	533372	1.01742	0.893883
NDUFA8	P51970	NADH dehydrogenase [ubiquinone] 1 alpha subcomplex subunit 8 [OS=Homo sapiens]	1.09855e+07	9.15141e+06	7.89559e+06	4.51708e+06	6.98983e+06	4.37468e+06	1.01742	1.4007
OLA1	Q9NTK5	Obg-like ATPase 1 [OS=Homo sapiens]	138464	59723.6	137513	56662	72984.2	68095.8	1.0145	0.63251
FOXRED1	Q96CU9	FAD-dependent oxidoreductase domain-containing protein 1 [OS=Homo sapiens]	73147.6	54003.8	72819.3	34146.3	36766.2	36030.9	1.0145	1.67032
NDUFA5	Q16718	NADH dehydrogenase [ubiquinone] 1 alpha subcomplex subunit 5 [OS=Homo sapiens]	1.7656e+06	1.74219e+06	1.54057e+06	861792	644892	926667	1.0145	1.89958
PAFAH1B1	P43034	Platelet-activating factor acetylhydrolase IB subunit beta [OS=Homo sapiens]	43450.5	39190.6	224033	9073.72	57194.7	21594.3	1.00868	0.689566
CMC2	Q9NRP2	COX assembly mitochondrial protein 2 homolog [OS=Homo sapiens]	927105	905855	1.36015e+06	172228	460478	476712	1.00868	1.21303
NDUFS2	O75306	NADH dehydrogenase [ubiquinone] iron-sulfur protein 2, mitochondrial [OS=Homo sapiens]	2.77785e+06	2.94415e+06	2.10897e+06	1.38768e+06	1.28544e+06	1.39776e+06	1	1.71798
ERLIN2	O94905	Erlin-2 [OS=Homo sapiens]	462526	569934	363284	162254	231947	241495	0.997117	1.90672
HNRNPA0	Q13151	Heterogeneous nuclear ribonucleoprotein A0 [OS=Homo sapiens]	1.10305e+06	676153	743274	1.34621e+06	372084	340965	0.997117	0.322375
PYCR2	Q96C36	Pyrroline-5-carboxylate reductase 2 [OS=Homo sapiens]	776255	525542	368538	228382	277283	263983	0.994241	1.16936
SLC3A2	P08195	4F2 cell-surface antigen heavy chain [OS=Homo sapiens]	48697.7	41848.3	34124.6	31294.8	12346.1	21063.9	0.99137	0.985236
ACAT1	P24752	Acetyl-CoA acetyltransferase, mitochondrial [OS=Homo sapiens]	6.60468e+06	6.55253e+06	5.03475e+06	3.41659e+06	2.67368e+06	3.32576e+06	0.9771	2.26488
MRPL38	Q96DV4	39S ribosomal protein L38, mitochondrial [OS=Homo sapiens]	104966	75802.4	98403.5	73830.5	34760.3	50077.8	0.974262	1.03513
SDR39U1	Q9NRG7	Epimerase family protein SDR39U1 [OS=Homo sapiens]	164928	103441	87654.5	52852.5	48213.8	55301	0.968605	1.32065
TOMM22	Q9NS69	Mitochondrial import receptor subunit TOM22 homolog [OS=Homo sapiens]	750845	584381	986344	384718	114190	704674	0.965784	0.624106
PRDX1	Q06830	Peroxiredoxin-1 [OS=Homo sapiens]	1.02887e+07	1.98135e+07	2.27559e+07	1.09631e+07	1.01687e+07	9.25817e+06	0.962969	0.761705
MRPL13	Q9BYD1	39S ribosomal protein L13, mitochondrial [OS=Homo sapiens]	24793.2	104453	133870	54078.3	137653	34460.2	0.948976	0.0516941
DDX39B	Q13838	Spliceosome RNA helicase DDX39B [OS=Homo sapiens]	806408	513365	1.07825e+06	1.0284e+06	418678	415708	0.946194	0.336065
SSR1	P43307	Translocon-associated protein subunit alpha [OS=Homo sapiens]	407028	343929	409208	180988	215345	211147	0.946194	2.90918
NDUFA13	Q9P0J0	NADH dehydrogenase [ubiquinone] 1 alpha subcomplex subunit 13 [OS=Homo sapiens]	4.21682e+06	3.31632e+06	2.81565e+06	1.71489e+06	1.72598e+06	1.84558e+06	0.943416	1.57739
PFKL	P17858	ATP-dependent 6-phosphofructokinase, liver type [OS=Homo sapiens]	263208	205417	366144	50010	136931	147113	0.943416	1.06485
PPIF	P30405	Peptidyl-prolyl cis-trans isomerase F, mitochondrial [OS=Homo sapiens]	689045	804655	631627	501881	359329	222354	0.940645	1.08675
ACADVL	P49748	Very long-chain specific acyl-CoA dehydrogenase, mitochondrial [OS=Homo sapiens]	247759	339259	687759	115910	210286	176879	0.940645	1.07661
B2M	P61769	Beta-2-microglobulin [OS=Homo sapiens]	143616	88871	116697	60811.3	27247.6	88295.5	0.940645	0.84433
ABCB10	Q9NRK6	ATP-binding cassette sub-family B member 10, mitochondrial [OS=Homo sapiens]	2.65964e+06	2.15898e+06	1.93598e+06	1.2576e+06	1.12634e+06	881766	0.937878	2.16763
MRPL44	Q9H9J2	39S ribosomal protein L44, mitochondrial [OS=Homo sapiens]	329409	266582	171589	206523	68717.9	140009	0.929611	0.789994
PSMA2	P25787	Proteasome subunit alpha type-2 [OS=Homo sapiens]	363184	183727	266062	140191	125544	142442	0.924125	1.12526
PPP2CB	P62714	Serine/threonine-protein phosphatase 2A catalytic subunit beta isoform [OS=Homo sapiens]	4325.88	51936.9	163068	4113.93	91104	27483.3	0.91866	0.108966
LCE2B	O14633	Late cornified envelope protein 2B [OS=Homo sapiens]	387150	419949	906739	221059	222499	530143	0.915936	0.657231
SFXN2	Q96NB2	Sideroflexin-2 [OS=Homo sapiens]	778474	716105	529395	734542	358935	379365	0.915936	0.589112
TP53	P04637	Cellular tumor antigen p53 [OS=Homo sapiens]	67771.8	46636.2	43881.8	81078.2	24772.2	24253	0.913216	0.318388
GGCT	O75223	Gamma-glutamylcyclotransferase [OS=Homo sapiens]	721956	450182	472401	197950	250898	617030	0.913216	0.587708
GSPT1	P15170	Eukaryotic peptide chain release factor GTP-binding subunit ERF3A [OS=Homo sapiens]	92754.1	100308	71253	69876.8	49209.9	30510	0.913216	0.961212
ESYT1	Q9BSJ8	Extended synaptotagmin-1 [OS=Homo sapiens]	294666	179656	200827	130473	83023.4	107123	0.907793	1.67167
ACAD9	Q9H845	Complex I assembly factor ACAD9, mitochondrial [OS=Homo sapiens]	2.50718e+06	2.08851e+06	2.42015e+06	1.10517e+06	1.35615e+06	1.28985e+06	0.907793	2.76328
HIGD2A	Q9BW72	HIG1 domain family member 2A, mitochondrial [OS=Homo sapiens]	1.33799e+06	600696	923951	568957	294891	492249	0.907793	1.1191
PSMA3	P25788	Proteasome subunit alpha type-3 [OS=Homo sapiens]	363660	204435	611016	171938	290533	194194	0.905088	0.613877
COA3	Q9Y2R0	Cytochrome c oxidase assembly factor 3 homolog, mitochondrial [OS=Homo sapiens]	1.9756e+06	1.99395e+06	1.05532e+06	368576	1.51504e+06	1.05614e+06	0.902389	0.576985
PRKDC	P78527	DNA-dependent protein kinase catalytic subunit [OS=Homo sapiens]	167735	105894	237171	415318	89953.3	83733.2	0.899695	0.0583802
RPL9	P32969	60S ribosomal protein L9 [OS=Homo sapiens]	3.31529e+06	2.95236e+06	3.01519e+06	3.6786e+06	1.48526e+06	1.63013e+06	0.8863	0.523916
ETFA	P13804	Electron transfer flavoprotein subunit alpha, mitochondrial [OS=Homo sapiens]	885636	816670	539266	500771	381790	442925	0.883635	1.21778
PCCA	P05165	Propionyl-CoA carboxylase alpha chain, mitochondrial [OS=Homo sapiens]	2.06869e+06	400805	252180	451684	217315	158362	0.883635	0.505403
EMD	P50402	Emerin [OS=Homo sapiens]	467200	385506	405935	220620	288537	35623.1	0.880976	0.658699
NDUFB10	O96000	NADH dehydrogenase [ubiquinone] 1 beta subcomplex subunit 10 [OS=Homo sapiens]	9.24757e+06	9.37844e+06	8.25052e+06	5.02464e+06	4.9087e+06	5.12458e+06	0.880976	2.58099
SLIRP	Q9GZT3	SRA stem-loop-interacting RNA-binding protein, mitochondrial [OS=Homo sapiens]	721725	684138	482513	272067	403835	371698	0.880976	1.55141
SLC25A1	P53007	Tricarboxylate transport protein, mitochondrial [OS=Homo sapiens]	6.27119e+06	5.7724e+06	5.86202e+06	3.0762e+06	3.54796e+06	3.18362e+06	0.880976	3.0823
OMA1	Q96E52	Metalloendopeptidase OMA1, mitochondrial [OS=Homo sapiens]	3.33728e+06	3.44459e+06	3.43576e+06	1.86993e+06	2.45924e+06	1.77614e+06	0.878321	1.46974
SFXN1	Q9H9B4	Sideroflexin-1 [OS=Homo sapiens]	8.06109e+06	7.35052e+06	7.66839e+06	4.17549e+06	4.38974e+06	3.34497e+06	0.875672	2.01041
SLC39A7	Q92504	Zinc transporter SLC39A7 [OS=Homo sapiens]	555603	445059	349918	152313	243189	245424	0.873027	1.6375
MRPL53	Q96EL3	39S ribosomal protein L53, mitochondrial [OS=Homo sapiens]	303266	219611	245032	141487	132531	133994	0.870387	1.729
SARS2	Q9NP81	Serine--tRNA ligase, mitochondrial [OS=Homo sapiens]	279673	217318	167055	118774	106153	235556	0.870387	0.609621
PSMD3	O43242	26S proteasome non-ATPase regulatory subunit 3 [OS=Homo sapiens]	37764.9	65146.4	239797	78872	35657.5	35721.8	0.867752	0.390941
ATP6V1A	P38606	V-type proton ATPase catalytic subunit A [OS=Homo sapiens]	163322	162924	439185	73676.3	89457.6	99907.5	0.867752	1.03575
TMED9	Q9BVK6	Transmembrane emp24 domain-containing protein 9 [OS=Homo sapiens]	178535	103063	211881	23693	107902	97776.5	0.867752	0.712354
CANX	P27824	Calnexin [OS=Homo sapiens]	2.40047e+06	1.67877e+06	2.39034e+06	1.3142e+06	1.03234e+06	1.7852e+06	0.862496	1.06603
PDCD6IP	Q8WUM4	Programmed cell death 6-interacting protein [OS=Homo sapiens]	202611	109299	532808	111809	243900	109438	0.85726	0.348371
PABPC1	P11940	Polyadenylate-binding protein 1 [OS=Homo sapiens]	2.34689e+06	974996	3.26079e+06	1.29849e+06	1.14738e+06	1.33026e+06	0.854649	0.462734
S100A7	P31151	Protein S100-A7 [OS=Homo sapiens]	2.44367e+06	757080	2.10263e+06	1.16276e+06	2.46094e+06	994566	0.854649	0.0790902
CAPNS1	P04632	Calpain small subunit 1 [OS=Homo sapiens]	38282.1	83714.2	116156	46408.3	21190.9	68145.1	0.852042	0.52843
CDC42	P60953	Cell division control protein 42 homolog [OS=Homo sapiens]	219010	177675	497530	149898	121866	54498	0.846843	1.05528
HK1	P19367	Hexokinase-1 [OS=Homo sapiens]	48524.4	11288.7	32615.1	40475.4	18159	15619.7	0.844251	0.0996373
HSD17B10	Q99714	3-hydroxyacyl-CoA dehydrogenase type-2 [OS=Homo sapiens]	5.78519e+06	4.08236e+06	4.27056e+06	3.26272e+06	2.37661e+06	2.21688e+06	0.844251	1.65649
RACK1	P63244	Receptor of activated protein C kinase 1 [OS=Homo sapiens]	7.75872e+06	7.63908e+06	1.26608e+07	4.59259e+06	3.99364e+06	4.33031e+06	0.841663	1.40614
TRIM29	Q14134	Tripartite motif-containing protein 29 [OS=Homo sapiens]	57083.4	142178	2.68577e+06	79464.7	264323	60349.8	0.83908	0.292291
MRPL4	Q9BYD3	39S ribosomal protein L4, mitochondrial [OS=Homo sapiens]	347369	253518	287036	160671	138835	215517	0.836501	1.52729
CARS2	Q9HA77	Probable cysteine--tRNA ligase, mitochondrial [OS=Homo sapiens]	195617	180941	205646	110160	118472	52922.2	0.828793	1.04657
COX6C	P09669	Cytochrome c oxidase subunit 6C [OS=Homo sapiens]	7.58336e+06	8.43111e+06	4.92144e+06	5.16896e+06	4.27035e+06	3.72234e+06	0.828793	1.02466
CSTB	P04080	Cystatin-B [OS=Homo sapiens]	40997.2	25554.2	453722	23079.5	420595	11477.9	0.828793	0.124446
LCE1D	Q5T752	Late cornified envelope protein 1D [OS=Homo sapiens]	174847	135508	198594	67801.7	98586.5	138321	0.826233	0.995016
MTHFD1L	Q6UB35	Monofunctional C1-tetrahydrofolate synthase, mitochondrial [OS=Homo sapiens]	3.01001e+06	2.53918e+06	3.44749e+06	1.70361e+06	1.90789e+06	1.4356e+06	0.821126	2.04731
SMIM26	A0A096LP01	Small integral membrane protein 26 [OS=Homo sapiens]	141763	219132	285810	119888	151274	124315	0.818579	0.841932
KRT26	Q7Z3Y9	Keratin, type I cytoskeletal 26 [OS=Homo sapiens]	26441.5	170955	82088.6	46540.7	145769	20697	0.818579	0.154373
SLC39A6	Q13433	Zinc transporter ZIP6 [OS=Homo sapiens]	56081.6	70109.6	134881	84995.1	39849	26166.5	0.816037	0.609482
PTGES2	Q9H7Z7	Prostaglandin E synthase 2 [OS=Homo sapiens]	4.82472e+06	4.32145e+06	3.5333e+06	2.50928e+06	2.46266e+06	2.25742e+06	0.810966	1.7691
TSFM	P43897	Elongation factor Ts, mitochondrial [OS=Homo sapiens]	3.1041e+06	2.26257e+06	2.19212e+06	1.34353e+06	1.29256e+06	1.2102e+06	0.808437	1.68427
RPS27	P42677	40S ribosomal protein S27 [OS=Homo sapiens]	1.62266e+07	1.42579e+07	1.45276e+07	7.13083e+06	8.30745e+06	9.6228e+06	0.805913	1.99887
NDUFB7	P17568	NADH dehydrogenase [ubiquinone] 1 beta subcomplex subunit 7 [OS=Homo sapiens]	1.3633e+06	1.11306e+06	1.34337e+06	770238	530626	783105	0.803393	1.63722
FLG2	Q5D862	Filaggrin-2 [OS=Homo sapiens]	2.92359e+07	1.72166e+07	2.59907e+07	1.22182e+07	1.49233e+07	2.2349e+07	0.800877	0.74374
SPRR1A	P35321	Cornifin-A [OS=Homo sapiens]	36150.7	38933	454742	22370.4	127476	10085.3	0.798366	0.388926
ECHS1	P30084	Enoyl-CoA hydratase, mitochondrial [OS=Homo sapiens]	938479	781280	619402	695954	225653	450260	0.795859	0.719348
EIF2S3	P41091	Eukaryotic translation initiation factor 2 subunit 3 [OS=Homo sapiens]	1.02987e+06	1.12041e+06	1.18775e+06	775018	636167	645078	0.795859	2.29896
MRPL47	Q9HD33	39S ribosomal protein L47, mitochondrial [OS=Homo sapiens]	101041	217406	118111	132161	53709.2	67980.8	0.795859	0.715292
GFM1	Q96RP9	Elongation factor G, mitochondrial [OS=Homo sapiens]	644792	179812	250573	235810	139983	144581	0.793357	0.596373
KLK9	Q9UKQ9	Kallikrein-9 [OS=Homo sapiens]	14179.5	43110.4	166666	24913.9	10510.7	41853.2	0.790859	0.36882
KRT8	P05787	Keratin, type II cytoskeletal 8 [OS=Homo sapiens]	80379	76220.6	65975	44042.3	59045	30922.1	0.790859	1.03984
EEF1A1	P68104	Elongation factor 1-alpha 1 [OS=Homo sapiens]	5.88545e+07	5.69767e+07	9.1337e+07	3.56049e+07	3.4122e+07	3.21492e+07	0.785875	1.38267
DISP2	A7MBM2	Protein dispatched homolog 2 [OS=Homo sapiens]	1.60833e+06	2953188	2.62895e+06	3.8712e+06	1.52832e+06	1.14918e+06	0.78339	0.182849
HIGD1A	Q9Y241	HIG1 domain family member 1A, mitochondrial [OS=Homo sapiens]	1.4614e+06	1.32451e+06	1.32536e+06	960770	749157	771278	0.780909	1.89293
IARS2	Q9NSE4	Isoleucine--tRNA ligase, mitochondrial [OS=Homo sapiens]	1.38309e+06	1.35158e+06	1.47701e+06	806861	1.34876e+06	789981	0.778432	0.814344
TMCO1	Q9UM00	Calcium load-activated calcium channel [OS=Homo sapiens]	67494.8	46010.9	29725.1	31273	26839.5	19163.3	0.778432	0.927182
ARL2	P36404	ADP-ribosylation factor-like protein 2 [OS=Homo sapiens]	1.35892e+06	1.1967e+06	1.07834e+06	607422	763717	697989	0.778432	2.40193
NIPSNAP2	O75323	Protein NipSnap homolog 2 [OS=Homo sapiens]	549959	561738	404000	321238	347000	238059	0.77596	1.51754
RRP1B	Q14684	Ribosomal RNA processing protein 1 homolog B [OS=Homo sapiens]	162002	127165	149421	158113	87255.3	78530.5	0.77596	0.607788
RBBP7	Q16576	Histone-binding protein RBBP7 [OS=Homo sapiens]	81714.1	39710.5	87632.8	131335	31566.5	47884.5	0.771027	0.0848535
TXNDC17	Q9BRA2	Thioredoxin domain-containing protein 17 [OS=Homo sapiens]	267299	181765	333335	132535	166899	156528	0.771027	1.06434
LONP1	P36776	Lon protease homolog, mitochondrial [OS=Homo sapiens]	891572	979854	561224	523283	505639	569483	0.768568	0.839194
EIF3L	Q9Y262	Eukaryotic translation initiation factor 3 subunit L [OS=Homo sapiens]	119399	65257.9	203061	77858.2	70369.8	15935.3	0.76366	0.698836
GNAS	Q5JWF2	Guanine nucleotide-binding protein G(s) subunit alpha isoforms XLas [OS=Homo sapiens]	47490.9	42137.4	18856.3	35729.9	24806.6	17664	0.76366	0.337868
COPB2	P35606	Coatomer subunit beta' [OS=Homo sapiens]	342543	184722	124797	108734	143409	79009.1	0.76366	0.795581
COPA	P53621	Coatomer subunit alpha [OS=Homo sapiens]	938137	701914	1.19425e+06	553471	504975	696912	0.761213	1.13147
PLBD1	Q6P4A8	Phospholipase B-like 1 [OS=Homo sapiens]	51452.3	66459.7	39919.5	30533.2	27288.3	30798.8	0.753896	1.25981
PSMB4	P28070	Proteasome subunit beta type-4 [OS=Homo sapiens]	156288	97438.3	220850	60587	92902.4	122054	0.751465	0.776495
TIMM50	Q3ZCQ8	Mitochondrial import inner membrane translocase subunit TIM50 [OS=Homo sapiens]	6.30869e+07	6.38874e+07	5.82457e+07	4.17388e+07	3.74902e+07	3.67637e+07	0.751465	3.00055
XRCC5	P13010	X-ray repair cross-complementing protein 5 [OS=Homo sapiens]	210700	105286	424269	334468	116585	125151	0.751465	0.155148
LCE1E	Q5T753	Late cornified envelope protein 1E [OS=Homo sapiens]	62302.3	40955.5	147917	37061.9	8882.23	102583	0.749038	0.4094
TIMM44	O43615	Mitochondrial import inner membrane translocase subunit TIM44 [OS=Homo sapiens]	4.87172e+06	4.06357e+06	3.6663e+06	2.05461e+06	2.55728e+06	2.42246e+06	0.746616	2.20224
COX7A2L	O14548	Cytochrome c oxidase subunit 7A-related protein, mitochondrial [OS=Homo sapiens]	40981.7	218153	208944	9994.91	189272	124525	0.746616	0.250598
ATP2A2	P16615	Sarcoplasmic/endoplasmic reticulum calcium ATPase 2 [OS=Homo sapiens]	6.73882e+06	7.71288e+06	6.58882e+06	4.02707e+06	4.02935e+06	4.08697e+06	0.741783	2.12324
CASP14	P31944	Caspase-14 [OS=Homo sapiens]	3.42757e+06	3.30484e+06	3.76435e+06	2.06366e+06	1.90147e+06	4.3176e+06	0.732165	0.444673
ECM1	Q16610	Isoform 2 of Extracellular matrix protein 1 [OS=Homo sapiens]	1.35639e+06	840321	1.40859e+06	819749	704027	1.0856e+06	0.72738	0.671981
NDUFAF4	Q9P032	NADH dehydrogenase [ubiquinone] 1 alpha subcomplex assembly factor 4 [OS=Homo sapiens]	1.38065e+06	1.1497e+06	1.11602e+06	360033	694536	855248	0.72738	0.974688
DYNC1H1	Q14204	Cytoplasmic dynein 1 heavy chain 1 [OS=Homo sapiens]	8.47773e+06	2.55393e+07	9.5878e+07	1.5428e+07	2.502e+07	1.16558e+07	0.72738	0.260067
FLJ40521	Q8N7P7	Uncharacterized protein FLJ40521 [OS=Homo sapiens]	288634	167104	60881.8	175510	97336.6	100939	0.72738	0.127306
TIMM23	O14925	Mitochondrial import inner membrane translocase subunit Tim23 [OS=Homo sapiens]	312880	335138	217149	145620	324187	189359	0.724993	0.481931
COL25A1	Q9BXS0	Collagen alpha-1(XXV) chain [OS=Homo sapiens]	28821.5	21146.7	15695.7	11607.1	378122	12792	0.724993	0.180924
FAM162A	Q96A26	Protein FAM162A [OS=Homo sapiens]	2.95526e+06	1.94692e+06	1.9371e+06	1.467e+06	934442	1.18015e+06	0.72261	1.54674
CAPN1	P07384	Calpain-1 catalytic subunit [OS=Homo sapiens]	323634	132377	352075	96150.1	204379	196524	0.720232	0.494333
EIF2S1	P05198	Eukaryotic translation initiation factor 2 subunit 1 [OS=Homo sapiens]	660990	727446	714694	636055	361761	434247	0.717857	0.894356
BZW1	Q7L1Q6	Basic leucine zipper and W2 domain-containing protein 1 [OS=Homo sapiens]	125043	85656.9	169884	102403	9411.4	76208.2	0.715486	0.540257
DDX39A	O00148	ATP-dependent RNA helicase DDX39A [OS=Homo sapiens]	86222.6	47153.4	90143.1	94625.3	52503.5	34817.4	0.715486	0.27888
APRT	P07741	Adenine phosphoribosyltransferase [OS=Homo sapiens]	31643.6	4532.95	43601	19408.2	11367.5	21132.8	0.706041	0.0435503
ATP5PD	O75947	ATP synthase subunit d, mitochondrial [OS=Homo sapiens]	233665	68928.1	193501	110735	118976	156835	0.701342	0.120775
SEC22B	O75396	Vesicle-trafficking protein SEC22b [OS=Homo sapiens]	45044.3	49003	44750.5	5154.13	38854.2	27689.8	0.701342	0.578469
GDI2	P50395	Rab GDP dissociation inhibitor beta [OS=Homo sapiens]	376745	318317	654622	233627	232398	198848	0.696658	1.06548
MRPL43	Q8N983	39S ribosomal protein L43, mitochondrial [OS=Homo sapiens]	357061	295320	319381	245562	197475	98152.7	0.694321	0.86149
SRPRA	P08240	Signal recognition particle receptor subunit alpha [OS=Homo sapiens]	525064	230698	300024	185742	186605	100258	0.691989	1.1457
ACOX1	Q15067	Peroxisomal acyl-coenzyme A oxidase 1 [OS=Homo sapiens]	56410.3	51964	214831	50733	34993.8	29235.8	0.68966	0.688266
RUVBL1	Q9Y265	RuvB-like 1 [OS=Homo sapiens]	1.85805e+06	1.86895e+06	1.61689e+06	1.39207e+06	1.15187e+06	970603	0.68966	1.42368
PSMD13	Q9UNM6	26S proteasome non-ATPase regulatory subunit 13 [OS=Homo sapiens]	3883.56	25486.7	136020	14333.1	44398.3	15861.1	0.685014	0.0285717
NDUFS5	O43920	NADH dehydrogenase [ubiquinone] iron-sulfur protein 5 [OS=Homo sapiens]	7.62756e+06	7.7163e+06	8.31605e+06	4.79916e+06	5.75768e+06	4.34354e+06	0.685014	1.67594
PMPCB	O75439	Mitochondrial-processing peptidase subunit beta [OS=Homo sapiens]	638574	486110	388763	347058	302272	174013	0.685014	1.11016
GART	P22102	Trifunctional purine biosynthetic protein adenosine-3 [OS=Homo sapiens]	873703	486503	557184	421084	347833	262610	0.680382	1.24158
TAGLN2	P37802	Transgelin-2 [OS=Homo sapiens]	312863	183849	967507	320248	195262	177160	0.680382	0.40785
CAD	P27708	CAD protein [OS=Homo sapiens]	153702	232589	204893	128127	293723	61371.2	0.678072	0.311392
TRA2B	P62995	Transformer-2 protein homolog beta [OS=Homo sapiens]	140646	139612	84681.7	83044.1	94189.7	87411.1	0.675765	0.665691
SF3A3	Q12874	Splicing factor 3A subunit 3 [OS=Homo sapiens]	44415.4	31402.2	101748	149020	27807.1	15504.4	0.675765	0.123768
DLD	P09622	Dihydrolipoyl dehydrogenase, mitochondrial [OS=Homo sapiens]	1.6427e+06	1.57425e+06	873581	985526	900702	1.1304e+06	0.675765	0.50196
SERPINA12	Q8IW75	Serpin A12 [OS=Homo sapiens]	36708.1	80072.7	84532.1	51415.9	50213.1	45049.4	0.673463	0.349216
TRIM25	Q14258	E3 ubiquitin/ISG15 ligase TRIM25 [OS=Homo sapiens]	72158.1	56946	147752	104668	36470	45348.4	0.671164	0.412273
POF1B	Q8WVV4	Isoform 1 of Protein POF1B [OS=Homo sapiens]	2.05075e+06	2.05045e+06	1.13232e+07	1.53668e+06	1.29028e+06	881508	0.668868	0.730639
CDSN	Q15517	Corneodesmosin [OS=Homo sapiens]	2.25662e+06	3.11259e+06	2.32115e+06	1.13773e+06	1.46355e+06	2.03755e+06	0.664288	1.15713
POR	P16435	NADPH--cytochrome P450 reductase [OS=Homo sapiens]	24877.9	36683.4	67210.4	23208.5	6509.83	36555.2	0.659723	0.577826
MT-ATP6	P00846	ATP synthase subunit a [OS=Homo sapiens]	550125	277480	524261	329827	384248	332641	0.657445	0.360124
PNP	P00491	Purine nucleoside phosphorylase [OS=Homo sapiens]	125301	163551	217829	91128.6	103792	195401	0.655172	0.434871
CMC1	Q7Z7K0	COX assembly mitochondrial protein homolog [OS=Homo sapiens]	2.84183e+06	3.5643e+06	3.29194e+06	2.10015e+06	3.98097e+06	1.57818e+06	0.648372	0.424412
CTSD	P07339	Cathepsin D [OS=Homo sapiens]	3.75628e+06	2.41996e+06	5.44432e+06	1.85477e+06	2.40518e+06	2.95604e+06	0.643856	0.707802
STOML2	Q9UJZ1	Stomatin-like protein 2, mitochondrial [OS=Homo sapiens]	2.13397e+07	1.67357e+07	1.37746e+07	1.07284e+07	1.12923e+07	1.02659e+07	0.641604	1.20362
HBB	P68871	Hemoglobin subunit beta [OS=Homo sapiens]	412884	258713	146191	157707	256117	166149	0.639355	0.332087
HACD3	Q9P035	Very-long-chain (3R)-3-hydroxyacyl-CoA dehydratase 3 [OS=Homo sapiens]	161584	146083	203867	128841	10522.3	103947	0.637109	0.554487
CPNE1	Q99829	Copine-1 [OS=Homo sapiens]	41089.7	32103.2	28074.4	44099.8	18867	20668.3	0.634867	0.34493
ANXA6	P08133	Annexin A6 [OS=Homo sapiens]	94821.8	55997.2	43515.8	47419.4	31697.6	36039	0.634867	0.801253
KARS1	Q15046	Lysine--tRNA ligase [OS=Homo sapiens]	63967	41840.6	98432.1	38863.4	41312.7	55946.8	0.630394	0.546583
KPRP	Q5T749	Keratinocyte proline-rich protein [OS=Homo sapiens]	4.71675e+07	3.87996e+07	5.91423e+07	2.37653e+07	3.04551e+07	4.71536e+07	0.630394	0.719074
AARS2	Q5JTZ9	Alanine--tRNA ligase, mitochondrial [OS=Homo sapiens]	167097	134357	85932.9	86986.2	41431	142785	0.628162	0.445343
UQCC3	Q6UW78	Ubiquinol-cytochrome-c reductase complex assembly factor 3 [OS=Homo sapiens]	1.32776e+06	1.03969e+06	1.13274e+06	734419	721063	768247	0.625934	1.71961
OCIAD2	Q56VL3	OCIA domain-containing protein 2 [OS=Homo sapiens]	3.68067e+06	4.80995e+06	4.12327e+06	2.67152e+06	3.21334e+06	2.4501e+06	0.625934	1.6894
HSPE1	P61604	10 kDa heat shock protein, mitochondrial [OS=Homo sapiens]	2.40727e+06	2.07255e+06	1.18506e+06	1.35141e+06	735173	1.48174e+06	0.617056	0.684325
TUBA1A	Q71U36	Tubulin alpha-1A chain [OS=Homo sapiens]	4.79821e+07	3.33039e+07	5.59347e+07	3.09067e+07	3.57624e+07	3.12682e+07	0.617056	0.776132
SCO1	O75880	Protein SCO1 homolog, mitochondrial [OS=Homo sapiens]	7.29915e+06	5.83271e+06	3.52542e+06	3.87627e+06	3.81667e+06	3.47731e+06	0.612637	0.625014
PKM	P14618	Pyruvate kinase PKM [OS=Homo sapiens]	6.8876e+06	6.79722e+06	1.20349e+07	4.83608e+06	4.35254e+06	4.50514e+06	0.612637	1.07699
PARL	Q9H300	Presenilins-associated rhomboid-like protein, mitochondrial [OS=Homo sapiens]	632223	504448	464497	317815	330517	476324	0.610433	1.03934
UQCRQ	O14949	Cytochrome b-c1 complex subunit 8 [OS=Homo sapiens]	620265	527868	422290	346131	311080	403971	0.608232	1.27274
SLC25A29	Q8N8R3	Mitochondrial basic amino acids transporter [OS=Homo sapiens]	77259.2	25932.8	53153.6	34847.1	39866.9	20196.9	0.608232	0.496465
PSMB2	P49721	Proteasome subunit beta type-2 [OS=Homo sapiens]	96770.5	138082	103468	87413.6	67944.7	43162.3	0.606035	1.02508
H3C15	Q71DI3	Histone H3.2 [OS=Homo sapiens]	1.0011e+07	2.29016e+06	1.41135e+07	6.59033e+06	8.40822e+06	4.83322e+06	0.603841	0.0351939
PSMA7	O14818	Proteasome subunit alpha type-7 [OS=Homo sapiens]	658190	515376	887214	433970	366597	483742	0.60165	1.08328
DCXR	Q7Z4W1	L-xylulose reductase [OS=Homo sapiens]	283233	122963	172191	42832.3	113639	136398	0.599462	0.754748
TGM5	O43548	Protein-glutamine gamma-glutamyltransferase 5 [OS=Homo sapiens]	60962	68323.1	85511.6	45189.1	43154.8	54587.1	0.597278	1.45651
TUBB4B	P68371	Tubulin beta-4B chain [OS=Homo sapiens]	4.15257e+06	2.88464e+06	6.15489e+06	2.34503e+06	2.74391e+06	3.11028e+06	0.597278	0.754909
MRPL24	Q96A35	39S ribosomal protein L24, mitochondrial [OS=Homo sapiens]	212979	164867	122123	34185.9	109218	157041	0.595097	0.547082
FLOT1	O75955	Flotillin-1 [OS=Homo sapiens]	755048	887221	463075	367521	499805	730364	0.595097	0.428543
PGD	P52209	6-phosphogluconate dehydrogenase, decarboxylating [OS=Homo sapiens]	1.79218e+06	1.14919e+06	1.70342e+06	1.12961e+06	1.58094e+06	903702	0.592919	0.528821
PSMD1	Q99460	26S proteasome non-ATPase regulatory subunit 1 [OS=Homo sapiens]	23442.8	64853.5	195521	10026.1	64199.6	43003.5	0.592919	0.402178
SNAP29	O95721	Synaptosomal-associated protein 29 [OS=Homo sapiens]	5.32433e+06	4.65873e+06	4.44254e+06	2.89628e+06	3.56524e+06	3.0886e+06	0.592919	2.12174
CALR	P27797	Calreticulin [OS=Homo sapiens]	4.96421e+06	4.03406e+06	5.32617e+06	4.17287e+06	2.32735e+06	3.28976e+06	0.592919	0.899629
H3-3A	P84243	Histone H3.3 [OS=Homo sapiens]	4.74938e+06	1.26724e+06	3.70325e+06	3.75313e+06	2.42236e+06	2.45865e+06	0.590745	0.000700989
COX7A2	P14406	Cytochrome c oxidase subunit 7A2, mitochondrial [OS=Homo sapiens]	4.43701e+06	5.02875e+06	3.6399e+06	3.60325e+06	2.89633e+06	2.94514e+06	0.590745	1.25568
CTSA	P10619	Lysosomal protective protein [OS=Homo sapiens]	182995	151996	78235.1	100884	33901.7	130058	0.590745	0.457809
YARS1	P54577	Tyrosine--tRNA ligase, cytoplasmic [OS=Homo sapiens]	91099.7	78327.7	34866.6	42404.9	52159.6	79704.3	0.586406	0.117397
RPL27A	P46776	60S ribosomal protein L27a [OS=Homo sapiens]	5.20817e+07	5.32693e+07	4.71066e+07	4.46282e+07	3.46713e+07	3.32782e+07	0.586406	1.21287
VIM	P08670	Vimentin [OS=Homo sapiens]	2.22707e+07	2.13467e+07	2.12972e+07	3.58477e+07	1.42331e+07	1.4084e+07	0.584241	0.12632
CAT	P04040	Catalase [OS=Homo sapiens]	5.91854e+06	3.97607e+06	5.46937e+06	3.1257e+06	3.64626e+06	4.52544e+06	0.584241	0.871391
ATP1B3	P54709	Sodium/potassium-transporting ATPase subunit beta-3 [OS=Homo sapiens]	985185	425324	467652	313425	203553	570037	0.577767	0.631417
GPI	P06744	Glucose-6-phosphate isomerase [OS=Homo sapiens]	247856	162017	1.66529e+06	166432	133970	231948	0.575615	0.448918
GANAB	Q14697	Neutral alpha-glucosidase AB [OS=Homo sapiens]	567566	549774	483052	401116	293889	369163	0.575615	1.54501
MRPS35	P82673	28S ribosomal protein S35, mitochondrial [OS=Homo sapiens]	171175	81682.8	82462	55403	15530.5	97721.5	0.573467	0.608316
PRELID3B	Q9Y3B1	PRELI domain containing protein 3B [OS=Homo sapiens]	79235.5	62702	60104.5	4976.68	43379.6	42279.5	0.56918	0.60996
AGK	Q53H12	Acylglycerol kinase, mitochondrial [OS=Homo sapiens]	219104	185637	135335	146835	94895	125401	0.564905	0.936718
DARS2	Q6PI48	Aspartate--tRNA ligase, mitochondrial [OS=Homo sapiens]	715650	632425	641876	327660	434956	506739	0.560643	1.23924
TARDBP	Q13148	TAR DNA-binding protein 43 [OS=Homo sapiens]	271814	170448	441250	584091	100061	184927	0.556393	0.13052
RARS1	P54136	Arginine--tRNA ligase, cytoplasmic [OS=Homo sapiens]	331956	97979.3	261932	390251	155524	178460	0.554273	0.0585963
EML4	Q9HC35	Echinoderm microtubule-associated protein-like 4 [OS=Homo sapiens]	3.9762e+07	34974158	3.35706e+07	2.12169e+07	2.38131e+07	2.60412e+07	0.554273	2.21663
GNB1	P62873	Guanine nucleotide-binding protein G(I)/G(S)/G(T) subunit beta-1 [OS=Homo sapiens]	548912	721454	632090	178647	430889	608314	0.552156	0.580417
PDE12	Q6L8Q7	2',5'-phosphodiesterase 12 [OS=Homo sapiens]	338652	282197	308346	210601	264655	136722	0.550043	0.862311
MRPL19	P49406	39S ribosomal protein L19, mitochondrial [OS=Homo sapiens]	457620	296351	231886	161561	285823	202400	0.550043	0.708822
GOT2	P00505	Aspartate aminotransferase, mitochondrial [OS=Homo sapiens]	413208	591410	452731	310749	217580	479896	0.54372	0.679667
NDUFB9	Q9Y6M9	NADH dehydrogenase [ubiquinone] 1 beta subcomplex subunit 9 [OS=Homo sapiens]	790347	882109	982468	500676	638136	605805	0.541618	1.89093
PRCP	P42785	Lysosomal Pro-X carboxypeptidase [OS=Homo sapiens]	163101	65520.2	40207.6	44994.4	35358.6	86604.4	0.541618	0.31093
STARD7	Q9NQZ5	StAR-related lipid transfer protein 7, mitochondrial [OS=Homo sapiens]	425503	489852	442166	287122	754961	305366	0.533242	0.119879
MRPS17	Q9Y2R5	28S ribosomal protein S17, mitochondrial [OS=Homo sapiens]	107239	114846	88015.5	69547.7	101963	74200.8	0.531156	0.753604
S100A9	P06702	Protein S100-A9 [OS=Homo sapiens]	3.34683e+07	5.50675e+06	1.15987e+07	6.86989e+06	1.4929e+07	8.05225e+06	0.526992	0.205994
TUBG1	P23258	Tubulin gamma-1 chain [OS=Homo sapiens]	115573	61082	36017.8	42513.2	41113	42446.2	0.524915	0.45924
MRPL39	Q9NYK5	39S ribosomal protein L39, mitochondrial [OS=Homo sapiens]	163608	96927.8	93295.6	67627	60353.6	77647.4	0.518701	1.04645
TUBA1C	Q9BQE3	Tubulin alpha-1C chain [OS=Homo sapiens]	4.03575e+06	3.25273e+06	4.43859e+06	2.8226e+06	2.18921e+06	3.77606e+06	0.516636	0.728903
ATP5F1C	P36542	ATP synthase subunit gamma, mitochondrial [OS=Homo sapiens]	3.84437e+06	4.19466e+06	4.23075e+06	2.82902e+06	3.3778e+06	2.93243e+06	0.516636	1.80887
CALML5	Q9NZT1	Calmodulin-like protein 5 [OS=Homo sapiens]	3.58995e+06	6.69483e+06	6.94188e+06	4.96211e+06	4.68014e+06	2.72453e+06	0.516636	0.490123
MRPS28	Q9Y2Q9	28S ribosomal protein S28, mitochondrial [OS=Homo sapiens]	121840	73590.5	44667.6	72628.2	51505.8	42401.3	0.514573	0.380583
PPA1	Q15181	Inorganic pyrophosphatase [OS=Homo sapiens]	122670	82898	125664	61242.5	85851.4	123719	0.514573	0.381672
TUBB6	Q9BUF5	Tubulin beta-6 chain [OS=Homo sapiens]	404960	364371	1.07244e+06	203573	351358	283384	0.514573	0.75952
RPL18A	Q02543	60S ribosomal protein L18a [OS=Homo sapiens]	1.76524e+06	1.47615e+06	2.05997e+06	1.23809e+06	1.64733e+06	355029	0.512514	0.536792
ASPRV1	Q53RT3	Retroviral-like aspartic protease 1 [OS=Homo sapiens]	203416	318629	796072	224015	267965	209581	0.508403	0.441496
CTNND1	O60716	Catenin delta-1 [OS=Homo sapiens]	40436.4	29766.6	58549.5	49826.1	13565.2	28510.1	0.504305	0.416236
YWHAB	P31946	14-3-3 protein beta/alpha [OS=Homo sapiens]	36673.1	21018.7	114656	85719.8	15606.7	25845.1	0.504305	0.165973
TUBB2A	Q13885	Tubulin beta-2A chain [OS=Homo sapiens]	214223	330050	570712	177437	469305	232554	0.504305	0.237547
UQCR10	Q9UDW1	Cytochrome b-c1 complex subunit 9 [OS=Homo sapiens]	505207	469081	466587	362012	331339	282407	0.50226	1.64981
LRPPRC	P42704	Leucine-rich PPR motif-containing protein, mitochondrial [OS=Homo sapiens]	7.1386e+06	5.84385e+06	5.48577e+06	3.96831e+06	4.12709e+06	4.33249e+06	0.50226	1.52936
NAGK	Q9UJ70	N-acetyl-D-glucosamine kinase [OS=Homo sapiens]	33882.9	12654.8	129790	13227.9	23970.7	34584.4	0.500218	0.285394
ATP1A1	P05023	Sodium/potassium-transporting ATPase subunit alpha-1 [OS=Homo sapiens]	1.06531e+07	9.221e+06	8.62805e+06	6.57315e+06	4.70955e+06	7.05978e+06	0.488026	1.30733
SSBP1	Q04837	Single-stranded DNA-binding protein, mitochondrial [OS=Homo sapiens]	947880	891827	736999	503576	708140	637914	0.483985	1.21598
UBE2M	P61081	NEDD8-conjugating enzyme Ubc12 [OS=Homo sapiens]	247857	145176	227790	271581	162887	145123	0.483985	0.116287
SLC25A24	Q6NUK1	Calcium-binding mitochondrial carrier protein SCaMC-1 [OS=Homo sapiens]	772020	705591	289370	368723	505083	636750	0.481969	0.0943917
COX4I1	P13073	Cytochrome c oxidase subunit 4 isoform 1, mitochondrial [OS=Homo sapiens]	2.99544e+07	5.47107e+07	2.7431e+07	2.14752e+07	3.01037e+07	1.99034e+07	0.479955	0.722685
ATP5PB	P24539	ATP synthase F(0) complex subunit B1, mitochondrial [OS=Homo sapiens]	3.33888e+06	2.5127e+06	3.00994e+06	2.18621e+06	2.11518e+06	2.16111e+06	0.477944	1.19786
DDX1	Q92499	ATP-dependent RNA helicase DDX1 [OS=Homo sapiens]	340543	318990	328811	439324	216734	236871	0.473931	0.250228
DSC1	Q08554	Desmocollin-1 [OS=Homo sapiens]	1.30658e+07	1.50129e+07	1.61648e+07	5.97781e+06	1.49665e+07	1.08185e+07	0.471929	0.558256
DSC3	Q14574	Desmocollin-3 [OS=Homo sapiens]	1.398e+06	1.40012e+06	2.93035e+06	649865	1.11673e+06	1.01024e+06	0.469929	1.03807
MRPS7	Q9Y2R9	28S ribosomal protein S7, mitochondrial [OS=Homo sapiens]	256966	221064	251222	181891	197981	166670	0.465938	1.86963
VARS1	P26640	Valine--tRNA ligase [OS=Homo sapiens]	474697	348767	579802	531894	321275	344642	0.461959	0.306922
MRPL22	Q9NWU5	39S ribosomal protein L22, mitochondrial [OS=Homo sapiens]	481860	427587	285408	471307	249300	310282	0.461959	0.258286
RPS11	P62280	40S ribosomal protein S11 [OS=Homo sapiens]	1.04309e+07	1.05315e+07	1.09758e+07	1.18778e+07	7.65635e+06	3.76682e+06	0.459973	0.472934
GBA3	Q9H227	Cytosolic beta-glucosidase [OS=Homo sapiens]	10139.5	37210.2	218431	27132.3	32960	24337.3	0.456009	0.175246
TUBB4A	P04350	Tubulin beta-4A chain [OS=Homo sapiens]	289663	396723	1.05563e+06	199996	333979	289154	0.456009	0.597826
SNX20	Q7Z614	Sorting nexin-20 [OS=Homo sapiens]	147930	119892	61109.8	87376.6	124935	59471.9	0.456009	0.1905
PIN1	Q13526	Peptidyl-prolyl cis-trans isomerase NIMA-interacting 1 [OS=Homo sapiens]	262876	67877.3	118586	110520	86393.8	75966.9	0.456009	0.334386
CPT2	P23786	Carnitine O-palmitoyltransferase 2, mitochondrial [OS=Homo sapiens]	99519.2	81391.9	61795.4	41958.9	59383.6	71537.3	0.454032	0.755965
S100A8	P05109	Protein S100-A8 [OS=Homo sapiens]	2.07932e+07	5.62278e+06	1.04987e+07	3.17339e+06	1.16563e+07	7.6596e+06	0.454032	0.381757
MRPS22	P82650	28S ribosomal protein S22, mitochondrial [OS=Homo sapiens]	254845	144440	107185	105577	89106.2	120129	0.452057	0.624364
COX16	Q9P0S2	Cytochrome c oxidase assembly protein COX16 homolog, mitochondrial [OS=Homo sapiens]	2.64525e+06	2.14663e+06	2.02483e+06	1.5713e+06	894570	1.97927e+06	0.450084	0.760105
TBCE	Q15813	Tubulin-specific chaperone E [OS=Homo sapiens]	97075.3	89712.4	30436	116738	65960.8	54308.3	0.444184	0.124938
SLC39A10	Q9ULF5	Zinc transporter ZIP10 [OS=Homo sapiens]	101917	199547	201338	128569	314284	147138	0.440263	0.126863
IDH3A	P50213	Isocitrate dehydrogenase [NAD] subunit alpha, mitochondrial [OS=Homo sapiens]	547700	567500	605397	498697	193119	418059	0.440263	0.660002
SERPINB5	P36952	Serpin B5 [OS=Homo sapiens]	289235	389322	4.84833e+06	267304	504744	286738	0.440263	0.367299
CTTN	Q14247	Src substrate cortactin [OS=Homo sapiens]	30823.5	17767.2	80114	22734.8	41420.2	3762.97	0.438307	0.411718
PDIA3	P30101	Protein disulfide-isomerase A3 [OS=Homo sapiens]	2.27207e+06	1.58697e+06	2.66652e+06	1.68003e+06	1.42927e+06	1.75107e+06	0.436354	0.684699
GRSF1	Q12849	G-rich sequence factor 1 [OS=Homo sapiens]	563636	314849	379935	272426	475906	280798	0.436354	0.340393
TIMMDC1	Q9NPL8	Complex I assembly factor TIMMDC1, mitochondrial [OS=Homo sapiens]	613265	369638	415149	306688	252808	407150	0.436354	0.814735
FH	P07954	Fumarate hydratase, mitochondrial [OS=Homo sapiens]	17572.6	20443.6	33143.2	28530.5	12405.6	15156.7	0.432455	0.346572
RPS10	P46783	40S ribosomal protein S10 [OS=Homo sapiens]	1.59061e+06	2.09361e+06	2.92157e+06	2.45772e+06	1.5273e+06	1.55096e+06	0.432455	0.294662
HNRNPK	P61978	Heterogeneous nuclear ribonucleoprotein K [OS=Homo sapiens]	7.35165e+06	4.1337e+06	6.87971e+06	8.94982e+06	5.10196e+06	3.12173e+06	0.430509	0.130324
PLS3	P13797	Plastin-3 [OS=Homo sapiens]	20928.8	41447.9	86215.4	30823.7	37134.9	25353.5	0.426625	0.279783
MT-ND5	P03915	NADH-ubiquinone oxidoreductase chain 5 [OS=Homo sapiens]	21273.2	140443	429151	127999	104581	73270.8	0.424688	0.0320596
PMPCA	Q10713	Mitochondrial-processing peptidase subunit alpha [OS=Homo sapiens]	1.79777e+06	1.1907e+06	1.21979e+06	909757	1.20964e+06	819173	0.422752	0.93082
ATP6V1E1	P36543	V-type proton ATPase subunit E 1 [OS=Homo sapiens]	37415.2	15764.7	41328	37360.4	19965.8	28088	0.413115	0.047941
HSD17B4	P51659	Peroxisomal multifunctional enzyme type 2 [OS=Homo sapiens]	1.78447e+06	1.18342e+06	2.03605e+06	1.34227e+06	1.21754e+06	1.82601e+06	0.411195	0.232693
MTHFD1	P11586	C-1-tetrahydrofolate synthase, cytoplasmic [OS=Homo sapiens]	4.90283e+06	3.60972e+06	4.34504e+06	3.26662e+06	3.21218e+06	3.35101e+06	0.411195	1.01426
ANKRD22	Q5VYY1	Ankyrin repeat domain-containing protein 22 [OS=Homo sapiens]	21961.9	26647.8	183329	10095	34885.5	20065.4	0.409278	0.493455
TM9SF3	Q9HD45	Transmembrane 9 superfamily member 3 [OS=Homo sapiens]	50111.2	106002	255080	58701.3	79912.6	172601	0.407364	0.107947
RPS5	P46782	40S ribosomal protein S5 [OS=Homo sapiens]	619318	491265	843527	479341	257375	466862	0.407364	0.890775
SEPTIN2	Q15019	Septin-2 [OS=Homo sapiens]	359103	261509	577636	351536	147978	271555	0.403542	0.578694
PGK1	P00558	Phosphoglycerate kinase 1 [OS=Homo sapiens]	1.35725e+06	854883	2.856e+06	1.34275e+06	1.02613e+06	798656	0.403542	0.38301
GLUL	P15104	Glutamine synthetase [OS=Homo sapiens]	279806	319946	2.07258e+06	241740	256499	233575	0.403542	0.496365
TRPM2	O94759	Transient receptor potential cation channel subfamily M member 2 [OS=Homo sapiens]	830978	1.45103e+06	1.29924e+06	1.11106e+06	932425	983252	0.401635	0.306743
ARPC1A	Q92747	Actin-related protein 2/3 complex subunit 1A [OS=Homo sapiens]	96576.8	103469	960996	165056	73599	78470.5	0.39973	0.377358
POLR2H	P52434	DNA-directed RNA polymerases I, II, and III subunit RPABC3 [OS=Homo sapiens]	59805.2	27098.5	66755.5	165038	41666.3	45327.3	0.39973	0.26206
NLRP10	Q86W26	NACHT, LRR and PYD domains-containing protein 10 [OS=Homo sapiens]	83138.3	32062.9	269547	77846.3	63187.3	41586.1	0.395929	0.242192
ALDH3A2	P51648	Aldehyde dehydrogenase family 3 member A2 [OS=Homo sapiens]	20721.1	38635.1	119580	16619.1	29350.3	55680.2	0.395929	0.267303
MRPL37	Q9BZE1	39S ribosomal protein L37, mitochondrial [OS=Homo sapiens]	206439	154621	127845	61861.3	118221	117716	0.394032	0.903943
GAPDH	P04406	Glyceraldehyde-3-phosphate dehydrogenase [OS=Homo sapiens]	1.85228e+07	1.12169e+07	1.29603e+07	9.02127e+06	9.86169e+06	1.34509e+07	0.394032	0.629295
PYCARD	Q9ULZ3	Apoptosis-associated speck-like protein containing a CARD [OS=Homo sapiens]	32284.5	30378	92078.1	4042.03	24605.1	42280.7	0.392137	0.53749
GSDMA	Q96QA5	Gasdermin-A [OS=Homo sapiens]	1.75045e+06	1.03265e+06	2.19848e+06	887642	1.33742e+06	1.94971e+06	0.388355	0.2202
SPRR2F	Q96RM1	Small proline-rich protein 2F [OS=Homo sapiens]	270572	450145	1.29308e+06	400943	258528	344346	0.386468	0.401377
CTSB	P07858	Cathepsin B [OS=Homo sapiens]	317785	161729	266740	334099	159349	204291	0.384584	0.0926032
TKT	P29401	Transketolase [OS=Homo sapiens]	166048	223753	418927	73403.4	171889	191828	0.380822	0.690603
MRPL20	Q9BYC9	39S ribosomal protein L20, mitochondrial [OS=Homo sapiens]	102985	170409	141189	172312	108771	80139.3	0.37707	0.243921
PPA2	Q9H2U2	Inorganic pyrophosphatase 2, mitochondrial [OS=Homo sapiens]	331506	226236	357682	364368	255380	175746	0.37707	0.255105
MYL12B	O14950	Myosin regulatory light chain 12B [OS=Homo sapiens]	10242.2	26279.3	324477	12842.2	20241.5	358072	0.37707	0.004743
P4HB	P07237	Protein disulfide-isomerase [OS=Homo sapiens]	1.92167e+06	1.29028e+06	4.31887e+06	1.22781e+06	1.47884e+06	1.64156e+06	0.37707	0.452148
ITSN1	Q15811	Intersectin-1 [OS=Homo sapiens]	178151	608255	922755	470136	545275	352996	0.37146	0.0207796
UQCRC1	P31930	Cytochrome b-c1 complex subunit 1, mitochondrial [OS=Homo sapiens]	1.6452e+06	790251	1.65361e+06	1.27369e+06	911508	1.40417e+06	0.369595	0.118314
BSG	P35613	Basigin [OS=Homo sapiens]	523361	289642	300003	232534	263566	204415	0.367732	0.847343
CAPZB	P47756	F-actin-capping protein subunit beta [OS=Homo sapiens]	39915.9	59208.2	763427	54546.2	46016.5	32158.9	0.364013	0.420982
RPS16	P62249	40S ribosomal protein S16 [OS=Homo sapiens]	3.54275e+06	6.43426e+06	6.13167e+06	1.0046e+07	4.63594e+06	4.76314e+06	0.364013	0.18382
PRDX3	P30048	Thioredoxin-dependent peroxide reductase, mitochondrial [OS=Homo sapiens]	1.85675e+06	1.57769e+06	1.14936e+06	1.23553e+06	968239	1.2653e+06	0.352916	0.707898
HAGH	Q16775	Hydroxyacylglutathione hydrolase, mitochondrial [OS=Homo sapiens]	21545.5	45310.5	48965.4	48856.7	29294	35467.6	0.352916	0.0218365
GNAI3	P08754	Guanine nucleotide-binding protein G(i) subunit alpha-3 [OS=Homo sapiens]	377810	237405	265519	194250	208276	225675	0.351074	0.852679
COX5B	P10606	Cytochrome c oxidase subunit 5B, mitochondrial [OS=Homo sapiens]	1.11423e+07	8.55564e+06	8.47788e+06	7.81413e+06	6.53114e+06	6.70797e+06	0.351074	1.18862
PLA2G4D	Q86XP0	Cytosolic phospholipase A2 delta [OS=Homo sapiens]	35560.7	25500.5	139843	27904.6	32245.7	19152.5	0.349235	0.482487
HSPD1	P10809	60 kDa heat shock protein, mitochondrial [OS=Homo sapiens]	1.07716e+08	8.5296e+07	7.2248e+07	7.41043e+07	6.09383e+07	6.69192e+07	0.349235	0.860781
PSMA4	P25789	Proteasome subunit alpha type-4 [OS=Homo sapiens]	817246	772124	1.20048e+06	642547	2.0474e+06	624043	0.347399	0.0207619
MRPS9	P82933	28S ribosomal protein S9, mitochondrial [OS=Homo sapiens]	137376	108191	88358.5	68840.6	88085.2	85412.1	0.341903	0.917401
RPL26	P61254	60S ribosomal protein L26 [OS=Homo sapiens]	3.08021e+06	3.50841e+06	2.77692e+06	3.58557e+06	2.43748e+06	1.81635e+06	0.33825	0.400754
IARS1	P41252	Isoleucine--tRNA ligase, cytoplasmic [OS=Homo sapiens]	710003	397332	542833	590524	420858	429158	0.33825	0.232975
FAU	P62861	40S ribosomal protein S30 [OS=Homo sapiens]	1.83657e+09	1.96624e+09	1.67218e+09	1.45467e+09	1.93237e+09	1.41224e+09	0.336428	0.523841
PSMA5	P28066	Proteasome subunit alpha type-5 [OS=Homo sapiens]	500471	341204	633966	396298	483506	375559	0.336428	0.26548
MFF	Q9GZY8	Mitochondrial fission factor [OS=Homo sapiens]	405738	278971	252030	34836.6	221317	378132	0.334607	0.394087
ARPC3	O15145	Actin-related protein 2/3 complex subunit 3 [OS=Homo sapiens]	26995.7	49757	131337	39505.8	23230.3	42613.6	0.332789	0.401962
GBP6	Q6ZN66	Guanylate-binding protein 6 [OS=Homo sapiens]	35206.2	4091.08	40231.4	28064	62490.4	19946.6	0.327348	0.285196
NDUFA12	Q9UI09	NADH dehydrogenase [ubiquinone] 1 alpha subcomplex subunit 12 [OS=Homo sapiens]	172817	29798.2	31304.5	108876	24979.8	22534.2	0.325539	0.156605
KRT10	P13645	Keratin, type I cytoskeletal 10 [OS=Homo sapiens]	4.99134e+09	4.73342e+09	5.52955e+09	3.91101e+09	3.99018e+09	5.15664e+09	0.323733	0.68765
SAR1B	Q9Y6B6	GTP-binding protein SAR1b [OS=Homo sapiens]	1.24808e+06	113268	198990	167367	159247	105027	0.321928	0.397715
ARHGDIA	P52565	Rho GDP-dissociation inhibitor 1 [OS=Homo sapiens]	113137	94815.7	250077	17783.4	90527.5	108085	0.321928	0.596154
NDUFS4	O43181	NADH dehydrogenase [ubiquinone] iron-sulfur protein 4, mitochondrial [OS=Homo sapiens]	73161.2	145456	109438	87612.8	97650	39656.8	0.320126	0.510507
AKR1B10	O60218	Aldo-keto reductase family 1 member B10 [OS=Homo sapiens]	46185.2	55175.5	326237	43446.6	70286.2	44310.3	0.316528	0.359889
OBSCN	Q5VST9	Obscurin [OS=Homo sapiens]	38869.7	122969	194575	98917.5	125913	84289.3	0.314733	0.0261947
MRPL10	Q7Z7H8	39S ribosomal protein L10, mitochondrial [OS=Homo sapiens]	503446	208013	128025	167207	109866	186223	0.314733	0.42141
COX7C	P15954	Cytochrome c oxidase subunit 7C, mitochondrial [OS=Homo sapiens]	1.4982e+06	1.08688e+06	1.24273e+06	720058	1.00022e+06	1.03084e+06	0.312939	1.04804
KIAA1191	Q96A73	Putative monooxygenase p33MONOX [OS=Homo sapiens]	717749	1.21183e+06	836295	675345	1.26246e+06	631141	0.307573	0.136287
ATP5ME	P56385	ATP synthase subunit e, mitochondrial [OS=Homo sapiens]	951288	868330	763192	630735	827033	703718	0.304006	0.815241
NDRG1	Q92597	Protein NDRG1 [OS=Homo sapiens]	43912.8	88866.2	53351.7	63864	26002.3	43304.3	0.300448	0.453974
HSP90AB4P	Q58FF6	Putative heat shock protein HSP 90-beta 4 [OS=Homo sapiens]	54611	23348.7	110387	29048.5	242140	44420.7	0.298673	0.122128
PC	P11498	Pyruvate carboxylase, mitochondrial [OS=Homo sapiens]	5.01962e+06	1.59106e+06	894436	2.74129e+06	1.29534e+06	626775	0.296899	0.229427
ZC3H15	Q8WU90	Zinc finger CCCH domain-containing protein 15 [OS=Homo sapiens]	34726.1	33353.4	41578	28818.7	14246.3	28304.4	0.295128	0.769432
LARP1	Q6PKG0	La-related protein 1 [OS=Homo sapiens]	33238.2	59104.3	58840.8	64625.1	48042.6	25971.2	0.293359	0.133156
AIFM1	O95831	Apoptosis-inducing factor 1, mitochondrial [OS=Homo sapiens]	1.16929e+10	1.07834e+10	1.07043e+10	1.06295e+10	8.73441e+09	8.79705e+09	0.293359	0.977698
EVPL	Q92817	Envoplakin [OS=Homo sapiens]	357914	488371	3.12817e+06	567805	398897	312437	0.291592	0.374868
IVL	P07476	Involucrin [OS=Homo sapiens]	105727	178264	2.65644e+06	145887	812949	113011	0.289827	0.136019
IDH2	P48735	Isocitrate dehydrogenase [NADP], mitochondrial [OS=Homo sapiens]	68851.5	114174	201751	100189	77734.6	93395.2	0.289827	0.306545
PTCD3	Q96EY7	Pentatricopeptide repeat domain-containing protein 3, mitochondrial [OS=Homo sapiens]	196350	156118	91703.7	127897	161091	99614.4	0.288065	0.14499
RDH13	Q8NBN7	Retinol dehydrogenase 13 [OS=Homo sapiens]	1.32461e+07	9.62916e+06	8.61668e+06	9.43786e+06	7.47904e+06	7.88382e+06	0.288065	0.66286
IDE	P14735	Insulin-degrading enzyme [OS=Homo sapiens]	381483	669607	3.03995e+06	630357	549356	416229	0.286304	0.335311
SND1	Q7KZF4	Staphylococcal nuclease domain-containing protein 1 [OS=Homo sapiens]	1.42239e+06	1.13316e+06	1.46918e+06	1.16649e+06	1.3484e+06	786044	0.286304	0.497876
SERPINB4	P48594	Serpin B4 [OS=Homo sapiens]	1.13071e+07	1.97238e+07	3.97056e+07	1.35981e+07	1.61986e+07	2.16959e+07	0.284546	0.194598
PPP2R1A	P30153	Serine/threonine-protein phosphatase 2A 65 kDa regulatory subunit A alpha isoform [OS=Homo sapiens]	210254	181934	455107	172918	154632	291587	0.28279	0.312906
TOM1	O60784	Target of Myb protein 1 [OS=Homo sapiens]	40956	19418.8	77062	36245.2	31008.8	33677.7	0.28279	0.138748
UBA1	P22314	Ubiquitin-like modifier-activating enzyme 1 [OS=Homo sapiens]	20437.8	27511.7	206692	6815.62	22603.8	31039.4	0.28279	0.529432
PDHX	O00330	Pyruvate dehydrogenase protein X component, mitochondrial [OS=Homo sapiens]	54770.1	67099.3	83353.4	55255	40845.2	57666.5	0.281036	0.808853
ARG1	P05089	Arginase-1 [OS=Homo sapiens]	2.76633e+06	2.66083e+06	1.75092e+06	1.87648e+06	2.18947e+06	2.28592e+06	0.281036	0.253163
SPIN4	Q56A73	Spindlin-4 [OS=Homo sapiens]	272838	698006	1.04801e+06	467370	688248	576548	0.275786	0.0188303
COPG1	Q9Y678	Coatomer subunit gamma-1 [OS=Homo sapiens]	60057.5	75389.6	92928.2	62254.4	52783.9	81342.7	0.275786	0.352673
SYNCRIP	O60506	Heterogeneous nuclear ribonucleoprotein Q [OS=Homo sapiens]	3.02683e+06	2.55959e+06	3.23663e+06	3.92284e+06	1.98921e+06	2.5047e+06	0.274041	0.139396
PSMA1	P25786	Proteasome subunit alpha type-1 [OS=Homo sapiens]	124899	133785	195799	110612	155532	86779.6	0.274041	0.520658
CST1	P01037	Cystatin-SN [OS=Homo sapiens]	43890.2	29661.7	308063	36329.3	16052	37621	0.272297	0.504471
PIP	P12273	Prolactin-inducible protein [OS=Homo sapiens]	3.03804e+06	3.45753e+06	6.01836e+06	2.86665e+06	2.86185e+06	8.2889e+06	0.270556	0.019388
DCTN1	Q14203	Dynactin subunit 1 [OS=Homo sapiens]	27328.6	13993	30205.4	30646.9	18954.9	22642.8	0.270556	0.052556
HCCS	P53701	Holocytochrome c-type synthase [OS=Homo sapiens]	5.06233e+06	5.88766e+06	6.3598e+06	4.89695e+06	4.88902e+06	4.237e+06	0.268817	1.14771
BCKDK	O14874	[3-methyl-2-oxobutanoate dehydrogenase [lipoamide]] kinase, mitochondrial [OS=Homo sapiens]	83534.1	53536.1	63658.9	33194.7	52839.3	69919.8	0.268817	0.465887
RTN4	Q9NQC3	Reticulon-4 [OS=Homo sapiens]	41834	30806.5	901667	34722.2	18842.5	43021.8	0.268817	0.432741
DDX21	Q9NR30	Nucleolar RNA helicase 2 [OS=Homo sapiens]	284827	107891	190115	401194	157959	150786	0.26708	0.142864
YWHAQ	P27348	14-3-3 protein theta [OS=Homo sapiens]	385183	292033	1.2059e+06	364288	320357	160154	0.265345	0.561037
CFL1	P23528	Cofilin-1 [OS=Homo sapiens]	4.37926e+06	2.89085e+06	5.38807e+06	4.34985e+06	3.65391e+06	3.0146e+06	0.261881	0.211659
LBR	Q14739	Delta(14)-sterol reductase LBR [OS=Homo sapiens]	2.24811e+06	1.87173e+06	1.91058e+06	2.17432e+06	1.59494e+06	1.30458e+06	0.260152	0.484621
AIMP2	Q13155	Aminoacyl tRNA synthase complex-interacting multifunctional protein 2 [OS=Homo sapiens]	243205	174017	256159	393012	203353	200221	0.258425	0.192089
GPD1L	Q8N335	Glycerol-3-phosphate dehydrogenase 1-like protein [OS=Homo sapiens]	29268.4	9282.45	23851.5	2.47231e+07	18083.6	19938.9	0.258425	0.376634
SHMT2	P34897	Serine hydroxymethyltransferase, mitochondrial [OS=Homo sapiens]	7.83867e+06	5.88584e+06	3.62012e+06	5.83098e+06	4.42735e+06	4.92442e+06	0.2567	0.134428
RSL1D1	O76021	Ribosomal L1 domain-containing protein 1 [OS=Homo sapiens]	48891.3	40645.2	34546.1	81209.4	34076.3	29732.5	0.254978	0.0608451
PSMC2	P35998	26S proteasome regulatory subunit 7 [OS=Homo sapiens]	135350	93716	262100	152285	103722	113382	0.254978	0.240559
ST13P4	Q8IZP2	Putative protein FAM10A4 [OS=Homo sapiens]	213892	371521	57066.4	259831	179452	83341.8	0.253257	0.0262396
MICOS13	Q5XKP0	MICOS complex subunit MIC13 [OS=Homo sapiens]	122617	93390.3	99000.6	83029	58762	84230.8	0.253257	1.06591
RPS7	P62081	40S ribosomal protein S7 [OS=Homo sapiens]	4.21375e+07	4.29517e+07	3.20067e+07	3.86729e+07	3.54496e+07	3.04938e+07	0.249822	0.384848
ENO1	P06733	Alpha-enolase [OS=Homo sapiens]	5.20016e+06	5.00391e+06	5.61683e+06	4.64056e+06	4.33915e+06	4.37185e+06	0.249822	1.71144
EEF1G	P26641	Elongation factor 1-gamma [OS=Homo sapiens]	4.80714e+06	3.72613e+06	6.69923e+06	4.61888e+06	4.05684e+06	3.17638e+06	0.244685	0.492119
TMEM14C	Q9P0S9	Transmembrane protein 14C [OS=Homo sapiens]	36484.6	13777.4	114737	39896.1	30784.2	11432.1	0.244685	0.254995
LORICRIN	P23490	Loricrin [OS=Homo sapiens]	3.12694e+06	2.67048e+06	2.11848e+06	2.25964e+06	1.1441e+06	2.52634e+06	0.24127	0.501589
DYNC1LI2	O43237	Cytoplasmic dynein 1 light intermediate chain 2 [OS=Homo sapiens]	10572.4	26034.7	22757.7	10073	19304.7	38685.6	0.237864	0.0431646
MRM3	Q9HC36	rRNA methyltransferase 3, mitochondrial [OS=Homo sapiens]	162367	44336.9	5676.5	51563.3	36137.8	37604.6	0.237864	0.059812
KRT75	O95678	Keratin, type II cytoskeletal 75 [OS=Homo sapiens]	258253	326949	511037	559691	277984	166459	0.234465	0.154393
SCO2	O43819	Protein SCO2 homolog, mitochondrial [OS=Homo sapiens]	1.87083e+07	1.59652e+07	1.31366e+07	1.35721e+07	1.37474e+07	8.68762e+06	0.234465	0.719173
LAMP1	P11279	Lysosome-associated membrane glycoprotein 1 [OS=Homo sapiens]	352909	408837	785931	549727	347526	249829	0.234465	0.357387
DAP3	P51398	28S ribosomal protein S29, mitochondrial [OS=Homo sapiens]	213536	253688	183148	134959	201316	181501	0.234465	0.68868
DKC1	O60832	H/ACA ribonucleoprotein complex subunit DKC1 [OS=Homo sapiens]	27708.4	38345.4	45270.8	66203.1	32638.7	18332.2	0.232769	0.0541562
DLST	P36957	Dihydrolipoyllysine-residue succinyltransferase component of 2-oxoglutarate dehydrogenase complex, mitochondrial [OS=Homo sapiens]	1.05852e+06	690149	785235	741579	555364	667968	0.232769	0.713717
TARS2	Q9BW92	Threonine--tRNA ligase, mitochondrial [OS=Homo sapiens]	128460	232784	70984.6	109497	120953	78638.9	0.231075	0.243594
MIF	P14174	Macrophage migration inhibitory factor [OS=Homo sapiens]	613103	673613	997069	469619	574772	1.54012e+06	0.229382	0.00253396
EIF4A1	P60842	Eukaryotic initiation factor 4A-I [OS=Homo sapiens]	6.50281e+06	6.10164e+06	1.20345e+07	5.90451e+06	5.39118e+06	5.54462e+06	0.229382	0.577985
NDUFB3	O43676	NADH dehydrogenase [ubiquinone] 1 beta subcomplex subunit 3 [OS=Homo sapiens]	420628	225438	233751	401063	199668	184632	0.227692	0.158252
NDUFB11	Q9NX14	NADH dehydrogenase [ubiquinone] 1 beta subcomplex subunit 11, mitochondrial [OS=Homo sapiens]	3.16854e+06	2.83568e+06	3.53889e+06	2.70635e+06	2.0251e+06	2.76788e+06	0.227692	0.921404
TACO1	Q9BSH4	Translational activator of cytochrome c oxidase 1 [OS=Homo sapiens]	750103	436893	411938	373692	280051	376742	0.226004	0.818136
ATP5MK	Q96IX5	ATP synthase membrane subunit K, mitochondrial [OS=Homo sapiens]	1.53804e+06	1.88203e+06	2.37573e+06	1.60955e+06	2.12898e+06	1.34018e+06	0.226004	0.296334
SEC61B	P60468	Protein transport protein Sec61 subunit beta [OS=Homo sapiens]	165398	190667	136964	292205	107707	141448	0.226004	0.010194
CTPS1	P17812	CTP synthase 1 [OS=Homo sapiens]	37113	21825.2	33755.9	29661	18268.2	28948.4	0.22095	0.336695
RPL5	P46777	60S ribosomal protein L5 [OS=Homo sapiens]	1.67429e+06	1.20085e+06	2.95459e+06	1.7421e+06	1.43843e+06	1.20659e+06	0.21927	0.307725
YWHAZ	P63104	14-3-3 protein zeta/delta [OS=Homo sapiens]	1.02256e+06	782561	7.58828e+06	878031	1.16732e+06	625279	0.21927	0.390506
RPL24	P83731	60S ribosomal protein L24 [OS=Homo sapiens]	1.11528e+07	1.17309e+07	1.19952e+07	1.33762e+07	1.00894e+07	1.00271e+07	0.217591	0.18145
RAP1B	P61224	Ras-related protein Rap-1b [OS=Homo sapiens]	3.4232e+06	3.33876e+06	2.09975e+06	5.37394e+06	2.87363e+06	2.41039e+06	0.215915	0.190366
NAMPT	P43490	Nicotinamide phosphoribosyltransferase [OS=Homo sapiens]	15798.2	31718.5	118055	4648.38	27346.4	30257	0.21424	0.464986
UBE2N	P61088	Ubiquitin-conjugating enzyme E2 N [OS=Homo sapiens]	2.8911e+06	1.67235e+06	2.65152e+06	2.28471e+06	2.82845e+06	1.85737e+06	0.21424	0.0353487
MRPL49	Q13405	39S ribosomal protein L49, mitochondrial [OS=Homo sapiens]	131695	273147	213229	326880	140529	183731	0.21424	0.0327012
ACTG1	P63261	Actin, cytoplasmic 2 [OS=Homo sapiens]	343067	223725	366919	355666	187609	296139	0.212568	0.182886
CMC4	P56277	Cx9C motif-containing protein 4 [OS=Homo sapiens]	142333	152272	139360	283528	36705.8	122859	0.212568	0.169412
RPS23	P62266	40S ribosomal protein S23 [OS=Homo sapiens]	3.78034e+07	5.52251e+07	3.68738e+07	3.30118e+07	3.26557e+07	2.55405e+07	0.210897	0.984471
SKP1	P63208	S-phase kinase-associated protein 1 [OS=Homo sapiens]	50380.3	33003.9	64905.3	48194	42736	43645	0.207561	0.103228
EIF4E	P06730	Eukaryotic translation initiation factor 4E [OS=Homo sapiens]	126949	7719.8	116660	134426	26578.3	101302	0.204233	0.132333
HSP90B1	P14625	Endoplasmin [OS=Homo sapiens]	3.83193e+06	3.01371e+06	4.7826e+06	3.54233e+06	2.7395e+06	3.32906e+06	0.202572	0.487806
MRPL28	Q13084	39S ribosomal protein L28, mitochondrial [OS=Homo sapiens]	372719	100547	103028	89653.9	24849.2	135018	0.200913	0.562388
POP7	O75817	Ribonuclease P protein subunit p20 [OS=Homo sapiens]	95672.8	73945.8	88292.5	13748.1	99414.4	76819.2	0.200913	0.356738
U2SURP	O15042	U2 snRNP-associated SURP motif-containing protein [OS=Homo sapiens]	10810	38668.8	47028.1	60730.7	31882.1	33688.2	0.199255	0.309177
LGALS3	P17931	Galectin-3 [OS=Homo sapiens]	74221.5	201272	981263	175304	245548	98639.4	0.199255	0.189184
PSMA6	P60900	Proteasome subunit alpha type-6 [OS=Homo sapiens]	460879	336033	668105	402038	466304	315285	0.1976	0.326487
NCCRP1	Q6ZVX7	F-box only protein 50 [OS=Homo sapiens]	2.93201e+06	1.73265e+06	5.73961e+06	2.21945e+06	2.55647e+06	3.80475e+06	0.1976	0.0908821
H1-10	Q92522	Histone H1.10 [OS=Homo sapiens]	252285	351585	308833	931732	269214	135078	0.1976	0.0398337
RPL3	P39023	60S ribosomal protein L3 [OS=Homo sapiens]	3.78734e+06	3.28347e+06	5.28583e+06	4.4925e+06	3.30132e+06	3.06413e+06	0.1976	0.267501
GABRB1	P18505	Gamma-aminobutyric acid receptor subunit beta-1 [OS=Homo sapiens]	135195	192336	183494	160428	226139	139265	0.194295	0.0354346
JUP	P14923	Junction plakoglobin [OS=Homo sapiens]	2.30937e+07	3.9843e+07	7.52785e+07	3.28346e+07	3.70597e+07	3.48647e+07	0.192645	0.167424
SRP54	P61011	Signal recognition particle 54 kDa protein [OS=Homo sapiens]	143282	42216	52294.2	45787.5	14351.6	51230.5	0.190997	0.602689
LCE1B	Q5T7P3	Late cornified envelope protein 1B [OS=Homo sapiens]	682427	456267	1.91665e+06	598415	516052	1.63615e+06	0.189351	0.0333848
RPL31	P62899	60S ribosomal protein L31 [OS=Homo sapiens]	9.06277e+07	8.93076e+07	8.00792e+07	9.44231e+07	7.83899e+07	7.63078e+07	0.187707	0.226921
EPPK1	P58107	Epiplakin [OS=Homo sapiens]	2.39004e+06	2.05187e+06	1.25003e+07	2.10194e+06	2.1542e+06	1.82608e+06	0.186065	0.434583
EIF4G1	Q04637	Eukaryotic translation initiation factor 4 gamma 1 [OS=Homo sapiens]	394278	297698	797574	347469	226496	357120	0.182786	0.508454
FLNA	P21333	Filamin-A [OS=Homo sapiens]	2.28522e+06	1.22122e+06	2.0389e+06	2.04873e+06	1.67451e+06	1.79664e+06	0.182786	0.0432523
CMPK1	P30085	UMP-CMP kinase [OS=Homo sapiens]	143283	131671	407972	67366.1	309152	126165	0.182786	0.246737
KPLCE	Q5T750	Skin-specific protein 32 [OS=Homo sapiens]	6.16024e+06	8.31982e+06	7.3933e+06	6.51946e+06	4.90499e+06	9.53326e+06	0.181149	0.121573
GRPEL1	Q9HAV7	GrpE protein homolog 1, mitochondrial [OS=Homo sapiens]	470024	264948	343629	350544	216712	303510	0.179515	0.397807
TXNDC5	Q8NBS9	Thioredoxin domain-containing protein 5 [OS=Homo sapiens]	34367.5	38322.6	186827	83367.1	33921	33349.6	0.176251	0.191684
ATP5F1A	P25705	ATP synthase subunit alpha, mitochondrial [OS=Homo sapiens]	2.39837e+07	2.03185e+07	1.97636e+07	1.86218e+07	1.6261e+07	1.79976e+07	0.174621	1.16588
SLC25A25	Q6KCM7	Isoform 3 of Calcium-binding mitochondrial carrier protein SCaMC-2 [OS=Homo sapiens]	4.94304e+06	5.3044e+06	5.19682e+06	3.84287e+06	4.61192e+06	1.04862e+07	0.172994	0.113686
PAFAH1B2	P68402	Platelet-activating factor acetylhydrolase IB subunit alpha2 [OS=Homo sapiens]	45963.3	11469.2	70940.7	50746.1	7296.11	40789.4	0.172994	0.13525
GLRX3	O76003	Glutaredoxin-3 [OS=Homo sapiens]	78308.8	72404.8	156260	63903.6	73892.6	69442.8	0.172994	0.512912
SDR16C5	Q8N3Y7	Epidermal retinol dehydrogenase 2 [OS=Homo sapiens]	30639.5	24767	91411.6	43645.6	27203.2	17590.9	0.171368	0.336811
ACOT8	O14734	Acyl-coenzyme A thioesterase 8 [OS=Homo sapiens]	211421	89289.7	27127.9	79252.4	77300.9	285212	0.171368	0.214546
BASP1	P80723	Brain acid soluble protein 1 [OS=Homo sapiens]	184502	137966	29322.2	122718	114348	173598	0.169745	0.248524
SUOX	P51687	Sulfite oxidase, mitochondrial [OS=Homo sapiens]	779292	502863	852499	918836	692829	423633	0.169745	0.0905466
DSG1	Q02413	Desmoglein-1 [OS=Homo sapiens]	2.52488e+07	2.98495e+07	3.97376e+07	2.07918e+07	2.65763e+07	2.87907e+07	0.168123	0.560582
KRT80	Q6KB66	Keratin, type II cytoskeletal 80 [OS=Homo sapiens]	8.33888e+06	8.65496e+06	1.47425e+07	6.6092e+06	7.70465e+06	9.91762e+06	0.168123	0.481929
TIMM21	Q9BVV7	Mitochondrial import inner membrane translocase subunit Tim21 [OS=Homo sapiens]	1.34534e+07	1.19392e+07	1.37851e+07	1.06548e+07	1.19761e+07	1.4362e+07	0.168123	0.248354
ECI2	O75521	Enoyl-CoA delta isomerase 2 [OS=Homo sapiens]	73730.1	22540.5	5252.65	16829.1	39113.8	20079.9	0.166503	0.0570273
RPLP2	P05387	60S acidic ribosomal protein P2 [OS=Homo sapiens]	2.48361e+06	2.02428e+06	2.18187e+06	2.00185e+06	1.94971e+06	1.56672e+06	0.161653	0.912357
TUBB	P07437	Tubulin beta chain [OS=Homo sapiens]	3.4651e+07	3.31585e+07	4.85601e+07	3.10514e+07	3.22839e+07	2.96005e+07	0.158429	0.658845
MRPS18A	Q9NVS2	39S ribosomal protein S18a, mitochondrial [OS=Homo sapiens]	87903	65930.5	49710.8	98239.3	59064.3	44349.1	0.158429	0.0448303
EEF1E1	O43324	Eukaryotic translation elongation factor 1 epsilon-1 [OS=Homo sapiens]	170214	121377	111833	147940	96545.6	108849	0.15682	0.296238
CALM3	P0DP25	Calmodulin-3 [OS=Homo sapiens]	741872	596997	543622	587634	346025	536924	0.153607	0.600856
PPL	O60437	Periplakin [OS=Homo sapiens]	238816	177170	3.33361e+06	243670	171954	214704	0.153607	0.367421
KLK7	P49862	Kallikrein-7 [OS=Homo sapiens]	212534	295190	399617	135350	269941	265883	0.150401	0.465765
LARS1	Q9P2J5	Leucine--tRNA ligase, cytoplasmic [OS=Homo sapiens]	365336	208543	355823	396925	317006	321288	0.147202	0.257214
ACTR1A	P61163	Alpha-centractin [OS=Homo sapiens]	310277	188282	498998	280534	210422	297343	0.145605	0.20793
ATP5F1B	P06576	ATP synthase subunit beta, mitochondrial [OS=Homo sapiens]	2.30254e+07	1.80931e+07	1.83629e+07	1.65998e+07	1.38215e+07	1.86845e+07	0.145605	0.753693
CS	O75390	Citrate synthase, mitochondrial [OS=Homo sapiens]	2.39625e+06	1.45924e+06	1.50281e+06	1.61777e+06	658706	1.35816e+06	0.145605	0.578105
TMEM160	Q9NX00	Transmembrane protein 160 [OS=Homo sapiens]	182024	172435	118713	116458	195985	155986	0.14401	0.0251622
STRADA	Q7RTN6	STE20-related kinase adapter protein alpha [OS=Homo sapiens]	195361	359839	267153	144136	241955	264689	0.142417	0.384803
DDX20	Q9UHI6	Probable ATP-dependent RNA helicase DDX20 [OS=Homo sapiens]	104066	15728.7	41828.9	37926.2	27490.2	82688.3	0.140826	0.0405258
PSMD12	O00232	26S proteasome non-ATPase regulatory subunit 12 [OS=Homo sapiens]	44411.6	28386.3	105271	40266.8	49049.3	37081.1	0.140826	0.179966
PTRH2	Q9Y3E5	Peptidyl-tRNA hydrolase 2, mitochondrial [OS=Homo sapiens]	35060.7	106593	83574.4	129749	65844.5	75762.3	0.140826	0.237346
CCT4	P50991	T-complex protein 1 subunit delta [OS=Homo sapiens]	6.17168e+06	4.47794e+06	4.34045e+06	5.19737e+06	4.06718e+06	4.04158e+06	0.139236	0.330517
EZR	P15311	Ezrin [OS=Homo sapiens]	1.0057e+06	908377	2.65758e+06	817137	912977	1.00144e+06	0.139236	0.432271
IGHG1	P01857	Immunoglobulin heavy constant gamma 1 [OS=Homo sapiens]	711087	1.31277e+06	2.014e+06	1.14824e+06	1.79742e+06	1.19143e+06	0.139236	0.0930118
ACTB	P60709	Actin, cytoplasmic 1 [OS=Homo sapiens]	3.78448e+07	3.09517e+07	1.27285e+08	4.50777e+07	3.32017e+07	3.43457e+07	0.139236	0.293854
ACTR3	P61158	Actin-related protein 3 [OS=Homo sapiens]	128885	114779	760373	117245	105937	127658	0.136062	0.400548
QARS1	P47897	Glutamine--tRNA ligase [OS=Homo sapiens]	148543	147351	194014	134617	143604	135927	0.128156	0.668008
KDELR2	P33947	ER lumen protein-retaining receptor 2 [OS=Homo sapiens]	6728.58	31815.1	756813	14209.9	29108.8	46304.4	0.128156	0.178122
LCE1A	Q5T7P2	Late cornified envelope protein 1A [OS=Homo sapiens]	150424	25611.6	41021.9	37572	7270.25	43204.8	0.12658	0.481781
MARS1	P56192	Methionine--tRNA ligase, cytoplasmic [OS=Homo sapiens]	114601	209220	223621	215458	191585	67413.9	0.12658	0.192933
DLAT	P10515	Dihydrolipoyllysine-residue acetyltransferase component of pyruvate dehydrogenase complex, mitochondrial [OS=Homo sapiens]	437221	332257	400542	626040	339698	367188	0.125006	0.17159
DNM2	P50570	Dynamin-2 [OS=Homo sapiens]	51694.7	62266.7	52730.8	46482.6	48436.2	63462.9	0.121863	0.189309
SFN	P31947	14-3-3 protein sigma [OS=Homo sapiens]	2.74087e+06	2.90597e+06	4.15014e+07	2.25351e+06	5.74075e+06	2.67507e+06	0.118727	0.305038
LCE1F	Q5T754	Late cornified envelope protein 1F [OS=Homo sapiens]	201548	237862	539496	219885	78658	378179	0.114035	0.337501
LRRC59	Q96AG4	Leucine-rich repeat-containing protein 59 [OS=Homo sapiens]	2.1319e+06	1.4094e+06	1.25085e+06	1.34063e+06	1.01491e+06	1.30178e+06	0.114035	0.578758
IGF2BP1	Q9NZI8	Insulin-like growth factor 2 mRNA-binding protein 1 [OS=Homo sapiens]	244830	218704	118362	289548	195975	202390	0.112475	0.303983
IGLL5	B9A064	Immunoglobulin lambda-like polypeptide 5 [OS=Homo sapiens]	19287.1	26694.9	67535.7	43662	19747	24716.2	0.110916	0.133806
ANXA2	P07355	Annexin A2 [OS=Homo sapiens]	8.98966e+06	9.29202e+06	1.58166e+07	7.11541e+06	9.36082e+06	8.60073e+06	0.110916	0.575365
SNRNP70	P08621	U1 small nuclear ribonucleoprotein 70 kDa [OS=Homo sapiens]	77644.1	47478.8	67073.9	178184	62151.9	29752.4	0.109359	0.0587148
PSMB3	P49720	Proteasome subunit beta type-3 [OS=Homo sapiens]	80907.2	63860.1	187459	83460.6	71065.1	75189.5	0.106249	0.29013
RTCB	Q9Y3I0	RNA-splicing ligase RtcB homolog [OS=Homo sapiens]	109291	107273	185904	48488.5	115054	101540	0.106249	0.605508
RMDN1	Q96DB5	Regulator of microtubule dynamics protein 1 [OS=Homo sapiens]	1.99207e+06	2.05193e+06	1.75885e+06	1.85731e+06	1.89767e+06	1.7505e+06	0.101598	0.389628
PSMD6	Q15008	26S proteasome non-ATPase regulatory subunit 6 [OS=Homo sapiens]	67918.7	63323.2	118052	63315	65800.2	56742.5	0.101598	0.489268
HLA-C	P10321	HLA class I histocompatibility antigen, C alpha chain [OS=Homo sapiens]	6910.45	27151.5	87836.4	16891.6	25358.1	32438.8	0.0985055	0.0239524
POLDIP2	Q9Y2S7	Polymerase delta-interacting protein 2 [OS=Homo sapiens]	20198.6	40361.6	178687	22699	37740.8	57472.9	0.0969617	0.191319
PISD	Q9UG56	Phosphatidylserine decarboxylase proenzyme, mitochondrial [OS=Homo sapiens]	2.36917e+06	2.01491e+06	1.71776e+06	2.03389e+06	1.73549e+06	1.88326e+06	0.0969617	0.260635
ILF3	Q12906	Interleukin enhancer-binding factor 3 [OS=Homo sapiens]	168017	95571.5	150970	218991	114684	141103	0.0969617	0.187733
COX19	Q49B96	Cytochrome c oxidase assembly protein COX19 [OS=Homo sapiens]	361388	355960	254785	120277	357193	334116	0.0908029	0.281595
ALDOA	P04075	Fructose-bisphosphate aldolase A [OS=Homo sapiens]	3.38191e+06	1.93842e+06	7.81212e+06	3.42347e+06	3.05686e+06	3.17949e+06	0.0892673	0.120909
PRDX6	P30041	Peroxiredoxin-6 [OS=Homo sapiens]	275375	650751	1.31124e+06	256557	1.16189e+06	611731	0.0892673	0.0459705
PHGDH	O43175	D-3-phosphoglycerate dehydrogenase [OS=Homo sapiens]	4.00922e+06	3.62126e+06	3.95755e+06	3.71516e+06	4.79963e+06	3.72947e+06	0.086201	0.198049
TGM3	Q08188	Protein-glutamine gamma-glutamyltransferase E [OS=Homo sapiens]	4.23219e+06	3.17042e+06	3.46692e+06	1.24275e+07	2.73005e+06	3.26519e+06	0.086201	0.215565
STRAP	Q9Y3F4	Serine-threonine kinase receptor-associated protein [OS=Homo sapiens]	318774	399680	377385	411116	357566	267726	0.0785637	0.172215
RPL23A	P62750	60S ribosomal protein L23a [OS=Homo sapiens]	1.20348e+07	1.16614e+07	1.22292e+07	1.41109e+07	1.13938e+07	8.77439e+06	0.0785637	0.166329
PET117	Q6UWS5	Protein PET117 homolog, mitochondrial [OS=Homo sapiens]	54166.4	33715.7	17317.5	32972.8	27801.2	31974.3	0.077041	0.0239907
IGKV3-15	P01624	Immunoglobulin kappa variable 3-15 [OS=Homo sapiens]	438913	1.8375e+06	1.15682e+06	1.46185e+06	1.09671e+06	729188	0.077041	0.0540824
CIPC	Q9C0C6	CLOCK-interacting pacemaker [OS=Homo sapiens]	8.30058e+06	12382094	1.48347e+07	1.17554e+07	1.18757e+07	7.17123e+06	0.07552	0.229877
RPS14	P62263	40S ribosomal protein S14 [OS=Homo sapiens]	1.08171e+07	1.49657e+07	1.16097e+07	1.72098e+07	9.97765e+06	1.10166e+07	0.07552	0.0035913
CPNE3	O75131	Copine-3 [OS=Homo sapiens]	304125	251377	423639	376340	210673	288541	0.07552	0.196321
RPS18	P62269	40S ribosomal protein S18 [OS=Homo sapiens]	2.72074e+06	2.92856e+06	2.43535e+06	7.36375e+06	2.57967e+06	2.58097e+06	0.07552	0.327125
SFPQ	P23246	Splicing factor, proline- and glutamine-rich [OS=Homo sapiens]	2.11389e+06	892258	1.90341e+06	4.19026e+06	1.80557e+06	1.0083e+06	0.07552	0.192287
CLTC	Q00610	Clathrin heavy chain 1 [OS=Homo sapiens]	7.29353e+06	6.86371e+06	1.39163e+07	7.96183e+06	6.35378e+06	6.93584e+06	0.0724828	0.375523
CCT2	P78371	T-complex protein 1 subunit beta [OS=Homo sapiens]	4.42412e+06	3.63786e+06	4.66763e+06	4.22482e+06	4.44304e+06	3.70806e+06	0.0664274	0.0972707
LGALS7	P47929	Galectin-7 [OS=Homo sapiens]	3.49154e+06	3.35203e+06	3.04187e+07	2.8285e+06	8.49982e+06	3.34592e+06	0.0619024	0.233823
LDHA	P00338	L-lactate dehydrogenase A chain [OS=Homo sapiens]	1.41359e+06	1.35886e+06	1.88644e+07	1.29068e+06	1.74257e+06	1.3541e+06	0.0619024	0.353305
CPSF6	Q16630	Cleavage and polyadenylation specificity factor subunit 6 [OS=Homo sapiens]	40802	41527.7	21236	204308	39229.2	37275.2	0.0573917	0.473353
TREX2	Q9BQ50	Three prime repair exonuclease 2 [OS=Homo sapiens]	132817	137828	964521	137475	132682	106609	0.0543923	0.422409
YARS2	Q9Y2Z4	Tyrosine--tRNA ligase, mitochondrial [OS=Homo sapiens]	457308	278633	247833	229139	270517	268974	0.0513992	0.42522
MDH2	P40926	Malate dehydrogenase, mitochondrial [OS=Homo sapiens]	2.48524e+06	1.85487e+06	1.93045e+06	1.86332e+06	1.359e+06	2.56727e+06	0.0513992	0.189857
CLIC3	O95833	Chloride intracellular channel protein 3 [OS=Homo sapiens]	39970.2	18061.7	180937	20181.6	40255.1	38703	0.046921	0.24981
NDUFAF3	Q9BU61	NADH dehydrogenase [ubiquinone] 1 alpha subcomplex assembly factor 3 [OS=Homo sapiens]	265635	334990	189016	310892	257143	110473	0.046921	0.22805
CBR1	P16152	Carbonyl reductase [NADPH] 1 [OS=Homo sapiens]	61961.6	44872.1	254490	51257.5	60011.2	60050	0.0454314	0.310099
DSP	P15924	Desmoplakin [OS=Homo sapiens]	5.74085e+07	8.6619e+07	1.64918e+08	8.41014e+07	8.49924e+07	7.91215e+07	0.0424568	0.139045
NAP1L1	P55209	Nucleosome assembly protein 1-like 1 [OS=Homo sapiens]	1.29283e+07	1.07695e+07	8.5066e+06	1.27917e+07	7.99972e+06	1.04519e+07	0.0424568	0.0649531
ADSS2	P30520	Adenylosuccinate synthetase isozyme 2 [OS=Homo sapiens]	79145.7	5673.06	27076.9	17904.2	38699.3	26306.3	0.0409718	0.0559872
CDK1	P06493	Cyclin-dependent kinase 1 [OS=Homo sapiens]	580302	528789	917421	589297	565187	460805	0.0380063	0.439427
EIF4A3	P38919	Eukaryotic initiation factor 4A-III [OS=Homo sapiens]	91737.7	103027	165982	201947	100400	48588.1	0.0365259	0.122186
RPL21	P46778	60S ribosomal protein L21 [OS=Homo sapiens]	2.49873e+06	2.13337e+06	2.0554e+06	2.6643e+06	1.95627e+06	2.08614e+06	0.0320936	0.00743465
YBX1	P67809	Y-box-binding protein 1 [OS=Homo sapiens]	1.99192e+06	1.91774e+06	1.69826e+06	2.57745e+06	1.69057e+06	1.878e+06	0.0306192	0.211735
U2AF1L4	Q8WU68	Splicing factor U2AF 26 kDa subunit [OS=Homo sapiens]	115404	53436.6	95182	168949	93145.7	75934.6	0.0306192	0.287058
UQCRB	P14927	Cytochrome b-c1 complex subunit 7 [OS=Homo sapiens]	118314	28869.2	31702.9	13526.7	31115.1	38493.1	0.027675	0.487888
RPL36AL	Q969Q0	60S ribosomal protein L36a-like [OS=Homo sapiens]	8.09373e+07	9.68735e+07	9.13527e+07	9.91664e+07	8.96494e+07	8.41965e+07	0.027675	0.0722055
AK2	P54819	Adenylate kinase 2, mitochondrial [OS=Homo sapiens]	1.28639e+09	1.07033e+09	9.72082e+08	1.00439e+09	1.08144e+09	1.05139e+09	0.0262051	0.22898
TNPO1	Q92973	Transportin-1 [OS=Homo sapiens]	5653.17	31653.1	29515.4	97924.9	14599.7	28975.9	0.0262051	0.361816
EIF6	P56537	Eukaryotic translation initiation factor 6 [OS=Homo sapiens]	158573	192879	161053	151630	182773	158275	0.0247367	0.173075
CISD1	Q9NZ45	CDGSH iron-sulfur domain-containing protein 1 [OS=Homo sapiens]	53376.6	54215.2	81231.6	22156.4	71965.5	53344.1	0.0232698	0.349918
PAICS	P22234	Multifunctional protein ADE2 [OS=Homo sapiens]	475421	269842	391582	354472	385159	395927	0.0232698	0.0468579
RPL23	P62829	60S ribosomal protein L23 [OS=Homo sapiens]	7.31769e+07	8.1136e+07	8.0088e+07	7.96746e+07	7.88908e+07	7.02122e+07	0.0218044	0.181441
RPL12	P30050	60S ribosomal protein L12 [OS=Homo sapiens]	2.91666e+06	3.03903e+06	3.34002e+06	3.94866e+06	2.99208e+06	2.61406e+06	0.0218044	0.0359046
FAF2	Q96CS3	FAS-associated factor 2 [OS=Homo sapiens]	210292	237598	581713	280618	234368	188668	0.0203404	0.321613
EIF2AK2	P19525	Interferon-induced, double-stranded RNA-activated protein kinase [OS=Homo sapiens]	48582.2	50366.6	37664.3	137621	31524.6	47972.9	0.018878	0.220724
TCP1	P17987	T-complex protein 1 subunit alpha [OS=Homo sapiens]	5.23256e+06	3.62753e+06	4.22373e+06	4.21399e+06	4.16898e+06	4.01184e+06	0.018878	0.138836
KRT2	P35908	Keratin, type II cytoskeletal 2 epidermal [OS=Homo sapiens]	4.22947e+09	5.44425e+09	4.41033e+09	4.18062e+09	4.3521e+09	4.52935e+09	0.018878	0.326948
SBSN	Q6UWP8	Suprabasin [OS=Homo sapiens]	2.12226e+06	3.91231e+06	3.41995e+06	1.18467e+06	3.37416e+06	3.77113e+06	0.018878	0.190462
CCT7	Q99832	T-complex protein 1 subunit eta [OS=Homo sapiens]	2.99989e+06	2.01782e+06	2.61382e+06	2.58257e+06	2.70107e+06	2.35115e+06	0.0174171	0.0315859
DHX30	Q7L2E3	ATP-dependent RNA helicase DHX30 [OS=Homo sapiens]	492591	371876	241020	368641	399512	299837	0.013043	8.69889e-05
UNC45A	Q9H3U1	Protein unc-45 homolog A [OS=Homo sapiens]	82857.9	23575.5	5542.15	23367	42580.9	12104.9	0.013043	0.0132991
PRPF8	Q6P2Q9	Pre-mRNA-processing-splicing factor 8 [OS=Homo sapiens]	400210	186027	285044	422507	282436	198400	0.013043	0.0398469
DYNLRB2	Q8TF09	Dynein light chain roadblock-type 2 [OS=Homo sapiens]	310598	220445	238589	104828	248076	236670	0.011588	0.434368
RPS3A	P61247	40S ribosomal protein S3a [OS=Homo sapiens]	5.73948e+06	5.84136e+06	6.18118e+06	8.83618e+06	5.80597e+06	5.28455e+06	0.00868224	0.201177
CLPP	Q16740	ATP-dependent Clp protease proteolytic subunit, mitochondrial [OS=Homo sapiens]	141860	160482	156077	194579	155493	95322.3	0.00578235	0.111063
KRT3	P12035	Keratin, type II cytoskeletal 3 [OS=Homo sapiens]	304125	255199	158648	254213	237865	572039	0.00578235	0.42208
DHX15	O43143	Pre-mRNA-splicing factor ATP-dependent RNA helicase DHX15 [OS=Homo sapiens]	35801	41385.8	70489.5	147988	41219.8	29287.9	0.00578235	0.117947
PRDX2	P32119	Peroxiredoxin-2 [OS=Homo sapiens]	4.36978e+06	4.29007e+06	4.32279e+06	4.82339e+06	4.31481e+06	3.22143e+06	0.00288828	0.185688
NCL	P19338	Nucleolin [OS=Homo sapiens]	2.27558e+06	1.30942e+06	2.35952e+06	3.20604e+06	2.27123e+06	1.987e+06	0.00288828	0.427821
PLD3	Q8IV08	5'-3' exonuclease PLD3 [OS=Homo sapiens]	478078	390696	328403	372679	389935	397467	0.00288828	0.05972
OGDH	Q02218	2-oxoglutarate dehydrogenase, mitochondrial [OS=Homo sapiens]	198171	111439	49689.8	158289	62591.5	111295	0.00144342	0.00107642
ALDH18A1	P54886	Delta-1-pyrroline-5-carboxylate synthase [OS=Homo sapiens]	4.97463e+06	3.41219e+06	2.27531e+06	4.60192e+06	3.01761e+06	3.41668e+06	-0.00144197	0.093068
RNASE7	Q9H1E1	Ribonuclease 7 [OS=Homo sapiens]	329022	349113	516949	280399	349550	645113	-0.00144197	0.0240406
MRPL32	Q9BYC8	39S ribosomal protein L32, mitochondrial [OS=Homo sapiens]	253881	185731	351411	257261	254113	29198.7	-0.00144197	0.37046
SLC25A28	Q96A46	Mitoferrin-2 [OS=Homo sapiens]	34613.9	31295.9	34609.8	34641.4	32902.4	39095.3	-0.00144197	0.389866
FBL	P22087	rRNA 2'-O-methyltransferase fibrillarin [OS=Homo sapiens]	333014	83794.5	257699	379746	257896	201273	-0.00144197	0.280352
JCHAIN	P01591	Immunoglobulin J chain [OS=Homo sapiens]	26402.2	18304.6	119628	26492.1	74980.4	17643.4	-0.00432161	0.0816986
C1QBP	Q07021	Complement component 1 Q subcomponent-binding protein, mitochondrial [OS=Homo sapiens]	1.19626e+07	1.11801e+07	1.12852e+07	1.49702e+07	1.09725e+07	1.13427e+07	-0.0071955	0.257581
ACLY	P53396	ATP-citrate synthase [OS=Homo sapiens]	244396	211417	419846	402049	233813	246824	-0.0143553	0.0277437
PSMB5	P28074	Proteasome subunit beta type-5 [OS=Homo sapiens]	283138	179612	321829	241687	291359	285920	-0.0143553	0.130129
HNRNPUL1	Q9BUJ2	Heterogeneous nuclear ribonucleoprotein U-like protein 1 [OS=Homo sapiens]	79913.8	35173.2	32423.3	219907	19376.9	35548.5	-0.015783	0.0732087
CCT6A	P40227	T-complex protein 1 subunit zeta [OS=Homo sapiens]	2.5676e+06	1.70789e+06	2.28929e+06	2.78378e+06	2.16445e+06	2.31757e+06	-0.0172093	0.308175
ATP5PO	P48047	ATP synthase subunit O, mitochondrial [OS=Homo sapiens]	1.99944e+06	2.06001e+06	1.85178e+06	2.72936e+06	1.64683e+06	2.02551e+06	-0.0186342	0.13717
MYH9	P35579	Myosin-9 [OS=Homo sapiens]	3.64633e+06	2.93484e+06	1.53714e+07	4.93252e+06	3.69679e+06	2.69216e+06	-0.0200577	0.278826
TRAP1	Q12931	Heat shock protein 75 kDa, mitochondrial [OS=Homo sapiens]	5.11624e+06	3.76838e+06	2.78821e+06	3.82342e+06	2.6439e+06	4.08771e+06	-0.0214797	0.146548
CTNNB1	P35222	Catenin beta-1 [OS=Homo sapiens]	73436	47327.5	196242	24791.9	74614.9	76114.8	-0.0229004	0.395793
CAMK2D	Q13557	Calcium/calmodulin-dependent protein kinase type II subunit delta [OS=Homo sapiens]	13602.6	80196	192149	26997.8	81475	93369.3	-0.0229004	0.00249146
CKB	P12277	Creatine kinase B-type [OS=Homo sapiens]	1.77969e+06	1.24694e+06	1.06424e+06	1.26851e+06	1.17604e+06	1.67291e+06	-0.0243197	0.0331592
MRPL12	P52815	39S ribosomal protein L12, mitochondrial [OS=Homo sapiens]	1.89629e+06	943181	525221	1.66307e+06	896485	961464	-0.0271541	0.119842
PPIA	P62937	Peptidyl-prolyl cis-trans isomerase A [OS=Homo sapiens]	1.3838e+07	1.05981e+07	1.80327e+07	1.80298e+07	1.29197e+07	1.41293e+07	-0.0299829	0.146486
ALOX12B	O75342	Arachidonate 12-lipoxygenase, 12R-type [OS=Homo sapiens]	394992	162290	758930	405451	356736	629048	-0.0370307	0.156849
ALDH2	P05091	Aldehyde dehydrogenase, mitochondrial [OS=Homo sapiens]	214334	388621	1.11651e+06	173985	398865	535704	-0.0370307	0.197951
IQGAP1	P46940	Ras GTPase-activating-like protein IQGAP1 [OS=Homo sapiens]	124305	102944	725259	132946	127573	85549.1	-0.0370307	0.370611
HLA-A	P04439	HLA class I histocompatibility antigen, A alpha chain [OS=Homo sapiens]	271006	249836	390750	278439	262181	349059	-0.0384362	0.0254575
ATP5F1D	P30049	ATP synthase subunit delta, mitochondrial [OS=Homo sapiens]	1.39158e+06	1.27751e+06	1.68176e+06	1.42949e+06	1.43601e+06	1.02084e+06	-0.0384362	0.349577
VCL	P18206	Vinculin [OS=Homo sapiens]	30509.8	34901.8	54343.1	48690.3	35842.3	22762.2	-0.0384362	0.167415
DYNC1LI1	Q9Y6G9	Cytoplasmic dynein 1 light intermediate chain 1 [OS=Homo sapiens]	74178	68472	61458.5	70315.4	71899.8	62963.6	-0.0384362	0.0320919
COX5A	P20674	Cytochrome c oxidase subunit 5A, mitochondrial [OS=Homo sapiens]	3.35624e+07	2.41217e+07	2.31376e+07	2.50217e+07	2.25628e+07	2.47906e+07	-0.0398403	0.301035
DHRS1	Q96LJ7	Dehydrogenase/reductase SDR family member 1 [OS=Homo sapiens]	2.1839e+07	18759196	2.22179e+07	2.40821e+07	8.25062e+06	2.24698e+07	-0.041243	0.248035
PSPC1	Q8WXF1	Paraspeckle component 1 [OS=Homo sapiens]	35307	39322.5	89761.3	78684.8	40490.1	4142.53	-0.0426443	0.304674
PPP1CA	P62136	Serine/threonine-protein phosphatase PP1-alpha catalytic subunit [OS=Homo sapiens]	373592	255133	524992	596898	385131	265945	-0.0440443	0.0748407
MT-CO2	P00403	Cytochrome c oxidase subunit 2 [OS=Homo sapiens]	2.18178e+07	1.99781e+07	1.76853e+07	2.3185e+07	2.06377e+07	1.71465e+07	-0.0468403	0.0672865
RANGAP1	P46060	Ran GTPase-activating protein 1 [OS=Homo sapiens]	259676	143118	495386	838430	268234	125852	-0.0468403	0.075859
NCKAP1	Q9Y2A7	Nck-associated protein 1 [OS=Homo sapiens]	9169.29	8481.14	184494	14446.6	4658.67	9469.53	-0.0468403	0.379536
SNRNP200	O75643	U5 small nuclear ribonucleoprotein 200 kDa helicase [OS=Homo sapiens]	78673.9	18367.9	66989.3	176616	69246.8	52392.9	-0.0482362	0.458562
RPL14	P50914	60S ribosomal protein L14 [OS=Homo sapiens]	2.57987e+06	1.70437e+06	2.75422e+06	2.78377e+06	2.67011e+06	1.76416e+06	-0.0496308	0.0432099
ATP6V1B2	P21281	V-type proton ATPase subunit B, brain isoform [OS=Homo sapiens]	19418.8	15418	63031.9	21506.6	20089.7	15259	-0.0496308	0.293449
NDUFA6	P56556	NADH dehydrogenase [ubiquinone] 1 alpha subcomplex subunit 6 [OS=Homo sapiens]	231175	411092	288750	193798	299287	311401	-0.051024	0.243125
MRPS23	Q9Y3D9	28S ribosomal protein S23, mitochondrial [OS=Homo sapiens]	29565.3	135908	39860.4	41307.3	95257.6	4409.17	-0.051024	0.280582
MYH10	P35580	Myosin-10 [OS=Homo sapiens]	288796	212088	234780	512160	243518	180901	-0.0524159	0.16663
PDE1C	Q14123	Calcium/calmodulin-dependent 3',5'-cyclic nucleotide phosphodiesterase 1C [OS=Homo sapiens]	36773	20066	31035.3	32452.6	32202.4	17834.3	-0.0538064	0.0911928
APOO	Q9BUR5	MICOS complex subunit MIC26 [OS=Homo sapiens]	3.76966e+06	3.38312e+06	3.09475e+06	2.22617e+06	3.51532e+06	3.53161e+06	-0.0551957	0.277189
COA5	Q86WW8	Cytochrome c oxidase assembly factor 5 [OS=Homo sapiens]	467010	423700	417614	389709	812943	440622	-0.0565835	0.280927
CYCS	P99999	Cytochrome c [OS=Homo sapiens]	7.47352e+06	1.27524e+07	1.4864e+07	1.26396e+07	1.32935e+07	1.55995e+07	-0.0593553	0.364247
EEF1D	P29692	Elongation factor 1-delta [OS=Homo sapiens]	963243	1.04568e+06	1.3823e+06	1.42225e+06	761939	1.08914e+06	-0.0593553	0.0916113
TLN2	Q9Y4G6	Talin-2 [OS=Homo sapiens]	92393.8	80157.3	71624.2	127775	83642.1	48168	-0.0607392	0.010784
FAM184A	Q8NB25	Protein FAM184A [OS=Homo sapiens]	33061.4	20613.2	22996.6	41429.4	22364.1	23975.7	-0.0607392	0.181995
CYP4F22	Q6NT55	Ultra-long-chain fatty acid omega-hydroxylase [OS=Homo sapiens]	56427.5	24204.8	152824	58829.1	62491.7	55647.2	-0.0607392	0.0038749
MAPRE1	Q15691	Microtubule-associated protein RP/EB family member 1 [OS=Homo sapiens]	231900	206666	30570.4	384600	21838.6	215831	-0.0621217	0.0215203
HNRNPD	Q14103	Heterogeneous nuclear ribonucleoprotein D0 [OS=Homo sapiens]	3.02155e+06	1.70956e+06	2.244e+06	4.25339e+06	2.34307e+06	1.39014e+06	-0.0621217	0.0553782
SNRPC	P09234	U1 small nuclear ribonucleoprotein C [OS=Homo sapiens]	380256	225174	294839	402585	238862	307712	-0.0621217	0.0880874
HSPA1B	P0DMV9	Heat shock 70 kDa protein 1B [OS=Homo sapiens]	2.64989e+07	2.18759e+07	2.76442e+07	3.18717e+07	2.77485e+07	2.61089e+07	-0.0662614	0.579214
RPL10	P27635	60S ribosomal protein L10 [OS=Homo sapiens]	9.18699e+06	1.18211e+07	1.24814e+07	2.12587e+07	1.20965e+07	1.24028e+07	-0.0690147	0.581772
DNAJC19	Q96DA6	Mitochondrial import inner membrane translocase subunit TIM14 [OS=Homo sapiens]	303916	121206	137616	144377	187853	85138.4	-0.0690147	0.284565
RPS26	P62854	40S ribosomal protein S26 [OS=Homo sapiens]	2.14179e+07	2.73367e+07	4.03751e+07	4.15865e+07	2.86754e+07	2.58046e+07	-0.0690147	0.137906
NUDT21	O43809	Cleavage and polyadenylation specificity factor subunit 5 [OS=Homo sapiens]	172137	123781	499659	346002	45825.3	180825	-0.0703893	0.233117
DTYMK	P23919	Thymidylate kinase [OS=Homo sapiens]	84171	68679.3	48562.2	86719	72416.4	48480.7	-0.0758749	0.0390415
SCP2	P22307	Sterol carrier protein 2 [OS=Homo sapiens]	252207	103517	354562	49350.8	287383	266388	-0.0786098	0.162506
PRMT1	Q99873	Protein arginine N-methyltransferase 1 [OS=Homo sapiens]	379709	222387	411450	505502	400931	324520	-0.0786098	0.379108
RPL35	P42766	60S ribosomal protein L35 [OS=Homo sapiens]	6.30597e+06	5.44328e+06	4.82821e+06	1.086e+07	5.5691e+06	5.75734e+06	-0.0813396	0.425023
RPL32	P62910	60S ribosomal protein L32 [OS=Homo sapiens]	9.77231e+06	5.98916e+06	5.88472e+06	6.84799e+06	6.34306e+06	6.07808e+06	-0.0827026	0.187018
CSNK1A1	P48729	Casein kinase I isoform alpha [OS=Homo sapiens]	66904.8	19833.2	227899	116586	70945.8	58119.3	-0.0840643	0.0704177
HNRNPA2B1	P22626	Heterogeneous nuclear ribonucleoproteins A2/B1 [OS=Homo sapiens]	5.15419e+06	2.59716e+06	5.71186e+06	1.20595e+07	5.46442e+06	4.03857e+06	-0.0840643	0.430495
COX11	Q9Y6N1	Cytochrome c oxidase assembly protein COX11, mitochondrial [OS=Homo sapiens]	2.13922e+06	1.45216e+06	1.53492e+06	1.63013e+06	1.7442e+06	1.29218e+06	-0.0867838	0.222809
EIF3A	Q14152	Eukaryotic translation initiation factor 3 subunit A [OS=Homo sapiens]	171976	213363	234161	326609	124967	226541	-0.0867838	0.0267912
SRSF2	Q01130	Serine/arginine-rich splicing factor 2 [OS=Homo sapiens]	260154	171207	214531	580761	228025	157857	-0.0881416	0.238933
TMPO	P42167	Lamina-associated polypeptide 2, isoforms beta/gamma [OS=Homo sapiens]	1.67787e+06	1.40612e+06	1.16619e+06	2.90167e+06	1.49446e+06	1.23188e+06	-0.0881416	0.306043
S100A6	P06703	Protein S100-A6 [OS=Homo sapiens]	55632.6	42178.8	333860	41302.9	152924	59202.1	-0.0894982	0.116726
EIF2S2	P20042	Eukaryotic translation initiation factor 2 subunit 2 [OS=Homo sapiens]	74285.1	124211	132459	239241	132171	122902	-0.0894982	0.618276
RPL35A	P18077	60S ribosomal protein L35a [OS=Homo sapiens]	1.04928e+06	968887	1.35783e+06	1.57458e+06	935738	1.11721e+06	-0.0908534	0.114918
KRT78	Q8N1N4	Keratin, type II cytoskeletal 78 [OS=Homo sapiens]	1.35591e+07	1.29969e+07	1.3002e+07	1.32378e+07	1.38767e+07	1.67079e+07	-0.0935602	0.519163
PTGES3	Q15185	Prostaglandin E synthase 3 [OS=Homo sapiens]	561106	262536	476894	1.08515e+06	509818	306268	-0.0962619	0.265614
LSM12	Q3MHD2	Protein LSM12 homolog [OS=Homo sapiens]	119939	66682.3	67634	72437.8	130738	67004.6	-0.0989585	0.0646919
GLTPD2	A6NH11	Glycolipid transfer protein domain-containing protein 2 [OS=Homo sapiens]	76239.6	65113.2	106203	114635	45779.6	81707.2	-0.100305	0.0782157
MICU2	Q8IYU8	Calcium uptake protein 2, mitochondrial [OS=Homo sapiens]	7.78343e+06	5.7098e+06	5.68283e+06	6.65878e+06	6.05675e+06	6.12398e+06	-0.10165	0.0219556
CLPX	O76031	ATP-dependent Clp protease ATP-binding subunit clpX-like, mitochondrial [OS=Homo sapiens]	539325	558031	447158	580516	673360	561355	-0.105678	0.844609
KRT84	Q9NSB2	Keratin, type II cuticular Hb4 [OS=Homo sapiens]	1.30613e+06	1.80338e+06	1.28089e+06	1.75863e+06	1.23776e+06	1.40564e+06	-0.105678	0.0101976
SIK3	Q9Y2K2	Serine/threonine-protein kinase SIK3 [OS=Homo sapiens]	166617	103283	145775	211633	74414	156833	-0.105678	0.00484172
SLC25A11	Q02978	Mitochondrial 2-oxoglutarate/malate carrier protein [OS=Homo sapiens]	7.12504e+06	8.16476e+06	6.75629e+06	8.49095e+06	7.68969e+06	6.55721e+06	-0.109695	0.109002
GK2	Q14410	Glycerol kinase 2 [OS=Homo sapiens]	32029.9	27549.4	34236.5	37553.6	34585.8	26654.4	-0.111031	0.135827
BCS1L	Q9Y276	Mitochondrial chaperone BCS1 [OS=Homo sapiens]	285702	111768	98450.9	102949	132327	120811	-0.112367	0.229438
NEDD8	Q15843	NEDD8 [OS=Homo sapiens]	36640.4	42664.9	25813.2	102769	39603.2	32760.7	-0.112367	0.41627
EPRS1	P07814	Bifunctional glutamate/proline--tRNA ligase [OS=Homo sapiens]	1.18788e+06	1.34715e+06	1.16105e+06	1.50932e+06	1.28193e+06	1.28361e+06	-0.112367	0.606064
RPL4	P36578	60S ribosomal protein L4 [OS=Homo sapiens]	4.5389e+06	3.25326e+06	3.89595e+06	5.84979e+06	4.07549e+06	4.21501e+06	-0.1137	0.544583
ACTN4	O43707	Alpha-actinin-4 [OS=Homo sapiens]	3.50349e+06	3.80807e+06	8.01204e+06	3.94217e+06	4.12507e+06	4.24857e+06	-0.115033	0.196485
SBDS	Q9Y3A5	Ribosome maturation protein SBDS [OS=Homo sapiens]	36220.6	36395.2	32860.8	69135	34506.7	39210.9	-0.115033	0.453241
FLG	P20930	Filaggrin [OS=Homo sapiens]	980695	2.28334e+06	2.52721e+06	2.47601e+06	2.0704e+06	3.17677e+06	-0.116365	0.436282
LDHB	P07195	L-lactate dehydrogenase B chain [OS=Homo sapiens]	78517.7	113874	154780	97953.7	123393	149811	-0.116365	0.141507
KRT15	P19012	Keratin, type I cytoskeletal 15 [OS=Homo sapiens]	93042.8	61616.2	631429	56193.8	101048	160512	-0.119024	0.221344
DNAJA2	O60884	DnaJ homolog subfamily A member 2 [OS=Homo sapiens]	69233.6	27624.4	86696.8	52856.8	106346	75319	-0.121679	0.307794
PDHA2	P29803	Pyruvate dehydrogenase E1 component subunit alpha, testis-specific form, mitochondrial [OS=Homo sapiens]	371559	628669	574683	598798	625076	1.11037e+06	-0.121679	0.659092
KRT73	Q86Y46	Keratin, type II cytoskeletal 73 [OS=Homo sapiens]	3.42704e+07	2.7924e+07	2.51583e+07	2.68493e+07	3.04205e+07	3.18728e+07	-0.123004	0.0872277
TLN1	Q9Y490	Talin-1 [OS=Homo sapiens]	170809	176105	343628	328933	137911	191836	-0.123004	0.0581805
CYFIP2	Q96F07	Cytoplasmic FMR1-interacting protein 2 [OS=Homo sapiens]	17208	18794.1	63747.4	23778	20505.8	16942.4	-0.125651	0.260597
PTGR3	Q8N4Q0	Prostaglandin reductase 3 [OS=Homo sapiens]	16190.3	36792.2	31445.4	39772.8	34436.4	26828.4	-0.130931	0.318687
NDUFV3	P56181	Isoform 2 of NADH dehydrogenase [ubiquinone] flavoprotein 3, mitochondrial [OS=Homo sapiens]	73012.1	74867	124298	106526	81951	70859	-0.130931	0.0506555
EEF1B2	P24534	Elongation factor 1-beta [OS=Homo sapiens]	1.02354e+06	1.26099e+06	2.1906e+06	1.38298e+06	1.59743e+06	1.10431e+06	-0.133564	0.0665644
HNRNPC	P07910	Heterogeneous nuclear ribonucleoproteins C1/C2 [OS=Homo sapiens]	2.64992e+06	1.38784e+06	2.49494e+06	6.73382e+06	2.73592e+06	2.26247e+06	-0.133564	0.547948
NONO	Q15233	Non-POU domain-containing octamer-binding protein [OS=Homo sapiens]	1.20409e+06	376356	986282	2.73954e+06	1.08382e+06	631846	-0.136191	0.354704
ELAVL1	Q15717	ELAV-like protein 1 [OS=Homo sapiens]	49488.1	12676.4	17587.8	79267.5	13840	19371.8	-0.138814	0.117444
RPL15	P61313	60S ribosomal protein L15 [OS=Homo sapiens]	1.72002e+07	1.80602e+07	2.35428e+07	1.98886e+07	3.05302e+07	1.85853e+07	-0.138814	0.316597
YME1L1	Q96TA2	ATP-dependent zinc metalloprotease YME1L1 [OS=Homo sapiens]	1.17978e+07	9.19107e+06	1.23302e+07	1.30031e+07	1.25846e+07	1.5308e+07	-0.140124	0.854152
RPL28	P46779	60S ribosomal protein L28 [OS=Homo sapiens]	693476	936897	1.03338e+06	1.41138e+06	980114	1.03351e+06	-0.141433	0.693678
KRT1	P04264	Keratin, type II cytoskeletal 1 [OS=Homo sapiens]	4.58113e+09	5.08627e+09	4.80577e+09	4.78566e+09	5.30585e+09	5.86412e+09	-0.14274	0.609237
KRT23	Q9C075	Keratin, type I cytoskeletal 23 [OS=Homo sapiens]	889379	746950	1.98505e+06	981588	942234	1.591e+06	-0.14274	0.0352651
DDX3X	O00571	ATP-dependent RNA helicase DDX3X [OS=Homo sapiens]	6.01186e+06	6.64371e+06	6.34606e+06	1.32743e+07	7.01792e+06	6.76095e+06	-0.145351	0.52384
AIMP1	Q12904	Aminoacyl tRNA synthase complex-interacting multifunctional protein 1 [OS=Homo sapiens]	234451	218497	291999	224022	259215	293537	-0.145351	0.137164
RPS27A	P62979	Ubiquitin-40S ribosomal protein S27a [OS=Homo sapiens]	8.39543e+06	7.77512e+06	7.91755e+06	1.04742e+07	8.77989e+06	7.93037e+06	-0.149259	0.535797
KPNA2	P52292	Importin subunit alpha-1 [OS=Homo sapiens]	442473	439077	283146	466922	705767	488208	-0.153157	0.838763
COA6	Q5JTJ3	Cytochrome c oxidase assembly factor 6 homolog [OS=Homo sapiens]	2.46744e+07	1.4232e+07	1.31589e+07	1.55855e+07	1.61671e+07	1.58593e+07	-0.155749	0.0811715
VCP	P55072	Transitional endoplasmic reticulum ATPase [OS=Homo sapiens]	526636	678559	2.94143e+06	599445	756925	938152	-0.157044	0.197522
RPS9	P46781	40S ribosomal protein S9 [OS=Homo sapiens]	8.61156e+06	1.2338e+07	1.14874e+07	2.97968e+07	1.28249e+07	1.19749e+07	-0.158337	0.57054
EEF2	P13639	Elongation factor 2 [OS=Homo sapiens]	3.40125e+07	2.65567e+07	4.38848e+07	3.80685e+07	3.79476e+07	3.18557e+07	-0.158337	0.111241
PHPT1	Q9NRX4	14 kDa phosphohistidine phosphatase [OS=Homo sapiens]	271666	121335	187005	283061	177962	209090	-0.16092	0.25791
OCIAD1	Q9NX40	OCIA domain-containing protein 1 [OS=Homo sapiens]	9.10068e+06	1.00827e+07	1.107e+07	1.12718e+07	1.25891e+07	9.94714e+06	-0.16092	0.545122
SARS1	P49591	Serine--tRNA ligase, cytoplasmic [OS=Homo sapiens]	44422.1	55432.4	144278	41338	61947.5	70208.2	-0.16092	0.215232
CSE1L	P55060	Exportin-2 [OS=Homo sapiens]	1.26116e+06	1.30427e+06	1.77899e+06	2.21438e+06	1.45997e+06	1.26956e+06	-0.16221	0.216789
RPL7A	P62424	60S ribosomal protein L7a [OS=Homo sapiens]	5.64156e+06	5.33262e+06	6.43384e+06	8.84169e+06	5.60702e+06	6.31139e+06	-0.16221	0.436305
EBP	Q15125	3-beta-hydroxysteroid-Delta(8),Delta(7)-isomerase [OS=Homo sapiens]	110258	102974	215725	162397	123540	94222.8	-0.163499	0.109022
AZGP1	P25311	Zinc-alpha-2-glycoprotein [OS=Homo sapiens]	1.95807e+06	1.39543e+06	2.40817e+06	1.63067e+06	2.19421e+06	2.66071e+06	-0.164786	0.225226
FASN	P49327	Fatty acid synthase [OS=Homo sapiens]	1.64708e+07	1.64563e+07	2.07349e+07	1.85201e+07	2.08695e+07	1.84285e+07	-0.168642	0.366456
NACA	Q13765	Nascent polypeptide-associated complex subunit alpha [OS=Homo sapiens]	1.26422e+06	1.22759e+06	1.46202e+06	2.07839e+06	1.29643e+06	1.42086e+06	-0.168642	0.451746
VDAC1	P21796	Voltage-dependent anion-selective channel protein 1 [OS=Homo sapiens]	3.16063e+06	2.4591e+06	3.81483e+06	3.47167e+06	4.13959e+06	3.55587e+06	-0.169925	0.537688
RPLP0	P05388	60S acidic ribosomal protein P0 [OS=Homo sapiens]	3.15737e+06	2.73116e+06	3.80409e+06	4.13696e+06	3.55201e+06	3.22671e+06	-0.169925	0.433569
SLC25A12	O75746	Calcium-binding mitochondrial carrier protein Aralar1 [OS=Homo sapiens]	2.11257e+06	1.99957e+06	1.94655e+06	2.02307e+06	2.2492e+06	2.27375e+06	-0.169925	0.766004
CDKN2A	Q8N726	Tumor suppressor ARF [OS=Homo sapiens]	341917	276665	559857	509971	384880	320176	-0.171207	0.0800202
RPS6	P62753	40S ribosomal protein S6 [OS=Homo sapiens]	6.98842e+06	7.67294e+06	7.81849e+06	1.03323e+07	8.64652e+06	6.54347e+06	-0.172488	0.30482
MSN	P26038	Moesin [OS=Homo sapiens]	17772	49159.8	5382.7	34268.6	7706.86	20055.1	-0.173767	0.0168646
SERAC1	Q96JX3	Protein SERAC1 [OS=Homo sapiens]	840068	641202	614776	723437	870935	581505	-0.173767	0.0777883
RTRAF	Q9Y224	RNA transcription, translation and transport factor protein [OS=Homo sapiens]	51916.4	40695.3	69507.7	146350	58572.3	55020.8	-0.173767	0.453184
RPS8	P62241	40S ribosomal protein S8 [OS=Homo sapiens]	1.63847e+07	1.47924e+07	1.56661e+07	2.06784e+07	1.76906e+07	1.64684e+07	-0.175045	0.868281
CAND1	Q86VP6	Cullin-associated NEDD8-dissociated protein 1 [OS=Homo sapiens]	56986.7	72925.1	72253.4	144311	81668.4	73562.8	-0.176323	0.642838
RPL39	P62891	60S ribosomal protein L39 [OS=Homo sapiens]	5.31716e+06	4896476	4.11139e+06	6.45646e+06	5.53429e+06	4.10295e+06	-0.176323	0.267347
GPX4	P36969	Phospholipid hydroperoxide glutathione peroxidase [OS=Homo sapiens]	428680	245480	313240	544276	302621	354004	-0.176323	0.327823
PTBP1	P26599	Polypyrimidine tract-binding protein 1 [OS=Homo sapiens]	626656	401877	1.26869e+06	2.28149e+06	707907	638721	-0.176323	0.299419
HAL	P42357	Histidine ammonia-lyase [OS=Homo sapiens]	387416	594031	2.57216e+06	932648	483724	672041	-0.177599	0.12985
UCHL1	P09936	Ubiquitin carboxyl-terminal hydrolase isozyme L1 [OS=Homo sapiens]	208731	143412	71501.4	207804	162515	143435	-0.180148	0.315228
KRT9	P35527	Keratin, type I cytoskeletal 9 [OS=Homo sapiens]	2.55663e+09	2.83727e+09	2.12235e+09	2.78366e+09	3.16821e+09	2.90209e+09	-0.182692	0.760244
S100A14	Q9HCY8	Protein S100-A14 [OS=Homo sapiens]	161095	276374	645909	314013	455131	305635	-0.183963	0.11407
SNX14	Q9Y5W7	Sorting nexin-14 [OS=Homo sapiens]	1.47879e+07	16214268	1.09793e+07	1.68459e+07	2.41206e+07	1.59559e+07	-0.187768	0.790554
MRPS18B	Q9Y676	28S ribosomal protein S18b, mitochondrial [OS=Homo sapiens]	186619	130454	6816.53	148603	174137	80163.5	-0.187768	0.293358
KRT13	P13646	Keratin, type I cytoskeletal 13 [OS=Homo sapiens]	1.47953e+06	1.38204e+06	2.21669e+06	1.31475e+06	9.0244e+07	1.69012e+06	-0.191563	0.34288
UQCC2	Q9BRT2	Ubiquinol-cytochrome-c reductase complex assembly factor 2 [OS=Homo sapiens]	35445.8	160268	97735.9	111699	37053	117878	-0.192825	0.0247225
HNRNPU	Q00839	Heterogeneous nuclear ribonucleoprotein U [OS=Homo sapiens]	5.60905e+06	2.91922e+06	4.58474e+06	1.09751e+07	5.26096e+06	4.32693e+06	-0.197865	0.501254
RPL30	P62888	60S ribosomal protein L30 [OS=Homo sapiens]	827950	918982	1.00222e+06	1.50989e+06	1.05534e+06	690958	-0.199123	0.189659
TIMM9	Q9Y5J7	Mitochondrial import inner membrane translocase subunit Tim9 [OS=Homo sapiens]	254754	356011	130491	244879	457832	292408	-0.199123	0.403601
DARS1	P14868	Aspartate--tRNA ligase, cytoplasmic [OS=Homo sapiens]	762256	771374	1.86622e+06	1.15558e+06	706688	886541	-0.200379	0.153124
TPM3	P06753	Isoform 2 of Tropomyosin alpha-3 chain [OS=Homo sapiens]	432297	486118	1.74884e+06	657750	559095	502814	-0.201634	0.179281
IGHV3-48	P01763	Immunoglobulin heavy variable 3-48 [OS=Homo sapiens]	15503.9	26205.2	158835	44046	30230.6	4693.67	-0.206643	0.323449
SEPTIN7	Q16181	Septin-7 [OS=Homo sapiens]	225882	297505	925591	407738	344092	213855	-0.210389	0.190124
RPL8	P62917	60S ribosomal protein L8 [OS=Homo sapiens]	1.88204e+07	2.39655e+07	2.58432e+07	3.51535e+07	2.6378e+07	2.7815e+07	-0.215368	0.950445
PSMC6	P62333	26S proteasome regulatory subunit 10B [OS=Homo sapiens]	37629.5	24977	83769.5	42550.8	54322.7	43732.2	-0.21661	0.0765211
METAP2	P50579	Methionine aminopeptidase 2 [OS=Homo sapiens]	35310.7	66180.2	14518.9	78896.6	10390.8	41028.3	-0.21661	0.00126818
RPL36A	P83881	60S ribosomal protein L36a [OS=Homo sapiens]	2.284e+06	2.53179e+06	1.6536e+06	4.01528e+06	1.70313e+06	2.66501e+06	-0.222805	0.303689
MPDZ	O75970	Multiple PDZ domain protein [OS=Homo sapiens]	73806.1	27100.6	31021.2	328004	36350.9	21017	-0.228973	0.190209
PDLIM1	O00151	PDZ and LIM domain protein 1 [OS=Homo sapiens]	201608	202344	238945	230271	252411	237398	-0.230203	0.78713
CARD19	Q96LW7	Caspase recruitment domain-containing protein 19 [OS=Homo sapiens]	40728.3	35442.3	26262	41571.8	37429	79297.3	-0.230203	0.628314
EIF1AX	P47813	Eukaryotic translation initiation factor 1A, X-chromosomal [OS=Homo sapiens]	56304	106458	138724	125156	106566	139026	-0.233888	0.370753
PSME1	Q06323	Proteasome activator complex subunit 1 [OS=Homo sapiens]	20480.9	23441.8	85941.1	5934.02	30578.4	27602.4	-0.235114	0.427868
SURF1	Q15526	Surfeit locus protein 1 [OS=Homo sapiens]	426329	622464	513210	535090	652455	605813	-0.238787	0.495209
AKAP1	Q92667	A-kinase anchor protein 1, mitochondrial [OS=Homo sapiens]	237391	81908.6	96503	95952.8	166545	113915	-0.238787	0.00881746
KRT77	Q7Z794	Keratin, type II cytoskeletal 1b [OS=Homo sapiens]	2.90094e+07	7.51402e+06	8.05489e+06	9.50755e+06	7.91727e+06	1.86833e+07	-0.238787	0.0489606
PLAA	Q9Y263	Phospholipase A-2-activating protein [OS=Homo sapiens]	39043.3	68389.2	58165.1	57517.9	114413	68627.4	-0.238787	0.595984
ALB	P02768	Albumin [OS=Homo sapiens]	854102	2.23129e+06	3.28931e+06	2.49795e+06	3.70459e+06	2.63252e+06	-0.238787	0.422724
TFAM	Q00059	Transcription factor A, mitochondrial [OS=Homo sapiens]	392572	313564	132274	462041	344601	370921	-0.24245	0.489888
ACTA1	P68133	Actin, alpha skeletal muscle [OS=Homo sapiens]	2.2693e+06	1.50725e+06	5.78443e+06	3.19443e+06	2.6863e+06	2.26688e+06	-0.243669	0.00430537
CYB5R3	P00387	NADH-cytochrome b5 reductase 3 [OS=Homo sapiens]	3.55459e+06	2.10599e+06	1.9622e+06	2.43829e+06	2.60012e+06	2.50361e+06	-0.249749	0.0441999
TXN	P10599	Thioredoxin [OS=Homo sapiens]	8.5127e+07	8.24524e+07	8.50341e+07	8.56602e+07	1.02075e+08	1.01237e+08	-0.252173	0.84158
RPL37A	P61513	60S ribosomal protein L37a [OS=Homo sapiens]	4.11702e+06	4.89392e+06	5.52515e+06	8.40744e+06	3.37146e+06	5.83968e+06	-0.254594	0.170671
FLOT2	Q14254	Flotillin-2 [OS=Homo sapiens]	160008	224602	114328	284025	190912	156812	-0.254594	0.390013
HNRNPH1	P31943	Heterogeneous nuclear ribonucleoprotein H [OS=Homo sapiens]	2.84225e+06	827932	2.75672e+06	4.553e+06	3.29233e+06	1.42694e+06	-0.255803	0.302542
COX6B1	P14854	Cytochrome c oxidase subunit 6B1 [OS=Homo sapiens]	3.77063e+07	3.36742e+07	3.26371e+07	4.44624e+07	3.75206e+07	4.02413e+07	-0.257011	1.1416
SULT2B1	O00204	Sulfotransferase 2B1 [OS=Homo sapiens]	76055.7	94113.8	1.34228e+06	101712	112546	132030	-0.258217	0.241492
NSUN2	Q08J23	RNA cytosine C(5)-methyltransferase NSUN2 [OS=Homo sapiens]	46018.7	32581.7	48250.5	55078	61193.6	41744.1	-0.259423	0.587474
YWHAE	P62258	14-3-3 protein epsilon [OS=Homo sapiens]	1.65163e+06	1.58542e+06	3.30985e+06	2.76265e+06	1.97643e+06	1.61437e+06	-0.259423	0.0064142
EIF4H	Q15056	Eukaryotic translation initiation factor 4H [OS=Homo sapiens]	1.36821e+06	1.50974e+06	1.89985e+06	1.44238e+06	2.20281e+06	1.8087e+06	-0.260628	0.333721
RPL10A	P62906	60S ribosomal protein L10a [OS=Homo sapiens]	3.11155e+06	2.55135e+06	3.11151e+06	4.10667e+06	3.11652e+06	3.72735e+06	-0.260628	0.973556
ATP5PF	P18859	ATP synthase-coupling factor 6, mitochondrial [OS=Homo sapiens]	550456	127380	103582	7464.44	335647	152959	-0.264236	0.299933
H2AC20	Q16777	Histone H2A type 2-C [OS=Homo sapiens]	4.06194e+06	1.9088e+06	1.08359e+06	5.37229e+06	2.29998e+06	1.37219e+06	-0.269033	0.15899
RPL13A	P40429	60S ribosomal protein L13a [OS=Homo sapiens]	1.81375e+06	1.82791e+06	2.48116e+06	1.96728e+06	2.59268e+06	2.20403e+06	-0.27023	0.325507
EIF3D	O15371	Eukaryotic translation initiation factor 3 subunit D [OS=Homo sapiens]	116598	173874	186754	367652	209651	114682	-0.27023	0.299126
TBC1D15	Q8TC07	TBC1 domain family member 15 [OS=Homo sapiens]	66678.4	67710.5	16234.8	80492.1	67177	139608	-0.271426	0.622204
MRPL11	Q9Y3B7	39S ribosomal protein L11, mitochondrial [OS=Homo sapiens]	168162	177855	124182	160816	258810	203092	-0.27262	0.700574
GAS2L3	Q86XJ1	GAS2-like protein 3 [OS=Homo sapiens]	1.0708e+06	1.79866e+06	1.04868e+06	2.1067e+06	958934	1.29314e+06	-0.27262	0.106442
HSPA9	P38646	Stress-70 protein, mitochondrial [OS=Homo sapiens]	2.01237e+07	1.59827e+07	1.4038e+07	2.34804e+07	1.80459e+07	1.9301e+07	-0.27262	0.672984
HDLBP	Q00341	Vigilin [OS=Homo sapiens]	113661	123818	218122	211206	83516.5	149708	-0.273814	0.0505543
UQCRFS1	P47985	Cytochrome b-c1 complex subunit Rieske, mitochondrial [OS=Homo sapiens]	3.15157e+06	3.33427e+06	4.02846e+06	5.15337e+06	3.64449e+06	4.03411e+06	-0.275007	0.682723
TIMM10	P62072	Mitochondrial import inner membrane translocase subunit Tim10 [OS=Homo sapiens]	1.59166e+06	1.35586e+06	744542	1.25304e+06	1.89374e+06	1.64312e+06	-0.27739	0.469292
ARMC1	Q9NVT9	Armadillo repeat-containing protein 1 [OS=Homo sapiens]	70393	40165.1	77563.6	101015	77590.5	85416.1	-0.27858	0.690775
AHNAK	Q09666	Neuroblast differentiation-associated protein AHNAK [OS=Homo sapiens]	284466	560153	6.03793e+06	670728	680642	953412	-0.280956	0.0953342
G3BP1	Q13283	Ras GTPase-activating protein-binding protein 1 [OS=Homo sapiens]	553568	492199	519794	631995	438133	757715	-0.282143	0.29782
CSDE1	O75534	Cold shock domain-containing protein E1 [OS=Homo sapiens]	304275	141012	284412	297027	367175	346032	-0.283329	0.580946
MICU1	Q9BPX6	Calcium uptake protein 1, mitochondrial [OS=Homo sapiens]	7.50642e+06	5.96907e+06	5.42802e+06	7.47568e+06	7.28418e+06	6.51242e+06	-0.286881	0.488524
CCT8	P50990	T-complex protein 1 subunit theta [OS=Homo sapiens]	5.15625e+06	4.75421e+06	5.02194e+06	6.82545e+06	6.128e+06	4.85019e+06	-0.286881	0.625492
NPM1	P06748	Nucleophosmin [OS=Homo sapiens]	3.15681e+06	2.04881e+06	5.19554e+06	5.95882e+06	3.85593e+06	3.53987e+06	-0.288063	0.385837
APOOL	Q6UXV4	MICOS complex subunit MIC27 [OS=Homo sapiens]	1.3495e+06	1.27747e+06	1.27539e+06	1.98918e+06	1.24489e+06	1.56158e+06	-0.289244	0.525777
NDRG2	Q9UN36	Protein NDRG2 [OS=Homo sapiens]	22219.2	6394.22	86649.6	12246.6	39266.2	27273.5	-0.295135	0.00816961
SMC1A	Q14683	Structural maintenance of chromosomes protein 1A [OS=Homo sapiens]	252065	68809.8	404729	325818	309159	50306.7	-0.295135	0.0457387
LAMC1	P11047	Laminin subunit gamma-1 [OS=Homo sapiens]	2.95698e+06	3128485	2.41674e+06	5.17733e+06	3.63037e+06	3.13197e+06	-0.296311	0.822375
PA2G4	Q9UQ80	Proliferation-associated protein 2G4 [OS=Homo sapiens]	6.34788e+06	4.85334e+06	3.94694e+06	7.22708e+06	4.10071e+06	5.96649e+06	-0.297485	0.225311
DYNLL1	P63167	Dynein light chain 1, cytoplasmic [OS=Homo sapiens]	681586	513088	3.63442e+06	835959	839244	837475	-0.297485	0.145925
AURKAIP1	Q9NWT8	Aurora kinase A-interacting protein [OS=Homo sapiens]	7.24849e+06	6.40038e+06	4.23884e+06	5.31769e+06	8.78288e+06	7.88262e+06	-0.301002	0.396869
CHRNA7	P36544	Isoform 3 of Neuronal acetylcholine receptor subunit alpha-7 [OS=Homo sapiens]	33178.2	81939.5	20289.8	62431.4	30912.7	40931.6	-0.303342	0.0911852
RCN1	Q15293	Reticulocalbin-1 [OS=Homo sapiens]	61144.7	16009.2	26905.3	37750.5	19516.8	33227.6	-0.304511	0.0180611
CKAP2L	Q8IYA6	Cytoskeleton-associated protein 2-like [OS=Homo sapiens]	66723.1	68085.8	68578.6	131063	47061.4	84475.6	-0.311503	0.206354
RALGPS2	Q86X27	Ras-specific guanine nucleotide-releasing factor RalGPS2 [OS=Homo sapiens]	982320	1.14244e+06	1.9375e+06	1.52802e+06	1.09774e+06	1.41724e+06	-0.311503	0.0432819
RPL29	P47914	60S ribosomal protein L29 [OS=Homo sapiens]	8.83636e+06	4.85915e+06	6.62749e+06	8.25807e+06	8.66117e+06	5.27702e+06	-0.317304	0.149914
HSPB1	P04792	Heat shock protein beta-1 [OS=Homo sapiens]	849633	1.19074e+06	1.28735e+07	792563	3.34233e+06	1.48479e+06	-0.318461	0.15243
EIF3I	Q13347	Eukaryotic translation initiation factor 3 subunit I [OS=Homo sapiens]	380102	316643	363842	541225	453637	387099	-0.318461	1.00703
RPL13	P26373	60S ribosomal protein L13 [OS=Homo sapiens]	1.2728e+07	1.0268e+07	1.27014e+07	2.22538e+07	1.58505e+07	1.55713e+07	-0.319618	1.26723
DHX9	Q08211	ATP-dependent RNA helicase A [OS=Homo sapiens]	1.38199e+06	683393	1.64115e+06	3.71206e+06	1.72864e+06	973919	-0.323082	0.413159
PPP2R2D	Q66LE6	Serine/threonine-protein phosphatase 2A 55 kDa regulatory subunit B delta isoform [OS=Homo sapiens]	70842.1	33512.2	74333.6	117928	88797.9	70710.7	-0.325386	0.696994
TGM1	P22735	Protein-glutamine gamma-glutamyltransferase K [OS=Homo sapiens]	3.6004e+06	2.02974e+06	4.83575e+06	2.62577e+06	4.71797e+06	4.52081e+06	-0.328836	0.183311
KRT14	P02533	Keratin, type I cytoskeletal 14 [OS=Homo sapiens]	1.16766e+08	1.2807e+08	2.69922e+08	1.46762e+08	1.61157e+08	3.03476e+08	-0.331132	0.21238
KRT27	Q7Z3Y8	Keratin, type I cytoskeletal 27 [OS=Homo sapiens]	95459.2	714985	286556	588658	360701	83685.1	-0.332278	0.0127944
TRIAP1	O43715	TP53-regulated inhibitor of apoptosis 1 [OS=Homo sapiens]	1.7207e+06	2.34211e+06	1.73701e+06	2.18786e+06	2.90888e+06	2.15757e+06	-0.333424	0.73238
ETFB	P38117	Electron transfer flavoprotein subunit beta [OS=Homo sapiens]	164682	223597	206370	259929	231138	266209	-0.333424	1.01741
RPL27	P61353	60S ribosomal protein L27 [OS=Homo sapiens]	3.11149e+06	2.52117e+06	2.46648e+06	4.28356e+06	2.67402e+06	3.18233e+06	-0.335712	0.572579
ATAD1	Q8NBU5	Outer mitochondrial transmembrane helix translocase [OS=Homo sapiens]	1.0733e+06	848489	464418	918599	1.19993e+06	1.07446e+06	-0.340277	0.521329
HSPA8	P11142	Heat shock cognate 71 kDa protein [OS=Homo sapiens]	1.12485e+07	9.98497e+06	1.08117e+07	1.49633e+07	1.36898e+07	1.24112e+07	-0.340277	1.60645
RPL18	Q07020	60S ribosomal protein L18 [OS=Homo sapiens]	3.42132e+06	3.31756e+06	3.64461e+06	4.33862e+06	4.38779e+06	3.96459e+06	-0.342555	2.0179
HNRNPA3	P51991	Heterogeneous nuclear ribonucleoprotein A3 [OS=Homo sapiens]	1.30097e+06	1.04987e+06	2.26494e+06	3.11456e+06	1.65613e+06	1.39365e+06	-0.348232	0.347882
OPA3	Q9H6K4	Optic atrophy 3 protein [OS=Homo sapiens]	2.5363e+06	2.20357e+06	2.51053e+06	5.12962e+06	3.19876e+06	2.83619e+06	-0.349365	0.821129
RPL36	Q9Y3U8	60S ribosomal protein L36 [OS=Homo sapiens]	1.41353e+06	1.34953e+06	1.81055e+06	2.94835e+06	1.76402e+06	1.80102e+06	-0.349365	0.750754
CHCHD10	Q8WYQ3	Coiled-coil-helix-coiled-coil-helix domain-containing protein 10, mitochondrial [OS=Homo sapiens]	2.5579e+06	1.35711e+06	891814	443204	2.51553e+06	1.73049e+06	-0.350497	0.0905588
LMNA	P02545	Prelamin-A/C [OS=Homo sapiens]	2.87635e+06	2.38147e+06	1.99321e+07	4.42979e+06	3.6665e+06	2.81026e+06	-0.350497	0.18916
SRSF10	O75494	Serine/arginine-rich splicing factor 10 [OS=Homo sapiens]	36824.6	33330.9	47549.3	91597.5	41659.3	47084.9	-0.355016	0.579783
IPO4	Q8TEX9	Importin-4 [OS=Homo sapiens]	158022	95791.6	68974.8	144114	122481	121299	-0.355016	0.369822
MIX23	Q4VC31	Protein MIX23 [OS=Homo sapiens]	3.60333e+06	3.1337e+06	2.35495e+06	4.34937e+06	4.01535e+06	3.44755e+06	-0.35727	0.82609
S100A16	Q96FQ6	Protein S100-A16 [OS=Homo sapiens]	15317.3	67540.1	307380	86562.2	143224	83456.6	-0.358396	0.15692
ATAD5	Q96QE3	ATPase family AAA domain-containing protein 5 [OS=Homo sapiens]	6.93786e+07	1.51865e+08	1.67709e+08	1.95361e+08	2.47054e+08	1.79645e+08	-0.362891	0.721475
RPL38	P63173	60S ribosomal protein L38 [OS=Homo sapiens]	4.21915e+06	4.68466e+06	2.09849e+06	5.43005e+06	5.45108e+06	4.4438e+06	-0.364012	0.579525
SLC35A4	L0R6Q1	SLC35A4 upstream open reading frame protein [OS=Homo sapiens]	1.43563e+06	882850	981619	1.62045e+06	1.26314e+06	837622	-0.364012	0.165212
GGH	Q92820	Gamma-glutamyl hydrolase [OS=Homo sapiens]	305446	263341	285622	321114	367455	513762	-0.364012	0.862985
HNRNPF	P52597	Heterogeneous nuclear ribonucleoprotein F [OS=Homo sapiens]	686546	256898	862815	1.39014e+06	884856	513538	-0.366252	0.427993
SP100	P23497	Nuclear autoantigen Sp-100 [OS=Homo sapiens]	505663	1.26558e+06	488415	524858	651640	881855	-0.366252	0.0110694
KIF5B	P33176	Kinesin-1 heavy chain [OS=Homo sapiens]	208017	238903	332120	371950	308161	281036	-0.367371	0.594315
KHSRP	Q92945	Far upstream element-binding protein 2 [OS=Homo sapiens]	128056	56754.8	91279.5	280451	117883	51998.6	-0.368489	0.221915
MYL6	P60660	Myosin light polypeptide 6 [OS=Homo sapiens]	1.4639e+06	925473	4.14522e+06	1.89565e+06	2.00844e+06	1.14523e+06	-0.372952	0.0591686
KIFC1	Q9BW19	Kinesin-like protein KIFC1 [OS=Homo sapiens]	27579.7	62118.7	99038.6	80710	81759.7	56195	-0.377401	0.24804
RPL22	P35268	60S ribosomal protein L22 [OS=Homo sapiens]	2.58955e+06	3.9743e+06	3.7702e+06	4.93459e+06	4.18858e+06	5.39735e+06	-0.388465	0.986519
RPL6	Q02878	60S ribosomal protein L6 [OS=Homo sapiens]	6.48763e+06	4.6732e+06	8.31117e+06	8.76868e+06	5.21652e+06	8.50508e+06	-0.390668	0.241001
SRSF7	Q16629	Serine/arginine-rich splicing factor 7 [OS=Homo sapiens]	506007	321446	664354	1.53216e+06	663866	452774	-0.391768	0.487554
GSN	P06396	Gelsolin [OS=Homo sapiens]	171621	177898	585162	219607	233343	278847	-0.391768	0.059712
SERPINA1	P01009	Alpha-1-antitrypsin [OS=Homo sapiens]	1.99452e+06	1.77073e+06	2.05975e+06	2.62309e+06	2.16153e+06	2.70086e+06	-0.395063	1.30454
TES	Q9UGI8	Testin [OS=Homo sapiens]	82097.2	37231.8	95906	86835.5	108094	139089	-0.397255	0.645195
ANXA1	P04083	Annexin A1 [OS=Homo sapiens]	468350	538313	2.76532e+06	322095	9.03765e+06	711298	-0.40163	0.111713
USP5	P45974	Ubiquitin carboxyl-terminal hydrolase 5 [OS=Homo sapiens]	8231.35	17140.4	91006.9	22217.5	48350.6	22675.1	-0.403813	0.097321
SERPINB12	Q96P63	Isoform 2 of Serpin B12 [OS=Homo sapiens]	3.32006e+06	2.52741e+06	2.56592e+06	2.64742e+06	3.39384e+06	4.15375e+06	-0.403813	0.498854
HSP90AB1	P08238	Heat shock protein HSP 90-beta [OS=Homo sapiens]	2.06094e+07	1.90856e+07	2.50893e+07	2.73054e+07	2.88394e+07	2.50121e+07	-0.405992	1.06078
SEMG2	Q02383	Semenogelin-2 [OS=Homo sapiens]	127766	163295	115451	169407	100840	2.55912e+06	-0.407081	0.35937
MUL1	Q969V5	Mitochondrial ubiquitin ligase activator of NFKB 1 [OS=Homo sapiens]	34698.7	25924.7	6865.88	43235.3	34448.2	22429.4	-0.410341	0.419274
DDX17	Q92841	Isoform 2 of Probable ATP-dependent RNA helicase DDX17 [OS=Homo sapiens]	249856	185582	356284	1.43768e+06	207269	332304	-0.411426	0.379589
IRS4	O14654	Insulin receptor substrate 4 [OS=Homo sapiens]	4.9745e+06	4.33778e+06	3.24442e+06	6.66874e+06	5.76725e+06	5.42156e+06	-0.411426	1.07799
XRCC6	P12956	X-ray repair cross-complementing protein 6 [OS=Homo sapiens]	76817.3	86265.6	256012	291951	114798	92146.1	-0.412511	0.141829
NT5C3A	Q9H0P0	Cytosolic 5'-nucleotidase 3A [OS=Homo sapiens]	267649	194348	434909	277284	356137	446669	-0.412511	0.329202
LMNB2	Q03252	Lamin-B2 [OS=Homo sapiens]	168156	77317.1	292374	228041	223981	134507	-0.413594	0.170719
PRPF19	Q9UMS4	Pre-mRNA-processing factor 19 [OS=Homo sapiens]	54939.4	43601.8	56806.6	133439	73172.7	36283.2	-0.413594	0.311429
CCT5	P48643	T-complex protein 1 subunit epsilon [OS=Homo sapiens]	2.95378e+06	1.484e+06	1.93757e+06	2.58289e+06	3.01389e+06	2.51225e+06	-0.414677	0.52604
H2AC25	Q7L7L0	Histone H2A type 3 [OS=Homo sapiens]	9.74707e+06	3.464e+06	5.42698e+06	2.90054e+07	7.25836e+06	7.04852e+06	-0.418999	0.540723
SLAIN1	Q8ND83	SLAIN motif-containing protein 1 [OS=Homo sapiens]	715499	1.39539e+06	656513	905329	956889	1.1336e+06	-0.418999	0.197763
RPS19	P39019	40S ribosomal protein S19 [OS=Homo sapiens]	778959	627421	200912	1.07876e+06	583766	839548	-0.420078	0.501155
UQCC1	Q9NVA1	Ubiquinol-cytochrome-c reductase complex assembly factor 1 [OS=Homo sapiens]	58540.5	107358	42633.5	78448.3	47559.8	5.42247e+06	-0.422233	0.357076
FABP5	Q01469	Fatty acid-binding protein 5 [OS=Homo sapiens]	2.46367e+06	4.16633e+06	9.14102e+06	4.17089e+06	7.49841e+06	5.58873e+06	-0.423309	0.183233
XPO1	O14980	Exportin-1 [OS=Homo sapiens]	51742.9	16222.1	66715.3	116876	63002.1	69433.5	-0.424385	0.643963
SLC25A13	Q9UJS0	Calcium-binding mitochondrial carrier protein Aralar2 [OS=Homo sapiens]	3.31967e+07	2.96356e+07	2.66379e+07	3.45996e+07	4.86172e+07	3.9764e+07	-0.424385	1.17681
PTPN1	P18031	Tyrosine-protein phosphatase non-receptor type 1 [OS=Homo sapiens]	346020	354967	429108	427110	476864	670344	-0.425459	0.888153
ASAP2	O43150	Arf-GAP with SH3 domain, ANK repeat and PH domain-containing protein 2 [OS=Homo sapiens]	720944	734667	676430	968690	9697.66	1.025e+06	-0.426533	0.286732
ACADM	P11310	Medium-chain specific acyl-CoA dehydrogenase, mitochondrial [OS=Homo sapiens]	22218.6	104338	71901.9	96872.4	198795	58376.1	-0.42975	0.465058
TPI1	P60174	Triosephosphate isomerase [OS=Homo sapiens]	155285	354909	1.92108e+06	365688	557656	477977	-0.42975	0.0114937
AHCY	P23526	Adenosylhomocysteinase [OS=Homo sapiens]	1.35034e+06	886689	1.25027e+06	1.69188e+06	1.94103e+06	1.11405e+06	-0.436162	0.628179
FAM136A	Q96C01	Protein FAM136A [OS=Homo sapiens]	1.00747e+07	1.09751e+07	1.02636e+07	1.55109e+07	1.39246e+07	1.22008e+07	-0.440421	1.37083
CSTA	P01040	Cystatin-A [OS=Homo sapiens]	800330	398420	300456	312872	586147	542093	-0.444667	0.0114618
MAP4	P27816	Isoform 5 of Microtubule-associated protein 4 [OS=Homo sapiens]	337569	525171	619303	1.03294e+06	16606.9	715698	-0.446786	0.195974
EPB41L4A	Q9HCS5	Band 4.1-like protein 4A [OS=Homo sapiens]	1.33605e+06	1.66457e+06	1.81178e+06	2.27823e+06	2.27842e+06	2.86514e+06	-0.453122	1.64777
RPS17	P08708	40S ribosomal protein S17 [OS=Homo sapiens]	1.36214e+06	1.17254e+06	968889	2.2084e+06	1.19104e+06	1.60617e+06	-0.454176	0.709106
PDIA6	Q15084	Protein disulfide-isomerase A6 [OS=Homo sapiens]	434347	397216	327037	573497	149843	544650	-0.455229	0.0452112
ATP5F1EP2	Q5VTU8	ATP synthase subunit epsilon-like protein, mitochondrial [OS=Homo sapiens]	265107	170920	96616.9	234679	142558	339408	-0.457332	0.340015
HNRNPAB	Q99729	Isoform 2 of Heterogeneous nuclear ribonucleoprotein A/B [OS=Homo sapiens]	940983	377218	671242	1.16087e+06	922312	586631	-0.458382	0.406964
NOLC1	Q14978	Nucleolar and coiled-body phosphoprotein 1 [OS=Homo sapiens]	101930	101809	58437.1	342742	83963.1	139871	-0.458382	0.580165
KRT5	P13647	Keratin, type II cytoskeletal 5 [OS=Homo sapiens]	2.64042e+08	2.65682e+08	6.20248e+08	3.14591e+08	3.78393e+08	3.65824e+08	-0.461529	0.000295808
H4C1	P62805	Histone H4 [OS=Homo sapiens]	6.63995e+07	3.55066e+07	6.5053e+07	2.39191e+08	8.96176e+07	6.75826e+07	-0.462576	0.740791
MDK	P21741	Midkine [OS=Homo sapiens]	2.80921e+06	2.69452e+06	3.01115e+06	3.87349e+06	5.5639e+06	3.54955e+06	-0.463622	1.03546
BUB3	O43684	Mitotic checkpoint protein BUB3 [OS=Homo sapiens]	173643	168965	123627	272107	233227	146138	-0.464668	0.623616
CUL4B	Q13620	Isoform 2 of Cullin-4B [OS=Homo sapiens]	200242	225578	596211	572140	310492	311873	-0.467801	0.230636
KRT71	Q3SY84	Keratin, type II cytoskeletal 71 [OS=Homo sapiens]	13817.6	265664	143877	199240	237606	23354.7	-0.469886	0.0737419
ATP23	Q9Y6H3	Mitochondrial inner membrane protease ATP23 homolog [OS=Homo sapiens]	40551.8	66321.8	59650.9	82851	93675.6	61947.9	-0.474047	0.872512
PFN1	P07737	Profilin-1 [OS=Homo sapiens]	9.87532e+06	1.19015e+07	2.13825e+07	1.65654e+07	2.27302e+07	1.20534e+07	-0.477159	0.264293
COX6A1	P12074	Cytochrome c oxidase subunit 6A1, mitochondrial [OS=Homo sapiens]	29612.8	1.38065e+06	586599	37052.2	816443	1.93638e+06	-0.477159	0.0617665
RPS12	P25398	40S ribosomal protein S12 [OS=Homo sapiens]	1.65767e+07	1.50405e+07	4.90833e+07	2.7517e+07	2.3147e+07	1.66337e+07	-0.481299	0.0388082
HSPA5	P11021	Endoplasmic reticulum chaperone BiP [OS=Homo sapiens]	5.62181e+06	4.97779e+06	5.12452e+06	7.0935e+06	7.1643e+06	7.68308e+06	-0.483364	2.56807
RPL7	P18124	60S ribosomal protein L7 [OS=Homo sapiens]	2.25141e+06	2.09766e+06	3.68775e+06	3.38261e+06	3.16456e+06	2.63452e+06	-0.491597	0.32633
DNAJA1	P31689	DnaJ homolog subfamily A member 1 [OS=Homo sapiens]	400778	183353	201967	284468	287812	68468.7	-0.493647	0.230637
PHB1	P35232	Prohibitin [OS=Homo sapiens]	7.95935e+08	4.3465e+08	4.02132e+08	6.11971e+08	6.58607e+08	5.82593e+08	-0.493647	0.296801
S100A11	P31949	Protein S100-A11 [OS=Homo sapiens]	673469	480771	5.69833e+06	426791	1.56873e+06	950305	-0.496718	0.149345
NME1	P15531	Nucleoside diphosphate kinase A [OS=Homo sapiens]	1.4986e+06	1.32361e+06	1.87341e+06	1.59386e+06	2.63179e+06	2.11551e+06	-0.49774	0.732413
LYZ	P61626	Lysozyme C [OS=Homo sapiens]	99755.4	1.36901e+06	894560	585449	1.26612e+06	1.30214e+06	-0.500802	0.30887
EXOG	Q9Y2C4	Nuclease EXOG, mitochondrial [OS=Homo sapiens]	2.15738e+06	1.17553e+06	2.02007e+06	2.85894e+06	4.28711e+06	2.32787e+06	-0.500802	1.02009
H3C1	P68431	Histone H3.1 [OS=Homo sapiens]	5.5067e+07	3.54365e+07	3.89591e+07	1.24265e+08	5.51595e+07	3.33186e+07	-0.501821	0.351061
MRPS12	O15235	28S ribosomal protein S12, mitochondrial [OS=Homo sapiens]	6.67871e+07	1.02079e+08	9.04755e+07	1.28477e+08	1.36079e+08	1.06132e+08	-0.505891	1.0913
DAZAP1	Q96EP5	DAZ-associated protein 1 [OS=Homo sapiens]	42641.5	33698.8	34121.6	129434	48521.8	35783.2	-0.507921	0.494901
LMNB1	P20700	Lamin-B1 [OS=Homo sapiens]	5.80746e+06	3.44737e+06	3.76214e+06	1.00662e+07	5.34841e+06	4.26622e+06	-0.507921	0.52394
PHKA2	P46019	Phosphorylase b kinase regulatory subunit alpha, liver isoform [OS=Homo sapiens]	968671	1.20475e+06	1.05106e+06	1.37746e+06	1.62596e+06	1.49613e+06	-0.508936	1.79877
C4A	P0C0L4	Complement C4-A [OS=Homo sapiens]	119847	56344.7	131384	157696	171964	170816	-0.510962	0.756764
ERH	P84090	Enhancer of rudimentary homolog [OS=Homo sapiens]	105544	26599.3	109336	161461	151327	135066	-0.520045	0.638362
RPS13	P62277	40S ribosomal protein S13 [OS=Homo sapiens]	3.05506e+06	4.39235e+06	2.83881e+06	8.30691e+06	3.90702e+06	4.38404e+06	-0.521051	0.704315
MATR3	P43243	Matrin-3 [OS=Homo sapiens]	837835	464383	849585	3.08187e+06	1.20524e+06	920045	-0.525067	0.80669
TRIM2	Q9C040	Tripartite motif-containing protein 2 [OS=Homo sapiens]	28239.7	16523	15940	48271.2	22220.4	23833.8	-0.528071	0.586335
HNRNPL	P14866	Heterogeneous nuclear ribonucleoprotein L [OS=Homo sapiens]	1.45053e+06	695860	1.08603e+06	2.7886e+06	1.56758e+06	1.05297e+06	-0.529071	0.59631
NUP62	P37198	Nuclear pore glycoprotein p62 [OS=Homo sapiens]	42749.9	25023	29893.6	98562.7	43215.1	33019.8	-0.532068	0.564551
MYO19	Q96H55	Unconventional myosin-XIX [OS=Homo sapiens]	468371	560438	444551	783918	590358	677665	-0.533065	1.4094
ILF2	Q12905	Interleukin enhancer-binding factor 2 [OS=Homo sapiens]	570872	356814	743215	1.36495e+06	827637	371794	-0.536053	0.310813
EIF3G	O75821	Eukaryotic translation initiation factor 3 subunit G [OS=Homo sapiens]	183560	185385	123744	295615	266345	163902	-0.537048	0.746493
WDR1	O75083	WD repeat-containing protein 1 [OS=Homo sapiens]	68817.8	55274.1	386756	42132.8	134772	100918	-0.551885	0.163984
RPS15	P62841	40S ribosomal protein S15 [OS=Homo sapiens]	965647	1.04308e+06	743794	4.34941e+06	1.13635e+06	1.41939e+06	-0.555816	0.678358
KHDRBS1	Q07666	KH domain-containing, RNA-binding, signal transduction-associated protein 1 [OS=Homo sapiens]	166963	98844.9	103376	885005	135962	152043	-0.556797	0.493099
TFRC	P02786	Transferrin receptor protein 1 [OS=Homo sapiens]	3.3913e+06	1.62481e+06	1.07087e+06	2.38974e+06	2.51375e+06	2.36321e+06	-0.556797	0.32163
HDGF	P51858	Hepatoma-derived growth factor [OS=Homo sapiens]	10617.2	25051.2	42417.9	98241.2	36872.5	34171.3	-0.557778	0.684272
SCGB1D2	O95969	Secretoglobin family 1D member 2 [OS=Homo sapiens]	141365	191089	310570	118497	281713	352376	-0.559737	0.0992577
MAP4	P27816	Microtubule-associated protein 4 [OS=Homo sapiens]	5.32632e+07	6.65509e+07	5.26576e+07	1.03361e+08	7.86711e+07	7.49759e+07	-0.56267	1.41679
RPL34	P49207	60S ribosomal protein L34 [OS=Homo sapiens]	8.20918e+06	8.13212e+06	7.9429e+06	1.20468e+07	1.6488e+07	9.91484e+06	-0.566572	1.01098
SERPINB7	O75635	Serpin B7 [OS=Homo sapiens]	53555.5	64174.6	252148	50543.9	95301.7	102373	-0.570463	0.124117
HSP90AA1	P07900	Heat shock protein HSP 90-alpha [OS=Homo sapiens]	4.04568e+06	3.15284e+06	5.66006e+06	6.00772e+06	5.30028e+06	6.16363e+06	-0.570463	0.741054
PSMB6	P28072	Proteasome subunit beta type-6 [OS=Homo sapiens]	305612	24405.8	9401.08	299177	14846.8	36368.6	-0.575312	0.0710936
EIF3CL	B5ME19	Eukaryotic translation initiation factor 3 subunit C-like protein [OS=Homo sapiens]	166355	100446	108121	161090	290680	75061.9	-0.575312	0.193532
PIKFYVE	Q9Y2I7	1-phosphatidylinositol 3-phosphate 5-kinase [OS=Homo sapiens]	351873	543601	722067	732825	810303	893006	-0.57628	0.80228
NEXMIF	Q5QGS0	Neurite extension and migration factor [OS=Homo sapiens]	4.36695e+06	1790860	2.27191e+06	3.41333e+06	3.39072e+06	2.58631e+06	-0.577248	0.229599
CCDC127	Q96BQ5	Coiled-coil domain-containing protein 127 [OS=Homo sapiens]	181639	132430	109708	89979	313909	197661	-0.578214	0.239437
OPA1	O60313	Isoform 4 of Dynamin-like 120 kDa protein, mitochondrial [OS=Homo sapiens]	4.12385e+07	3.26733e+07	2.9684e+07	5.32756e+07	4.901e+07	4.40481e+07	-0.584963	1.31726
HNRNPM	P52272	Heterogeneous nuclear ribonucleoprotein M [OS=Homo sapiens]	1.90061e+06	848425	2.35613e+06	4.28862e+06	2.852e+06	1.5878e+06	-0.585924	0.569754
ACSL3	O95573	Fatty acid CoA ligase Acsl3 [OS=Homo sapiens]	169307	105833	81695.8	180116	158919	126506	-0.586885	0.529397
IGHG4	P01861	Immunoglobulin heavy constant gamma 4 [OS=Homo sapiens]	107250	334778	1.85627e+06	506431	533886	167035	-0.597412	0.047501
H1-2	P16403	Histone H1.2 [OS=Homo sapiens]	1.87846e+07	1.34566e+07	1.33928e+07	4.00779e+07	2.04029e+07	1.68949e+07	-0.60027	0.680994
PABPC4	Q13310	Polyadenylate-binding protein 4 [OS=Homo sapiens]	446403	298352	239905	686484	330485	452460	-0.601221	0.624596
RPL17	P18621	60S ribosomal protein L17 [OS=Homo sapiens]	5.21612e+06	8.56642e+06	5.2333e+06	1.42631e+07	7.95241e+06	7.63653e+06	-0.604071	0.76428
MT-CO3	P00414	Cytochrome c oxidase subunit 3 [OS=Homo sapiens]	376318	513166	556664	834272	554793	780367	-0.60502	1.09201
LUC7L3	O95232	Luc7-like protein 3 [OS=Homo sapiens]	35274.4	22959.3	6553.48	61870.6	34940.8	34106.9	-0.605968	0.661708
HMGN1	P05114	Non-histone chromosomal protein HMG-14 [OS=Homo sapiens]	46572.7	38848.4	53376.7	97458.7	24001.6	70871.3	-0.605968	0.145511
CLPTM1	O96005	Cleft lip and palate transmembrane protein 1 [OS=Homo sapiens]	7500.03	9405.22	54570.7	14375.5	11164.8	41902.2	-0.611645	0.0874924
BANK1	Q8NDB2	B-cell scaffold protein with ankyrin repeats [OS=Homo sapiens]	4140.74	260405	242297	31786.5	370804	434496	-0.613532	0.238673
SRSF6	Q13247	Serine/arginine-rich splicing factor 6 [OS=Homo sapiens]	233316	92687.8	242747	536976	358838	106007	-0.621056	0.313686
RHOT2	Q8IXI1	Mitochondrial Rho GTPase 2 [OS=Homo sapiens]	1.72392e+06	1.4644e+06	1.44324e+06	1.80634e+06	3.2711e+06	2.25633e+06	-0.623867	0.925455
COX20	Q5RI15	Cytochrome c oxidase assembly protein COX20, mitochondrial [OS=Homo sapiens]	464026	163908	986087	318392	715640	765339	-0.624803	0.176404
ABCB8	Q9NUT2	Mitochondrial potassium channel ATP-binding subunit [OS=Homo sapiens]	71848	78506.9	31699.9	110869	100640	160136	-0.625738	1.00115
ESD	P10768	S-formylglutathione hydrolase [OS=Homo sapiens]	923325	755335	781336	3.30548e+06	1.21139e+06	504693	-0.632268	0.295817
HNRNPA1	P09651	Heterogeneous nuclear ribonucleoprotein A1 [OS=Homo sapiens]	5.80839e+06	3.22711e+06	5.49547e+06	1.38864e+07	8.53366e+06	6.3815e+06	-0.635058	1.04971
PFDN2	Q9UHV9	Prefoldin subunit 2 [OS=Homo sapiens]	91595.9	91459	100847	28047.3	166151	142414	-0.636915	0.0454626
KPNB1	Q14974	Importin subunit beta-1 [OS=Homo sapiens]	2.32161e+06	1.63209e+06	1.59209e+06	3.44725e+06	2.28222e+06	2.54016e+06	-0.637842	1.0817
CDC37	Q16543	Hsp90 co-chaperone Cdc37 [OS=Homo sapiens]	425329	250975	331615	608613	516873	325380	-0.640621	0.658155
CHCHD5	Q9BSY4	Coiled-coil-helix-coiled-coil-helix domain-containing protein 5 [OS=Homo sapiens]	1.22516e+06	1.19924e+06	2.30425e+06	1.90819e+06	2.84576e+06	1.9109e+06	-0.641546	0.645516
PCBP2	Q15366	Poly(rC)-binding protein 2 [OS=Homo sapiens]	2.20425e+06	1.51028e+06	1.86477e+06	2.99309e+06	2.64777e+06	2.92224e+06	-0.648005	1.34751
CNBP	P62633	CCHC-type zinc finger nucleic acid binding protein [OS=Homo sapiens]	1.14054e+06	1.55164e+06	964226	2.36862e+06	1.46353e+06	1.78878e+06	-0.648926	1.02381
PPIB	P23284	Peptidyl-prolyl cis-trans isomerase B [OS=Homo sapiens]	1.08221e+06	2.09133e+06	1.4288e+06	1.39385e+06	2.24459e+06	3.55552e+06	-0.651683	0.540142
GSTP1	P09211	Glutathione S-transferase P [OS=Homo sapiens]	202462	143275	3.88438e+06	187018	334239	318718	-0.654436	0.194729
ENDOG	Q14249	Endonuclease G, mitochondrial [OS=Homo sapiens]	6.91408e+06	3.87521e+06	5.08517e+06	8.00697e+06	9.29767e+06	7.04141e+06	-0.655352	1.00969
YTHDF2	Q9Y5A9	YTH domain-containing family protein 2 [OS=Homo sapiens]	146677	70369.8	62091.8	110968	67723.1	149985	-0.657183	0.204765
PCBP1	Q15365	Poly(rC)-binding protein 1 [OS=Homo sapiens]	2.90094e+06	2.77788e+06	3.9833e+06	5.16933e+06	4.5808e+06	3.5084e+06	-0.659011	0.917818
CCT3	P49368	T-complex protein 1 subunit gamma [OS=Homo sapiens]	2.87569e+06	3.31519e+06	2.88069e+06	5.23082e+06	4.5516e+06	3.53762e+06	-0.659925	1.17837
MGST3	O14880	Microsomal glutathione S-transferase 3 [OS=Homo sapiens]	42141.4	22722.8	40008.7	76021	47340.1	63585.5	-0.668119	1.11653
KRT4	P19013	Keratin, type II cytoskeletal 4 [OS=Homo sapiens]	2.52123e+06	2.09312e+06	2.51091e+06	3.99863e+06	7.94271e+07	1.6785e+06	-0.671746	0.395411
NUSAP1	Q9BXS6	Nucleolar and spindle-associated protein 1 [OS=Homo sapiens]	326306	377427	289442	610394	520219	245810	-0.672652	0.344052
GCN1	Q92616	eIF-2-alpha kinase activator GCN1 [OS=Homo sapiens]	225364	247174	254084	426994	365045	394440	-0.674461	2.88
PDHA1	P08559	Pyruvate dehydrogenase E1 component subunit alpha, somatic form, mitochondrial [OS=Homo sapiens]	109109	12328.3	28680.5	55067.4	40321.2	45832.2	-0.676267	0.17887
BOLA2	Q9H3K6	BolA-like protein 2 [OS=Homo sapiens]	267727	272231	299571	498571	375216	436657	-0.681674	1.69102
VIRMA	Q69YN4	Protein virilizer homolog [OS=Homo sapiens]	2.84091e+06	1.51711e+06	1.68947e+06	4.95362e+06	2.66555e+06	2.70951e+06	-0.681674	0.878095
IDI1	Q13907	Isopentenyl-diphosphate Delta-isomerase 1 [OS=Homo sapiens]	11344.7	6833.66	16856.3	18212.5	10432.5	43976	-0.682573	0.536777
PARP1	P09874	Poly [ADP-ribose] polymerase 1 [OS=Homo sapiens]	2.93167e+06	1.54676e+06	1.87986e+06	6.82096e+06	3.01628e+06	2.09416e+06	-0.682573	0.57723
KRT6B	P04259	Keratin, type II cytoskeletal 6B [OS=Homo sapiens]	1.50063e+07	7.74269e+06	1.3423e+07	2.73711e+07	2.1649e+07	1.85193e+07	-0.689746	1.18145
CHCHD4	Q8N4Q1	Mitochondrial intermembrane space import and assembly protein 40 [OS=Homo sapiens]	6.66301e+07	9.81097e+07	1.55753e+08	1.33912e+08	1.72504e+08	1.58323e+08	-0.690641	0.659718
MFN2	O95140	Mitofusin-2 [OS=Homo sapiens]	143239	147789	232034	241754	238743	163934	-0.691534	0.467277
ABCF1	Q8NE71	ATP-binding cassette sub-family F member 1 [OS=Homo sapiens]	82907.2	107838	93486.8	227240	98069.5	151034	-0.692427	0.725146
PCNA	P12004	Proliferating cell nuclear antigen [OS=Homo sapiens]	101643	25213.6	25265.1	123509	40922.6	5459.55	-0.695994	0.0971508
A2ML1	A8K2U0	Alpha-2-macroglobulin-like protein 1 [OS=Homo sapiens]	44891.1	111372	316176	161605	213350	180776	-0.698663	0.298014
JMJD1C	Q15652	Probable JmjC domain-containing histone demethylation protein 2C [OS=Homo sapiens]	5.53289e+06	8.09685e+06	7.43753e+06	1.19558e+07	1.5334e+07	1.20834e+07	-0.70044	1.85163
PGAM1	P18669	Phosphoglycerate mutase 1 [OS=Homo sapiens]	201228	174481	2.64201e+06	389963	327451	273141	-0.702214	0.126021
KRT6A	P02538	Keratin, type II cytoskeletal 6A [OS=Homo sapiens]	1.32568e+08	1.04323e+08	2.38183e+08	2.16176e+08	2.59952e+08	1.74211e+08	-0.705757	0.556971
MRPL14	Q6P1L8	39S ribosomal protein L14, mitochondrial [OS=Homo sapiens]	987753	816241	814029	1.76025e+06	1.33409e+06	1.03154e+06	-0.708408	1.04477
HK2	P52789	Hexokinase-2 [OS=Homo sapiens]	80110.8	69740.9	161031	123885	190674	130911	-0.708408	0.59641
RPA3	P35244	Replication protein A 14 kDa subunit [OS=Homo sapiens]	53979.9	31445.2	34101.9	71719.7	55762.4	26995.3	-0.709291	0.23687
EIF3F	O00303	Eukaryotic translation initiation factor 3 subunit F [OS=Homo sapiens]	135187	43270.7	439649	238249	221024	162640	-0.709291	0.213371
TIMM8A	O60220	Mitochondrial import inner membrane translocase subunit Tim8 A [OS=Homo sapiens]	5.44747e+06	3.9454e+06	4.45099e+06	7.2095e+06	9.45524e+06	7.2758e+06	-0.709291	1.87339
CHCHD2	Q9Y6H1	Coiled-coil-helix-coiled-coil-helix domain-containing protein 2 [OS=Homo sapiens]	2.71538e+07	1.47763e+07	1.01e+07	3.68787e+07	2.41741e+07	2.17649e+07	-0.710173	0.682333
HAX1	O00165	HCLS1-associated protein X-1 [OS=Homo sapiens]	4.75342e+07	3.47981e+07	3.60236e+07	5.59792e+07	6.13019e+07	5.90485e+07	-0.712816	1.33862
NUP210L	Q5VU65	Nuclear pore membrane glycoprotein 210-like [OS=Homo sapiens]	11295.9	16444.2	166297	10602.4	26979.1	29751.5	-0.714575	0.173132
CKAP2	Q8WWK9	Cytoskeleton-associated protein 2 [OS=Homo sapiens]	768526	1.1291e+06	1.36785e+06	1.86876e+06	2.20285e+06	1.28267e+06	-0.726831	1.00013
SUMO2	P61956	Small ubiquitin-related modifier 2 [OS=Homo sapiens]	612516	538881	487612	2.11914e+06	892319	667516	-0.727703	0.738221
WDR91	A4D1P6	WD repeat-containing protein 91 [OS=Homo sapiens]	541328	618350	1.03246e+06	1.02378e+06	963570	1.43041e+06	-0.727703	0.896769
RPS28	P62857	40S ribosomal protein S28 [OS=Homo sapiens]	561063	1.04406e+06	595745	966939	988621	1.25066e+06	-0.730314	0.789451
COX17	Q14061	Cytochrome c oxidase copper chaperone [OS=Homo sapiens]	5.21186e+06	5.4723e+06	1.21499e+07	7.9025e+06	9.07846e+06	1.18883e+07	-0.730314	0.402044
PDCD5	O14737	Programmed cell death protein 5 [OS=Homo sapiens]	1.14448e+06	821601	415408	1.41299e+06	1.365e+06	716640	-0.732052	0.488442
CSRP2	Q16527	Cysteine and glycine-rich protein 2 [OS=Homo sapiens]	87777.7	57373.9	23448.9	95272	107910	59678.6	-0.732052	0.529709
PHB2	Q99623	Prohibitin-2 [OS=Homo sapiens]	3.36525e+08	3.15943e+08	2.44436e+08	5.25096e+08	5.38351e+08	4.85335e+08	-0.73292	1.66813
HMGCS1	Q01581	Hydroxymethylglutaryl-CoA synthase, cytoplasmic [OS=Homo sapiens]	21015.5	19332.8	83958	34970.5	8526.52	36870.7	-0.734655	0.217317
EIF5A	P63241	Eukaryotic translation initiation factor 5A-1 [OS=Homo sapiens]	9.21619e+06	7.09374e+06	7.62315e+06	1.66402e+07	1.27252e+07	1.05508e+07	-0.738984	1.37425
ECH1	Q13011	Delta(3,5)-Delta(2,4)-dienoyl-CoA isomerase, mitochondrial [OS=Homo sapiens]	967597	424477	190971	853802	561764	708515	-0.738984	0.389419
EPB41L2	O43491	Band 4.1-like protein 2 [OS=Homo sapiens]	130676	283984	128964	219062	208620	244359	-0.745022	0.406152
RBM39	Q14498	RNA-binding protein 39 [OS=Homo sapiens]	164013	110721	85681.5	240964	186649	148788	-0.753605	0.947003
BTF3	P20290	Transcription factor BTF3 [OS=Homo sapiens]	492289	498072	702699	978918	708223	843267	-0.759582	1.25516
PSIP1	O75475	PC4 and SFRS1-interacting protein [OS=Homo sapiens]	115908	99205.4	122350	661473	163488	197265	-0.767231	0.764416
C3	P01024	Complement C3 [OS=Homo sapiens]	681165	480557	371798	1.1838e+06	738276	818613	-0.768078	1.2073
PRELID1	Q9Y255	PRELI domain-containing protein 1, mitochondrial [OS=Homo sapiens]	82814	41813.3	42619.1	97579.7	73245.1	45236.3	-0.78157	0.340545
TMEM263	Q8WUH6	Transmembrane protein 263 [OS=Homo sapiens]	1.0219e+08	5.17097e+07	5.40676e+07	1.04193e+08	9.30329e+07	8.97344e+07	-0.783247	0.637144
PSRC1	Q6PGN9	Isoform A of Proline/serine-rich coiled-coil protein 1 [OS=Homo sapiens]	2.08306e+07	2.28876e+07	2.28359e+07	4.05239e+07	3.93961e+07	3.35951e+07	-0.786596	2.42046
STIP1	P31948	Stress-induced-phosphoprotein 1 [OS=Homo sapiens]	964500	414865	586406	1.30529e+06	1.01344e+06	865179	-0.789103	0.821007
IL1RN	P18510	Interleukin-1 receptor antagonist protein [OS=Homo sapiens]	14421.5	20182.9	106080	34923.7	29666.7	36427.8	-0.790772	0.0344618
EIF3K	Q9UBQ5	Eukaryotic translation initiation factor 3 subunit K [OS=Homo sapiens]	66393.3	79550.2	145355	137761	98466.8	147811	-0.792439	0.498551
RNH1	P13489	Ribonuclease inhibitor [OS=Homo sapiens]	438320	513356	3.32628e+06	863442	894547	954288	-0.801573	0.00241512
KRT16	P08779	Keratin, type I cytoskeletal 16 [OS=Homo sapiens]	1.76002e+08	1.68188e+08	4.02722e+08	3.07942e+08	3.37845e+08	2.26303e+08	-0.807355	0.283379
TIMM8B	Q9Y5J9	Mitochondrial import inner membrane translocase subunit Tim8 B [OS=Homo sapiens]	1.00915e+07	1.11397e+07	1.11963e+07	1.915e+07	1.95573e+07	2.00282e+07	-0.812293	2.94973
FEN1	P39748	Flap endonuclease 1 [OS=Homo sapiens]	192641	185833	277095	358287	338552	220259	-0.813114	0.754759
USP9X	Q93008	Probable ubiquitin carboxyl-terminal hydrolase FAF-X [OS=Homo sapiens]	46129.9	44423.8	98050.1	81300.4	95255.4	63625.8	-0.817214	0.427337
FKBP8	Q14318	Isoform 2 of Peptidyl-prolyl cis-trans isomerase FKBP8 [OS=Homo sapiens]	1.58858e+06	1.18074e+06	812516	2.43655e+06	1.71606e+06	2.08048e+06	-0.817214	1.11715
FKBP4	Q02790	Peptidyl-prolyl cis-trans isomerase FKBP4 [OS=Homo sapiens]	1.31596e+06	1.23525e+06	1.56799e+06	2.53933e+06	2.33102e+06	2.03554e+06	-0.824564	2.22849
IPO5	O00410	Importin-5 [OS=Homo sapiens]	2.22996e+06	1.24328e+06	1.08058e+06	3.04655e+06	2.22211e+06	2.18689e+06	-0.83754	0.910344
BCLAF1	Q9NYF8	Bcl-2-associated transcription factor 1 [OS=Homo sapiens]	19233.1	36573.2	32894.2	217384	58778	41867.1	-0.83754	0.791996
TMEM11	P17152	Transmembrane protein 11, mitochondrial [OS=Homo sapiens]	69711	56721.6	57802.2	103405	39846.6	116231	-0.839153	0.263778
EIF4B	P23588	Eukaryotic translation initiation factor 4B [OS=Homo sapiens]	227212	315542	121576	437705	345042	407387	-0.842375	0.85969
DNAJB11	Q9UBS4	DnaJ homolog subfamily B member 11 [OS=Homo sapiens]	71934.8	27038.6	46821.2	167473	83981.6	31563.1	-0.84318	0.385613
CYC1	P08574	Cytochrome c1, heme protein, mitochondrial [OS=Homo sapiens]	3.3475e+06	2.96379e+06	3.07168e+06	5.81696e+06	5.51388e+06	5.2559e+06	-0.843984	3.49086
H1-4	P10412	Histone H1.4 [OS=Homo sapiens]	1.59938e+06	1.63408e+06	2.34866e+06	3.69571e+06	2.95751e+06	1.90366e+06	-0.85599	0.780112
RANBP6	O60518	Ran-binding protein 6 [OS=Homo sapiens]	57515.7	64337	52448.5	65778.2	104798	152570	-0.865523	0.854026
MT-ND4	P03905	NADH-ubiquinone oxidoreductase chain 4 [OS=Homo sapiens]	23151.7	38844.5	62915.3	89668.1	70984.2	63427.8	-0.869477	0.853483
GLO1	Q04760	Lactoylglutathione lyase [OS=Homo sapiens]	41424.9	48673.8	177171	91240.3	89111.8	78011.7	-0.872632	0.143637
RAB34	P0DI83	Ras-related protein Rab-34, isoform NARR [OS=Homo sapiens]	357221	787496	1.10945e+06	890468	1.44164e+06	2.37181e+06	-0.872632	0.794011
SPRR1B	P22528	Cornifin-B [OS=Homo sapiens]	703694	1.19138e+06	1.17892e+07	1.84542e+06	2.18925e+06	2.27303e+06	-0.878137	0.00876872
CERKL	Q49MI3	Ceramide kinase-like protein [OS=Homo sapiens]	928492	1.34524e+06	942144	1.73247e+06	1.77707e+06	1.17057e+06	-0.878921	0.959125
FHL1	Q13642	Isoform 1 of Four and a half LIM domains protein 1 [OS=Homo sapiens]	878189	883231	751175	2.11036e+06	1.61612e+06	1.38412e+06	-0.879706	1.75465
RDX	P35241	Radixin [OS=Homo sapiens]	26846.2	24178.6	29243	30669.8	49506.3	51145	-0.882839	1.03293
SNRPD1	P62314	Small nuclear ribonucleoprotein Sm D1 [OS=Homo sapiens]	1.21593e+06	1.13136e+06	1.42916e+06	2.25284e+06	2.24611e+06	1.63296e+06	-0.885184	1.58447
RPS4X	P62701	40S ribosomal protein S4, X isoform [OS=Homo sapiens]	8.38068e+06	1.4326e+07	1.05213e+07	3.70897e+07	1.37847e+07	1.94745e+07	-0.888305	0.900389
MRPL34	Q9BQ48	39S ribosomal protein L34, mitochondrial [OS=Homo sapiens]	254404	476634	503321	582291	888280	882932	-0.889084	1.14308
DEFA1	P59665	Neutrophil defensin 1 [OS=Homo sapiens]	68836.2	87735.8	293254	173659	9434.2	162680	-0.890641	0.225061
ACP1	P24666	Low molecular weight phosphotyrosine protein phosphatase [OS=Homo sapiens]	894718	380225	480140	901288	892611	699200	-0.894527	0.613942
DCD	P81605	Dermcidin [OS=Homo sapiens]	9.35595e+06	1.01756e+07	2.25873e+07	1.90145e+07	2.37889e+07	1.52609e+07	-0.902267	0.518993
DENND2B	P78524	DENN domain-containing protein 2B [OS=Homo sapiens]	249739	558753	496721	928157	589441	1.17246e+06	-0.902267	1.06641
TIMM13	Q9Y5L4	Mitochondrial import inner membrane translocase subunit Tim13 [OS=Homo sapiens]	1.89012e+07	1.61346e+07	1.67588e+07	3.1494e+07	4.06756e+07	2.66172e+07	-0.909965	1.61728
CAPRIN1	Q14444	Caprin-1 [OS=Homo sapiens]	316714	982580	584224	1.10057e+06	1.10395e+06	1.46801e+06	-0.918386	0.864641
RUVBL2	Q9Y230	RuvB-like 2 [OS=Homo sapiens]	8.17576e+06	4.91751e+06	1.72612e+07	1.86762e+07	1.54874e+07	9.37859e+06	-0.921436	0.451481
CCT8	P50990	Isoform 2 of T-complex protein 1 subunit theta [OS=Homo sapiens]	206605	236975	471689	448814	503155	257473	-0.921436	0.393373
TMA16	Q96EY4	Translation machinery-associated protein 16 [OS=Homo sapiens]	186341	263102	245873	970887	404589	467743	-0.927517	1.19682
C11orf98	E9PRG8	Uncharacterized protein C11orf98 [OS=Homo sapiens]	221709	113201	192310	488028	366379	243567	-0.929791	1.19988
MRPL36	Q9P0J6	39S ribosomal protein L36, mitochondrial [OS=Homo sapiens]	1.1668e+06	4.29725e+06	2.6717e+06	7.63401e+06	4.44355e+06	5.10751e+06	-0.935083	0.849712
UQCRH	P07919	Cytochrome b-c1 complex subunit 6, mitochondrial [OS=Homo sapiens]	2.05757e+06	1.71309e+06	2.1361e+06	3.54993e+06	3.93671e+06	4.28997e+06	-0.935837	2.77789
RPL19	P84098	60S ribosomal protein L19 [OS=Homo sapiens]	8.74439e+06	7.84229e+06	7.84225e+06	1.55172e+07	1.51628e+07	1.19543e+07	-0.950842	1.93123
H2BC21	Q16778	Histone H2B type 2-E [OS=Homo sapiens]	2.5307e+07	1.82281e+07	2.51698e+07	9.48125e+07	4.87605e+07	2.28558e+07	-0.953824	0.677856
SRP14	P37108	Signal recognition particle 14 kDa protein [OS=Homo sapiens]	429557	349455	267229	714040	678335	536888	-0.9568	1.59768
LSM14A	Q8ND56	Protein LSM14 homolog A [OS=Homo sapiens]	199240	225852	152767	691421	386842	384895	-0.957543	1.61567
STMN1	P16949	Stathmin [OS=Homo sapiens]	341193	311655	312056	606765	702504	546396	-0.959028	2.23829
GRN	P28799	Progranulin [OS=Homo sapiens]	1.2853e+07	1.43033e+07	1.87269e+07	3.11076e+07	2.49245e+07	2.79961e+07	-0.968644	1.81216
H2BC18	Q5QNW6	Histone H2B type 2-F [OS=Homo sapiens]	6.76698e+06	4.32679e+06	6.92401e+06	3.93777e+07	1.32517e+07	9.12661e+06	-0.969381	0.896726
BAG2	O95816	BAG family molecular chaperone regulator 2 [OS=Homo sapiens]	62987.6	53442.2	14042.4	111395	104914	72918.2	-0.97306	0.762906
ABCA12	Q86UK0	Glucosylceramide transporter ABCA12 [OS=Homo sapiens]	114194	174012	119129	137087	279360	234109	-0.974529	0.7771
APEX1	P27695	DNA-(apurinic or apyrimidinic site) endonuclease [OS=Homo sapiens]	62969.9	103037	72305.9	180033	117919	142183	-0.975263	1.48303
GLUD1	P00367	Glutamate dehydrogenase 1, mitochondrial [OS=Homo sapiens]	4.13807e+06	4.14423e+06	5.43987e+06	8.38042e+06	8.15129e+06	6.84884e+06	-0.975997	1.95623
ZBTB40	Q9NUA8	Zinc finger and BTB domain-containing protein 40 [OS=Homo sapiens]	4.10945e+06	5048457	4.3957e+06	1.59586e+07	8.66426e+06	4.33731e+06	-0.978928	0.628615
KRT17	Q04695	Keratin, type I cytoskeletal 17 [OS=Homo sapiens]	8.20106e+06	1.23233e+07	4.35329e+07	8.33245e+06	3.20002e+07	2.44308e+07	-0.986957	0.0703324
TOMM70	O94826	Mitochondrial import receptor subunit TOM70 [OS=Homo sapiens]	2.37357e+06	2.92647e+06	2.57463e+06	4.73467e+06	5.41061e+06	5.12126e+06	-0.992043	2.78581
RANBP1	P43487	Ran-specific GTPase-activating protein [OS=Homo sapiens]	1.68171e+06	1.62476e+06	1.37232e+06	2.41351e+06	3.75237e+06	3.26327e+06	-1.00576	1.71542
SEMG1	P04279	Semenogelin-1 [OS=Homo sapiens]	787604	411067	661142	1.12832e+06	1.32957e+06	1.9365e+07	-1.00791	0.669599
RIMBP3	Q9UFD9	RIMS-binding protein 3A [OS=Homo sapiens]	145257	237221	6.10714e+06	218133	1.41961e+06	478790	-1.01293	0.0296198
GFER	P55789	FAD-linked sulfhydryl oxidase ALR [OS=Homo sapiens]	1.59904e+07	1.57662e+07	1.65664e+07	3.53276e+07	3.10129e+07	3.23896e+07	-1.01863	3.01633
MMS19	Q96T76	MMS19 nucleotide excision repair protein homolog [OS=Homo sapiens]	17377.9	9358.88	34455.5	35527.6	10504.8	37519.3	-1.0314	0.210899
PIN4	Q9Y237	Peptidyl-prolyl cis-trans isomerase NIMA-interacting 4 [OS=Homo sapiens]	447917	1.00255e+06	811625	1.66754e+06	1.21627e+06	2.10465e+06	-1.03914	1.25551
MED29	Q9NX70	Mediator of RNA polymerase II transcription subunit 29 [OS=Homo sapiens]	206374	353818	140202	424609	464313	338836	-1.04054	0.87338
SERBP1	Q8NC51	Plasminogen activator inhibitor 1 RNA-binding protein [OS=Homo sapiens]	2.14311e+06	4.41317e+06	3.10122e+06	1.1509e+07	4.52579e+06	6.40314e+06	-1.04614	1.08676
NUP155	O75694	Nuclear pore complex protein Nup155 [OS=Homo sapiens]	23954	12690.4	32564.3	102595	28042.7	49537.3	-1.04824	0.867516
RBM14	Q96PK6	Isoform 5 of RNA-binding protein 14 [OS=Homo sapiens]	55585.7	32597.8	118336	169453	114931	41689.7	-1.04824	0.324593
SLC25A32	Q9H2D1	Mitochondrial folate transporter/carrier [OS=Homo sapiens]	142079	42650.6	35423.2	88501.9	59282.2	107148	-1.05311	0.260206
U2AF2	P26368	Splicing factor U2AF 65 kDa subunit [OS=Homo sapiens]	69277.9	28874.4	205190	412543	145850	144570	-1.07382	0.667604
TRIM28	Q13263	Transcription intermediary factor 1-beta [OS=Homo sapiens]	1.18204e+06	330758	470029	2.04488e+06	996415	475242	-1.08406	0.415028
MRPS11	P82912	28S ribosomal protein S11, mitochondrial [OS=Homo sapiens]	770666	1.16812e+06	787418	1.94954e+06	1.55436e+06	1.67545e+06	-1.0895	1.62537
PFDN5	Q99471	Prefoldin subunit 5 [OS=Homo sapiens]	97838.1	27868.6	22449.5	65485.8	44176.6	59345	-1.09018	0.270986
COA7	Q96BR5	Cytochrome c oxidase assembly factor 7 [OS=Homo sapiens]	3.94596e+07	3.05346e+07	2.80071e+07	6.54393e+07	6.50663e+07	6.32145e+07	-1.09153	1.6888
CHCHD1	Q96BP2	Coiled-coil-helix-coiled-coil-helix domain-containing protein 1 [OS=Homo sapiens]	45680.3	100649	26551.1	97720.7	114566	66381.3	-1.09694	0.590374
IGKC	P01834	Immunoglobulin kappa constant [OS=Homo sapiens]	57892.5	68087.5	459309	197237	146381	54233.9	-1.10434	0.0206161
RPS25	P62851	40S ribosomal protein S25 [OS=Homo sapiens]	1.17435e+06	1.42892e+06	1.21644e+06	2.62497e+06	2.30544e+06	2.94307e+06	-1.10969	2.78988
RPS29	P62273	40S ribosomal protein S29 [OS=Homo sapiens]	423928	948115	568124	1.23456e+06	1.2326e+06	730778	-1.1177	0.818302
PDLIM5	Q96HC4	PDZ and LIM domain protein 5 [OS=Homo sapiens]	88185.7	23695.7	41300.8	90058.5	90127.6	84877.5	-1.12499	0.676932
RCC2	Q9P258	Protein RCC2 [OS=Homo sapiens]	814628	1.50604e+06	1.85133e+06	6.47611e+06	3.19115e+06	3.30084e+06	-1.13225	1.54524
TOMM40	O96008	Mitochondrial import receptor subunit TOM40 homolog [OS=Homo sapiens]	2.53078e+06	2.28162e+06	1.39631e+06	5.00292e+06	5.06589e+06	4.17313e+06	-1.13291	1.49446
UBAP2L	Q14157	Isoform 2 of Ubiquitin-associated protein 2-like [OS=Homo sapiens]	349703	573316	345502	774006	770276	728327	-1.13947	1.18649
TJP1	Q07157	Tight junction protein ZO-1 [OS=Homo sapiens]	14354	30075.5	35304.1	66836.3	11462.7	75302.8	-1.15186	0.253679
PRR36	Q9H6K5	Proline-rich protein 36 [OS=Homo sapiens]	9.25169e+06	1.06619e+07	1.07124e+07	2.38649e+07	2.92255e+07	2.27632e+07	-1.16221	2.88806
SNRPD3	P62318	Small nuclear ribonucleoprotein Sm D3 [OS=Homo sapiens]	611858	481657	876670	1.76874e+06	1.36925e+06	1.18953e+06	-1.16221	1.62436
H2AC1	Q96QV6	Histone H2A type 1-A [OS=Homo sapiens]	2.51774e+07	1.47823e+07	2.08277e+07	1.22918e+08	4.68584e+07	2.46869e+07	-1.16993	0.785423
RMND1	Q9NWS8	Required for meiotic nuclear division protein 1 homolog [OS=Homo sapiens]	1.53202e+06	633726	1.28365e+06	2.64139e+06	6.30996e+06	2.89805e+06	-1.17505	1.46534
NUMA1	Q14980	Nuclear mitotic apparatus protein 1 [OS=Homo sapiens]	975534	902894	1.1284e+06	2.66206e+06	2.20618e+06	979539	-1.1776	0.715799
EFTUD2	Q15029	116 kDa U5 small nuclear ribonucleoprotein component [OS=Homo sapiens]	36969.2	16443.8	7571.08	64715.3	25119	37513.4	-1.18967	0.704688
CCDC51	Q96ER9	Mitochondrial potassium channel [OS=Homo sapiens]	1.96681e+06	1.61523e+06	1.64015e+06	3.7451e+06	4.48483e+06	3.72592e+06	-1.19093	3.14942
AARS1	P49588	Alanine--tRNA ligase, cytoplasmic [OS=Homo sapiens]	89622.5	50671.7	45870.5	182267	112977	116713	-1.20351	1.40917
CA2	P00918	Carbonic anhydrase 2 [OS=Homo sapiens]	5309.76	17771.1	131541	9669.96	87562.6	40986.8	-1.20539	0.10793
PPIH	O43447	Peptidyl-prolyl cis-trans isomerase H [OS=Homo sapiens]	37353.2	31882	35249.8	58657	81378	101397	-1.20727	1.55
HNRNPH3	P31942	Heterogeneous nuclear ribonucleoprotein H3 [OS=Homo sapiens]	68826.4	78478.6	196622	459135	181539	166498	-1.20977	0.860091
NT5C3B	Q969T7	7-methylguanosine phosphate-specific 5'-nucleotidase [OS=Homo sapiens]	91509.5	136361	43421.9	211174	308313	213730	-1.22404	1.15518
SNRPB	P14678	Small nuclear ribonucleoprotein-associated proteins B and B' [OS=Homo sapiens]	332868	419803	309941	788237	743130	785974	-1.2394	1.97174
GLTP	Q9NZD2	Glycolipid transfer protein [OS=Homo sapiens]	8854.09	11211.9	143093	26490.5	34712.7	19384.9	-1.24062	0.0265847
IGHA1	P01876	Immunoglobulin heavy constant alpha 1 [OS=Homo sapiens]	65568.6	103029	1.04362e+06	245113	395062	164759	-1.25036	0.1048
SUB1	P53999	Activated RNA polymerase II transcriptional coactivator p15 [OS=Homo sapiens]	77337.8	437380	177206	425742	540764	340851	-1.26484	0.649679
EXD2	Q9NVH0	Exonuclease 3'-5' domain-containing protein 2 [OS=Homo sapiens]	71276.8	71010.5	34313.7	270768	122107	171259	-1.27023	1.58841
MACF1	Q9UPN3	Microtubule-actin cross-linking factor 1, isoforms 1/2/3/5 [OS=Homo sapiens]	66130.9	53927.6	83249.7	178857	41895.6	160314	-1.27739	0.371118
KRT72	Q14CN4	Keratin, type II cytoskeletal 72 [OS=Homo sapiens]	72681.8	1.23498e+06	426917	1.04179e+06	1.21465e+06	91517	-1.28688	0.113696
COA4	Q9NYJ1	Cytochrome c oxidase assembly factor 4 homolog, mitochondrial [OS=Homo sapiens]	4.67905e+06	3.2455e+06	3.14586e+06	7.92822e+06	1.0043e+07	7.1683e+06	-1.28865	2.09362
SRSF9	Q13242	Serine/arginine-rich splicing factor 9 [OS=Homo sapiens]	24712.8	16266	30692.6	121005	48388.6	60587.5	-1.29396	1.46325
CPOX	P36551	Oxygen-dependent coproporphyrinogen-III oxidase, mitochondrial [OS=Homo sapiens]	7.18038e+07	5.54252e+07	5.36436e+07	1.60673e+08	1.37354e+08	1.31526e+08	-1.30918	2.6014
CCDC137	Q6PK04	Coiled-coil domain-containing protein 137 [OS=Homo sapiens]	39479.5	29488.8	41231.7	98541.7	104573	38487.2	-1.31962	0.817839
MT1X	P80297	Metallothionein-1X [OS=Homo sapiens]	51241.3	49109.9	27866.8	122835	149547	106236	-1.32251	1.80731
UBA52	P62987	Ubiquitin-60S ribosomal protein L40 [OS=Homo sapiens]	2.28863e+07	1.07681e+07	6.14097e+06	9.92702e+06	2.69518e+07	3.63098e+07	-1.32366	0.494251
MRPS36	P82909	28S ribosomal protein S36, mitochondrial [OS=Homo sapiens]	25460.3	10000	18018.7	45291.1	77519.2	35837.5	-1.32998	1.42427
DPY30	Q9C005	Protein dpy-30 homolog [OS=Homo sapiens]	25096.7	17024.4	30659.1	63453	66709.2	14926.2	-1.338	0.39649
C19orf53	Q9UNZ5	Leydig cell tumor 10 kDa protein homolog [OS=Homo sapiens]	1.62472e+08	1.11416e+08	1.14895e+08	2.90444e+08	3.23794e+08	2.66451e+08	-1.338	2.00282
HTRA2	O43464	Serine protease HTRA2, mitochondrial [OS=Homo sapiens]	2.89848e+06	3.19783e+06	2.60591e+06	6.73441e+06	7.59446e+06	7.33314e+06	-1.33914	3.23835
CCDC50	Q8IVM0	Coiled-coil domain-containing protein 50 [OS=Homo sapiens]	48992.1	44817.7	11302.4	170444	86222.5	114066	-1.34767	1.08808
SRSF3	P84103	Serine/arginine-rich splicing factor 3 [OS=Homo sapiens]	686509	696401	740964	1.80099e+06	1.8925e+06	753890	-1.37072	0.804327
SNRPA	P09012	U1 small nuclear ribonucleoprotein A [OS=Homo sapiens]	81460	85710.7	79045.6	480003	212250	161921	-1.38184	1.1349
HMGA2	P52926	High mobility group protein HMGI-C [OS=Homo sapiens]	175867	164566	125930	989349	227083	430432	-1.38736	0.930733
CHCHD6	Q9BRQ6	MICOS complex subunit MIC25 [OS=Homo sapiens]	342330	357703	267214	898337	1.1563e+06	840343	-1.39177	2.91641
ENSA	O43768	Alpha-endosulfine [OS=Homo sapiens]	356938	207464	196723	935404	549769	503779	-1.40599	1.61777
RBM3	P98179	RNA-binding protein 3 [OS=Homo sapiens]	318820	800530	492146	891499	1.39666e+06	1.31018e+06	-1.41251	1.18935
MACROH2A1	O75367	Core histone macro-H2A.1 [OS=Homo sapiens]	888829	514232	1.38616e+06	3.79771e+06	2.3659e+06	676233	-1.41251	0.541397
TTC19	Q6DKK2	Tetratricopeptide repeat protein 19, mitochondrial [OS=Homo sapiens]	2.06412e+07	1.64982e+07	1.62109e+07	4.51613e+07	4.40727e+07	4.08374e+07	-1.41738	2.49321
VDAC3	Q9Y277	Voltage-dependent anion-selective channel protein 3 [OS=Homo sapiens]	7.15229e+06	4.84027e+06	3.51854e+06	1.5629e+07	1.23714e+07	1.295e+07	-1.41954	1.54712
MAVS	Q7Z434	Mitochondrial antiviral-signaling protein [OS=Homo sapiens]	69674.7	124300	295922	407360	286029	333150	-1.42223	0.80243
MARCKS	P29966	Myristoylated alanine-rich C-kinase substrate [OS=Homo sapiens]	535253	773897	497514	1.58017e+06	1.36292e+06	1.45774e+06	-1.4452	1.81788
VAPA	Q9P0L0	Vesicle-associated membrane protein-associated protein A [OS=Homo sapiens]	64257	90180.3	215772	268736	144788	245960	-1.44731	0.711771
ATP5IF1	Q9UII2	ATPase inhibitor, mitochondrial [OS=Homo sapiens]	392780	116819	30061.8	630509	214274	319060	-1.44943	0.585918
LUC7L2	Q9Y383	Putative RNA-binding protein Luc7-like 2 [OS=Homo sapiens]	89420.8	154257	119757	693163	327049	181416	-1.44943	1.02447
CLPB	Q9H078	Isoform 2 of Caseinolytic peptidase B protein homolog [OS=Homo sapiens]	1.09382e+08	9.09986e+07	8.01376e+07	2.37211e+08	2.67845e+08	2.48606e+08	-1.44996	2.44647
GAR1	Q9NY12	H/ACA ribonucleoprotein complex subunit 1 [OS=Homo sapiens]	1.63117e+06	894641	1.17499e+06	3.21478e+06	3.59588e+06	1.85104e+06	-1.45207	1.43741
HECTD1	Q9ULT8	E3 ubiquitin-protein ligase HECTD1 [OS=Homo sapiens]	8171.34	12260	111488	12441.6	33612.3	37258.9	-1.45523	0.0415294
TRABD	Q9H4I3	TraB domain-containing protein [OS=Homo sapiens]	233602	272274	216254	710568	645313	499294	-1.46571	2.50561
DSTN	P60981	Destrin [OS=Homo sapiens]	80161.1	91314.3	1.53768e+06	310652	252441	163673	-1.46728	0.0140206
DNAJC11	Q9NVH1	DnaJ homolog subfamily C member 11 [OS=Homo sapiens]	710674	831579	489330	1.96544e+06	1.86518e+06	2.27466e+06	-1.4678	1.95408
RBMX	P38159	RNA-binding motif protein, X chromosome [OS=Homo sapiens]	1.03341e+06	529709	789711	3.45217e+06	2.19075e+06	1.29066e+06	-1.47197	1.33666
SSRP1	Q08945	FACT complex subunit SSRP1 [OS=Homo sapiens]	5216.95	13674.7	65290.3	53965.6	21270.3	37988.3	-1.47405	0.373005
TOMM20	Q15388	Mitochondrial import receptor subunit TOM20 homolog [OS=Homo sapiens]	34412.6	32228.4	71212.4	174397	48075.3	95790.1	-1.47716	0.76735
MLF2	Q15773	Myeloid leukemia factor 2 [OS=Homo sapiens]	156380	65368.5	153308	427161	450402	50651.8	-1.4782	0.303929
SSNA1	O43805	Sjoegren syndrome nuclear autoantigen 1 [OS=Homo sapiens]	24276.6	33865.3	34011	106570	86964.8	94382.1	-1.47871	2.57157
HMGB1	P09429	High mobility group protein B1 [OS=Homo sapiens]	1.43455e+06	2.23986e+06	1.17659e+06	8.05848e+06	2.92214e+06	4.00228e+06	-1.48027	1.31335
YWHAG	P61981	14-3-3 protein gamma [OS=Homo sapiens]	55015.9	51376.4	670183	212731	154096	45887.1	-1.48594	0.0262331
FUS	P35637	RNA-binding protein FUS [OS=Homo sapiens]	1.59756e+06	3.00857e+06	2.9381e+06	1.02159e+07	8.29349e+06	7.46413e+06	-1.49723	1.85249
ACP6	Q9NPH0	Lysophosphatidic acid phosphatase type 6 [OS=Homo sapiens]	645395	634038	646381	2.06353e+06	1.78349e+06	1.83403e+06	-1.50691	2.84277
ZNF706	Q9Y5V0	Zinc finger protein 706 [OS=Homo sapiens]	138521	288970	170686	742127	485019	480411	-1.50691	1.70483
DDX5	P17844	Probable ATP-dependent RNA helicase DDX5 [OS=Homo sapiens]	1.47684e+06	829103	1.86588e+06	4.23425e+06	1.73674e+06	5.10073e+06	-1.51954	1.03606
ARL6IP4	Q66PJ3	ADP-ribosylation factor-like protein 6-interacting protein 4 [OS=Homo sapiens]	39230.6	30645.9	33988.2	309654	34693.9	98781.9	-1.53903	0.644208
HMGA1	P17096	High mobility group protein HMG-I/HMG-Y [OS=Homo sapiens]	1.24078e+06	1.96174e+06	920589	8.82778e+06	2.76613e+06	3.60735e+06	-1.53953	1.2846
GPD2	P43304	Glycerol-3-phosphate dehydrogenase, mitochondrial [OS=Homo sapiens]	2.45373e+06	1.72661e+06	2.16114e+06	6.83828e+06	6.2972e+06	5.75887e+06	-1.543	2.55498
MTX3	Q5HYI7	Metaxin-3 [OS=Homo sapiens]	117080	81189.8	106189	380637	309396	224255	-1.543	2.21267
CHCHD3	Q9NX63	MICOS complex subunit MIC19 [OS=Homo sapiens]	2.23915e+07	2.47117e+07	1.95934e+07	6.56865e+07	7.58129e+07	5.60108e+07	-1.55287	3.08421
IMMT	Q16891	Isoform 2 of MICOS complex subunit MIC60 [OS=Homo sapiens]	7.17935e+07	7.02195e+07	5.76661e+07	2.06085e+08	2.17396e+08	2.03919e+08	-1.55336	2.69276
GARS1	P41250	Glycine--tRNA ligase [OS=Homo sapiens]	298637	317311	704952	937438	1.15921e+06	637416	-1.56267	1.0564
CDKN2A	P42771	Cyclin-dependent kinase inhibitor 2A [OS=Homo sapiens]	71870.5	98112.8	21334.1	151359	255699	214880	-1.58015	1.04223
MTPN	P58546	Myotrophin [OS=Homo sapiens]	72313.7	48330.9	119039	287149	222685	181431	-1.62246	1.4854
USP30	Q70CQ3	Ubiquitin carboxyl-terminal hydrolase 30 [OS=Homo sapiens]	20137.4	65404.2	28561.7	165607	87254.7	89893.3	-1.65398	1.24942
CENPV	Q7Z7K6	Centromere protein V [OS=Homo sapiens]	195133	141385	177373	600036	560081	223752	-1.65901	1.03204
BUD31	P41223	Protein BUD31 homolog [OS=Homo sapiens]	23901.2	26667.3	28815.4	94833.8	84516.3	61981.3	-1.66403	2.22591
SRSF1	Q07955	Serine/arginine-rich splicing factor 1 [OS=Homo sapiens]	151472	107597	140001	638847	450886	161519	-1.68751	0.89301
S100A2	P29034	Protein S100-A2 [OS=Homo sapiens]	26871.8	24854.6	1.16636e+06	39403.6	129700	86795.6	-1.69153	0.0466218
EWSR1	Q01844	RNA-binding protein EWS [OS=Homo sapiens]	78572.4	478799	875694	2.02494e+06	1.54699e+06	1.20008e+06	-1.69198	0.806446
FKBP1A	P62942	Peptidyl-prolyl cis-trans isomerase FKBP1A [OS=Homo sapiens]	10312.5	200511	281977	648330	647567	671677	-1.69287	0.723825
HBA1	P69905	Hemoglobin subunit alpha [OS=Homo sapiens]	38126	20028.1	93399.5	123558	225829	56330	-1.69644	0.790255
HRNR	Q86YZ3	Hornerin [OS=Homo sapiens]	3.81209e+07	5.6394e+07	3.17393e+07	4.04678e+07	1.25397e+08	1.39035e+08	-1.71765	0.750465
CRYBG3	Q68DQ2	Very large A-kinase anchor protein [OS=Homo sapiens]	169324	11604.9	34017.1	322521	42838.6	113194	-1.73466	0.461867
IMMT	Q16891	MICOS complex subunit MIC60 [OS=Homo sapiens]	34998.2	225636	114186	602909	377555	384404	-1.75104	1.00906
NOP2	P46087	Probable 28S rRNA (cytosine(4447)-C(5))-methyltransferase [OS=Homo sapiens]	414399	357304	345840	1.32086e+06	1.20771e+06	939728	-1.75702	2.68997
CIRBP	Q14011	Cold-inducible RNA-binding protein [OS=Homo sapiens]	101987	362809	222944	758798	916957	527416	-1.76723	1.23244
TRERF1	Q96PN7	Transcriptional-regulating factor 1 [OS=Homo sapiens]	116745	1.56621e+06	2.54482e+06	2.39156e+06	5.37426e+06	6.02762e+06	-1.77863	0.676619
SNRPD2	P62316	Small nuclear ribonucleoprotein Sm D2 [OS=Homo sapiens]	650160	646153	532415	2.46425e+06	2.22424e+06	1.53289e+06	-1.78325	2.22364
HMGB2	P26583	High mobility group protein B2 [OS=Homo sapiens]	125959	131347	208982	1.0533e+06	376003	452455	-1.7845	1.45864
EDF1	O60869	Endothelial differentiation-related factor 1 [OS=Homo sapiens]	889480	1.87033e+06	1.32611e+06	4.6007e+06	4.2622e+06	4.99825e+06	-1.79452	1.62861
CHD3	Q12873	Chromodomain-helicase-DNA-binding protein 3 [OS=Homo sapiens]	31138.5	29427	91346.5	108457	143375	52073.3	-1.80033	0.720617
VDAC2	P45880	Voltage-dependent anion-selective channel protein 2 [OS=Homo sapiens]	8.87293e+06	6.17259e+06	6.16023e+06	2.00148e+07	2.35385e+07	2.16469e+07	-1.81024	2.25942
MRPL16	Q9NX20	39S ribosomal protein L16, mitochondrial [OS=Homo sapiens]	136513	37172.1	25316.7	130663	189302	21050.8	-1.81352	0.211795
SAMM50	Q9Y512	Sorting and assembly machinery component 50 homolog [OS=Homo sapiens]	9.3303e+06	9.2905e+06	1.03674e+07	3.30494e+07	3.91657e+07	2.93149e+07	-1.82456	2.84662
SRRM1	Q8IYB3	Serine/arginine repetitive matrix protein 1 [OS=Homo sapiens]	88111.7	41417.7	99840.2	661525	312331	190476	-1.82579	1.53021
PKP1	Q13835	Plakophilin-1 [OS=Homo sapiens]	1.77531e+07	3.11791e+07	3.81882e+07	1.16391e+08	1.11219e+08	5.30063e+07	-1.83471	1.5503
YAP1	P46937	Transcriptional coactivator YAP1 [OS=Homo sapiens]	766865	1.11502e+06	953544	3.23488e+06	3.43901e+06	4.79471e+06	-1.8508	2.95661
AIFM1	O95831	Isoform 3 of Apoptosis-inducing factor 1, mitochondrial [OS=Homo sapiens]	19846.5	28734.1	39488.2	104529	140952	78694.3	-1.86315	2.10829
FSCN1	Q16658	Fascin [OS=Homo sapiens]	305357	107114	140489	122815	1.19136e+06	516094	-1.87735	0.526675
TMA7	Q9Y2S6	Translation machinery-associated protein 7 [OS=Homo sapiens]	601022	2.5387e+06	729641	2.67673e+06	2.70265e+06	4.98662e+06	-1.88908	0.967241
TRMT112	Q9UI30	Multifunctional methyltransferase subunit TRM112-like protein [OS=Homo sapiens]	8494.65	90314.9	44081	164042	164504	157714	-1.89569	0.830421
RCC1	P18754	Regulator of chromosome condensation [OS=Homo sapiens]	159554	48101.4	49500.1	503100	187722	74353.5	-1.92296	0.633865
DIABLO	Q9NR28	Diablo homolog, mitochondrial [OS=Homo sapiens]	6.74629e+06	5.00707e+06	3.94607e+06	1.98811e+07	1.96009e+07	2.12664e+07	-1.9895	1.96281
STUB1	Q9UNE7	E3 ubiquitin-protein ligase CHIP [OS=Homo sapiens]	88609.2	95470.8	53910.6	232355	379393	352536	-1.99241	2.36935
SERPINB3	P29508	Serpin B3 [OS=Homo sapiens]	138835	68585.2	1.09675e+06	130564	557356	808949	-2.0054	0.2221
MRPS6	P82932	28S ribosomal protein S6, mitochondrial [OS=Homo sapiens]	93368.7	6851.05	7253.02	29307.3	40047.4	22520.1	-2.01471	0.242327
MTX2	O75431	Metaxin-2 [OS=Homo sapiens]	8.52518e+06	6.79456e+06	6.94008e+06	2.86337e+07	2.75371e+07	2.80975e+07	-2.01757	2.61886
VRK1	Q99986	Serine/threonine-protein kinase VRK1 [OS=Homo sapiens]	19696.8	246677	97437.8	577419	36627.1	395779	-2.02219	0.348966
KRT81	Q14533	Keratin, type II cuticular Hb1 [OS=Homo sapiens]	75652	156176	79863.4	409732	75304.2	326238	-2.03034	0.561535
PGAM5	Q96HS1	Serine/threonine-protein phosphatase PGAM5, mitochondrial [OS=Homo sapiens]	1.46475e+08	1.46683e+08	1.15375e+08	5.84886e+08	7.3117e+08	5.98795e+08	-2.0314	3.84082
MTX1	Q13505	Metaxin-1 [OS=Homo sapiens]	83208.2	109849	53549.2	408692	250089	365959	-2.13685	2.1798
TXLNA	P40222	Alpha-taxilin [OS=Homo sapiens]	16014	9206.02	33177.6	87907	57815.2	73999.1	-2.20821	1.31352
TTC28	Q96AY4	Tetratricopeptide repeat protein 28 [OS=Homo sapiens]	20888.5	22926.5	22820.6	41628.9	159562	106875	-2.22743	1.14114
SPRR3	Q9UBC9	Small proline-rich protein 3 [OS=Homo sapiens]	3951.32	8796.37	39808.9	6049.89	747110	41515.9	-2.23879	0.428861
ALYREF	Q86V81	THO complex subunit 4 [OS=Homo sapiens]	1.15928e+06	740131	613837	4.08922e+06	3.52286e+06	2.0959e+06	-2.25096	2.08131
WWP2	O00308	NEDD4-like E3 ubiquitin-protein ligase WWP2 [OS=Homo sapiens]	134106	218743	184251	880207	1.12361e+06	515924	-2.2561	2.07932
KEAP1	Q14145	Kelch-like ECH-associated protein 1 [OS=Homo sapiens]	153498	271647	189359	701926	930978	1.12226e+06	-2.29748	2.60039
CKMT1A	P12532	Creatine kinase U-type, mitochondrial [OS=Homo sapiens]	1.21478e+08	8.15343e+07	8.7565e+07	3.98493e+08	4.9623e+08	4.44089e+08	-2.34255	2.80614
SERF2	P84101	Small EDRK-rich factor 2 [OS=Homo sapiens]	148586	435626	226306	1.54846e+06	439587	1.16658e+06	-2.36597	1.24849
PHF6	Q8IWS0	PHD finger protein 6 [OS=Homo sapiens]	24879.8	23583.3	36375.4	136207	148041	89282.6	-2.45286	2.65651
EIF3J	O75822	Eukaryotic translation initiation factor 3 subunit J [OS=Homo sapiens]	190972	47257.6	34007.8	144891	265669	309848	-2.49108	0.874272
SLC25A21	Q9BQT8	Mitochondrial 2-oxodicarboxylate carrier [OS=Homo sapiens]	44952	79960.6	42574.1	366514	255521	222301	-2.50691	2.4238
RSBN1L	Q6PCB5	Lysine-specific demethylase RSBN1L [OS=Homo sapiens]	239021	181068	77237.3	1.03255e+06	1.02948e+06	778323	-2.50741	1.5901
HBS1L	Q9Y450	HBS1-like protein [OS=Homo sapiens]	1.23793e+07	1.32922e+07	6.65285e+07	5.69975e+06	8.96131e+07	7.79462e+07	-2.55189	0.150471
NUDC	Q9Y266	Nuclear migration protein nudC [OS=Homo sapiens]	120357	6921.97	26800.7	163153	94562.4	218557	-2.60597	0.76444
NDUFS6	O75380	NADH dehydrogenase [ubiquinone] iron-sulfur protein 6, mitochondrial [OS=Homo sapiens]	452122	70316.8	58840.2	429258	468169	108544	-2.60999	0.429306
TAF15	Q92804	TATA-binding protein-associated factor 2N [OS=Homo sapiens]	20891.3	24450.4	31227	303137	149903	72434.3	-2.61612	1.38185
RWDD2A	Q9UIY3	RWD domain-containing protein 2A [OS=Homo sapiens]	136668	51738.3	16828.2	679798	278808	328624	-2.66721	1.24393
CCDC124	Q96CT7	Coiled-coil domain-containing protein 124 [OS=Homo sapiens]	660387	2.33586e+06	750531	9.48102e+06	3.73867e+06	4.77503e+06	-2.66948	1.48651
HCFC1	P51610	Host cell factor 1 [OS=Homo sapiens]	42409	14540.2	6325.22	137351	71625.2	94252.9	-2.69644	1.1699
CAST	P20810	Calpastatin [OS=Homo sapiens]	35571.8	38755.2	68858.6	252211	267095	226655	-2.70221	1.94327
CBX3	Q13185	Chromobox protein homolog 3 [OS=Homo sapiens]	65778.5	6055.46	9456.94	219065	61783.8	55519.5	-2.70775	0.910195
LACTB	P83111	Serine beta-lactamase-like protein LACTB, mitochondrial [OS=Homo sapiens]	2.77556e+06	2.93401e+06	2.06491e+06	2.03644e+07	2.25115e+07	1.9636e+07	-2.87519	3.02903
AKAP12	Q02952	A-kinase anchor protein 12 [OS=Homo sapiens]	658330	941768	658413	5.39267e+06	4.88081e+06	4.15022e+06	-2.89006	3.30929
MTCH2	Q9Y6C9	Mitochondrial carrier homolog 2 [OS=Homo sapiens]	1.6403e+06	930739	1.07433e+06	1.03421e+07	8.31655e+06	7.31481e+06	-2.95252	2.83019
PDAP1	Q13442	28 kDa heat- and acid-stable phosphoprotein [OS=Homo sapiens]	123648	463293	150143	1.46806e+06	724564	1.33875e+06	-3.15656	1.46381
MORF4L2	Q15014	Mortality factor 4-like protein 2 [OS=Homo sapiens]	20147.8	223332	18369.1	623176	220271	215060	-3.45062	0.905181
HPX	P02790	Hemopexin [OS=Homo sapiens]	29067.7	6913.34	10042	122559	149150	6307.21	-3.6094	0.494341
HMGN2	P05204	Non-histone chromosomal protein HMG-17 [OS=Homo sapiens]	122720	1.17622e+06	1.41887e+06	1.4804e+07	1.43159e+07	1.92579e+07	-3.65375	1.29621
KRTAP2-4	Q9BYR9	Keratin-associated protein 2-4 [OS=Homo sapiens]	20174.2	10464	8791.17	907055	36946	132464	-3.66209	1.00301
WWP1	Q9H0M0	NEDD4-like E3 ubiquitin-protein ligase WWP1 [OS=Homo sapiens]	423186	442669	1.66596e+06	7.19558e+06	5.64619e+06	3.97844e+06	-3.67299	1.51047
BUD23	O43709	Probable 18S rRNA (guanine-N(7))-methyltransferase [OS=Homo sapiens]	10988.5	9625.42	27885.2	223339	140286	93852.3	-3.67435	2.17934
HMGA1	P17096	Isoform HMG-Y of High mobility group protein HMG-I/HMG-Y [OS=Homo sapiens]	43350.9	50124.9	36243.6	1.30024e+06	560429	462396	-3.69243	2.07765
HMGN3	Q15651	High mobility group nucleosome-binding domain-containing protein 3 [OS=Homo sapiens]	24888.4	17812.9	37745.6	450680	1.0378e+06	380592	-4.17856	2.71251
MYO7B	Q6PIF6	Unconventional myosin-VIIb [OS=Homo sapiens]	451016	37956.8	45636.4	1.16431e+06	99524.8	1.08549e+06	-4.57204	0.67826
FBXO11	Q86XK2	F-box only protein 11 [OS=Homo sapiens]	603029	295636	28878.6	7.75994e+06	8.75801e+06	3.36236e+06	-4.71414	1.31098
