# Supplementary material for: Stress-induced OMA1-mediated cleavage of AIFM1 suppresses cell growth by controlling mitochondrial OXPHOS activity
Source: EMBO J. 2026 Mar 24;45(11):3655–98. doi: 10.1038/s44318-026-00734-y (PMC13226697; doi:10.1038/s44318-026-00734-y)
Supplement: Supplementary file 6 — Data Set EV4 [file 44318_2026_734_MOESM6_ESM.xlsx]

## Sheet: Legend
	Dataset EV4 Legend: Mitochondrial proteome of AIFM1TCS or AIFM1TCS/TEV-expressing cells. The mitochondrial proteomics results were used for Figs 6A, 6B, 6E, and EV4H.

## Sheet: EV4
Gene Symbol	Accession	Description	Abundances: AIFM1TCS-1	Abundances: AIFM1TCS-2	Abundances: AIFM1TCS-3	Abundances: AIFM1TCS-4	Abundances: AIFM1TCS/TEV-1	Abundances: AIFM1TCS/TEV-2	Abundances: AIFM1TCS/TEV-3	Abundances: AIFM1TCS/TEV-4	log2 (fold change) AIFM1TCS / AIFM1TCS/TEV	-log10 (p-value)
C8orf82	Q6P1X6	UPF0598 protein C8orf82 [OS=Homo sapiens]	11.3319	10.3754	10.7474	11.4569	11.0761	11.5184	11.032	10.2867	0.000391483	0.000361869
COMTD1	Q86VU5	Catechol O-methyltransferase domain-containing protein 1 [OS=Homo sapiens]	14.1202	13.7579	13.9065	14.5338	13.8169	14.3516	14.0485	14.0992	-0.000549316	0.000908538
ARF5	P84085	ADP-ribosylation factor 5 [OS=Homo sapiens]	10.3103	10.2083	NaN	8.804	9.5163	10.139	10.5672	8.84748	-0.00670155	0.00368731
FOXRED1	Q96CU9	FAD-dependent oxidoreductase domain-containing protein 1 [OS=Homo sapiens]	15.6467	15.8422	15.8152	15.7054	15.628	15.6467	15.7248	16.005	-0.00123858	0.00419735
MTX3	Q5HYI7	Metaxin-3 [OS=Homo sapiens]	12.7834	12.8577	12.741	12.5242	12.5837	12.5937	12.9781	12.7567	0.0014782	0.00422646
PNPO	Q9NVS9	Pyridoxine-5'-phosphate oxidase [OS=Homo sapiens]	15.6901	15.4267	14.8014	14.6692	15.4591	15.1288	15.0226	14.9919	0.00372863	0.00465989
MT-ND1	P03886	NADH-ubiquinone oxidoreductase chain 1 [OS=Homo sapiens]	NaN	10.4174	10.6709	9.37762	9.99179	9.90648	10.5896	NaN	0.00730197	0.00531437
CPOX	P36551	Oxygen-dependent coproporphyrinogen-III oxidase, mitochondrial [OS=Homo sapiens]	17.9795	17.9351	17.9319	17.8136	17.9961	17.779	17.8204	18.0697	0.00130081	0.00557582
RSAD1	Q9HA92	Radical S-adenosyl methionine domain-containing protein 1, mitochondrial [OS=Homo sapiens]	14.3171	14.1949	14.1081	14.0704	14.2921	14.0703	14.001	14.3202	-0.00175214	0.00607184
ACSS3	Q9H6R3	Acyl-CoA synthetase short-chain family member 3, mitochondrial [OS=Homo sapiens]	13.2667	13.8139	13.8521	13.8715	13.8998	13.6286	13.7259	13.5625	0.00313497	0.00645161
NDUFA13	Q9P0J0	NADH dehydrogenase [ubiquinone] 1 alpha subcomplex subunit 13 [OS=Homo sapiens]	16.3648	16.6988	17.1949	16.877	16.4825	16.4891	16.9531	17.2307	0.00500011	0.00662768
GPX1	P07203	Glutathione peroxidase 1 [OS=Homo sapiens]	16.688	16.3373	16.3576	16.1458	16.4907	16.3748	16.2339	16.4176	-0.00294828	0.00792085
SLC25A3	Q00325	Phosphate carrier protein, mitochondrial [OS=Homo sapiens]	22.1036	22.6422	21.5604	22.0653	22.1508	22.0501	22.1003	22.049	-0.00533342	0.00804764
IMMT	Q16891	MICOS complex subunit MIC60 [OS=Homo sapiens]	20.4384	20.5066	20.489	20.4104	20.4221	20.3247	20.55	20.5535	0.00149298	0.00842087
VDAC3	Q9Y277	Voltage-dependent anion-selective channel protein 3 [OS=Homo sapiens]	21.4492	21.6904	21.5248	21.2381	21.3899	21.4377	21.5467	21.5416	0.00333452	0.0110525
TIMM8B	Q9Y5J9	Mitochondrial import inner membrane translocase subunit Tim8 B [OS=Homo sapiens]	13.0732	13.425	12.2591	12.6465	12.8042	13.3745	12.5965	12.5845	-0.0110059	0.0118111
USP30	Q70CQ3	Ubiquitin carboxyl-terminal hydrolase 30 [OS=Homo sapiens]	13.4793	13.1866	12.9701	13.2445	12.9017	13.2479	13.2897	13.4183	-0.00572324	0.0126896
LRPPRC	P42704	Leucine-rich PPR motif-containing protein, mitochondrial [OS=Homo sapiens]	21.9211	21.8483	21.8163	21.8948	21.7974	21.86	21.9027	21.9147	-0.00140905	0.0134458
GPT2	Q8TD30	Alanine aminotransferase 2 [OS=Homo sapiens]	15.6307	15.6062	15.943	15.7737	15.5824	15.8204	15.7683	15.7997	0.00430083	0.0153443
TK2	O00142	Thymidine kinase 2, mitochondrial [OS=Homo sapiens]	13.6056	13.1325	12.548	13.5528	13.1225	13.153	13.5368	13.0806	0.0134983	0.017168
ARMC10	Q8N2F6	Armadillo repeat-containing protein 10 [OS=Homo sapiens]	13.2715	13.5984	13.8001	12.349	12.8959	14.1758	12.9584	13.0807	0.0229709	0.017679
DGLUCY	Q7Z3D6	D-glutamate cyclase, mitochondrial [OS=Homo sapiens]	14.1613	14.1556	14.3645	14.6349	14.3537	14.1977	14.3419	14.3966	-0.00660038	0.0185261
NDUFAF4	Q9P032	NADH dehydrogenase [ubiquinone] 1 alpha subcomplex assembly factor 4 [OS=Homo sapiens]	17.9723	18.1541	18.0498	18.0042	17.9602	18.0134	18.0715	18.1236	-0.00294304	0.0187942
NMNAT3	Q96T66	Nicotinamide/nicotinic acid mononucleotide adenylyltransferase 3 [OS=Homo sapiens]	11.6559	11.8482	11.7837	11.5985	NaN	11.5027	11.7843	11.8983	0.00688529	0.0194238
OXCT1	P55809	Succinyl-CoA:3-ketoacid coenzyme A transferase 1, mitochondrial [OS=Homo sapiens]	19.6616	19.674	19.8731	19.6618	19.5626	19.6216	19.8291	19.835	-0.0055666	0.0216899
ACSL6	Q9UKU0	Long-chain-fatty-acid--CoA ligase 6 [OS=Homo sapiens]	11.6439	11.8372	12.0177	12.0605	11.94	11.772	11.7147	12.17	0.00935721	0.022851
NDUFAF5	Q5TEU4	Arginine-hydroxylase NDUFAF5, mitochondrial [OS=Homo sapiens]	14.1875	14.4072	14.2311	13.8527	14.0669	14.0712	14.4199	14.0805	-0.00997663	0.0235169
SLC25A28	Q96A46	Mitoferrin-2 [OS=Homo sapiens]	12.9423	11.9301	12.3844	12.2903	12.2188	12.2764	12.4616	12.5263	-0.0159965	0.0246251
SLC25A16	P16260	Solute carrier family 25 member 16 [OS=Homo sapiens]	14.2231	14.713	14.9443	14.3272	14.2082	14.4632	15.0845	14.3757	-0.0190103	0.0255321
ALDH2	P05091	Aldehyde dehydrogenase, mitochondrial [OS=Homo sapiens]	19.1947	19.0183	19.2466	19.292	19.024	19.1767	19.3085	19.2168	-0.00638056	0.025886
MRRF	Q96E11	Ribosome-recycling factor, mitochondrial [OS=Homo sapiens]	12.2821	11.6825	12.6845	12.1608	12.1961	11.8179	11.7183	12.9637	-0.028502	0.0279218
HADHB	P55084	Trifunctional enzyme subunit beta, mitochondrial [OS=Homo sapiens]	18.9794	18.904	19.0151	19.2008	18.6962	19.2063	19.0006	19.152	-0.011107	0.0291758
GTPBP3	Q969Y2	tRNA modification GTPase GTPBP3, mitochondrial [OS=Homo sapiens]	16.4858	16.443	16.4216	16.4886	16.4886	16.4596	16.5124	16.3897	0.00279713	0.0307771
NUDT8	Q8WV74	Mitochondrial coenzyme A diphosphatase NUDT8 [OS=Homo sapiens]	12.251	12.7425	12.8355	11.7485	NaN	12.6654	NaN	12.0436	-0.0398505	0.0318925
COX6C	P09669	Cytochrome c oxidase subunit 6C [OS=Homo sapiens]	10.5701	9.32409	NaN	12.1347	11.5589	10.2637	10.9915	10.1845	0.0733564	0.0320468
MTFMT	Q96DP5	Methionyl-tRNA formyltransferase, mitochondrial [OS=Homo sapiens]	13.3308	13.6686	13.489	13.3437	13.1012	13.5304	13.6331	13.6237	0.014082	0.032685
MMAB	Q96EY8	Corrinoid adenosyltransferase MMAB [OS=Homo sapiens]	18.0321	18.0783	18.039	17.7318	18.1052	17.8657	17.8223	18.1326	0.0111847	0.0340652
BCKDHB	P21953	2-oxoisovalerate dehydrogenase subunit beta, mitochondrial [OS=Homo sapiens]	16.6855	16.9952	16.9966	16.9154	16.7866	16.8793	17.0799	16.8055	-0.010345	0.0359639
ATP5PO	P48047	ATP synthase subunit O, mitochondrial [OS=Homo sapiens]	21.1824	21.216	21.2625	21.3396	21.0956	21.2823	21.256	21.3961	0.00737476	0.0360691
ATP5MK	Q96IX5	ATP synthase membrane subunit K, mitochondrial [OS=Homo sapiens]	19.2451	19.2337	19.0782	18.6814	19.0846	19.1408	18.9405	19.0144	-0.0145063	0.0361706
PRKACA	P17612	cAMP-dependent protein kinase catalytic subunit alpha [OS=Homo sapiens]	14.3747	14.4278	15.035	15.0801	14.0864	14.7292	15.2699	14.9644	0.0330842	0.0363343
SUCLA2	Q9P2R7	Succinate--CoA ligase [ADP-forming] subunit beta, mitochondrial [OS=Homo sapiens]	18.5225	18.5049	18.6613	18.6817	18.4793	18.3917	18.7736	18.6822	-0.0108738	0.0378553
MTRF1	O75570	Peptide chain release factor 1, mitochondrial [OS=Homo sapiens]	14.2112	14.0059	14.2668	14.4697	14.0663	14.2744	14.2693	14.2934	-0.0125141	0.0397254
METAP1D	Q6UB28	Methionine aminopeptidase 1D, mitochondrial [OS=Homo sapiens]	12.927	12.1251	12.3876	12.7565	12.5664	12.7699	12.4209	12.3429	-0.0240412	0.0410289
ALDH4A1	P30038	Delta-1-pyrroline-5-carboxylate dehydrogenase, mitochondrial [OS=Homo sapiens]	18.6423	18.4524	18.5872	18.6782	18.5196	18.6539	18.6872	18.4645	-0.00873137	0.0417659
PTGR3	Q8N4Q0	Prostaglandin reductase 3 [OS=Homo sapiens]	14.7531	14.6708	14.9953	14.8445	14.5366	14.9775	15.0002	14.811	0.0153885	0.0419722
OGDH	Q02218	2-oxoglutarate dehydrogenase complex component E1 [OS=Homo sapiens]	18.2518	18.2845	18.3397	18.2181	18.1653	18.315	18.4352	18.2111	0.00813055	0.0433198
LIPT1	Q9Y234	Lipoyltransferase 1, mitochondrial [OS=Homo sapiens]	10.8015	11.1509	11.5799	11.6851	11.43	10.844	11.6827	11.3959	0.0338233	0.0437138
NDUFAF6	Q330K2	NADH dehydrogenase (ubiquinone) complex I, assembly factor 6 [OS=Homo sapiens]	13.5459	13.6725	12.6902	13.139	12.5869	13.5381	13.5181	13.5706	0.0414891	0.0443317
CHCHD7	Q9BUK0	Coiled-coil-helix-coiled-coil-helix domain-containing protein 7 [OS=Homo sapiens]	13.6946	13.6764	13.4593	12.916	13.2858	13.6786	13.5796	13.3138	0.0278687	0.0472908
DAP3	P51398	28S ribosomal protein S29, mitochondrial [OS=Homo sapiens]	19.962	19.8053	19.8024	19.8256	19.8003	19.8926	19.9607	19.7753	0.00842619	0.0516901
ECHS1	P30084	Enoyl-CoA hydratase, mitochondrial [OS=Homo sapiens]	18.9824	18.9099	19.2564	19.3497	19.1619	18.976	19.1269	19.1633	-0.0175586	0.0538301
SDHAF3	Q9NRP4	Succinate dehydrogenase assembly factor 3, mitochondrial [OS=Homo sapiens]	16.1257	16.1065	16.1147	16.2434	15.97	16.1121	16.4273	16.1436	0.015676	0.0546288
RCC1L	Q96I51	RCC1-like G exchanging factor-like protein [OS=Homo sapiens]	14.9999	14.7941	14.1044	14.4374	14.6361	14.789	14.4139	14.358	-0.0347037	0.0552114
FKBP8	Q14318	Peptidyl-prolyl cis-trans isomerase FKBP8 [OS=Homo sapiens]	15.047	14.4232	14.9145	15.5001	14.9983	15.0781	14.7936	15.1635	0.0371602	0.0556759
EARS2	Q5JPH6	Probable glutamate--tRNA ligase, mitochondrial [OS=Homo sapiens]	17.5826	17.6302	17.6251	17.4574	17.5795	17.4786	17.6532	17.6204	0.00910568	0.0581969
PRDX5	P30044	Peroxiredoxin-5, mitochondrial [OS=Homo sapiens]	14.2327	13.6563	13.3759	13.6778	13.87	13.8897	13.4978	13.82	0.0337145	0.0591836
PLD6	Q8N2A8	Mitochondrial cardiolipin hydrolase [OS=Homo sapiens]	12.4965	13.2762	NaN	11.8563	12.8723	12.0614	12.6199	12.904	0.0714214	0.0606162
STARD7	Q9NQZ5	StAR-related lipid transfer protein 7, mitochondrial [OS=Homo sapiens]	16.1536	16.1119	15.7532	15.9296	16.0456	15.8071	16.4129	15.8022	0.029881	0.0621352
ENDOG	Q14249	Endonuclease G, mitochondrial [OS=Homo sapiens]	13.3853	13.7184	13.4343	13.1364	13.4183	13.2951	13.3201	13.7581	0.0293312	0.0651533
CYB5R3	P00387	NADH-cytochrome b5 reductase 3 [OS=Homo sapiens]	21.428	21.3385	21.6271	21.5416	21.3831	21.4761	21.5363	21.4868	-0.0132022	0.066278
ISCU	Q9H1K1	Iron-sulfur cluster assembly enzyme ISCU, mitochondrial [OS=Homo sapiens]	12.8121	12.221	12.4771	13.8684	12.1472	13.9995	12.9598	12.6793	0.10179	0.068294
AASS	Q9UDR5	Alpha-aminoadipic semialdehyde synthase, mitochondrial [OS=Homo sapiens]	16.8931	16.73	16.802	17.0434	16.7172	16.8682	17.0325	16.9237	0.0182834	0.0692975
NARS2	Q96I59	Probable asparagine--tRNA ligase, mitochondrial [OS=Homo sapiens]	13.9533	13.8704	13.8455	13.8581	13.775	13.981	14.2226	13.6491	0.0250936	0.0701304
TST	Q16762	Thiosulfate sulfurtransferase [OS=Homo sapiens]	18.7399	18.8161	18.4634	18.8812	18.7602	18.6237	18.961	18.6504	0.0236578	0.0706782
GCAT	O75600	2-amino-3-ketobutyrate coenzyme A ligase, mitochondrial [OS=Homo sapiens]	16.5414	16.7461	16.5844	16.6668	16.5625	16.704	16.7567	16.4499	-0.0164099	0.0706904
NDUFB4	O95168	NADH dehydrogenase [ubiquinone] 1 beta subcomplex subunit 4 [OS=Homo sapiens]	15.7068	15.5849	15.6378	15.7535	15.2424	15.7791	15.8421	15.7073	-0.0280333	0.0709828
GHITM	Q9H3K2	Growth hormone-inducible transmembrane protein [OS=Homo sapiens]	17.6306	17.5751	17.5187	17.2819	17.4075	17.4719	17.5721	17.4879	-0.0167532	0.071491
VDAC2	P45880	Voltage-dependent anion-selective channel protein 2 [OS=Homo sapiens]	21.6818	21.9086	21.7027	21.6327	21.7889	21.6327	21.8359	21.7296	0.0153408	0.0733416
MAVS	Q7Z434	Mitochondrial antiviral-signaling protein [OS=Homo sapiens]	18.354	18.3193	18.2214	18.3096	18.1566	18.2196	18.334	18.4379	-0.0140414	0.0736411
COA7	Q96BR5	Cytochrome c oxidase assembly factor 7 [OS=Homo sapiens]	13.5857	13.8758	13.7335	13.3188	13.4537	13.7292	13.7682	13.6771	0.0286109	0.0742473
ALDH1L1	O75891	Cytosolic 10-formyltetrahydrofolate dehydrogenase [OS=Homo sapiens]	19.3711	13.8015	19.3402	19.5692	19.5509	19.5293	19.3488	11.6555	-0.499395	0.07435
TIMM8A	O60220	Mitochondrial import inner membrane translocase subunit Tim8 A [OS=Homo sapiens]	14.0383	14.5535	12.9847	14.0777	13.7386	14.1252	14.0112	13.4772	-0.0754948	0.0749732
CRYZ	Q08257	Quinone oxidoreductase [OS=Homo sapiens]	18.4673	18.4949	18.5335	18.2847	18.403	18.2821	18.4794	18.5474	-0.0170965	0.077643
RHOT1	Q8IXI2	Mitochondrial Rho GTPase 1 [OS=Homo sapiens]	14.8602	15.3297	15.3133	14.6755	15.0039	15.7051	14.9061	14.7962	0.0581467	0.079743
DBT	P11182	Lipoamide acyltransferase component of branched-chain alpha-keto acid dehydrogenase complex, mitochondrial [OS=Homo sapiens]	16.8719	16.7561	17.2794	17.4593	16.989	17.0788	17.1323	17.3277	0.0402651	0.0802514
STOML2	Q9UJZ1	Stomatin-like protein 2, mitochondrial [OS=Homo sapiens]	19.3634	19.1773	18.8468	19.7381	19.1377	19.1514	19.3089	19.3494	-0.044579	0.0832361
MRPL18	Q9H0U6	39S ribosomal protein L18, mitochondrial [OS=Homo sapiens]	17.1744	17.3624	17.4581	17.6785	17.3975	17.539	17.4597	17.1541	-0.0308013	0.083271
NIT1	Q86X76	Deaminated glutathione amidase [OS=Homo sapiens]	14.8252	14.6845	14.6933	14.7983	14.9496	14.845	14.7735	14.5231	0.022491	0.0833372
TOMM34	Q15785	Mitochondrial import receptor subunit TOM34 [OS=Homo sapiens]	17.3342	17.2774	17.4056	17.1547	17.4449	16.9679	17.3358	17.3157	-0.0269446	0.0839124
BPHL	Q86WA6	Valacyclovir hydrolase [OS=Homo sapiens]	15.1163	15.1189	15.3334	15.0694	14.9367	15.3505	15.2271	15.223	0.0248244	0.0850386
SLC25A13	Q9UJS0	Electrogenic aspartate/glutamate antiporter SLC25A13, mitochondrial [OS=Homo sapiens]	19.6672	19.5185	19.6139	19.692	19.7214	19.5166	19.5843	19.7306	0.0153589	0.0854578
THG1L	Q9NWX6	Probable tRNA(His) guanylyltransferase [OS=Homo sapiens]	15.7431	15.9302	15.9141	15.5583	15.7551	15.7184	15.8482	15.7375	-0.0216379	0.0855215
FASTKD5	Q7L8L6	FAST kinase domain-containing protein 5, mitochondrial [OS=Homo sapiens]	15.158	15.5891	15.3196	14.7444	15.6159	14.7797	14.8762	15.2903	-0.0622442	0.0861382
DMAC2	Q9NW81	Distal membrane-arm assembly complex protein 2 [OS=Homo sapiens]	14.5336	15.5376	15.1388	15.8797	15.0679	15.3705	15.49	15.4548	0.0733929	0.0874471
MRPS2	Q9Y399	28S ribosomal protein S2, mitochondrial [OS=Homo sapiens]	16.2987	16.048	16.3065	16.1854	16.1104	16.406	16.1112	16.1189	-0.0229883	0.0878707
TXN2	Q99757	Thioredoxin, mitochondrial [OS=Homo sapiens]	14.6422	14.7252	13.803	14.3684	14.225	14.3262	14.3178	14.4558	-0.0535023	0.0911754
IDI1	Q13907	Isopentenyl-diphosphate Delta-isomerase 1 [OS=Homo sapiens]	18.636	18.3321	18.3785	18.3132	18.4504	18.327	18.4085	18.5653	0.0228181	0.0925261
AMACR	Q9UHK6	Alpha-methylacyl-CoA racemase [OS=Homo sapiens]	13.2552	13.681	13.7287	14.0128	13.892	13.097	14.1897	13.7827	0.0708899	0.092651
PXMP2	Q9NR77	Peroxisomal membrane protein 2 [OS=Homo sapiens]	14.6034	15.3449	14.0665	13.6937	14.4781	14.895	14.4337	14.291	0.0973108	0.0931161
ARL2	P36404	ADP-ribosylation factor-like protein 2 [OS=Homo sapiens]	18.0922	17.7551	17.721	18.1082	17.9496	18.0393	17.7446	17.8164	-0.0316415	0.0931436
PLPBP	O94903	Pyridoxal phosphate homeostasis protein [OS=Homo sapiens]	13.3662	13.4624	12.9343	13.1114	13.1883	13.3385	12.7814	13.3782	-0.0469551	0.0942944
PYCR2	Q96C36	Pyrroline-5-carboxylate reductase 2 [OS=Homo sapiens]	18.1989	18.3117	18.3179	18.1724	18.1013	17.9765	18.3237	18.4761	-0.0308576	0.0956757
PPOX	P50336	Protoporphyrinogen oxidase [OS=Homo sapiens]	15.5821	15.4861	15.4588	15.4597	15.4766	15.5549	15.3529	15.5435	-0.0146978	0.0983012
SOD1	P00441	Superoxide dismutase [Cu-Zn] [OS=Homo sapiens]	19.2479	18.8515	17.4566	16.6011	18.0104	18.3753	17.3027	17.7512	-0.17936	0.10061
ACAA2	P42765	3-ketoacyl-CoA thiolase, mitochondrial [OS=Homo sapiens]	20.0172	20.2089	20.0979	20.0809	19.9903	20.1096	20.1874	20.1848	0.0168061	0.101099
ALKBH1	Q13686	Nucleic acid dioxygenase ALKBH1 [OS=Homo sapiens]	14.4774	14.6066	14.4849	14.7752	14.4574	14.5592	14.5831	14.6547	-0.0224085	0.101988
HSPD1	P10809	60 kDa heat shock protein, mitochondrial [OS=Homo sapiens]	23.4755	23.3727	23.4017	23.6131	23.5539	23.3321	23.5821	23.4823	0.0218287	0.103647
SURF1	Q15526	Surfeit locus protein 1 [OS=Homo sapiens]	17.156	16.9577	16.7343	16.7938	17.1425	16.6446	16.9172	17.1055	0.0419908	0.104509
HSDL2	Q6YN16	Hydroxysteroid dehydrogenase-like protein 2 [OS=Homo sapiens]	16.6448	16.783	16.7649	16.7016	16.7704	16.6385	16.7109	16.8347	0.0150075	0.105541
ACSF2	Q96CM8	Medium-chain acyl-CoA ligase ACSF2, mitochondrial [OS=Homo sapiens]	15.487	15.4419	15.639	15.4912	15.5848	15.578	15.5092	15.4488	0.0153997	0.10608
PRDX2	P32119	Peroxiredoxin-2 [OS=Homo sapiens]	18.3547	18.897	17.9986	18.2419	18.2761	18.2278	18.5697	18.1761	-0.0606141	0.106889
FECH	P22830	Ferrochelatase, mitochondrial [OS=Homo sapiens]	17.2321	17.4781	17.6204	17.4701	17.3675	17.5267	17.4119	17.3923	-0.0255642	0.107435
ISCA2	Q86U28	Iron-sulfur cluster assembly 2 homolog, mitochondrial [OS=Homo sapiens]	13.4917	13.4029	11.1596	13.0301	13.2457	13.2611	13.4226	11.9147	0.189947	0.10803
MRPS15	P82914	28S ribosomal protein S15, mitochondrial [OS=Homo sapiens]	18.0081	18.2598	17.7356	17.8567	17.7633	17.6293	18.0429	18.2191	-0.0514045	0.108691
PRIMPOL	Q96LW4	DNA-directed primase/polymerase protein [OS=Homo sapiens]	12.046	11.7813	11.8474	11.6373	12.1209	12.0095	12.0945	11.33	0.0606978	0.108887
NDUFA7	O95182	NADH dehydrogenase [ubiquinone] 1 alpha subcomplex subunit 7 [OS=Homo sapiens]	17.1181	16.6062	16.8359	17.0248	16.8146	17.0976	16.9554	16.8733	0.0389786	0.112287
DARS2	Q6PI48	Aspartate--tRNA ligase, mitochondrial [OS=Homo sapiens]	20.4813	20.5445	20.3513	20.2549	20.4346	20.3507	20.521	20.4162	0.0226235	0.113717
APEX1	P27695	DNA-(apurinic or apyrimidinic site) endonuclease [OS=Homo sapiens]	14.5975	14.467	14.0978	14.7918	14.9321	14.6728	13.8955	14.1052	-0.0871484	0.114677
RPUSD3	Q6P087	Mitochondrial mRNA pseudouridine synthase RPUSD3 [OS=Homo sapiens]	13.1219	13.0263	NaN	13.2622	13.1797	13.2881	13.4415	12.8413	0.0508134	0.116161
ME2	P23368	NAD-dependent malic enzyme, mitochondrial [OS=Homo sapiens]	18.2494	18.3512	18.3611	18.2353	18.2362	18.3654	18.3295	18.321	0.0137663	0.119629
PTRH1	Q86Y79	Probable peptidyl-tRNA hydrolase [OS=Homo sapiens]	12.7294	13.0032	12.65	12.6112	12.4517	12.6745	13.1639	12.4613	-0.060606	0.119715
MLYCD	O95822	Malonyl-CoA decarboxylase, mitochondrial [OS=Homo sapiens]	14.5118	14.8037	14.42	14.508	14.6403	14.5427	14.7084	14.4779	0.0314951	0.119805
ERAL1	O75616	GTPase Era, mitochondrial [OS=Homo sapiens]	17.4664	17.2363	17.3557	17.7058	17.4123	17.5677	17.4655	17.4542	0.033895	0.120087
PDHA1	P08559	Pyruvate dehydrogenase E1 component subunit alpha, somatic form, mitochondrial [OS=Homo sapiens]	21.1353	21.3256	21.2978	21.2889	21.1771	21.2132	21.2648	21.3229	-0.0173907	0.121724
ECSIT	Q9BQ95	Evolutionarily conserved signaling intermediate in Toll pathway, mitochondrial [OS=Homo sapiens]	16.0782	16.1195	15.9288	16.2309	15.8787	16.0948	16.2033	16.0591	-0.0303614	0.123528
TMEM126A	Q9H061	Transmembrane protein 126A [OS=Homo sapiens]	15.2748	15.3275	14.7046	14.2974	14.9289	14.9587	14.8341	14.5311	-0.0878856	0.124407
HSPE1	P61604	10 kDa heat shock protein, mitochondrial [OS=Homo sapiens]	21.9276	21.7441	21.7721	21.6661	21.5597	22.3003	21.6506	21.3087	-0.0726452	0.124608
NDUFB8	O95169	NADH dehydrogenase [ubiquinone] 1 beta subcomplex subunit 8, mitochondrial [OS=Homo sapiens]	14.6735	14.2557	13.5254	14.7298	14.0911	14.6339	13.9758	14.0558	-0.106953	0.127027
GOLPH3	Q9H4A6	Golgi phosphoprotein 3 [OS=Homo sapiens]	11.2277	10.7456	8.48807	10.7525	10.3685	9.91745	10.3233	11.5732	0.242144	0.127681
GATC	O43716	Glutamyl-tRNA(Gln) amidotransferase subunit C, mitochondrial [OS=Homo sapiens]	13.4731	12.5162	12.0461	13.3289	12.5653	13.4503	12.9295	11.7395	-0.169972	0.129294
DHRS4	Q9BTZ2	Dehydrogenase/reductase SDR family member 4 [OS=Homo sapiens]	14.4473	14.6747	14.9555	14.4144	14.3159	15.0895	14.9154	14.4749	0.075947	0.129371
ELAC2	Q9BQ52	Zinc phosphodiesterase ELAC protein 2 [OS=Homo sapiens]	19.4339	19.3376	19.4487	19.3931	19.2355	19.383	19.4755	19.4388	-0.020143	0.129774
FASTKD1	Q53R41	FAST kinase domain-containing protein 1, mitochondrial [OS=Homo sapiens]	14.0559	14.1127	13.8179	13.822	13.9946	13.9106	14.0324	13.9864	0.0289049	0.134089
FASTK	Q14296	Fas-activated serine/threonine kinase [OS=Homo sapiens]	12.6112	12.2151	12.5899	12.5613	12.9252	13.0248	11.7804	12.6734	0.106566	0.134765
PPA2	Q9H2U2	Inorganic pyrophosphatase 2, mitochondrial [OS=Homo sapiens]	18.6964	18.6233	18.0347	18.228	18.4127	18.2146	18.3543	18.3663	-0.0586023	0.134905
NIPSNAP1	Q9BPW8	Protein NipSnap homolog 1 [OS=Homo sapiens]	12.494	12.5537	12.3504	12.7156	12.6311	12.9045	12.161	12.666	0.0621953	0.135814
SLC25A19	Q9HC21	Mitochondrial thiamine pyrophosphate carrier [OS=Homo sapiens]	11.9899	12.4854	12.1347	11.8209	12.3614	11.8565	11.1405	12.5632	-0.127318	0.13889
CLYBL	Q8N0X4	Citramalyl-CoA lyase, mitochondrial [OS=Homo sapiens]	15.9822	15.8786	15.9729	16.0214	15.8566	15.8826	15.9451	16.0839	-0.0217195	0.139082
PDF	Q9HBH1	Peptide deformylase, mitochondrial [OS=Homo sapiens]	15.7249	16.3036	16.3571	15.8603	15.8781	16.157	15.8935	16.0645	-0.0632212	0.139228
ACOT2	P49753	Acyl-coenzyme A thioesterase 2, mitochondrial [OS=Homo sapiens]	11.6147	14.6038	12.7848	11.6461	13.2587	10.8902	12.064	13.1202	-0.329109	0.139786
NDUFS7	O75251	NADH dehydrogenase [ubiquinone] iron-sulfur protein 7, mitochondrial [OS=Homo sapiens]	16.0625	16.4822	16.6475	18.9972	17.6588	17.7103	17.8075	16.1503	0.284343	0.139803
MTPAP	Q9NVV4	Poly(A) RNA polymerase, mitochondrial [OS=Homo sapiens]	16.6717	16.7747	16.7519	17.3218	16.6666	16.9453	16.8374	16.8311	-0.0598922	0.142438
MRPL9	Q9BYD2	39S ribosomal protein L9, mitochondrial [OS=Homo sapiens]	13.2289	13.3094	13.3027	13.4123	13.4409	13.126	13.5096	13.3168	0.0349755	0.144145
HSDL1	Q3SXM5	Inactive hydroxysteroid dehydrogenase-like protein 1 [OS=Homo sapiens]	15.5199	15.1586	15.2859	15.3288	15.467	15.4795	15.195	15.3096	0.0394654	0.148865
PTPMT1	Q8WUK0	Phosphatidylglycerophosphatase and protein-tyrosine phosphatase 1 [OS=Homo sapiens]	14.3915	14.1644	14.2818	14.3618	14.2561	14.2234	14.3079	14.5568	0.0361316	0.151664
BCL2L2	Q92843	Bcl-2-like protein 2 [OS=Homo sapiens]	12.9183	12.9752	13.1369	13.1156	12.9355	12.8582	13.0157	13.1935	-0.0357723	0.153035
LYRM4	Q9HD34	LYR motif-containing protein 4 [OS=Homo sapiens]	17.5128	17.435	17.6223	17.5794	17.5758	17.4427	17.4865	17.5616	-0.0207348	0.153747
SDR39U1	Q9NRG7	Epimerase family protein SDR39U1 [OS=Homo sapiens]	16.2634	16.3804	16.6319	15.8978	16.2361	16.2629	16.223	16.2052	-0.0615208	0.153825
AKAP10	O43572	A-kinase anchor protein 10, mitochondrial [OS=Homo sapiens]	14.5045	14.3599	14.3988	14.1225	14.4995	14.2004	14.4547	14.4016	0.0426252	0.156942
GUK1	Q16774	Guanylate kinase [OS=Homo sapiens]	13.2493	13.6894	13.2475	13.5199	13.6558	13.6953	13.3071	12.5817	-0.116559	0.160195
UQCC2	Q9BRT2	Ubiquinol-cytochrome-c reductase complex assembly factor 2 [OS=Homo sapiens]	17.8751	17.7783	17.7687	18.3287	17.6487	17.8528	18.0822	17.9008	-0.0665665	0.160342
PPIF	P30405	Peptidyl-prolyl cis-trans isomerase F, mitochondrial [OS=Homo sapiens]	9.1166	NaN	8.69464	6.99362	8.81099	NaN	NaN	8.46761	0.371015	0.160446
VDAC1	P21796	Voltage-dependent anion-selective channel protein 1 [OS=Homo sapiens]	22.5756	22.5072	22.5675	22.6495	22.4794	22.4857	22.5551	22.6848	-0.0237017	0.163429
ATP5MG	O75964	ATP synthase subunit g, mitochondrial [OS=Homo sapiens]	21.4031	21.5122	21.4397	21.4372	21.6305	21.3825	21.3103	21.337	-0.0329461	0.165527
GLS2	Q9UI32	Glutaminase liver isoform, mitochondrial [OS=Homo sapiens]	10.1667	9.56538	10.0486	11.0036	10.1153	10.5073	NaN	9.38022	-0.19513	0.166271
MACROD1	Q9BQ69	ADP-ribose glycohydrolase MACROD1 [OS=Homo sapiens]	16.6983	16.6745	16.7166	16.6427	16.6598	16.6518	16.759	16.5972	-0.0160871	0.166725
MRM2	Q9UI43	rRNA methyltransferase 2, mitochondrial [OS=Homo sapiens]	14.0086	14.0652	13.2843	13.5212	13.4748	13.7179	13.7312	13.6097	-0.0864286	0.168166
MRPS7	Q9Y2R9	28S ribosomal protein S7, mitochondrial [OS=Homo sapiens]	19.2784	19.3712	19.4489	19.5168	19.3425	19.4042	19.4452	19.5417	0.0295978	0.173663
YRDC	Q86U90	Threonylcarbamoyl-AMP synthase [OS=Homo sapiens]	17.5984	17.3117	17.4099	17.6895	17.4999	17.4254	17.4286	17.4967	-0.0397224	0.174129
BID	P55957	BH3-interacting domain death agonist [OS=Homo sapiens]	13.2451	13.2416	12.4885	12.6476	12.7198	13.2423	12.6537	12.554	-0.113217	0.175839
ADCK2	Q7Z695	Uncharacterized aarF domain-containing protein kinase 2 [OS=Homo sapiens]	14.1214	14.2063	14.0223	14.2224	13.9438	14.4129	14.1642	13.792	-0.0648835	0.176812
METTL4	Q8N3J2	N(6)-adenine-specific methyltransferase METTL4 [OS=Homo sapiens]	12.8334	12.7783	13.0598	12.1546	12.941	12.8185	12.6129	12.8272	0.0933676	0.176844
TFB1M	Q8WVM0	Dimethyladenosine transferase 1, mitochondrial [OS=Homo sapiens]	12.9028	12.6612	12.8255	13.2996	13.1627	12.4864	12.4811	13.1319	-0.106748	0.177021
SLIRP	Q9GZT3	SRA stem-loop-interacting RNA-binding protein, mitochondrial [OS=Homo sapiens]	13.3522	13.6644	13.0906	13.6352	13.3656	13.6719	13.3598	13.6353	0.0725744	0.177724
GCDH	Q92947	Glutaryl-CoA dehydrogenase, mitochondrial [OS=Homo sapiens]	14.7122	NaN	14.6113	13.7539	14.2795	14.1241	14.2929	14.2589	-0.120262	0.179592
LIPT2	A6NK58	Putative lipoyltransferase 2, mitochondrial [OS=Homo sapiens]	13.6574	13.6371	13.7285	13.3485	13.3959	13.4053	13.6145	13.7377	-0.0545316	0.179888
AFG1L	Q8WV93	AFG1-like ATPase [OS=Homo sapiens]	13.1607	13.2815	13.4687	13.2458	13.0758	13.2646	13.3889	13.2579	-0.0423713	0.180606
SPIRE1	Q08AE8	Protein spire homolog 1 [OS=Homo sapiens]	14.6803	14.7619	14.6868	14.3193	14.7777	14.6836	14.5878	14.6014	0.0505636	0.181873
TOMM20	Q15388	Mitochondrial import receptor subunit TOM20 homolog [OS=Homo sapiens]	16.7235	17.0988	17.1715	17.3465	16.8753	17.3375	17.0198	17.4638	0.0890064	0.183794
NUDT9	Q9BW91	ADP-ribose pyrophosphatase, mitochondrial [OS=Homo sapiens]	15.3192	15.4378	15.4003	15.1899	15.4078	15.3679	15.2152	15.2159	-0.0351012	0.184317
NDUFA10	O95299	NADH dehydrogenase [ubiquinone] 1 alpha subcomplex subunit 10, mitochondrial [OS=Homo sapiens]	19.1157	18.8555	18.9334	19.3505	19.0909	19.2059	18.9268	18.7521	-0.06986	0.184803
MRS2	Q9HD23	Magnesium transporter MRS2 homolog, mitochondrial [OS=Homo sapiens]	11.3028	10.2798	10.3619	11.7512	11.3966	11.3945	9.53786	10.2687	-0.274521	0.18486
MFF	Q9GZY8	Mitochondrial fission factor [OS=Homo sapiens]	17.4191	17.2415	17.1915	17.4964	17.2513	17.4151	17.2425	17.2833	-0.0390706	0.185451
GOT2	P00505	Aspartate aminotransferase, mitochondrial [OS=Homo sapiens]	21.666	21.7481	21.7136	21.4724	21.6916	21.6928	21.7005	21.6353	0.0300479	0.185696
DNA2	P51530	DNA replication ATP-dependent helicase/nuclease DNA2 [OS=Homo sapiens]	14.9568	14.8854	14.7825	14.7526	14.8732	14.99	14.7881	14.8463	0.0300782	0.185912
ECI2	O75521	Enoyl-CoA delta isomerase 2 [OS=Homo sapiens]	18.8119	18.8676	19.0355	18.8887	18.8679	18.9239	18.9094	19.0099	0.0268493	0.187078
COX20	Q5RI15	Cytochrome c oxidase assembly protein COX20, mitochondrial [OS=Homo sapiens]	12.0148	15.6499	15.5759	15.8967	15.4431	14.955	15.2574	15.2615	0.444951	0.18729
PGS1	Q32NB8	CDP-diacylglycerol--glycerol-3-phosphate 3-phosphatidyltransferase, mitochondrial [OS=Homo sapiens]	15.5743	15.599	15.6759	15.591	15.4966	15.5877	15.5292	15.7209	-0.0264766	0.191311
SND1	Q7KZF4	Staphylococcal nuclease domain-containing protein 1 [OS=Homo sapiens]	21.8193	21.8419	21.6957	21.7341	21.879	21.7372	21.7497	21.8184	0.0233111	0.191901
GCSH	P23434	Glycine cleavage system H protein, mitochondrial [OS=Homo sapiens]	17.2117	17.1024	15.8788	16.7788	16.5749	16.7597	16.5039	16.5316	-0.150391	0.19215
MTHFD2	P13995	Bifunctional methylenetetrahydrofolate dehydrogenase/cyclohydrolase, mitochondrial [OS=Homo sapiens]	19.8898	20.0403	19.9507	19.9651	19.9973	19.8993	20.0478	19.9872	0.0213838	0.19257
COQ10A	Q96MF6	Coenzyme Q-binding protein COQ10 homolog A, mitochondrial [OS=Homo sapiens]	11.895	11.2768	10.8695	12.5129	NaN	10.9312	11.2261	12.006	-0.250762	0.194285
CASP3	P42574	Caspase-3 [OS=Homo sapiens]	15.6177	14.9478	15.373	14.6054	15.3868	15.5261	15.0423	15.0903	0.125377	0.195269
NLN	Q9BYT8	Neurolysin, mitochondrial [OS=Homo sapiens]	16.8356	17.0144	16.7719	16.5915	16.7303	16.605	16.744	16.9172	-0.0541878	0.19738
D2HGDH	Q8N465	D-2-hydroxyglutarate dehydrogenase, mitochondrial [OS=Homo sapiens]	14.6785	14.7849	14.9264	14.348	14.6232	14.7293	14.856	14.7954	0.0665262	0.19773
FHIT	P49789	Bis(5'-adenosyl)-triphosphatase [OS=Homo sapiens]	14.0692	13.707	13.3167	13.6502	13.6798	13.6402	13.4295	13.6612	-0.0830848	0.199265
GRSF1	Q12849	G-rich sequence factor 1 [OS=Homo sapiens]	16.4261	16.1398	16.6819	16.7744	16.4717	16.4885	16.6216	16.758	0.0793896	0.199444
MRPS10	P82664	28S ribosomal protein S10, mitochondrial [OS=Homo sapiens]	15.5317	15.0759	15.536	16.2853	15.9506	15.7901	15.4981	15.7318	0.135417	0.200182
HSPA9	P38646	Stress-70 protein, mitochondrial [OS=Homo sapiens]	23.6122	23.6677	23.8031	24.0261	23.7424	23.8273	23.8061	23.9399	0.0516682	0.202812
MPC2	O95563	Mitochondrial pyruvate carrier 2 [OS=Homo sapiens]	15.1659	15.4818	15.3676	15.0758	15.2258	15.1469	15.2969	15.2211	-0.0500996	0.20352
LARS2	Q15031	Leucine--tRNA ligase, mitochondrial [OS=Homo sapiens]	16.9726	17.0037	17.1641	16.8926	16.9107	17.0053	16.9623	17.024	-0.0326939	0.208643
BCS1L	Q9Y276	Mitochondrial chaperone BCS1 [OS=Homo sapiens]	17.7456	17.9189	18.037	17.7601	17.6656	17.859	17.851	17.9029	-0.0457606	0.20902
TFAM	Q00059	Transcription factor A, mitochondrial [OS=Homo sapiens]	19.963	20.0593	20.1585	20.2508	20.0234	20.0719	20.0776	20.1214	-0.0343251	0.209067
METTL8	Q9H825	tRNA N(3)-methylcytidine methyltransferase METTL8, mitochondrial [OS=Homo sapiens]	14.7884	14.7128	15	14.9929	14.8872	14.7954	15.1014	14.9143	0.0510375	0.209424
MTFR1	Q15390	Mitochondrial fission regulator 1 [OS=Homo sapiens]	13.2781	13.595	13.4684	14.0584	13.3034	13.8816	13.8826	13.788	0.113921	0.209452
MRPL2	Q5T653	39S ribosomal protein L2, mitochondrial [OS=Homo sapiens]	17.7897	17.6357	17.646	17.6674	17.6949	17.6533	17.7473	17.7306	0.0218339	0.210644
LAP3	P28838	Cytosol aminopeptidase [OS=Homo sapiens]	18.7273	18.5331	18.3082	18.4069	18.5505	18.6155	18.5206	18.4889	0.0499849	0.210913
HDHD5	Q9BXW7	Haloacid dehalogenase-like hydrolase domain-containing 5 [OS=Homo sapiens]	18.3421	18.2087	18.1559	18.3658	18.1136	18.2104	18.1807	18.3991	-0.042192	0.211011
CRY1	Q16526	Cryptochrome-1 [OS=Homo sapiens]	13.3855	13.1706	13.2811	13.5866	13.1913	13.6631	13.0572	13.1715	-0.0851979	0.211145
MRPL34	Q9BQ48	39S ribosomal protein L34, mitochondrial [OS=Homo sapiens]	18.223	18.331	18.0869	18.1812	18.2124	18.1186	18.2606	18.0951	-0.0338802	0.211264
AURKAIP1	Q9NWT8	Aurora kinase A-interacting protein [OS=Homo sapiens]	15.0373	15.3191	15.0062	15.5791	15.155	14.3183	15.4348	15.4067	-0.15671	0.212646
RMDN3	Q96TC7	Regulator of microtubule dynamics protein 3 [OS=Homo sapiens]	16.0891	15.9478	16.2285	16.8017	16.2249	15.9979	16.0342	16.3674	-0.110662	0.214097
SMIM20	Q8N5G0	Small integral membrane protein 20 [OS=Homo sapiens]	15.4807	14.5548	13.4864	16.2254	14.5084	15.9545	15.4961	15.2314	0.360779	0.21687
VPS13D	Q5THJ4	Intermembrane lipid transfer protein VPS13D [OS=Homo sapiens]	13.8395	13.7821	14.0228	13.7937	13.8787	13.9266	13.9195	13.8418	0.0321333	0.217027
NME4	O00746	Nucleoside diphosphate kinase, mitochondrial [OS=Homo sapiens]	17.8147	17.9028	18.2319	18.1747	17.8951	18.0465	17.7169	18.1606	-0.0762472	0.217787
PARL	Q9H300	Presenilins-associated rhomboid-like protein, mitochondrial [OS=Homo sapiens]	16.4137	16.3175	15.4149	16.1707	16.2948	15.1209	16.0277	16.1056	-0.19197	0.222293
BCL2L11	O43521	Bcl-2-like protein 11 [OS=Homo sapiens]	12.4392	13.5754	13.5861	12.9416	12.9014	13.088	13.6743	13.6297	0.187795	0.22302
OGG1	O15527	N-glycosylase/DNA lyase [OS=Homo sapiens]	13.4703	13.567	13.655	13.5586	13.4698	13.6743	13.5258	13.4359	-0.036289	0.225027
DUS2	Q9NX74	tRNA-dihydrouridine(20) synthase [NAD(P)+]-like [OS=Homo sapiens]	14.7835	14.5328	14.3665	14.855	14.6726	14.8429	14.7477	14.5624	0.0719757	0.226966
MRPL19	P49406	39S ribosomal protein L19, mitochondrial [OS=Homo sapiens]	14.608	14.6983	14.5195	14.9838	14.6069	14.6973	14.7628	15.0633	0.0801415	0.228692
DECR1	Q16698	2,4-dienoyl-CoA reductase [(3E)-enoyl-CoA-producing], mitochondrial [OS=Homo sapiens]	11.8803	11.5692	11.9022	11.4907	12.1403	12.1344	11.5199	11.5234	0.118919	0.232038
SFXN4	Q6P4A7	Sideroflexin-4 [OS=Homo sapiens]	14.5109	14.2011	13.8732	14.3415	14.2659	13.9158	14.1211	14.2585	-0.091341	0.233228
SLC25A15	Q9Y619	Mitochondrial ornithine transporter 1 [OS=Homo sapiens]	14.9327	15.3681	15.0902	15.4297	15.1774	15.0512	15.1723	15.1375	-0.0705652	0.236639
MRPL15	Q9P015	39S ribosomal protein L15, mitochondrial [OS=Homo sapiens]	16.813	16.8259	16.3601	17.2132	16.7555	16.5777	16.7546	16.7034	-0.105243	0.237515
RAB24	Q969Q5	Ras-related protein Rab-24 [OS=Homo sapiens]	15.8005	15.8881	15.524	15.5599	15.6211	15.6397	15.8918	15.2386	-0.0953214	0.238832
QTRT1	Q9BXR0	Queuine tRNA-ribosyltransferase catalytic subunit 1 [OS=Homo sapiens]	17.0204	17.1431	17.0805	16.7568	17.035	16.9327	17.2382	17.0454	0.0626478	0.239015
DLST	P36957	Dihydrolipoyllysine-residue succinyltransferase component of 2-oxoglutarate dehydrogenase complex, mitochondrial [OS=Homo sapiens]	19.7538	19.4803	19.7356	19.7534	19.7434	19.5829	19.7599	19.8401	0.0507965	0.239496
PINK1	Q9BXM7	Serine/threonine-protein kinase PINK1, mitochondrial [OS=Homo sapiens]	11.9853	11.4934	11.9717	11.312	12.0713	11.37	11.0477	11.6222	-0.162813	0.239959
MDH2	P40926	Malate dehydrogenase, mitochondrial [OS=Homo sapiens]	22.4108	22.3859	22.4833	22.657	22.2991	22.4556	22.4643	22.5307	-0.0467949	0.242247
TRMU	O75648	Mitochondrial tRNA-specific 2-thiouridylase 1 [OS=Homo sapiens]	16.0818	16.1147	15.9693	16.0966	15.9701	15.9528	16.0769	16.1331	-0.0323672	0.242454
ACAD8	Q9UKU7	Isobutyryl-CoA dehydrogenase, mitochondrial [OS=Homo sapiens]	10.8895	10.8085	11.8307	12.7422	11.9506	11.6195	11.999	11.8093	0.276883	0.242864
KARS1	Q15046	Lysine--tRNA ligase [OS=Homo sapiens]	18.9264	18.9643	18.926	18.7579	18.9775	18.7956	18.7177	18.9063	-0.0443802	0.244247
HSCB	Q8IWL3	Iron-sulfur cluster co-chaperone protein HscB [OS=Homo sapiens]	11.6911	11.4281	11.6853	11.5351	11.4236	11.5138	11.6582	11.5512	-0.0481827	0.245031
AHCYL1	O43865	S-adenosylhomocysteine hydrolase-like protein 1 [OS=Homo sapiens]	18.2532	18.1258	18.2258	18.0549	18.365	18.3009	18.283	17.9604	0.0623908	0.250516
PNKD	Q8N490	Probable hydrolase PNKD [OS=Homo sapiens]	13.231	13.4305	13.4578	13.5902	13.3299	13.6874	13.3402	13.6519	0.0749702	0.250634
PXMP4	Q9Y6I8	Peroxisomal membrane protein 4 [OS=Homo sapiens]	13.1548	13.7931	13.6215	14.0032	13.5694	13.3309	12.8653	14.0522	-0.188707	0.251689
SFXN2	Q96NB2	Sideroflexin-2 [OS=Homo sapiens]	15.583	15.2951	15.5675	15.639	15.1194	15.5456	15.5243	15.5643	-0.0827577	0.257846
CCDC127	Q96BQ5	Coiled-coil domain-containing protein 127 [OS=Homo sapiens]	14.4131	14.4333	14.4333	13.8996	14.1898	14.2084	14.3441	14.0768	-0.0900679	0.258575
MGST3	O14880	Microsomal glutathione S-transferase 3 [OS=Homo sapiens]	16.4071	16.5771	15.7848	15.6152	16.2285	15.8568	15.9949	15.635	-0.167214	0.258747
ATPAF1	Q5TC12	ATP synthase mitochondrial F1 complex assembly factor 1 [OS=Homo sapiens]	17.0025	16.7463	16.8455	17.0042	16.7109	16.7632	16.8063	17.0637	-0.0636067	0.258985
TIMM10B	Q9Y5J6	Mitochondrial import inner membrane translocase subunit Tim10 B [OS=Homo sapiens]	13.0036	12.9695	12.3111	11.9141	12.0764	12.7659	11.8472	12.6362	-0.218104	0.259602
MIEF1	Q9NQG6	Mitochondrial dynamics protein MID51 [OS=Homo sapiens]	14.8279	14.9367	14.9411	14.6906	15.037	14.57	14.9338	14.4805	-0.0937676	0.259878
MRPL10	Q7Z7H8	39S ribosomal protein L10, mitochondrial [OS=Homo sapiens]	18.4751	18.6236	18.6109	18.2101	18.5939	18.2641	18.9615	18.5417	0.110362	0.262774
IDH3G	P51553	Isocitrate dehydrogenase [NAD] subunit gamma, mitochondrial [OS=Homo sapiens]	15.1914	15.1168	15.0277	15.1799	15.3858	14.9459	15.5532	15.0176	0.0966706	0.2643
MRPL48	Q96GC5	39S ribosomal protein L48, mitochondrial [OS=Homo sapiens]	17.4361	17.5414	17.3708	17.8285	17.1872	17.5084	17.6431	17.4781	-0.0900216	0.265824
SLC25A23	Q9BV35	Calcium-binding mitochondrial carrier protein SCaMC-3 [OS=Homo sapiens]	12.2031	NaN	NaN	11.5886	11.9147	12.494	NaN	NaN	0.308507	0.266793
ACAD10	Q6JQN1	Acyl-CoA dehydrogenase family member 10 [OS=Homo sapiens]	12.8113	13.5473	12.895	13.501	13.0887	12.635	13.3765	13.0126	-0.160431	0.267006
BCL2L13	Q9BXK5	Bcl-2-like protein 13 [OS=Homo sapiens]	15.1135	14.551	14.9204	15.5684	15.1435	15.1265	15.0851	15.3756	0.144332	0.268387
DNM1L	O00429	Dynamin-1-like protein [OS=Homo sapiens]	18.0373	18.1735	18.0174	17.8596	18.1277	18.0589	18.0751	18.0061	0.0449972	0.2689
MTERF4	Q7Z6M4	Transcription termination factor 4, mitochondrial [OS=Homo sapiens]	15.4801	15.3098	15.4321	15.7543	15.507	15.5259	15.6871	15.5253	0.0672557	0.269569
PLGRKT	Q9HBL7	Plasminogen receptor (KT) [OS=Homo sapiens]	15.6534	15.9488	15.4013	16.2976	15.7029	16.1202	15.9805	16.0586	0.140283	0.270507
RFK	Q969G6	Riboflavin kinase [OS=Homo sapiens]	9.82141	11.7079	NaN	NaN	10.1496	NaN	9.97735	NaN	-0.701166	0.270636
MRPS35	P82673	28S ribosomal protein S35, mitochondrial [OS=Homo sapiens]	16.7458	16.7305	16.8354	16.7695	16.7286	16.8845	16.6917	16.9517	0.0437956	0.2734
ALDH6A1	Q02252	Methylmalonate-semialdehyde dehydrogenase [acylating], mitochondrial [OS=Homo sapiens]	16.3004	16.269	16.2102	16.3974	16.2223	16.2524	16.3473	16.2256	-0.0323386	0.273535
YARS2	Q9Y2Z4	Tyrosine--tRNA ligase, mitochondrial [OS=Homo sapiens]	17.3551	17.551	17.5917	17.299	17.3136	17.5538	17.4373	17.219	-0.0682425	0.275731
MTARC2	Q969Z3	Mitochondrial amidoxime reducing component 2 [OS=Homo sapiens]	15.8232	15.7794	16.1161	15.75	15.7847	15.872	15.5804	15.9284	-0.075819	0.275965
AUH	Q13825	Methylglutaconyl-CoA hydratase, mitochondrial [OS=Homo sapiens]	17.4496	17.5678	17.4681	17.4851	17.3656	17.4448	17.4482	17.5764	-0.0338874	0.276091
CCSMST1	Q4G0I0	Protein CCSMST1 [OS=Homo sapiens]	14.4077	14.1281	14.4103	14.826	14.2856	14.41	14.5405	14.0607	-0.118827	0.279373
ATP5MF	P56134	ATP synthase subunit f, mitochondrial [OS=Homo sapiens]	20.9022	20.8512	20.9122	20.9849	20.7664	20.9572	20.8797	20.9142	-0.0332565	0.279861
ALDH9A1	P49189	4-trimethylaminobutyraldehyde dehydrogenase [OS=Homo sapiens]	17.9297	17.8718	17.7613	17.6177	17.874	17.9393	17.7195	17.8729	0.0562739	0.281383
MRPS31	Q92665	28S ribosomal protein S31, mitochondrial [OS=Homo sapiens]	16.0644	17.2821	17.3368	16.8835	16.6721	16.837	16.8457	16.3556	-0.214098	0.282053
CMC2	Q9NRP2	COX assembly mitochondrial protein 2 homolog [OS=Homo sapiens]	14.7205	14.6619	14.1789	15.1754	14.517	14.552	14.6258	14.4784	-0.140854	0.283986
COQ8B	Q96D53	Atypical kinase COQ8B, mitochondrial [OS=Homo sapiens]	15.5862	15.5929	15.8347	15.3513	15.5188	15.6324	15.5118	15.4036	-0.0746043	0.284011
TCAIM	Q8N3R3	T-cell activation inhibitor, mitochondrial [OS=Homo sapiens]	15.557	15.4739	15.3287	15.74	15.6597	15.5054	14.4762	15.639	-0.204844	0.288302
PDHX	O00330	Pyruvate dehydrogenase protein X component, mitochondrial [OS=Homo sapiens]	17.3446	17.1031	17.2847	17.2506	17.1077	16.9593	17.2352	17.3894	-0.0728817	0.28943
OXA1L	Q15070	Mitochondrial inner membrane protein OXA1L [OS=Homo sapiens]	17.7577	17.2983	17.717	18.0387	17.462	17.6455	17.6877	17.5699	-0.111623	0.290083
ALAS1	P13196	5-aminolevulinate synthase, non-specific, mitochondrial [OS=Homo sapiens]	14.509	14.2523	14.2361	14.577	14.2002	14.3865	14.4986	14.16	-0.0823059	0.290483
PDP2	Q9P2J9	[Pyruvate dehydrogenase [acetyl-transferring]]-phosphatase 2, mitochondrial [OS=Homo sapiens]	13.9136	13.908	14.1382	14.4541	14.1477	14.1841	14.3577	14.1144	0.0975106	0.291725
NUDT2	P50583	Bis(5'-nucleosyl)-tetraphosphatase [asymmetrical] [OS=Homo sapiens]	12.8861	12.4667	12.0797	11.4728	12.2051	11.6473	NaN	12.0159	-0.270192	0.292646
MRPL44	Q9H9J2	39S ribosomal protein L44, mitochondrial [OS=Homo sapiens]	17.576	17.5101	17.5514	17.6438	17.5005	17.6623	17.5573	17.7255	0.0410843	0.296924
POLG	P54098	DNA polymerase subunit gamma-1 [OS=Homo sapiens]	16.1373	16.0722	16.1415	15.9386	16.0193	16.0992	15.9761	16.0422	-0.0382025	0.297107
SAMM50	Q9Y512	Sorting and assembly machinery component 50 homolog [OS=Homo sapiens]	19.0581	18.9693	18.8454	19.1508	18.8785	19.0151	18.8914	19.0228	-0.0539408	0.298244
MTRF1L	Q9UGC7	Peptide chain release factor 1-like, mitochondrial [OS=Homo sapiens]	13.4446	12.8003	13.5888	13.445	13.1261	13.6045	13.4722	13.6954	0.154858	0.300499
ALDH5A1	P51649	Succinate-semialdehyde dehydrogenase, mitochondrial [OS=Homo sapiens]	17.3491	17.311	17.1543	17.2032	17.0422	17.3275	17.2962	17.1135	-0.0595427	0.30104
ARMCX2	Q7L311	Armadillo repeat-containing X-linked protein 2 [OS=Homo sapiens]	9.73333	9.02224	8.80368	10.0196	NaN	9.6402	9.79358	NaN	0.32217	0.301727
ABHD10	Q9NUJ1	Palmitoyl-protein thioesterase ABHD10, mitochondrial [OS=Homo sapiens]	10.9437	8.68743	4.61718	11.4216	10.7247	10.7022	7.85044	11.4377	1.26129	0.303846
ATP5PD	O75947	ATP synthase subunit d, mitochondrial [OS=Homo sapiens]	14.1639	14.2843	13.3267	13.6413	13.9815	13.6386	13.2493	13.7577	-0.19726	0.305113
TRAP1	Q12931	Heat shock protein 75 kDa, mitochondrial [OS=Homo sapiens]	19.1535	19.0944	19.2461	19.1254	18.9476	19.0109	19.2025	19.2304	-0.0569715	0.311355
MTG1	Q9BT17	Mitochondrial ribosome-associated GTPase 1 [OS=Homo sapiens]	14.6433	14.8831	14.9625	14.7888	14.7001	14.8575	14.7909	14.6962	-0.0582521	0.311655
MAOA	P21397	Amine oxidase [flavin-containing] A [OS=Homo sapiens]	15.6171	16.4081	16.0059	17.8986	16.0527	16.6034	15.7449	15.9517	-0.394247	0.313135
CPS1	P31327	Carbamoyl-phosphate synthase [ammonia], mitochondrial [OS=Homo sapiens]	14.0915	13.9962	13.911	13.8874	13.9773	14.0232	14.0367	13.9922	0.0358324	0.313244
MRPL46	Q9H2W6	39S ribosomal protein L46, mitochondrial [OS=Homo sapiens]	18.1635	17.8369	17.4979	18.1748	17.5703	17.8658	17.6683	18.0071	-0.140392	0.315471
FAM185A	Q8N0U4	Protein FAM185A [OS=Homo sapiens]	13.8774	13.769	13.706	13.6488	13.8536	13.9067	13.5679	13.9805	0.0768683	0.316586
SFXN3	Q9BWM7	Sideroflexin-3 [OS=Homo sapiens]	13.8303	13.6232	14.034	13.2694	13.5952	14.0167	13.7907	13.9156	0.140337	0.318171
RNASEH1	O60930	Ribonuclease H1 [OS=Homo sapiens]	12.8402	13.2442	13.3493	13.1367	12.8449	13.9789	13.6495	12.9787	0.220399	0.319931
NTHL1	P78549	Endonuclease III-like protein 1 [OS=Homo sapiens]	13.4284	13.5687	13.1982	13.1047	13.2256	13.121	13.5739	12.7902	-0.147309	0.323857
MRPS18C	Q9Y3D5	28S ribosomal protein S18c, mitochondrial [OS=Homo sapiens]	15.6755	15.6549	15.4083	15.13	15.2785	15.7094	15.5576	15.8719	0.137156	0.324337
PC	P11498	Pyruvate carboxylase, mitochondrial [OS=Homo sapiens]	16.7803	16.6931	16.5057	16.2723	16.5545	16.405	16.4523	16.4823	-0.089355	0.32485
FBXL4	Q9UKA2	F-box/LRR-repeat protein 4 [OS=Homo sapiens]	12.0972	12.8275	12.9116	11.9944	12.06	12.3628	12.394	12.2382	-0.193911	0.328635
LACTB	P83111	Serine beta-lactamase-like protein LACTB, mitochondrial [OS=Homo sapiens]	14.5655	14.7975	14.5688	14.9784	14.6481	14.6473	14.5761	14.7173	-0.0803485	0.329566
NDUFS4	O43181	NADH dehydrogenase [ubiquinone] iron-sulfur protein 4, mitochondrial [OS=Homo sapiens]	17.0242	16.9292	16.6746	17.084	16.8515	16.8903	16.6144	16.9843	-0.0928664	0.330226
SLC25A22	Q9H936	Mitochondrial glutamate carrier 1 [OS=Homo sapiens]	16.3073	16.3157	16.3707	16.3014	16.1159	16.1399	16.4353	16.3528	-0.0628128	0.333093
MRPS21	P82921	28S ribosomal protein S21, mitochondrial [OS=Homo sapiens]	16.4916	16.7139	16.0589	16.8727	16.2357	16.793	16.8447	17.0339	0.192531	0.33325
ACADSB	P45954	Short/branched chain specific acyl-CoA dehydrogenase, mitochondrial [OS=Homo sapiens]	19.0033	18.9456	19.0611	19.0605	18.8947	19.0215	19.0291	18.9946	-0.0326281	0.335996
MRPL23	Q16540	39S ribosomal protein L23, mitochondrial [OS=Homo sapiens]	19.2355	19.415	19.4421	18.7958	19.0735	19.1113	19.0639	19.1643	-0.118855	0.336021
STOM	P27105	Stomatin [OS=Homo sapiens]	12.8852	13.067	12.9214	12.9866	12.7444	12.9039	13.2201	12.4974	-0.123578	0.33722
MTO1	Q9Y2Z2	Protein MTO1 homolog, mitochondrial [OS=Homo sapiens]	15.22	15.4438	15.4284	15.5642	15.2935	15.3847	15.4275	15.3023	-0.0621178	0.338323
PTGES2	Q9H7Z7	Prostaglandin E synthase 2 [OS=Homo sapiens]	16.5116	16.4599	16.3774	16.0343	16.248	16.3133	16.1681	16.2978	-0.0889997	0.338909
ATP5F1C	P36542	ATP synthase subunit gamma, mitochondrial [OS=Homo sapiens]	19.9807	19.5559	19.7182	20.175	19.9604	19.973	19.9631	19.9699	0.109151	0.339981
TIMM50	Q3ZCQ8	Mitochondrial import inner membrane translocase subunit TIM50 [OS=Homo sapiens]	20.4565	20.0843	20.47	20.6777	20.2909	20.0079	20.5301	20.3381	-0.130369	0.340309
NDUFS8	O00217	NADH dehydrogenase [ubiquinone] iron-sulfur protein 8, mitochondrial [OS=Homo sapiens]	16.1564	16.2815	15.1044	15.4954	15.7931	15.4045	15.4157	15.487	-0.234371	0.34301
ATP5IF1	Q9UII2	ATPase inhibitor, mitochondrial [OS=Homo sapiens]	8.91366	12.3156	11.8224	13.801	NaN	10.863	11.2422	9.98639	-1.01594	0.34349
HSD17B8	Q92506	(3R)-3-hydroxyacyl-CoA dehydrogenase [OS=Homo sapiens]	15.5804	15.7644	15.9489	15.8104	15.6581	15.8279	15.535	15.7623	-0.0801725	0.346042
MTCH2	Q9Y6C9	Mitochondrial carrier homolog 2 [OS=Homo sapiens]	17.556	17.7225	17.3994	17.7434	17.4029	17.4994	17.5582	17.6502	-0.0776501	0.348512
MMADHC	Q9H3L0	Cobalamin trafficking protein CblD [OS=Homo sapiens]	10.6786	11.6503	11.7864	11.8904	11.9256	12.0893	11.3164	11.7338	0.264863	0.350871
SPTLC2	O15270	Serine palmitoyltransferase 2 [OS=Homo sapiens]	17.4315	17.5185	17.471	17.6473	17.5069	17.5346	17.7581	17.5176	0.0622296	0.352118
SLC25A4	P12235	ADP/ATP translocase 1 [OS=Homo sapiens]	16.3907	16.6102	16.3911	16.2845	16.4403	16.3485	16.4182	16.162	-0.0768619	0.35564
RHOT2	Q8IXI1	Mitochondrial Rho GTPase 2 [OS=Homo sapiens]	17.4424	17.8212	17.433	17.2903	17.542	17.2387	17.468	17.2941	-0.111022	0.356808
ARMCX3	Q9UH62	Armadillo repeat-containing X-linked protein 3 [OS=Homo sapiens]	16.0072	15.921	16.072	16.1146	16.0183	16.1165	16.2138	15.9877	0.0553627	0.360595
HARS2	P49590	Histidine--tRNA ligase, mitochondrial [OS=Homo sapiens]	16.6717	16.8195	16.7377	16.9676	16.7116	16.7663	16.7539	16.7482	-0.0541387	0.36066
FLAD1	Q8NFF5	FAD synthase [OS=Homo sapiens]	13.5942	13.458	13.3968	13.6621	13.6324	13.2816	13.5081	13.3578	-0.0828397	0.361238
NDUFS1	P28331	NADH-ubiquinone oxidoreductase 75 kDa subunit, mitochondrial [OS=Homo sapiens]	17.3178	17.278	17.491	17.4982	17.2744	17.313	17.356	17.4223	-0.054832	0.361544
DLAT	P10515	Dihydrolipoyllysine-residue acetyltransferase component of pyruvate dehydrogenase complex, mitochondrial [OS=Homo sapiens]	9.2914	12.0162	NaN	11.8609	NaN	NaN	8.60565	10.9303	-1.28817	0.361764
ABAT	P80404	4-aminobutyrate aminotransferase, mitochondrial [OS=Homo sapiens]	15.8794	16.1773	16.1792	15.9926	15.8747	15.9184	15.8696	16.2024	-0.0908575	0.362723
STX17	P56962	Syntaxin-17 [OS=Homo sapiens]	11.3481	11.7119	12.1715	11.8491	11.9227	11.6951	11.1958	11.4957	-0.192815	0.362755
PAM16	Q9Y3D7	Mitochondrial import inner membrane translocase subunit TIM16 [OS=Homo sapiens]	16.2676	16.212	15.8148	16.2466	16.38	15.7143	15.9802	15.868	-0.149623	0.362943
IBA57	Q5T440	Putative transferase CAF17, mitochondrial [OS=Homo sapiens]	17.33	17.4927	17.3273	17.2277	17.2823	17.2479	17.3734	17.2668	-0.0518436	0.364851
NIT2	Q9NQR4	Omega-amidase NIT2 [OS=Homo sapiens]	15.2407	14.9696	14.9405	14.4076	15.5456	15.0157	14.671	15.1747	0.21213	0.364962
AGK	Q53H12	Acylglycerol kinase, mitochondrial [OS=Homo sapiens]	19.7961	20.0477	20.1561	20.0621	19.9093	19.9118	19.9101	20.0453	-0.071393	0.368286
COX5A	P20674	Cytochrome c oxidase subunit 5A, mitochondrial [OS=Homo sapiens]	9.97414	10.5754	NaN	NaN	NaN	7.07706	10.2565	9.88297	-1.20257	0.368802
SUCLG2	Q96I99	Succinate--CoA ligase [GDP-forming] subunit beta, mitochondrial [OS=Homo sapiens]	17.5114	17.449	17.3635	17.5496	17.3778	17.525	17.5302	17.7112	0.0677023	0.369891
ATAD1	Q8NBU5	Outer mitochondrial transmembrane helix translocase [OS=Homo sapiens]	19.606	19.6629	19.6396	19.5887	19.4571	19.5579	19.7119	19.5825	-0.046937	0.37039
BCAT2	O15382	Branched-chain-amino-acid aminotransferase, mitochondrial [OS=Homo sapiens]	17.3561	17.4259	17.3521	17.2471	17.2873	17.1916	17.4188	17.2795	-0.0509834	0.371566
ATP5F1B	P06576	ATP synthase subunit beta, mitochondrial [OS=Homo sapiens]	23.5935	23.724	23.7578	23.6588	23.6379	23.679	23.6059	23.6724	-0.0347424	0.377232
MRPS6	P82932	28S ribosomal protein S6, mitochondrial [OS=Homo sapiens]	20.0307	19.9613	20.1568	20.0731	20.0757	20.0076	20.4014	20.0756	0.0846281	0.377734
CHCHD2	Q9Y6H1	Coiled-coil-helix-coiled-coil-helix domain-containing protein 2 [OS=Homo sapiens]	15.7574	15.4679	15.633	15.7381	15.8315	15.1988	16.1221	16.3395	0.22389	0.380848
NME6	O75414	Nucleoside diphosphate kinase 6 [OS=Homo sapiens]	13.8256	13.5821	13.4461	13.8291	13.527	13.7682	13.3583	13.5847	-0.11116	0.382422
OXSM	Q9NWU1	3-oxoacyl-[acyl-carrier-protein] synthase, mitochondrial [OS=Homo sapiens]	14.0694	13.8806	14.0262	13.4791	13.9975	14.0288	13.939	13.9669	0.119231	0.383199
BOLA1	Q9Y3E2	BolA-like protein 1 [OS=Homo sapiens]	13.4705	13.2191	12.9324	13.0383	13.2011	13.014	13.1787	12.6614	-0.151285	0.385514
MRPS17	Q9Y2R5	28S ribosomal protein S17, mitochondrial [OS=Homo sapiens]	13.4427	13.1009	13.2187	13.2077	13.4589	13.2773	13.6655	13.0789	0.127646	0.386183
RPIA	P49247	Ribose-5-phosphate isomerase [OS=Homo sapiens]	16.5784	16.158	16.1507	16.2825	16.4844	16.4386	16.3069	16.3254	0.0964217	0.387163
SLC25A11	Q02978	Mitochondrial 2-oxoglutarate/malate carrier protein [OS=Homo sapiens]	19.3465	19.6235	19.0897	19.007	19.247	19.1807	19.0785	19.0348	-0.131423	0.390862
TUFM	P49411	Elongation factor Tu, mitochondrial [OS=Homo sapiens]	21.2066	21.2746	21.2332	21.2748	21.2152	21.2506	21.0854	21.2754	-0.0406213	0.391546
OSGEPL1	Q9H4B0	tRNA N6-adenosine threonylcarbamoyltransferase, mitochondrial [OS=Homo sapiens]	15.0977	14.9733	15.6839	15.4482	15.0266	15.1987	15.0927	15.2705	-0.153664	0.393191
NDUFS3	O75489	NADH dehydrogenase [ubiquinone] iron-sulfur protein 3, mitochondrial [OS=Homo sapiens]	20.758	20.8284	20.9514	21.0702	20.677	20.8382	20.764	20.9871	-0.0854106	0.393604
LYPLAL1	Q5VWZ2	Lysophospholipase-like protein 1 [OS=Homo sapiens]	16.0855	16.1291	16.4264	16.1259	16.3647	16.2794	16.1943	16.2404	0.078002	0.394624
MCU	Q8NE86	Calcium uniporter protein, mitochondrial [OS=Homo sapiens]	15.4068	15.7234	15.4742	15.5774	15.4033	15.755	15.2923	15.2444	-0.121675	0.397923
MCRIP2	Q9BUT9	MAPK regulated corepressor interacting protein 2 [OS=Homo sapiens]	12.5634	12.1483	11.526	11.2802	11.1016	11.7234	11.6117	11.8542	-0.306767	0.402746
ALDH1B1	P30837	Aldehyde dehydrogenase X, mitochondrial [OS=Homo sapiens]	18.7905	18.9049	19.0731	18.955	18.9021	18.988	18.9663	19.1646	0.074379	0.403571
TMEM205	Q6UW68	Transmembrane protein 205 [OS=Homo sapiens]	17.1912	17.2204	17.0964	17.521	17.2007	17.022	17.0628	17.3227	-0.105187	0.404473
MTX2	O75431	Metaxin-2 [OS=Homo sapiens]	17.7024	17.6179	17.1344	17.5506	17.1874	17.4662	17.1995	17.5684	-0.145952	0.40616
MRPL3	P09001	39S ribosomal protein L3, mitochondrial [OS=Homo sapiens]	14.9674	15.1466	14.644	14.544	14.9255	14.3489	14.7564	14.5836	-0.171899	0.406264
TXNRD2	Q9NNW7	Thioredoxin reductase 2, mitochondrial [OS=Homo sapiens]	15.7948	15.898	15.7138	15.9554	15.7056	15.7072	15.8539	15.8449	-0.0626197	0.40751
TTC19	Q6DKK2	Tetratricopeptide repeat protein 19, mitochondrial [OS=Homo sapiens]	16.5551	16.4223	16.5016	16.6865	16.6307	16.4579	16.5915	16.8487	0.090826	0.407715
BAD	Q92934	Bcl2-associated agonist of cell death [OS=Homo sapiens]	13.2691	11.2309	11.263	11.8521	12.4673	12.4114	12.1834	12.3345	0.445394	0.408788
REXO2	Q9Y3B8	Oligoribonuclease, mitochondrial [OS=Homo sapiens]	16.4114	16.3706	16.3628	16.2867	16.4133	16.3887	16.3384	16.4059	0.0287228	0.409145
DHRS1	Q96LJ7	Dehydrogenase/reductase SDR family member 1 [OS=Homo sapiens]	12.8053	13.5073	13.6971	13.4294	13.0686	13.4769	13.0782	12.9901	-0.206313	0.41025
PTCD1	O75127	Pentatricopeptide repeat-containing protein 1, mitochondrial [OS=Homo sapiens]	16.706	16.645	16.4925	16.544	16.5195	16.4232	16.4891	16.6829	-0.068182	0.411139
PDHB	P11177	Pyruvate dehydrogenase E1 component subunit beta, mitochondrial [OS=Homo sapiens]	18.5867	18.675	18.8709	18.8319	18.4855	18.699	18.756	18.6912	-0.0831704	0.412225
LETM1	O95202	Mitochondrial proton/calcium exchanger protein [OS=Homo sapiens]	19.9293	19.8373	20.0438	20.0705	19.8471	19.9383	19.9006	19.9701	-0.0561852	0.414234
NDUFA12	Q9UI09	NADH dehydrogenase [ubiquinone] 1 alpha subcomplex subunit 12 [OS=Homo sapiens]	16.2271	16.3	16.3915	16.8485	16.046	16.3765	16.4156	16.3179	-0.152761	0.415593
SSBP1	Q04837	Single-stranded DNA-binding protein, mitochondrial [OS=Homo sapiens]	15.8138	15.4873	15.7	15.949	15.915	15.7517	15.6537	16.2282	0.149632	0.41591
COA3	Q9Y2R0	Cytochrome c oxidase assembly factor 3 homolog, mitochondrial [OS=Homo sapiens]	18.2239	17.9819	18.0991	18.3814	18.1329	18.1497	18.038	18.019	-0.0866547	0.41863
MRPS23	Q9Y3D9	28S ribosomal protein S23, mitochondrial [OS=Homo sapiens]	18.5287	18.473	18.5677	18.4857	18.3529	18.677	18.6155	18.7449	0.0838099	0.420614
GLYCTK	Q8IVS8	Glycerate kinase [OS=Homo sapiens]	12.3647	12.2784	12.2881	12.3678	12.4378	12.5366	12.1264	12.6163	0.104537	0.421653
LYRM2	Q9NU23	LYR motif-containing protein 2 [OS=Homo sapiens]	14.0678	13.208	11.9225	13.8739	13.807	13.1922	14.0615	14.0063	0.498719	0.422398
CKMT2	P17540	Creatine kinase S-type, mitochondrial [OS=Homo sapiens]	17.4545	17.7473	17.0639	15.8785	17.1687	16.3472	16.2437	16.6341	-0.437655	0.422586
MUTYH	Q9UIF7	Adenine DNA glycosylase [OS=Homo sapiens]	12.8739	12.9537	12.9158	13.0319	12.9352	13.0634	12.768	12.6075	-0.100273	0.425453
TRMT2B	Q96GJ1	tRNA (uracil-5-)-methyltransferase homolog B [OS=Homo sapiens]	12.1724	12.5133	12.5741	12.4708	12.4517	12.2979	11.6332	12.5032	-0.211158	0.427237
PRELID3A	Q96N28	PRELI domain containing protein 3A [OS=Homo sapiens]	10.9869	11.0029	NaN	NaN	9.74889	NaN	10.9861	10.7076	-0.514013	0.436554
HADH	Q16836	Hydroxyacyl-coenzyme A dehydrogenase, mitochondrial [OS=Homo sapiens]	19.5503	19.5414	19.333	19.1535	19.2766	19.0259	19.3276	19.4408	-0.126823	0.439278
AGPAT5	Q9NUQ2	1-acyl-sn-glycerol-3-phosphate acyltransferase epsilon [OS=Homo sapiens]	16.2336	16.6005	16.7879	16.6647	16.4544	16.4451	16.359	16.5366	-0.12291	0.441213
SLC25A5	P05141	ADP/ATP translocase 2 [OS=Homo sapiens]	22.2219	22.1563	22.1811	22.1665	21.9218	21.8458	22.2148	22.3027	-0.110221	0.441312
KYAT3	Q6YP21	Kynurenine--oxoglutarate transaminase 3 [OS=Homo sapiens]	17.2991	17.5047	17.3778	17.0871	17.5402	17.4662	17.3005	17.3677	0.101445	0.443911
RTN4IP1	Q8WWV3	Reticulon-4-interacting protein 1, mitochondrial [OS=Homo sapiens]	16.1721	16.2706	15.9882	16.2464	16.0667	16.1248	16.1228	16.102	-0.0652511	0.448071
IDH2	P48735	Isocitrate dehydrogenase [NADP], mitochondrial [OS=Homo sapiens]	16.9178	17.1146	17.2343	17.1733	17.1111	17.1678	17.2709	17.1963	0.0765414	0.45097
GFM2	Q969S9	Ribosome-releasing factor 2, mitochondrial [OS=Homo sapiens]	16.1934	16.6263	16.5413	16.8834	16.4367	16.3509	16.4483	16.4261	-0.145642	0.45408
UQCRC1	P31930	Cytochrome b-c1 complex subunit 1, mitochondrial [OS=Homo sapiens]	18.0304	17.4895	17.2923	17.3231	17.5742	17.1276	17.2992	17.3469	-0.196824	0.455777
ETFB	P38117	Electron transfer flavoprotein subunit beta [OS=Homo sapiens]	20.5787	20.3834	20.2234	20.4261	20.6359	20.2667	20.6716	20.5135	0.119027	0.457513
C1QBP	Q07021	Complement component 1 Q subcomponent-binding protein, mitochondrial [OS=Homo sapiens]	13.7961	14.0489	13.1432	14.537	13.4842	14.3368	13.3305	12.2798	-0.523473	0.460731
ACACA	Q13085	Acetyl-CoA carboxylase 1 [OS=Homo sapiens]	18.8343	18.8273	18.7633	18.5551	18.89	18.778	18.7868	18.8119	0.0716662	0.461084
NUBPL	Q8TB37	Iron-sulfur protein NUBPL [OS=Homo sapiens]	13.6587	13.3398	13.7197	13.9093	13.6565	14.0663	13.7422	13.773	0.152621	0.465146
CAT	P04040	Catalase [OS=Homo sapiens]	18.3425	18.2992	18.2633	18.5279	18.2734	18.3856	18.1101	18.3172	-0.0866437	0.47267
MTRES1	Q9P0P8	Mitochondrial transcription rescue factor 1 [OS=Homo sapiens]	14.233	14.1352	14.736	15.2401	14.0348	14.542	14.2292	14.3775	-0.290189	0.475544
DHRS2	Q13268	Dehydrogenase/reductase SDR family member 2, mitochondrial [OS=Homo sapiens]	11.0625	9.1531	8.58483	9.24356	8.93069	10.9692	10.5796	10.5081	0.735882	0.47587
SPR	P35270	Sepiapterin reductase [OS=Homo sapiens]	12.6848	12.4103	12.1878	11.2645	12.5188	12.2244	12.5632	12.5812	0.335064	0.475957
DMAC1	Q96GE9	Distal membrane-arm assembly complex protein 1 [OS=Homo sapiens]	13.101	12.7796	13.3582	14.3192	12.7866	13.1504	13.0778	13.0988	-0.361093	0.479756
MRPL52	Q86TS9	39S ribosomal protein L52, mitochondrial [OS=Homo sapiens]	10.6845	10.8825	11.3873	11.4121	11.3727	11.1646	11.6967	11.0938	0.240337	0.480563
LETM2	Q2VYF4	LETM1 domain-containing protein LETM2, mitochondrial [OS=Homo sapiens]	12.0264	12.1869	12.1511	12.2948	11.931	12.3355	12.0227	11.8767	-0.123354	0.48089
PRODH	O43272	Proline dehydrogenase 1, mitochondrial [OS=Homo sapiens]	11.2485	9.9231	11.0621	11.3848	10.9535	11.2742	11.2144	11.7732	0.399192	0.483816
SLC25A25	Q6KCM7	Calcium-binding mitochondrial carrier protein SCaMC-2 [OS=Homo sapiens]	13.4765	13.7071	13.5831	13.2751	13.3261	13.4055	13.5651	13.2659	-0.119796	0.486209
PMPCB	O75439	Mitochondrial-processing peptidase subunit beta [OS=Homo sapiens]	16.3297	16.2734	16.254	15.5167	15.9507	16.0804	15.7901	15.6255	-0.231789	0.487029
SPRYD4	Q8WW59	SPRY domain-containing protein 4 [OS=Homo sapiens]	15.6475	15.6056	15.6998	15.4855	15.6692	15.6053	15.7986	15.6342	0.0672276	0.490713
MSRB2	Q9Y3D2	Methionine-R-sulfoxide reductase B2, mitochondrial [OS=Homo sapiens]	14.0537	13.6661	13.2186	13.8715	13.5846	14.102	13.9978	14.0557	0.232556	0.492557
MMUT	P22033	Methylmalonyl-CoA mutase, mitochondrial [OS=Homo sapiens]	18.1919	18.3136	18.277	18.3026	18.126	18.2146	18.2736	18.2773	-0.0484114	0.492897
IDH3B	O43837	Isocitrate dehydrogenase [NAD] subunit beta, mitochondrial [OS=Homo sapiens]	17.0672	17.0598	17.0534	16.9051	16.9175	16.985	16.9187	17.0482	-0.0540404	0.494823
SETD9	Q8NE22	SET domain-containing protein 9 [OS=Homo sapiens]	12.2125	12.4937	12.8486	12.844	12.5661	12.7925	12.7216	13.2204	0.225456	0.495573
ACAD11	Q709F0	Acyl-CoA dehydrogenase family member 11 [OS=Homo sapiens]	16.8934	16.9844	17.0702	16.9603	16.9629	17.009	17.0595	17.068	0.0477595	0.496737
CEP89	Q96ST8	Centrosomal protein of 89 kDa [OS=Homo sapiens]	13.2271	13.101	13.4035	13.563	13.4305	13.1606	13.091	13.0183	-0.148571	0.502695
TIMM17B	O60830	Mitochondrial import inner membrane translocase subunit Tim17-B [OS=Homo sapiens]	14.186	14.2488	14.3341	14.6015	14.2664	14.1044	14.3297	14.2157	-0.113559	0.504281
YME1L1	Q96TA2	ATP-dependent zinc metalloprotease YME1L1 [OS=Homo sapiens]	18.7422	18.7525	18.853	19.0688	18.5253	18.8922	18.7116	18.8039	-0.120882	0.50794
HINT1	P49773	Adenosine 5'-monophosphoramidase HINT1 [OS=Homo sapiens]	13.2064	12.9516	12.6131	12.758	12.9649	12.9586	12.3782	12.1401	-0.271842	0.50931
CHCHD4	Q8N4Q1	Mitochondrial intermembrane space import and assembly protein 40 [OS=Homo sapiens]	13.0932	12.6572	12.2584	12.4549	12.9228	12.1091	12.0618	12.1646	-0.301351	0.510312
TAMM41	Q96BW9	Phosphatidate cytidylyltransferase, mitochondrial [OS=Homo sapiens]	15.9196	16.0099	15.1948	15.3195	15.1231	15.403	15.2797	15.6101	-0.256965	0.511154
MRPL17	Q9NRX2	39S ribosomal protein L17, mitochondrial [OS=Homo sapiens]	14.7128	14.0257	14.4795	16.18	14.2276	13.2769	14.725	14.6219	-0.636637	0.512276
MTERF2	Q49AM1	Transcription termination factor 2, mitochondrial [OS=Homo sapiens]	10.7053	10.5087	11.6978	11.3044	11.1432	10.2712	10.4085	10.8704	-0.380716	0.514704
UQCRFS1	P47985	Cytochrome b-c1 complex subunit Rieske, mitochondrial [OS=Homo sapiens]	13.5819	13.2678	13.6409	14.4348	13.8219	13.0852	13.222	13.4665	-0.332439	0.51607
DHODH	Q02127	Dihydroorotate dehydrogenase (quinone), mitochondrial [OS=Homo sapiens]	15.7831	15.8071	16.0345	15.7749	15.8685	15.9125	15.5115	15.569	-0.134506	0.518156
L2HGDH	Q9H9P8	L-2-hydroxyglutarate dehydrogenase, mitochondrial [OS=Homo sapiens]	17.2323	17.341	17.3909	17.2461	17.2076	17.2603	17.2715	17.2835	-0.0468283	0.518205
PMPCA	Q10713	Mitochondrial-processing peptidase subunit alpha [OS=Homo sapiens]	19.4258	19.4107	18.7077	19.4249	19.4543	19.3766	19.4571	19.4919	0.202706	0.518812
ACSM3	Q53FZ2	Acyl-coenzyme A synthetase ACSM3, mitochondrial [OS=Homo sapiens]	11.9351	12.0522	12.3152	12.1479	12.3336	12.0828	12.3628	12.1494	0.119555	0.521433
SUCLG1	P53597	Succinate--CoA ligase [ADP/GDP-forming] subunit alpha, mitochondrial [OS=Homo sapiens]	13.7513	14.3373	14.4479	14.6124	12.7365	14.0371	14.2908	14.2239	-0.465156	0.521543
COQ7	Q99807	5-demethoxyubiquinone hydroxylase, mitochondrial [OS=Homo sapiens]	15.4569	15.499	15.4269	15.4143	15.2192	15.4569	15.4191	15.4374	-0.0661292	0.522846
MICU2	Q8IYU8	Calcium uptake protein 2, mitochondrial [OS=Homo sapiens]	17.2916	17.6277	17.3232	17.3928	17.2523	17.2924	17.4028	17.3124	-0.0938554	0.525961
ANTKMT	Q9BQD7	Adenine nucleotide translocase lysine N-methyltransferase [OS=Homo sapiens]	11.9621	11.7101	NaN	10.3506	11.0046	9.07025	11.5269	10.2408	-0.880298	0.526381
FKBP10	Q96AY3	Peptidyl-prolyl cis-trans isomerase FKBP10 [OS=Homo sapiens]	19.2093	19.397	19.424	19.1642	19.3787	19.3212	19.3604	19.466	0.0829859	0.530723
MTX1	Q13505	Metaxin-1 [OS=Homo sapiens]	15.0063	14.9923	14.8371	14.9033	14.7141	15.3033	15.2466	15.115	0.159992	0.533786
ACADS	P16219	Short-chain specific acyl-CoA dehydrogenase, mitochondrial [OS=Homo sapiens]	13.9836	13.4232	13.5977	13.9362	13.834	13.9077	13.8127	14.0625	0.169055	0.535069
GFM1	Q96RP9	Elongation factor G, mitochondrial [OS=Homo sapiens]	18.6918	18.7239	18.7504	18.6448	18.7882	18.6433	18.7845	18.7938	0.0497108	0.536022
RPUSD4	Q96CM3	Pseudouridylate synthase RPUSD4, mitochondrial [OS=Homo sapiens]	14.9358	15.4144	14.7887	14.876	14.8836	14.9994	14.4653	14.8256	-0.210263	0.536783
SPATA20	Q8TB22	Spermatogenesis-associated protein 20 [OS=Homo sapiens]	10.9468	11.2629	10.939	11.4142	11.0112	10.8408	11.2472	10.6746	-0.197269	0.536864
MOCS1	Q9NZB8	Molybdenum cofactor biosynthesis protein 1 [OS=Homo sapiens]	12.3611	13.8933	13.9275	11.8541	10.9037	12.3651	12.7401	12.8021	-0.806251	0.540602
MGST1	P10620	Microsomal glutathione S-transferase 1 [OS=Homo sapiens]	19.293	18.8953	19.3113	18.9508	19.4306	19.0277	19.2826	19.3705	0.165239	0.542258
COMT	P21964	Catechol O-methyltransferase [OS=Homo sapiens]	15.9308	16.2289	15.2574	15.3889	15.8828	15.3841	14.7206	15.2691	-0.387332	0.544811
PPTC7	Q8NI37	Protein phosphatase PTC7 homolog [OS=Homo sapiens]	14.4138	14.1489	14.3919	14.6541	14.2022	14.4197	14.2439	14.1944	-0.137139	0.550693
GLRX5	Q86SX6	Glutaredoxin-related protein 5, mitochondrial [OS=Homo sapiens]	13.8816	14.04	13.6334	13.2251	13.5054	13.4177	13.1043	13.7159	-0.259187	0.552755
NAGS	Q8N159	N-acetylglutamate synthase, mitochondrial [OS=Homo sapiens]	14.0275	13.5597	13.831	13.3802	13.9553	14.0332	13.7284	13.8352	0.188435	0.555124
DNAJC19	Q96DA6	Mitochondrial import inner membrane translocase subunit TIM14 [OS=Homo sapiens]	17.171	17.2454	17.2065	17.137	16.9324	17.1059	17.2755	17.0939	-0.0880504	0.555642
ABCB8	Q9NUT2	Mitochondrial potassium channel ATP-binding subunit [OS=Homo sapiens]	13.2324	13.1463	13.3878	13.0978	13.5541	13.4612	13.4048	13.0512	0.151719	0.556904
NGRN	Q9NPE2	Neugrin [OS=Homo sapiens]	14.8113	14.6854	14.9585	14.7803	14.603	14.4592	14.8555	14.8033	-0.12864	0.557102
MTIF3	Q9H2K0	Translation initiation factor IF-3, mitochondrial [OS=Homo sapiens]	16.1654	16.1982	16.1171	16.1825	16.1997	16.0214	15.9683	16.1834	-0.0726006	0.559891
VARS2	Q5ST30	Valine--tRNA ligase, mitochondrial [OS=Homo sapiens]	14.369	14.4639	14.4222	14.2019	14.4685	14.291	14.5187	14.5936	0.103662	0.560839
QRSL1	Q9H0R6	Glutamyl-tRNA(Gln) amidotransferase subunit A, mitochondrial [OS=Homo sapiens]	16.464	16.1586	16.3178	16.4623	16.3938	16.3653	16.5067	16.5447	0.101943	0.563371
BAK1	Q16611	Bcl-2 homologous antagonist/killer [OS=Homo sapiens]	14.6212	14.2921	12.9569	16.79	13.5989	12.3428	13.9943	14.3474	-1.09419	0.563953
MRPS22	P82650	28S ribosomal protein S22, mitochondrial [OS=Homo sapiens]	18.6997	18.7669	18.8179	18.9676	18.7447	18.74	18.7441	18.7449	-0.0696039	0.572968
GARS1	P41250	Glycine--tRNA ligase [OS=Homo sapiens]	18.6737	18.5988	18.5878	18.3956	18.8216	18.5157	18.7152	18.6327	0.107349	0.573388
IVD	P26440	Isovaleryl-CoA dehydrogenase, mitochondrial [OS=Homo sapiens]	18.8558	18.8414	19.0188	19.3157	18.7356	19.0808	18.8716	18.6141	-0.182384	0.574678
TOMM5	Q8N4H5	Mitochondrial import receptor subunit TOM5 homolog [OS=Homo sapiens]	12.4306	12.1541	NaN	11.9527	11.8734	11.838	12.1644	12.0793	-0.19036	0.589349
PEX11B	O96011	Peroxisomal membrane protein 11B [OS=Homo sapiens]	16.3948	16.6444	16.558	16.719	16.4326	16.4955	16.428	16.572	-0.0970168	0.590612
GRHPR	Q9UBQ7	Glyoxylate reductase/hydroxypyruvate reductase [OS=Homo sapiens]	15.3697	15.4251	15.0574	14.9436	15.4107	15.4314	15.3817	15.2123	0.160107	0.59115
MRPS9	P82933	28S ribosomal protein S9, mitochondrial [OS=Homo sapiens]	18.0953	17.9793	18.1255	18.0773	17.84	18.0815	18.0419	18.0029	-0.0777707	0.594498
ACSS1	Q9NUB1	Acetyl-coenzyme A synthetase 2-like, mitochondrial [OS=Homo sapiens]	16.5094	16.3818	16.5358	16.6069	16.3619	16.4689	16.4908	16.4349	-0.0693555	0.597594
METTL17	Q9H7H0	Methyltransferase-like protein 17, mitochondrial [OS=Homo sapiens]	14.7845	14.8116	14.9141	15.7542	14.8066	14.9458	14.0164	14.886	-0.402377	0.598778
DUT	P33316	Deoxyuridine 5'-triphosphate nucleotidohydrolase, mitochondrial [OS=Homo sapiens]	18.445	18.1858	17.7451	18.0143	18.3726	18.3074	18.3037	18.1804	0.193483	0.5995
ACOT7	O00154	Cytosolic acyl coenzyme A thioester hydrolase [OS=Homo sapiens]	20.4357	20.2365	20.2224	20.0535	20.4428	20.2046	20.3397	20.4558	0.123699	0.599689
ACAA1	P09110	3-ketoacyl-CoA thiolase, peroxisomal [OS=Homo sapiens]	17.1581	17.3052	17.4314	17.8049	16.9241	17.3062	17.2122	17.3864	-0.217665	0.600638
PREPL	Q4J6C6	Prolyl endopeptidase-like [OS=Homo sapiens]	14.974	15.5519	15.3335	15.2018	15.5468	15.3952	15.9938	15.1896	0.266033	0.601164
ACADL	P28330	Long-chain specific acyl-CoA dehydrogenase, mitochondrial [OS=Homo sapiens]	12.3557	12.5646	12.9148	12.3668	12.0149	12.5071	12.6706	11.1915	-0.454429	0.602037
NSUN3	Q9H649	tRNA (cytosine(34)-C(5))-methyltransferase, mitochondrial [OS=Homo sapiens]	13.2751	13.2796	13.4343	13.4303	13.2685	13.5375	13.4512	13.5842	0.105537	0.603081
DCAKD	Q8WVC6	Dephospho-CoA kinase domain-containing protein [OS=Homo sapiens]	17.4849	17.9044	17.553	17.3022	17.3821	17.5472	17.3228	17.2832	-0.177315	0.604324
FASTKD2	Q9NYY8	FAST kinase domain-containing protein 2, mitochondrial [OS=Homo sapiens]	17.8873	18.1033	18.141	18.0958	17.8924	18.0973	17.9809	17.8543	-0.100625	0.604328
FAM210B	Q96KR6	Protein FAM210B, mitochondrial [OS=Homo sapiens]	12.1385	12.3812	11.6095	11.7638	12.0841	11.8729	11.0667	11.3734	-0.373969	0.609423
COX19	Q49B96	Cytochrome c oxidase assembly protein COX19 [OS=Homo sapiens]	13.0568	13.014	12.503	12.7311	12.8212	11.0233	12.5697	12.6328	-0.564463	0.61431
ATAD3B	Q5T9A4	ATPase family AAA domain-containing protein 3B [OS=Homo sapiens]	18.2926	18.3984	18.334	18.0127	18.1394	18.2078	18.1129	18.1223	-0.113819	0.615864
IDE	P14735	Insulin-degrading enzyme [OS=Homo sapiens]	18.5685	18.4887	18.3431	18.2395	18.7717	18.4746	18.4553	18.4848	0.136636	0.616493
NAXE	Q8NCW5	NAD(P)H-hydrate epimerase [OS=Homo sapiens]	16.371	16.0273	16.0581	15.8209	15.9953	15.9345	15.8689	15.868	-0.152622	0.616628
NT5DC3	Q86UY8	5'-nucleotidase domain-containing protein 3 [OS=Homo sapiens]	16.8382	17.0795	16.888	16.8484	16.8088	16.7974	16.923	16.7899	-0.0837421	0.616806
MRPS14	O60783	28S ribosomal protein S14, mitochondrial [OS=Homo sapiens]	16.2772	16.2515	16.2673	16.1855	16.0686	15.9981	16.192	16.3291	-0.098443	0.618469
FUNDC2	Q9BWH2	FUN14 domain-containing protein 2 [OS=Homo sapiens]	19.4241	19.3669	19.408	19.3653	19.2296	19.2995	19.4378	19.3539	-0.0608745	0.624477
ACLY	P53396	ATP-citrate synthase [OS=Homo sapiens]	20.7662	20.7329	20.6405	20.4833	20.9191	20.741	20.668	20.7324	0.109406	0.62679
SLC25A35	Q3KQZ1	Solute carrier family 25 member 35 [OS=Homo sapiens]	9.58471	9.7731	10.3912	NaN	8.89469	9.46799	NaN	9.84018	-0.515374	0.632113
MSRB3	Q8IXL7	Methionine-R-sulfoxide reductase B3 [OS=Homo sapiens]	12.7314	12.5433	12.3711	12.276	11.8561	12.6884	12.0499	12.2421	-0.271303	0.633145
ATP5F1A	P25705	ATP synthase subunit alpha, mitochondrial [OS=Homo sapiens]	23.7645	23.9081	23.893	24.0541	23.7904	23.685	23.777	23.943	-0.106079	0.634446
LDHB	P07195	L-lactate dehydrogenase B chain [OS=Homo sapiens]	23.1444	23.165	23.0886	22.9077	23.2977	23.0611	23.0864	23.386	0.131383	0.634516
TRNT1	Q96Q11	CCA tRNA nucleotidyltransferase 1, mitochondrial [OS=Homo sapiens]	16.9973	16.8377	16.9844	16.6015	17.0569	17.0213	16.9212	16.9405	0.129786	0.635383
PUSL1	Q8N0Z8	tRNA pseudouridine synthase-like 1 [OS=Homo sapiens]	12.9312	13.585	13.478	13.429	13.2038	13.2253	13.036	13.1522	-0.201481	0.635955
PNPT1	Q8TCS8	Polyribonucleotide nucleotidyltransferase 1, mitochondrial [OS=Homo sapiens]	19.4657	19.4627	19.5725	19.5641	19.3898	19.4304	19.4088	19.5673	-0.0671759	0.638258
HSD17B10	Q99714	3-hydroxyacyl-CoA dehydrogenase type-2 [OS=Homo sapiens]	20.8763	20.9659	20.7339	20.5315	20.4892	20.6642	20.5863	20.7699	-0.149492	0.638592
NT5DC2	Q9H857	5'-nucleotidase domain-containing protein 2 [OS=Homo sapiens]	15.9955	16.4727	16.0513	15.6702	15.8628	15.9858	15.8024	15.4942	-0.261107	0.639374
PTCD3	Q96EY7	Pentatricopeptide repeat domain-containing protein 3, mitochondrial [OS=Homo sapiens]	17.8951	17.7636	18.1886	18.3318	17.7015	17.9227	17.8753	17.9237	-0.188951	0.641901
GTPBP6	O43824	Putative GTP-binding protein 6 [OS=Homo sapiens]	15.7244	15.783	15.7249	15.6422	15.8172	15.6971	15.7573	15.8285	0.0563984	0.643672
SLC25A1	P53007	Tricarboxylate transport protein, mitochondrial [OS=Homo sapiens]	19.7995	19.8777	19.7708	19.6962	19.6486	19.7144	19.7658	19.7644	-0.0627475	0.644586
HTATIP2	Q9BUP3	Oxidoreductase HTATIP2 [OS=Homo sapiens]	15.3025	15.2815	14.5923	15.1237	15.2862	15.2217	15.3139	15.3963	0.229544	0.648037
FIS1	Q9Y3D6	Mitochondrial fission 1 protein [OS=Homo sapiens]	18.4224	18.0057	18.6032	19.9757	18.132	16.7062	18.6141	18.2953	-0.814836	0.650664
TMLHE	Q9NVH6	Trimethyllysine dioxygenase, mitochondrial [OS=Homo sapiens]	13.0994	13.3973	12.7945	12.3892	12.5843	12.6119	11.9545	12.9169	-0.403186	0.655054
ATP5ME	P56385	ATP synthase subunit e, mitochondrial [OS=Homo sapiens]	16.5558	17.0069	16.4195	16.5309	16.2132	16.9995	15.6582	15.8965	-0.436466	0.655333
SLC25A12	O75746	Electrogenic aspartate/glutamate antiporter SLC25A12, mitochondrial [OS=Homo sapiens]	16.0996	16.1107	16.4706	16.5682	15.8866	16.1636	15.9275	16.3685	-0.225745	0.656512
NIPSNAP3B	Q9BS92	Protein NipSnap homolog 3B [OS=Homo sapiens]	10.8693	NaN	9.57834	11.1328	9.95641	10.3558	9.47453	9.75491	-0.641426	0.657422
SPHK2	Q9NRA0	Sphingosine kinase 2 [OS=Homo sapiens]	13.0799	13.1452	13.1548	13.1555	13.2689	13.0575	13.2128	13.4334	0.10928	0.658884
ACP6	Q9NPH0	Lysophosphatidic acid phosphatase type 6 [OS=Homo sapiens]	14.65	14.7208	14.7357	14.8736	14.5206	14.5557	14.7672	14.7178	-0.104717	0.659668
COASY	Q13057	Bifunctional coenzyme A synthase [OS=Homo sapiens]	17.2866	17.0632	17.2484	17.3262	17.3691	17.4917	17.2503	17.26	0.11164	0.662081
COQ4	Q9Y3A0	Ubiquinone biosynthesis protein COQ4 homolog, mitochondrial [OS=Homo sapiens]	11.5331	10.3279	NaN	7.31354	11.8236	NaN	12.116	10.9516	1.90559	0.662853
COX7C	P15954	Cytochrome c oxidase subunit 7C, mitochondrial [OS=Homo sapiens]	14.5111	14.5349	14.1456	14.9049	14.3668	14.1956	14.4682	14.0877	-0.244551	0.665196
MRPL38	Q96DV4	39S ribosomal protein L38, mitochondrial [OS=Homo sapiens]	18.5438	18.6153	18.6707	18.4932	18.5147	18.7179	18.777	18.6931	0.0949454	0.665517
AIFM2	Q9BRQ8	Ferroptosis suppressor protein 1 [OS=Homo sapiens]	14.8107	13.8495	13.8269	14.6636	14.8867	14.7894	14.5492	14.4724	0.386749	0.667589
SIRT5	Q9NXA8	NAD-dependent protein deacylase sirtuin-5, mitochondrial [OS=Homo sapiens]	12.9094	12.8212	12.0154	12.9401	13.0801	13.2357	12.7363	12.9876	0.33838	0.668765
C3orf33	Q6P1S2	Protein C3orf33 [OS=Homo sapiens]	11.1799	10.0538	10.5967	10.4816	10.3958	NaN	10.2806	9.53762	-0.506671	0.671736
FASTKD3	Q14CZ7	FAST kinase domain-containing protein 3, mitochondrial [OS=Homo sapiens]	14.9781	15.2167	15.3492	15.2749	15.0521	15.247	14.872	15.0281	-0.154945	0.672013
NBR1	Q14596	Next to BRCA1 gene 1 protein [OS=Homo sapiens]	12.2313	12.2762	12.1574	11.8571	12.1344	12.3527	12.266	12.3825	0.153405	0.675983
PDE12	Q6L8Q7	2',5'-phosphodiesterase 12 [OS=Homo sapiens]	18.5529	18.4574	18.2506	18.5259	18.3708	18.3139	18.3898	18.3137	-0.0996456	0.676191
GATB	O75879	Glutamyl-tRNA(Gln) amidotransferase subunit B, mitochondrial [OS=Homo sapiens]	16.2743	16.5734	16.3944	16.2489	16.3134	16.0118	16.2354	16.3407	-0.147438	0.677358
ATPAF2	Q8N5M1	ATP synthase mitochondrial F1 complex assembly factor 2 [OS=Homo sapiens]	17.0249	17.3901	17.2748	16.9498	17.1146	17.1439	16.8549	16.4264	-0.274948	0.678596
GSR	P00390	Glutathione reductase, mitochondrial [OS=Homo sapiens]	19.4152	19.3245	19.3885	19.165	19.5433	19.3743	19.4206	19.3518	0.0991921	0.679291
ATP5F1D	P30049	ATP synthase subunit delta, mitochondrial [OS=Homo sapiens]	16.5369	17.3752	17.2754	15.9003	16.4586	16.3486	15.9585	16.2783	-0.510931	0.682727
MRPS5	P82675	28S ribosomal protein S5, mitochondrial [OS=Homo sapiens]	17.1623	16.9733	17.0743	17.1027	17.0319	17.0172	17.0571	16.9447	-0.0654035	0.683881
FAM162A	Q96A26	Protein FAM162A [OS=Homo sapiens]	14.7297	15.015	14.5241	14.1464	14.4182	14.7722	13.3625	13.8081	-0.513559	0.684013
PDP1	Q9P0J1	[Pyruvate dehydrogenase [acetyl-transferring]]-phosphatase 1, mitochondrial [OS=Homo sapiens]	11.2539	11.6739	11.827	11.0392	11.6204	11.6309	12.0424	11.6789	0.294632	0.684013
MCCC2	Q9HCC0	Methylcrotonoyl-CoA carboxylase beta chain, mitochondrial [OS=Homo sapiens]	18.7904	19.0754	19.096	19.0745	18.8982	18.9522	18.8231	18.9211	-0.110423	0.684164
ALDH3A2	P51648	Aldehyde dehydrogenase family 3 member A2 [OS=Homo sapiens]	19.388	19.4818	19.5182	19.5809	19.2775	19.4035	19.4656	19.4763	-0.0865088	0.68734
CMC1	Q7Z7K0	COX assembly mitochondrial protein homolog [OS=Homo sapiens]	19.1513	19.1972	19.3323	19.3139	19.2391	19.2799	19.4003	19.6026	0.131774	0.687995
TAFAZZIN	Q16635	Tafazzin [OS=Homo sapiens]	9.98324	10.8734	10.5004	10.5966	8.18352	9.84633	10.4131	10.3599	-0.787701	0.68874
AKR7A2	O43488	Aflatoxin B1 aldehyde reductase member 2 [OS=Homo sapiens]	16.031	16.0541	15.9259	15.6724	16.3602	16.0487	15.876	16.1633	0.191185	0.691099
MRPL16	Q9NX20	39S ribosomal protein L16, mitochondrial [OS=Homo sapiens]	18.5695	18.7856	18.6858	18.3792	18.3346	18.5342	18.5265	18.4613	-0.140892	0.691502
UNG	P13051	Uracil-DNA glycosylase [OS=Homo sapiens]	17.7712	17.6787	17.6559	17.4248	17.8357	17.6893	17.7764	17.6952	0.116487	0.692431
COQ10B	Q9H8M1	Coenzyme Q-binding protein COQ10 homolog B, mitochondrial [OS=Homo sapiens]	14.6934	14.5957	14.6164	14.6634	14.3589	14.4556	14.6874	14.617	-0.112493	0.700172
MAIP1	Q8WWC4	m-AAA protease-interacting protein 1, mitochondrial [OS=Homo sapiens]	16.7481	16.7799	16.849	17.1352	16.6725	16.7542	16.7448	16.8062	-0.133624	0.702331
ETFA	P13804	Electron transfer flavoprotein subunit alpha, mitochondrial [OS=Homo sapiens]	19.417	19.1302	19.3217	19.3985	19.4181	19.2949	19.5609	19.5006	0.126743	0.706595
CYCS	P99999	Cytochrome c [OS=Homo sapiens]	19.8194	19.5716	19.7552	19.378	19.2609	19.6973	19.3927	19.3816	-0.197906	0.707638
MMAA	Q8IVH4	Methylmalonic aciduria type A protein, mitochondrial [OS=Homo sapiens]	13.1291	13.1185	13.2801	13.0859	13.2158	13.7131	13.0777	13.4601	0.213281	0.708587
PDK2	Q15119	[Pyruvate dehydrogenase (acetyl-transferring)] kinase isozyme 2, mitochondrial [OS=Homo sapiens]	14.2873	13.9575	14.0998	14.346	14.2639	14.2408	14.3007	14.5472	0.165487	0.708901
MIPEP	Q99797	Mitochondrial intermediate peptidase [OS=Homo sapiens]	16.5818	16.7219	16.4022	16.7999	16.5291	16.3836	16.4993	16.5416	-0.138089	0.71205
FDXR	P22570	NADPH:adrenodoxin oxidoreductase, mitochondrial [OS=Homo sapiens]	17.5055	17.6444	17.6562	17.7374	17.4812	17.6829	17.5021	17.4709	-0.101622	0.713891
PRDX6	P30041	Peroxiredoxin-6 [OS=Homo sapiens]	22.9399	22.6034	22.7039	22.3484	22.9539	22.8418	22.7447	22.8207	0.19133	0.718463
MRPL58	Q14197	Peptidyl-tRNA hydrolase ICT1, mitochondrial [OS=Homo sapiens]	16.6103	16.6463	16.691	16.2099	16.5353	16.2297	16.3311	16.3011	-0.190072	0.719183
DLD	P09622	Dihydrolipoyl dehydrogenase, mitochondrial [OS=Homo sapiens]	15.1428	14.978	15.0376	14.5408	15.2468	15.0317	14.9887	15.3972	0.241335	0.721496
TRUB2	O95900	Pseudouridylate synthase TRUB2, mitochondrial [OS=Homo sapiens]	14.5496	14.7378	14.8448	15.0303	14.6452	14.8583	14.0712	14.427	-0.290205	0.724094
MRPL11	Q9Y3B7	39S ribosomal protein L11, mitochondrial [OS=Homo sapiens]	18.4612	18.4463	18.4964	18.5494	18.4402	18.4207	18.3974	18.5034	-0.0479126	0.724871
ACOT13	Q9NPJ3	Acyl-coenzyme A thioesterase 13 [OS=Homo sapiens]	18.9801	18.5848	18.6497	18.7541	18.9099	18.8077	18.8782	18.9058	0.133244	0.724883
CYB5B	O43169	Cytochrome b5 type B [OS=Homo sapiens]	17.9849	17.6069	17.0042	17.7266	17.2847	17.5624	17.0085	17.0017	-0.366375	0.725038
RECQL4	O94761	ATP-dependent DNA helicase Q4 [OS=Homo sapiens]	15.2405	15.2325	15.2964	15.3147	15.0883	15.3307	15.1568	15.1804	-0.0819657	0.728594
HEBP1	Q9NRV9	Heme-binding protein 1 [OS=Homo sapiens]	13.6085	13.5641	12.9341	13.0808	13.242	10.9895	12.8501	12.8935	-0.803134	0.732453
FARS2	O95363	Phenylalanine--tRNA ligase, mitochondrial [OS=Homo sapiens]	15.2222	15.2742	15.3469	15.0367	15.0901	15.1997	15.0983	15.0511	-0.1102	0.73503
MTARC1	Q5VT66	Mitochondrial amidoxime-reducing component 1 [OS=Homo sapiens]	12.2134	12.9773	12.9975	10.7855	11.7451	11.7475	10.7585	11.2969	-0.856445	0.736475
OAT	P04181	Ornithine aminotransferase, mitochondrial [OS=Homo sapiens]	21.6597	21.691	21.3062	20.8326	21.4055	20.9399	20.8853	20.8094	-0.362324	0.736505
GPD2	P43304	Glycerol-3-phosphate dehydrogenase, mitochondrial [OS=Homo sapiens]	17.5509	17.51	17.5028	17.4935	17.5098	17.5407	17.5892	17.542	0.0311265	0.736775
DDX28	Q9NUL7	Probable ATP-dependent RNA helicase DDX28 [OS=Homo sapiens]	16.3881	16.7825	16.8719	16.7725	16.3888	16.71	16.4017	16.5257	-0.197182	0.738735
TIMM17A	Q99595	Mitochondrial import inner membrane translocase subunit Tim17-A [OS=Homo sapiens]	13.4373	13.5679	13.667	14.187	13.6073	12.9008	13.6669	13.2148	-0.367312	0.740198
ETFRF1	Q6IPR1	Electron transfer flavoprotein regulatory factor 1 [OS=Homo sapiens]	10.0499	10.3103	10.3268	9.87593	10.6931	10.067	10.9545	10.2432	0.348708	0.741366
MECR	Q9BV79	Enoyl-[acyl-carrier-protein] reductase, mitochondrial [OS=Homo sapiens]	13.4619	13.5456	13.1032	13.1609	13.2956	13.1373	13.0013	13.0757	-0.190441	0.741987
MTERF1	Q99551	Transcription termination factor 1, mitochondrial [OS=Homo sapiens]	12.9841	13.1651	13.0188	12.8598	12.342	12.9936	12.7995	12.9249	-0.241918	0.744519
HIBCH	Q6NVY1	3-hydroxyisobutyryl-CoA hydrolase, mitochondrial [OS=Homo sapiens]	17.3856	17.3676	17.4441	17.2546	17.3989	17.4598	17.4927	17.3858	0.0713305	0.744932
TOMM70	O94826	Mitochondrial import receptor subunit TOM70 [OS=Homo sapiens]	19.0984	19.0474	18.9809	19.3441	18.9659	19.0328	19.0351	18.9311	-0.126499	0.745963
MRPL14	Q6P1L8	39S ribosomal protein L14, mitochondrial [OS=Homo sapiens]	11.4368	9.61551	10.8447	11.592	11.9081	11.3905	11.6924	11.3576	0.714902	0.751902
MALSU1	Q96EH3	Mitochondrial assembly of ribosomal large subunit protein 1 [OS=Homo sapiens]	13.464	13.761	13.6573	13.9735	12.9977	13.5828	13.3438	13.7449	-0.296676	0.752081
FTH1	P02794	Ferritin heavy chain [OS=Homo sapiens]	12.7941	14.2519	13.3317	13.7016	13.6261	12.8789	12.2794	12.7467	-0.637056	0.755395
TEFM	Q96QE5	Transcription elongation factor, mitochondrial [OS=Homo sapiens]	16.1493	16.3212	16.3015	16.1005	16.0646	16.2484	15.9578	16.1015	-0.12509	0.756578
MCAT	Q8IVS2	Malonyl-CoA-acyl carrier protein transacylase, mitochondrial [OS=Homo sapiens]	17.232	17.3843	17.6164	17.4739	17.212	17.2983	17.2645	17.3865	-0.136314	0.758283
GFER	P55789	FAD-linked sulfhydryl oxidase ALR [OS=Homo sapiens]	14.1345	13.6954	13.0427	13.9525	13.9307	13.992	14.1753	14.2967	0.392411	0.764148
SDHD	O14521	Succinate dehydrogenase [ubiquinone] cytochrome b small subunit, mitochondrial [OS=Homo sapiens]	16.9651	17.459	16.6926	15.5553	16.0263	16.6002	15.688	15.335	-0.755617	0.768931
PITRM1	Q5JRX3	Presequence protease, mitochondrial [OS=Homo sapiens]	18.919	19.0709	19.0721	18.8857	18.7579	18.8964	18.9674	18.9108	-0.103805	0.77226
SDHA	P31040	Succinate dehydrogenase [ubiquinone] flavoprotein subunit, mitochondrial [OS=Homo sapiens]	19.6752	19.6817	19.6202	19.5241	19.4526	19.5212	19.6703	19.4735	-0.0958691	0.77473
MRPL35	Q9NZE8	39S ribosomal protein L35, mitochondrial [OS=Homo sapiens]	17.8981	18.2686	17.632	17.0634	17.5319	17.4855	15.5537	16.9848	-0.826547	0.775107
PARS2	Q7L3T8	Probable proline--tRNA ligase, mitochondrial [OS=Homo sapiens]	14.5757	14.4193	14.654	14.5595	14.3048	14.5519	14.5258	14.2818	-0.136055	0.779159
EHHADH	Q08426	Peroxisomal bifunctional enzyme [OS=Homo sapiens]	16.0508	16.2202	16.2269	16.2549	15.9616	16.0846	16.1944	16.0928	-0.104846	0.780055
EFHD1	Q9BUP0	EF-hand domain-containing protein D1 [OS=Homo sapiens]	15.4969	15.1963	15.3668	15.5083	15.5269	15.5393	15.605	15.4181	0.130231	0.782162
NDUFB9	Q9Y6M9	NADH dehydrogenase [ubiquinone] 1 beta subcomplex subunit 9 [OS=Homo sapiens]	15.5264	15.7693	15.183	14.7517	15.2	13.9918	14.9467	14.9121	-0.544987	0.782171
CISD1	Q9NZ45	CDGSH iron-sulfur domain-containing protein 1 [OS=Homo sapiens]	16.2041	17.3908	17.2515	17.4014	16.4602	16.7871	16.6816	16.4093	-0.477434	0.783694
ATAD3A	Q9NVI7	ATPase family AAA domain-containing protein 3A [OS=Homo sapiens]	21.3106	21.3588	21.4861	21.2782	21.2688	21.2275	21.2113	21.3638	-0.0905647	0.786285
LETMD1	Q6P1Q0	LETM1 domain-containing protein 1 [OS=Homo sapiens]	15.6217	15.8487	16.0701	15.8292	15.6015	15.6964	15.8021	15.6198	-0.162464	0.786382
PDSS2	Q86YH6	All trans-polyprenyl-diphosphate synthase PDSS2 [OS=Homo sapiens]	13.9993	14.1357	14.4184	14.3821	13.9904	14.1409	13.9477	14.1419	-0.178663	0.788493
RMDN1	Q96DB5	Regulator of microtubule dynamics protein 1 [OS=Homo sapiens]	16.8524	16.6178	16.5595	17.0957	16.8024	16.9566	17.1108	17.2742	0.254704	0.795598
PDK1	Q15118	[Pyruvate dehydrogenase (acetyl-transferring)] kinase isozyme 1, mitochondrial [OS=Homo sapiens]	17.0621	16.8944	17.0395	17.1144	17.0686	17.097	17.2347	17.0967	0.0966372	0.798012
IDH3A	P50213	Isocitrate dehydrogenase [NAD] subunit alpha, mitochondrial [OS=Homo sapiens]	19.3708	19.3283	19.1084	19.3168	19.2405	19.0396	19.1109	19.2385	-0.123666	0.799254
PCK2	Q16822	Phosphoenolpyruvate carboxykinase [GTP], mitochondrial [OS=Homo sapiens]	15.0295	14.7962	14.9193	15.1072	14.794	14.9075	14.809	14.8716	-0.117485	0.802996
NFS1	Q9Y697	Cysteine desulfurase, mitochondrial [OS=Homo sapiens]	16.2356	16.4776	16.4757	16.2769	16.2266	16.2042	16.082	16.3797	-0.143344	0.80447
MRPL32	Q9BYC8	39S ribosomal protein L32, mitochondrial [OS=Homo sapiens]	11.1148	12.6435	12.2043	10.7181	12.2795	12.6079	13.1298	11.9882	0.8312	0.80473
CA5B	Q9Y2D0	Carbonic anhydrase 5B, mitochondrial [OS=Homo sapiens]	12.8285	13.0511	13.0257	12.9904	12.9729	12.9449	12.6775	12.5148	-0.19641	0.808847
LYPLA1	O75608	Acyl-protein thioesterase 1 [OS=Homo sapiens]	16.1628	16.6716	15.9353	15.7088	16.7148	16.2737	16.3236	16.7294	0.390743	0.811597
MRPL42	Q9Y6G3	39S ribosomal protein L42, mitochondrial [OS=Homo sapiens]	13.1574	13.1343	11.3206	11.5632	11.5063	11.6107	11.0837	11.6327	-0.835495	0.815456
PRELID3B	Q9Y3B1	PRELI domain containing protein 3B [OS=Homo sapiens]	14.6143	14.6709	14.7507	14.5139	14.372	14.558	14.646	14.0494	-0.2311	0.81685
GADD45GIP1	Q8TAE8	Growth arrest and DNA damage-inducible proteins-interacting protein 1 [OS=Homo sapiens]	17.7684	17.8571	17.9081	18.1642	17.7109	17.8024	17.7902	17.8157	-0.144624	0.818101
MRPS24	Q96EL2	28S ribosomal protein S24, mitochondrial [OS=Homo sapiens]	15.1423	15.5675	14.7145	14.4894	14.7842	14.4344	14.5495	14.4936	-0.412993	0.822977
RDH14	Q9HBH5	Retinol dehydrogenase 14 [OS=Homo sapiens]	13.8834	15.2046	15.9173	15.6843	16.071	15.4297	16.1286	16.3224	0.815518	0.824064
PHYH	O14832	Phytanoyl-CoA dioxygenase, peroxisomal [OS=Homo sapiens]	12.2882	12.1966	12.1838	12.3818	12.3905	12.5967	12.2279	13.0374	0.300537	0.829338
DNLZ	Q5SXM8	DNL-type zinc finger protein [OS=Homo sapiens]	15.3917	15.1286	15.4251	15.8916	14.942	15.3005	15.2004	15.2212	-0.293249	0.829716
NDUFAF2	Q8N183	NADH dehydrogenase [ubiquinone] 1 alpha subcomplex assembly factor 2 [OS=Homo sapiens]	16.6589	16.7789	16.9072	17.0565	16.8594	17.0629	17.2656	17.0096	0.19902	0.830844
COX11	Q9Y6N1	Cytochrome c oxidase assembly protein COX11, mitochondrial [OS=Homo sapiens]	14.5581	14.6407	14.7228	14.6815	14.385	14.5336	14.7158	14.1873	-0.19534	0.831636
NDUFS6	O75380	NADH dehydrogenase [ubiquinone] iron-sulfur protein 6, mitochondrial [OS=Homo sapiens]	16.2574	16.0749	15.8085	16.14	15.8045	15.9934	15.9804	15.7423	-0.190067	0.833856
SLC25A38	Q96DW6	Mitochondrial glycine transporter [OS=Homo sapiens]	12.7005	12.5454	12.1105	12.5706	12.2106	12.1684	12.451	12.1025	-0.248633	0.834142
SFXN1	Q9H9B4	Sideroflexin-1 [OS=Homo sapiens]	19.9483	20.8877	20.782	20.5583	19.5772	20.4609	19.8782	20.3129	-0.486761	0.835186
DCXR	Q7Z4W1	L-xylulose reductase [OS=Homo sapiens]	18.7276	18.2697	18.3438	18.7429	18.7078	18.7753	18.704	18.7395	0.210675	0.838953
LIAS	O43766	Lipoyl synthase, mitochondrial [OS=Homo sapiens]	12.7484	13.1062	13.2621	12.7203	12.9244	12.3884	12.8332	12.0383	-0.413208	0.843683
RIDA	P52758	2-iminobutanoate/2-iminopropanoate deaminase [OS=Homo sapiens]	14.081	13.8582	13.4467	13.9718	14.2817	14.0182	14.4385	13.8805	0.315281	0.843898
TMEM126B	Q8IUX1	Complex I assembly factor TMEM126B, mitochondrial [OS=Homo sapiens]	17.4168	17.4396	17.3959	18.1614	17.1071	17.489	17.2268	17.2228	-0.341989	0.844762
TXNRD1	Q16881	Thioredoxin reductase 1, cytoplasmic [OS=Homo sapiens]	19.631	19.4805	19.2374	19.3001	19.9625	19.5351	19.522	19.5654	0.233972	0.847762
NUDT5	Q9UKK9	ADP-sugar pyrophosphatase [OS=Homo sapiens]	17.1361	16.6949	15.932	16.5614	17.2668	16.7331	17.1027	17.0744	0.463103	0.852146
PRORP	O15091	Mitochondrial ribonuclease P catalytic subunit [OS=Homo sapiens]	14.2287	14.7872	14.7807	14.4933	14.1292	14.5112	14.4106	14.0829	-0.288992	0.854978
ABCB7	O75027	Iron-sulfur clusters transporter ABCB7, mitochondrial [OS=Homo sapiens]	17.9215	18.1656	18.2178	17.8828	17.8325	18.0459	17.7731	17.8288	-0.17685	0.855726
MRPS33	Q9Y291	28S ribosomal protein S33, mitochondrial [OS=Homo sapiens]	16.3335	16.583	16.4806	16.2854	16.3604	16.3227	15.9233	16.2521	-0.205994	0.857063
FAHD2A	Q96GK7	Fumarylacetoacetate hydrolase domain-containing protein 2A [OS=Homo sapiens]	16.1346	15.6978	15.6552	15.8676	15.7065	15.5334	15.3008	13.8916	-0.730722	0.858212
NDUFA9	Q16795	NADH dehydrogenase [ubiquinone] 1 alpha subcomplex subunit 9, mitochondrial [OS=Homo sapiens]	18.9063	19.0822	18.8711	18.6221	18.6731	18.7498	18.7646	18.5894	-0.176188	0.860267
BLOC1S1	P78537	Biogenesis of lysosome-related organelles complex 1 subunit 1 [OS=Homo sapiens]	14.4519	14.2684	13.8229	14.1385	14.3285	14.2861	14.5285	14.566	0.256871	0.861635
ACOT11	Q8WXI4	Acyl-coenzyme A thioesterase 11 [OS=Homo sapiens]	10.7031	NaN	NaN	9.83195	8.97377	9.4146	9.5991	9.99855	-0.771022	0.862363
BCKDK	O14874	[3-methyl-2-oxobutanoate dehydrogenase [lipoamide]] kinase, mitochondrial [OS=Homo sapiens]	16.4867	16.4108	16.3356	16.3561	16.4374	16.4273	16.6367	16.4929	0.101261	0.865202
NOA1	Q8NC60	Nitric oxide-associated protein 1 [OS=Homo sapiens]	16.5517	16.6866	16.7773	16.8693	16.4367	16.2738	16.6698	16.6819	-0.205665	0.867047
OCIAD2	Q56VL3	OCIA domain-containing protein 2 [OS=Homo sapiens]	16.8648	17.0472	16.7612	16.4565	16.7403	16.4805	16.5213	16.395	-0.248141	0.868397
TRMT61B	Q9BVS5	tRNA (adenine(58)-N(1))-methyltransferase, mitochondrial [OS=Homo sapiens]	12.3905	13.0632	13.0894	13.2007	13.2006	13.1645	13.4739	13.2637	0.339734	0.869501
AFG3L2	Q9Y4W6	AFG3-like protein 2 [OS=Homo sapiens]	16.6393	16.5991	16.4124	16.6823	16.4413	16.4895	16.2775	16.5493	-0.143884	0.870493
DNAJC30	Q96LL9	DnaJ homolog subfamily C member 30, mitochondrial [OS=Homo sapiens]	12.3939	12.2104	12.2896	12.552	12.4626	12.5337	12.4785	12.4923	0.130284	0.87123
MTERF3	Q96E29	Transcription termination factor 3, mitochondrial [OS=Homo sapiens]	15.7542	15.961	15.8434	15.5916	15.6157	15.4127	15.7264	15.6754	-0.179953	0.873185
WARS2	Q9UGM6	Tryptophan--tRNA ligase, mitochondrial [OS=Homo sapiens]	16.7164	16.8247	16.7866	16.4188	16.428	16.5123	16.5147	16.6054	-0.171494	0.873759
AGPAT4	Q9NRZ5	1-acyl-sn-glycerol-3-phosphate acyltransferase delta [OS=Homo sapiens]	15.6267	15.6522	16.0103	16.0736	15.6015	15.4891	15.6269	15.7502	-0.223729	0.876737
MRPL41	Q8IXM3	39S ribosomal protein L41, mitochondrial [OS=Homo sapiens]	17.6008	17.9848	17.9018	17.5661	17.8194	18.028	17.9507	18.1008	0.21136	0.878074
XPNPEP3	Q9NQH7	Xaa-Pro aminopeptidase 3 [OS=Homo sapiens]	11.1371	NaN	11.9385	10.8636	11.5469	11.9376	11.8388	12.452	0.630794	0.881026
SHMT2	P34897	Serine hydroxymethyltransferase, mitochondrial [OS=Homo sapiens]	21.5636	21.6257	21.6621	21.4532	21.5216	21.4766	21.5183	21.4383	-0.0874567	0.887602
ACAT1	P24752	Acetyl-CoA acetyltransferase, mitochondrial [OS=Homo sapiens]	20.3135	20.2055	20.1799	20.2156	20.2275	20.3255	20.2878	20.3831	0.0773945	0.892338
FASN	P49327	Fatty acid synthase [OS=Homo sapiens]	22.1639	22.0842	22.0567	21.7432	22.3431	22.1702	22.1924	22.0948	0.18809	0.897724
SQOR	Q9Y6N5	Sulfide:quinone oxidoreductase, mitochondrial [OS=Homo sapiens]	16.3734	16.4483	16.5381	16.7246	16.3665	16.4404	16.2105	16.4153	-0.162917	0.90084
BOLA3	Q53S33	BolA-like protein 3 [OS=Homo sapiens]	9.83715	NaN	NaN	9.97733	9.33024	9.1948	9.90997	9.23595	-0.4895	0.901045
ABCD3	P28288	ATP-binding cassette sub-family D member 3 [OS=Homo sapiens]	17.6142	17.311	17.2825	17.1767	17.2917	17.1756	17.1091	17.035	-0.193289	0.901964
TARS2	Q9BW92	Threonine--tRNA ligase, mitochondrial [OS=Homo sapiens]	19.2349	19.3245	19.3033	19.1735	19.1839	19.1229	19.2577	19.1514	-0.0801001	0.902312
TDRKH	Q9Y2W6	Tudor and KH domain-containing protein [OS=Homo sapiens]	16.0234	15.9927	16.1429	15.9827	16.0679	16.1398	16.1043	16.1129	0.0707946	0.903105
COX15	Q7KZN9	Cytochrome c oxidase assembly protein COX15 homolog [OS=Homo sapiens]	15.6573	15.8806	16.3459	16.2494	15.8067	15.6617	15.4675	15.8704	-0.331738	0.917241
MTHFD2L	Q9H903	Bifunctional methylenetetrahydrofolate dehydrogenase/cyclohydrolase 2, mitochondrial [OS=Homo sapiens]	10.6327	11.0842	10.6636	10.9781	10.6261	10.3852	10.5851	10.7651	-0.249285	0.922019
TSFM	P43897	Elongation factor Ts, mitochondrial [OS=Homo sapiens]	16.1389	16.3977	16.5912	17.1113	15.782	16.5127	15.7748	16.1873	-0.49557	0.926672
MRPL51	Q4U2R6	39S ribosomal protein L51, mitochondrial [OS=Homo sapiens]	16.0939	16.7359	16.813	16.2148	16.1266	15.6359	16.2916	16.1242	-0.419811	0.928089
LACTB2	Q53H82	Endoribonuclease LACTB2 [OS=Homo sapiens]	16.1395	15.8668	15.9943	15.703	16.1961	15.9599	16.1475	16.1894	0.197332	0.928355
ECH1	Q13011	Delta(3,5)-Delta(2,4)-dienoyl-CoA isomerase, mitochondrial [OS=Homo sapiens]	19.9518	20.0327	19.9457	19.9981	19.9854	20.0815	20.0215	20.1651	0.0813169	0.934637
SLC25A14	O95258	Brain mitochondrial carrier protein 1 [OS=Homo sapiens]	16.4698	16.5078	16.65	16.4167	16.3786	16.1751	16.31	16.5266	-0.163464	0.941425
NME3	Q13232	Nucleoside diphosphate kinase 3 [OS=Homo sapiens]	16.9104	16.676	16.847	16.8601	16.4771	16.8086	16.709	16.6619	-0.159209	0.942717
NNT	Q13423	NAD(P) transhydrogenase, mitochondrial [OS=Homo sapiens]	19.8321	19.8224	19.9838	19.8509	19.6783	19.7828	19.7422	19.8742	-0.102933	0.943409
ETFDH	Q16134	Electron transfer flavoprotein-ubiquinone oxidoreductase, mitochondrial [OS=Homo sapiens]	18.0009	18.0901	18.1652	18.1102	18.0264	17.9958	18.0755	17.9289	-0.0849571	0.944543
MICU3	Q86XE3	Calcium uptake protein 3, mitochondrial [OS=Homo sapiens]	12.8748	12.4919	12.7618	12.7156	12.9583	12.7314	12.9115	12.971	0.182041	0.953382
CPT2	P23786	Carnitine O-palmitoyltransferase 2, mitochondrial [OS=Homo sapiens]	17.2992	17.1343	17.2843	17.5807	17.1126	17.1237	17.1927	17.1592	-0.177575	0.956652
PDPR	Q8NCN5	Pyruvate dehydrogenase phosphatase regulatory subunit, mitochondrial [OS=Homo sapiens]	15.5122	15.5921	15.6074	15.7691	15.741	15.7311	15.6917	15.7304	0.103384	0.962983
NOCT	Q9UK39	Nocturnin [OS=Homo sapiens]	13.0953	13.206	13.2436	13.0106	12.9572	13.1316	12.8921	12.5186	-0.264005	0.968971
CHCHD3	Q9NX63	MICOS complex subunit MIC19 [OS=Homo sapiens]	19.6345	19.8903	19.9649	19.5967	19.5779	19.6332	19.6361	19.5065	-0.183177	0.971929
SIRT3	Q9NTG7	NAD-dependent protein deacetylase sirtuin-3, mitochondrial [OS=Homo sapiens]	14.2643	14.3249	13.9633	14.1799	13.5881	14.0387	13.9281	14.1127	-0.266208	0.971945
MRPL28	Q13084	39S ribosomal protein L28, mitochondrial [OS=Homo sapiens]	17.6771	17.7264	17.6268	17.7726	17.4643	17.6549	17.558	17.6812	-0.111156	0.972027
PUS1	Q9Y606	Pseudouridylate synthase 1 homolog [OS=Homo sapiens]	19.2173	19.2883	19.1771	19.0867	19.0988	19.1475	19.1077	19.0773	-0.0845137	0.9721
MTFP1	Q9UDX5	Mitochondrial fission process protein 1 [OS=Homo sapiens]	17.3384	17.2317	17.2129	17.2563	17.081	17.1802	17.1841	17.2522	-0.0854325	0.97828
SPG7	Q9UQ90	Paraplegin [OS=Homo sapiens]	16.0543	16.1353	16.0187	16.0078	16.0604	15.978	15.9306	15.9102	-0.0842392	0.979234
HINT2	Q9BX68	Adenosine 5'-monophosphoramidase HINT2 [OS=Homo sapiens]	13.1914	13.4509	13.0783	13.6338	12.895	13.1933	12.3645	13.1539	-0.436947	0.981449
HSD17B4	P51659	Peroxisomal multifunctional enzyme type 2 [OS=Homo sapiens]	21.0699	21.079	21.135	21.2638	20.9703	21.0523	21.0444	21.0889	-0.0979295	0.983451
MRPL50	Q8N5N7	39S ribosomal protein L50, mitochondrial [OS=Homo sapiens]	15.9777	16.1541	15.4046	15.7555	15.5311	15.5364	15.3493	15.5768	-0.32454	0.983962
GLUD1	P00367	Glutamate dehydrogenase 1, mitochondrial [OS=Homo sapiens]	20.7146	21.0309	20.9633	20.8247	20.7475	20.7038	20.7249	20.7912	-0.141555	0.994431
DHTKD1	Q96HY7	2-oxoadipate dehydrogenase complex component E1 [OS=Homo sapiens]	9.99931	10.8227	10.1975	10.4263	9.74498	8.84609	9.84171	10.293	-0.680003	0.997241
ISOC2	Q96AB3	Isochorismatase domain-containing protein 2 [OS=Homo sapiens]	12.0827	12.0523	11.9761	11.5596	11.6237	11.7024	11.7689	11.5762	-0.249876	0.998939
CHDH	Q8NE62	Choline dehydrogenase, mitochondrial [OS=Homo sapiens]	13.9901	14.2994	14.4388	14.2662	13.9144	14.1318	14.0927	14.036	-0.204875	1.00237
FXN	Q16595	Frataxin, mitochondrial [OS=Homo sapiens]	15.0324	14.7834	14.5437	14.8469	14.6914	14.6406	14.3565	14.5436	-0.243587	1.00295
MRPS18B	Q9Y676	28S ribosomal protein S18b, mitochondrial [OS=Homo sapiens]	16.3042	16.1785	16.3173	15.644	16.3945	16.5355	16.7481	16.2546	0.372159	1.00605
OXR1	Q8N573	Oxidation resistance protein 1 [OS=Homo sapiens]	15.5973	15.3453	15.1952	15.272	15.5503	15.6969	15.4287	15.5403	0.201619	1.00769
NDUFA4	O00483	Cytochrome c oxidase subunit NDUFA4 [OS=Homo sapiens]	17.6994	17.356	17.3369	17.5291	17.2361	17.4139	17.1347	17.3239	-0.203208	1.00883
MT-ATP6	P00846	ATP synthase subunit a [OS=Homo sapiens]	18.8982	18.9248	19.0207	18.7647	18.8731	18.6906	18.814	18.6404	-0.147598	1.00892
BCKDHA	P12694	2-oxoisovalerate dehydrogenase subunit alpha, mitochondrial [OS=Homo sapiens]	17.2658	17.5382	17.473	17.3843	17.2725	17.3075	17.2856	17.325	-0.117707	1.00898
MTFR2	Q6P444	Mitochondrial fission regulator 2 [OS=Homo sapiens]	14.4727	14.5472	14.7873	14.7293	14.3372	14.4088	14.5012	14.577	-0.1781	1.0096
TRMT10C	Q7L0Y3	tRNA methyltransferase 10 homolog C [OS=Homo sapiens]	18.6659	18.8747	18.8589	18.9404	18.5104	18.7701	18.6712	18.739	-0.1623	1.01151
PDK3	Q15120	[Pyruvate dehydrogenase (acetyl-transferring)] kinase isozyme 3, mitochondrial [OS=Homo sapiens]	15.9661	16.0525	15.9693	15.9841	15.8223	16.0475	15.7898	15.8122	-0.125057	1.0153
LONP1	P36776	Lon protease homolog, mitochondrial [OS=Homo sapiens]	19.8663	19.9653	19.8945	19.9729	19.6799	19.8696	19.8434	19.8819	-0.106043	1.0165
MARS2	Q96GW9	Methionine--tRNA ligase, mitochondrial [OS=Homo sapiens]	16.7095	16.9237	16.8851	16.6606	16.649	16.7179	16.6236	16.6538	-0.133664	1.02016
FPGS	Q05932	Folylpolyglutamate synthase, mitochondrial [OS=Homo sapiens]	13.896	14.4725	14.2698	14.037	14.0732	13.554	13.9898	13.614	-0.361081	1.02105
NUDT6	P53370	Nucleoside diphosphate-linked moiety X motif 6 [OS=Homo sapiens]	12.5449	12.5637	12.3256	12.4947	12.4388	12.1738	12.4116	12.2047	-0.174998	1.03483
CS	O75390	Citrate synthase, mitochondrial [OS=Homo sapiens]	22.286	22.3877	22.4946	22.2505	22.1747	22.1338	22.2739	22.2954	-0.135251	1.04018
POLDIP2	Q9Y2S7	Polymerase delta-interacting protein 2 [OS=Homo sapiens]	19.2676	19.4199	19.3846	19.1418	19.2271	19.1943	19.1207	19.121	-0.137692	1.04178
NLRX1	Q86UT6	NLR family member X1 [OS=Homo sapiens]	14.0592	14.0966	14.4934	14.4557	13.7193	14.1215	13.9907	14.0879	-0.29638	1.04583
MRPS28	Q9Y2Q9	28S ribosomal protein S28, mitochondrial [OS=Homo sapiens]	11.3838	10.832	11.5873	11.8529	11.8009	11.5974	12.1299	12.2996	0.542938	1.04879
COX6B1	P14854	Cytochrome c oxidase subunit 6B1 [OS=Homo sapiens]	16.7834	16.7221	16.1452	16.8334	16.3989	16.2123	16.3661	16.07	-0.359213	1.05018
TIMM22	Q9Y584	Mitochondrial import inner membrane translocase subunit Tim22 [OS=Homo sapiens]	18.5985	18.2876	18.5743	17.8978	17.7783	18.294	15.8445	16.8755	-1.14153	1.05237
SYNJ2BP	P57105	Synaptojanin-2-binding protein [OS=Homo sapiens]	15.7429	16.1747	15.846	15.7595	15.5988	15.8874	14.9795	15.248	-0.452356	1.05301
GLS	O94925	Glutaminase kidney isoform, mitochondrial [OS=Homo sapiens]	18.2061	18.2135	18.2675	18.2348	18.0085	18.1592	18.2084	18.1696	-0.0940351	1.05978
MRPL21	Q7Z2W9	39S ribosomal protein L21, mitochondrial [OS=Homo sapiens]	17.5989	17.8342	17.8549	17.7158	17.5043	17.6872	17.3711	17.6652	-0.193966	1.06062
NDUFAF7	Q7L592	Protein arginine methyltransferase NDUFAF7, mitochondrial [OS=Homo sapiens]	16.1513	16.1035	16.0704	16.0044	16.1114	16.1317	16.2315	16.1944	0.0848579	1.06104
APOO	Q9BUR5	MICOS complex subunit MIC26 [OS=Homo sapiens]	18.4372	18.2682	18.6037	20.7163	17.6672	18.326	17.3522	17.6902	-1.24746	1.06272
SNAP29	O95721	Synaptosomal-associated protein 29 [OS=Homo sapiens]	17.2876	16.8614	16.7868	17.0933	17.2827	17.1314	17.2811	17.3351	0.250286	1.06384
ACAD9	Q9H845	Complex I assembly factor ACAD9, mitochondrial [OS=Homo sapiens]	18.8463	19.0271	19.0884	18.8161	18.7934	18.826	18.7883	18.8169	-0.138307	1.06392
SLC25A42	Q86VD7	Mitochondrial coenzyme A transporter SLC25A42 [OS=Homo sapiens]	NaN	9.74831	10.3997	11.41	4.60292	9.191	5.22328	9.52843	-3.38293	1.06885
HIBADH	P31937	3-hydroxyisobutyrate dehydrogenase, mitochondrial [OS=Homo sapiens]	17.5295	17.6172	16.8387	16.8154	16.8389	16.8849	16.2504	16.6815	-0.536257	1.0713
SLC25A24	Q6NUK1	Calcium-binding mitochondrial carrier protein SCaMC-1 [OS=Homo sapiens]	18.5377	18.461	18.5734	18.6728	18.6467	18.6046	18.7014	18.8153	0.130735	1.07223
OSBPL1A	Q9BXW6	Oxysterol-binding protein-related protein 1 [OS=Homo sapiens]	14.2965	14.05	14.0231	13.7569	14.4464	14.3211	14.3097	14.119	0.267434	1.0749
C2orf69	Q8N8R5	Mitochondrial protein C2orf69 [OS=Homo sapiens]	13.7986	12.671	12.929	13.4952	14.0912	13.4907	13.8665	13.8171	0.592929	1.07881
RMND1	Q9NWS8	Required for meiotic nuclear division protein 1 homolog [OS=Homo sapiens]	15.6247	15.8372	15.7175	16.1436	15.616	15.2886	15.4099	15.7387	-0.317483	1.09089
GTPBP10	A4D1E9	GTP-binding protein 10 [OS=Homo sapiens]	17.0158	17.3259	17.3004	17.1101	16.9148	17.0151	17.0791	17.0462	-0.17425	1.09503
SLC25A37	Q9NYZ2	Mitoferrin-1 [OS=Homo sapiens]	10.5484	10.9157	9.19019	10.6724	12.3138	11.3882	10.9948	NaN	1.2339	1.09566
ECHDC1	Q9NTX5	Ethylmalonyl-CoA decarboxylase [OS=Homo sapiens]	18.0573	17.9837	18.0317	18.3184	17.9265	18.0034	17.8975	17.8927	-0.167755	1.10295
SLC25A30	Q5SVS4	Kidney mitochondrial carrier protein 1 [OS=Homo sapiens]	15.4575	15.4529	15.5548	15.2812	15.1662	15.1179	15.3717	15.3581	-0.183135	1.10478
GUF1	Q8N442	Translation factor GUF1, mitochondrial [OS=Homo sapiens]	16.2085	16.208	16.2673	16.3471	16.0196	16.204	16.0824	16.2243	-0.125166	1.10741
GSTK1	Q9Y2Q3	Glutathione S-transferase kappa 1 [OS=Homo sapiens]	15.4724	15.6191	15.1178	15.2544	14.6626	15.1803	14.9338	15.23	-0.364236	1.10835
MTIF2	P46199	Translation initiation factor IF-2, mitochondrial [OS=Homo sapiens]	15.8898	16.1722	16.2942	16.3749	15.9367	15.8954	15.745	16.0771	-0.269232	1.11385
GRPEL2	Q8TAA5	GrpE protein homolog 2, mitochondrial [OS=Homo sapiens]	16.7153	16.5547	16.8926	16.7612	16.5267	16.5541	16.5597	16.6474	-0.158943	1.11476
ABCD1	P33897	ATP-binding cassette sub-family D member 1 [OS=Homo sapiens]	13.4561	13.7292	13.5911	13.3006	13.3006	13.3411	12.9813	13.3588	-0.273794	1.12023
PRELID1	Q9Y255	PRELI domain-containing protein 1, mitochondrial [OS=Homo sapiens]	13.4915	14.0901	13.8302	13.7719	13.3132	13.7346	12.9554	13.4409	-0.434909	1.12068
TACO1	Q9BSH4	Translational activator of cytochrome c oxidase 1 [OS=Homo sapiens]	15.5618	15.1488	14.7146	15.3145	13.7167	15.1124	14.7527	13.7366	-0.855323	1.12393
PRDX4	Q13162	Peroxiredoxin-4 [OS=Homo sapiens]	21.341	21.3828	21.2421	21.3482	21.192	21.2371	21.3235	21.1753	-0.0965824	1.12564
DNAJA3	Q96EY1	DnaJ homolog subfamily A member 3, mitochondrial [OS=Homo sapiens]	19.5403	19.7288	19.7939	19.5915	19.4674	19.4465	19.5367	19.6073	-0.149142	1.12597
EXD2	Q9NVH0	Exonuclease 3'-5' domain-containing protein 2 [OS=Homo sapiens]	17.2437	17.437	17.4905	17.4727	17.1672	17.2812	17.3183	17.3045	-0.143169	1.12682
MRPL27	Q9P0M9	39S ribosomal protein L27, mitochondrial [OS=Homo sapiens]	15.6972	16.2431	16.0285	15.7248	15.6123	15.7557	15.475	15.6209	-0.307397	1.12963
SCO1	O75880	Protein SCO1 homolog, mitochondrial [OS=Homo sapiens]	12.0801	12.4397	12.3123	11.7299	11.8548	11.8777	11.2419	11.7281	-0.464857	1.13113
NDUFA2	O43678	NADH dehydrogenase [ubiquinone] 1 alpha subcomplex subunit 2 [OS=Homo sapiens]	13.0489	13.2413	12.6978	12.9074	12.729	12.6783	12.7491	12.7375	-0.250332	1.13219
NDUFB5	O43674	NADH dehydrogenase [ubiquinone] 1 beta subcomplex subunit 5, mitochondrial [OS=Homo sapiens]	15.1165	14.8524	15.4939	17.7983	14.5884	13.4966	14.4829	14.4582	-1.55874	1.13225
HINT3	Q9NQE9	Adenosine 5'-monophosphoramidase HINT3 [OS=Homo sapiens]	12.832	13.0844	13.4628	14.2849	12.7828	12.5553	12.1464	13.005	-0.793643	1.13376
BNIP3	Q12983	BCL2/adenovirus E1B 19 kDa protein-interacting protein 3 [OS=Homo sapiens]	14.0716	13.9871	14.169	14.0539	13.9595	13.9625	13.8664	14.0423	-0.112734	1.13519
COQ5	Q5HYK3	2-methoxy-6-polyprenyl-1,4-benzoquinol methylase, mitochondrial [OS=Homo sapiens]	17.2533	17.4258	17.3651	17.2098	17.2155	17.1577	17.1015	17.2566	-0.130651	1.1379
MTCH1	Q9NZJ7	Mitochondrial carrier homolog 1 [OS=Homo sapiens]	17.1952	17.3272	17.1112	16.9818	17.072	16.9487	16.8767	16.9928	-0.181284	1.14027
ACSF3	Q4G176	Malonate--CoA ligase ACSF3, mitochondrial [OS=Homo sapiens]	16.651	16.6699	16.7339	16.5241	16.4883	16.5573	16.5925	16.3815	-0.139843	1.14585
LIG3	P49916	DNA ligase 3 [OS=Homo sapiens]	18.766	18.8909	18.9776	19.0021	18.6572	18.8003	18.7613	18.8391	-0.144701	1.14688
RDH13	Q8NBN7	Retinol dehydrogenase 13 [OS=Homo sapiens]	16.8707	16.9851	17.2718	17.1524	16.3111	16.9216	16.7108	16.8857	-0.362704	1.14822
SARS2	Q9NP81	Serine--tRNA ligase, mitochondrial [OS=Homo sapiens]	19.5505	19.6678	19.6019	19.5659	19.488	19.437	19.5995	19.3516	-0.127499	1.1533
MTG2	Q9H4K7	Mitochondrial ribosome-associated GTPase 2 [OS=Homo sapiens]	14.3289	14.5959	14.5821	14.3893	14.2523	14.2375	14.3228	14.4025	-0.170301	1.15409
MRPL53	Q96EL3	39S ribosomal protein L53, mitochondrial [OS=Homo sapiens]	17.1822	16.9473	16.3777	16.5763	16.4964	16.2225	16.4668	15.9587	-0.484767	1.15617
NSUN4	Q96CB9	5-methylcytosine rRNA methyltransferase NSUN4 [OS=Homo sapiens]	17.9782	17.8761	17.8027	18.0917	17.8132	17.7229	17.7819	17.8358	-0.148703	1.1573
MRPL37	Q9BZE1	39S ribosomal protein L37, mitochondrial [OS=Homo sapiens]	18.333	18.7602	18.4638	18.0718	18.1505	18.1368	18.0776	17.905	-0.33974	1.15923
DIABLO	Q9NR28	Diablo IAP-binding mitochondrial protein [OS=Homo sapiens]	18.8444	18.8007	18.3173	18.8181	18.1986	18.5981	18.0167	18.3952	-0.392925	1.1595
PICK1	Q9NRD5	PRKCA-binding protein [OS=Homo sapiens]	14.1778	13.9106	13.9378	13.7876	14.2576	14.0888	14.0839	14.2018	0.204561	1.1653
CHPT1	Q8WUD6	Cholinephosphotransferase 1 [OS=Homo sapiens]	17.7615	17.9926	18.1097	18.0162	17.6567	17.733	17.8518	17.8522	-0.196586	1.1723
UQCRB	P14927	Cytochrome b-c1 complex subunit 7 [OS=Homo sapiens]	16.3503	16.1618	16.0858	18.0642	15.8631	15.6595	15.4227	15.4126	-1.076	1.17446
AK2	P54819	Adenylate kinase 2, mitochondrial [OS=Homo sapiens]	15.2763	15.03	14.7144	15.2931	14.4713	14.8403	14.6467	14.8796	-0.368967	1.17569
NAT8L	Q8N9F0	N-acetylaspartate synthetase [OS=Homo sapiens]	14.2615	14.4035	14.2723	14.5726	13.9962	14.219	14.0092	14.3201	-0.241329	1.17637
SDHAF4	Q5VUM1	Succinate dehydrogenase assembly factor 4, mitochondrial [OS=Homo sapiens]	11.6055	10.7883	11.0465	10.8283	NaN	11.5747	11.475	11.8861	0.578116	1.18541
PYCR1	P32322	Pyrroline-5-carboxylate reductase 1, mitochondrial [OS=Homo sapiens]	13.1253	13.7354	13.3833	12.8984	12.8635	12.0187	12.7518	10.6684	-1.21	1.18832
COX4I1	P13073	Cytochrome c oxidase subunit 4 isoform 1, mitochondrial [OS=Homo sapiens]	20.3401	20.4944	20.4798	20.4767	20.1183	20.3148	20.1293	20.4458	-0.195708	1.18959
AK3	Q9UIJ7	GTP:AMP phosphotransferase AK3, mitochondrial [OS=Homo sapiens]	17.7101	17.6984	17.8977	17.9343	17.4494	17.6863	17.5204	17.7457	-0.209665	1.19005
AARS2	Q5JTZ9	Alanine--tRNA ligase, mitochondrial [OS=Homo sapiens]	19.5065	19.4868	19.5122	19.6012	19.4281	19.4994	19.463	19.4489	-0.0668468	1.19221
HADHA	P40939	Trifunctional enzyme subunit alpha, mitochondrial [OS=Homo sapiens]	20.5199	20.5604	20.5998	20.6155	20.5829	20.637	20.6967	20.7243	0.0863199	1.19241
COX5B	P10606	Cytochrome c oxidase subunit 5B, mitochondrial [OS=Homo sapiens]	19.6666	19.6764	19.3204	19.4536	19.0126	19.4411	18.9176	19.3509	-0.348682	1.1937
THNSL1	Q8IYQ7	Threonine synthase-like 1 [OS=Homo sapiens]	16.2045	16.3694	16.2968	16.1237	16.1621	16.0648	16.1586	16.0536	-0.138833	1.19799
MRPL12	P52815	39S ribosomal protein L12, mitochondrial [OS=Homo sapiens]	19.1126	19.1767	18.5737	19.0045	18.4166	18.8418	18.4455	18.6351	-0.38213	1.20121
PANK2	Q9BZ23	Pantothenate kinase 2, mitochondrial [OS=Homo sapiens]	14.1795	13.8906	13.9846	13.9304	13.9443	13.7819	13.6193	13.7964	-0.210791	1.2045
CROT	Q9UKG9	Peroxisomal carnitine O-octanoyltransferase [OS=Homo sapiens]	15.1487	15.1356	15.217	15.1877	15.291	15.1738	15.2597	15.3627	0.0995433	1.21316
CPT1A	P50416	Carnitine O-palmitoyltransferase 1, liver isoform [OS=Homo sapiens]	15.372	15.4258	15.3686	15.3771	15.2088	15.2228	15.4156	15.1592	-0.134278	1.22481
ATPSCKMT	Q6P4H8	ATP synthase subunit C lysine N-methyltransferase [OS=Homo sapiens]	11.7296	11.4276	11.7275	12.7974	10.9767	10.7934	11.3195	11.4462	-0.786613	1.23669
MRM1	Q6IN84	rRNA methyltransferase 1, mitochondrial [OS=Homo sapiens]	15.9227	16.0488	16.2319	15.9663	15.8128	15.9776	15.6055	15.3506	-0.355804	1.24103
POLQ	O75417	DNA polymerase theta [OS=Homo sapiens]	13.0004	13.1126	13.1684	13.1376	13.0019	12.6663	13.0387	12.8421	-0.217506	1.24199
NDUFAF1	Q9Y375	Complex I intermediate-associated protein 30, mitochondrial [OS=Homo sapiens]	16.6744	16.7438	16.5231	16.4567	16.5108	16.4215	16.3411	16.1222	-0.250612	1.24807
SDHB	P21912	Succinate dehydrogenase [ubiquinone] iron-sulfur subunit, mitochondrial [OS=Homo sapiens]	19.7736	19.853	19.9812	19.92	19.6176	19.7741	19.8373	19.5763	-0.18061	1.24949
ANGEL2	Q5VTE6	Protein angel homolog 2 [OS=Homo sapiens]	14.4539	14.8098	14.248	14.2566	13.9535	14.2156	14.2109	13.9702	-0.354508	1.24967
ABCB10	Q9NRK6	ATP-binding cassette sub-family B member 10, mitochondrial [OS=Homo sapiens]	18.2159	18.4144	18.4232	18.1169	18.065	17.9924	18.1124	18.188	-0.203153	1.24979
GRPEL1	Q9HAV7	GrpE protein homolog 1, mitochondrial [OS=Homo sapiens]	18.9226	18.9034	18.8296	18.7525	18.4436	18.7219	18.6293	18.799	-0.203555	1.25612
TIMM21	Q9BVV7	Mitochondrial import inner membrane translocase subunit Tim21 [OS=Homo sapiens]	17.2283	17.3049	17.1627	17.0971	17.0948	16.1888	16.9704	16.2278	-0.577781	1.25698
TOP3A	Q13472	DNA topoisomerase 3-alpha [OS=Homo sapiens]	15.8666	16.0193	15.8327	16.1185	15.7289	15.773	15.8439	15.8122	-0.169791	1.26214
HAGH	Q16775	Hydroxyacylglutathione hydrolase, mitochondrial [OS=Homo sapiens]	17.5114	17.3654	17.4357	17.1484	18.0371	17.7015	17.9946	17.3742	0.411617	1.26673
NSUN2	Q08J23	RNA cytosine C(5)-methyltransferase NSUN2 [OS=Homo sapiens]	20.9052	20.7382	20.7479	20.7126	21.0734	20.8784	20.8879	20.8829	0.154652	1.26866
OXNAD1	Q96HP4	Oxidoreductase NAD-binding domain-containing protein 1 [OS=Homo sapiens]	14.3286	14.3491	14.4675	15.1006	14.319	13.9333	14.0867	13.9741	-0.483148	1.26988
CLPX	O76031	ATP-dependent Clp protease ATP-binding subunit clpX-like, mitochondrial [OS=Homo sapiens]	19.4366	19.5645	19.4812	19.4972	19.3656	19.469	19.4046	19.414	-0.0815496	1.27169
MYO19	Q96H55	Unconventional myosin-XIX [OS=Homo sapiens]	14.2828	14.3931	14.4023	14.6619	14.2129	14.2156	14.2988	13.946	-0.266686	1.27346
NRDC	O43847	Nardilysin [OS=Homo sapiens]	17.7149	17.6853	17.4707	17.4417	17.853	17.7889	17.745	17.6869	0.190317	1.27653
TMEM11	P17152	Transmembrane protein 11, mitochondrial [OS=Homo sapiens]	11.5591	11.5191	11.3841	11.7665	11.1083	10.7267	11.4016	NaN	-0.478332	1.2842
CARS2	Q9HA77	Probable cysteine--tRNA ligase, mitochondrial [OS=Homo sapiens]	18.8072	18.9355	19.0127	19.0158	18.7503	18.9075	18.7757	18.6972	-0.16014	1.28429
ACACB	O00763	Acetyl-CoA carboxylase 2 [OS=Homo sapiens]	9.33478	NaN	NaN	8.0807	10.1933	9.747	11.423	10.8587	1.84777	1.28725
AK4P3;AK4	A0A8I5KW96;P27144	Adenylate kinase 4, mitochondrial;Adenylate kinase 4, mitochondrial [OS=Homo sapiens]	17.7089	17.8454	17.4197	17.4542	17.2624	17.4689	17.1471	17.3555	-0.298599	1.28879
COQ6	Q9Y2Z9	Ubiquinone biosynthesis monooxygenase COQ6, mitochondrial [OS=Homo sapiens]	16.8006	17.0691	17.1634	16.8262	16.7502	16.8267	16.5367	16.6908	-0.263752	1.28887
SLC25A40	Q8TBP6	Probable mitochondrial glutathione transporter SLC25A40 [OS=Homo sapiens]	12.6715	12.6772	12.5101	12.6378	12.1416	12.5939	12.4524	12.272	-0.259223	1.28964
MRPL20	Q9BYC9	39S ribosomal protein L20, mitochondrial [OS=Homo sapiens]	17.4121	17.7619	17.547	17.9247	17.3757	16.2672	17.2437	17.075	-0.671	1.30496
ATP5PB	P24539	ATP synthase F(0) complex subunit B1, mitochondrial [OS=Homo sapiens]	20.5317	20.4965	20.5739	20.5303	20.5108	20.417	20.1943	20.1633	-0.211735	1.30642
MRPS16	Q9Y3D3	28S ribosomal protein S16, mitochondrial [OS=Homo sapiens]	12.2525	12.8039	11.6285	11.5418	11.6333	10.1147	10.3233	NaN	-1.36625	1.30695
COX7A2L	O14548	Cytochrome c oxidase subunit 7A-related protein, mitochondrial [OS=Homo sapiens]	15.3898	15.3896	15.2602	15.262	14.7927	15.3598	14.8254	14.975	-0.337175	1.32806
PAICS	P22234	Bifunctional phosphoribosylaminoimidazole carboxylase/phosphoribosylaminoimidazole succinocarboxamide synthetase [OS=Homo sapiens]	19.1236	19.2147	19.2045	18.8602	19.6559	19.3154	19.3574	19.2725	0.299563	1.32986
NIF3L1	Q9GZT8	NIF3-like protein 1 [OS=Homo sapiens]	16.6728	16.5825	16.5019	16.265	16.7267	16.6696	16.7561	16.7745	0.226164	1.33318
OCIAD1	Q9NX40	OCIA domain-containing protein 1 [OS=Homo sapiens]	18.9876	18.9307	18.903	19.0481	18.7394	18.7556	18.8559	18.9419	-0.144157	1.34585
MCUR1	Q96AQ8	Mitochondrial calcium uniporter regulator 1 [OS=Homo sapiens]	14.1583	14.3542	14.2097	14.6853	13.7531	14.1959	14.0568	13.7893	-0.403074	1.34807
MRPS27	Q92552	28S ribosomal protein S27, mitochondrial [OS=Homo sapiens]	17.7152	18.2037	17.7671	17.4506	17.4155	17.4651	17.3217	17.303	-0.407815	1.35391
NUDT19	A8MXV4	Acyl-coenzyme A diphosphatase NUDT19 [OS=Homo sapiens]	18.2559	18.5506	18.7349	18.2003	18.0089	18.2579	17.9642	18.0646	-0.36151	1.36325
TFB2M	Q9H5Q4	Dimethyladenosine transferase 2, mitochondrial [OS=Homo sapiens]	17.248	17.6326	17.4544	17.2063	17.118	17.1787	17.1348	17.081	-0.257183	1.36372
ABCB6	Q9NP58	ATP-binding cassette sub-family B member 6 [OS=Homo sapiens]	14.5161	14.4311	14.5056	15.0106	14.1185	14.0726	14.3935	14.311	-0.391971	1.36447
CCDC90B	Q9GZT6	Coiled-coil domain-containing protein 90B, mitochondrial [OS=Homo sapiens]	12.8271	13.2278	12.6773	12.5969	12.6402	11.8503	12.441	12.0963	-0.575315	1.36527
MCUB	Q9NWR8	Calcium uniporter regulatory subunit MCUb, mitochondrial [OS=Homo sapiens]	16.7288	16.9308	16.8659	16.7401	16.6548	16.7695	16.57	16.5721	-0.174757	1.37274
NDUFA6	P56556	NADH dehydrogenase [ubiquinone] 1 alpha subcomplex subunit 6 [OS=Homo sapiens]	14.895	14.9811	15.2037	14.4479	14.5496	14.5299	14.3805	14.0687	-0.499768	1.3795
ACADVL	P49748	Very long-chain specific acyl-CoA dehydrogenase, mitochondrial [OS=Homo sapiens]	18.5712	18.5758	18.7586	18.5502	18.5063	18.5	18.4818	18.4471	-0.130155	1.38253
SOD2	P04179	Superoxide dismutase [Mn], mitochondrial [OS=Homo sapiens]	17.5591	17.2293	17.5046	17.7198	17.242	17.322	16.8621	17.1024	-0.371043	1.38288
GPX4	P36969	Phospholipid hydroperoxide glutathione peroxidase [OS=Homo sapiens]	17.3341	17.4488	17.435	17.4155	17.5915	17.445	17.6427	17.4932	0.134764	1.38995
SLC25A10	Q9UBX3	Mitochondrial dicarboxylate carrier [OS=Homo sapiens]	18.5453	18.5581	18.7097	18.7156	18.3138	18.5302	18.4124	18.5359	-0.184098	1.39545
NDUFAB1	O14561	Acyl carrier protein, mitochondrial [OS=Homo sapiens]	13.7689	13.086	12.8405	13.2698	12.6079	12.9539	12.5645	12.5482	-0.572661	1.40108
SCP2	P22307	Sterol carrier protein 2 [OS=Homo sapiens]	20.1431	20.2597	20.3611	20.2869	19.975	20.0754	20.1019	20.2068	-0.172933	1.40935
POLG2	Q9UHN1	DNA polymerase subunit gamma-2, mitochondrial [OS=Homo sapiens]	16.1567	16.3243	16.2688	16.0883	15.9659	15.8949	16.0449	16.14	-0.198069	1.415
FDX2	Q6P4F2	Ferredoxin-2, mitochondrial [OS=Homo sapiens]	12.1358	13.0259	12.9022	12.658	10.651	12.4376	11.1363	11.8464	-1.16265	1.41766
UQCC1	Q9NVA1	Ubiquinol-cytochrome-c reductase complex assembly factor 1 [OS=Homo sapiens]	15.5708	15.7778	15.5195	15.739	15.4559	15.5029	15.4696	15.2195	-0.239801	1.42137
MUL1	Q969V5	Mitochondrial ubiquitin ligase activator of NFKB 1 [OS=Homo sapiens]	11.962	12.2223	12.3912	12.3612	11.5683	11.766	11.9595	10.8351	-0.701959	1.42228
NAXD	Q8IW45	ATP-dependent (S)-NAD(P)H-hydrate dehydratase [OS=Homo sapiens]	13.2027	13.2539	13.0791	12.6933	12.6357	12.8923	12.2112	12.4495	-0.510126	1.42432
ALDH7A1	P49419	Alpha-aminoadipic semialdehyde dehydrogenase [OS=Homo sapiens]	19.8154	19.6723	19.7152	19.7419	19.9172	19.7998	19.8074	19.8507	0.107566	1.42951
AKAP1	Q92667	A-kinase anchor protein 1, mitochondrial [OS=Homo sapiens]	18.6486	18.7075	18.8017	18.8199	18.5407	18.6937	18.5623	18.6163	-0.141199	1.43383
RBFA	Q8N0V3	Putative ribosome-binding factor A, mitochondrial [OS=Homo sapiens]	15.1694	15.1799	15.1588	15.5896	14.3526	15.2128	14.7215	14.4924	-0.579629	1.4394
DHRS7B	Q6IAN0	Dehydrogenase/reductase SDR family member 7B [OS=Homo sapiens]	17.5674	17.703	17.703	17.7179	17.5172	17.6114	17.5455	17.5786	-0.109646	1.44211
MRM3	Q9HC36	rRNA methyltransferase 3, mitochondrial [OS=Homo sapiens]	18.4073	18.3728	18.3663	18.2049	18.2558	18.1024	18.1989	17.977	-0.204309	1.44288
THEM4	Q5T1C6	Acyl-coenzyme A thioesterase THEM4 [OS=Homo sapiens]	15.9339	15.962	16.0031	15.7008	15.6218	15.7299	15.6956	15.7565	-0.198971	1.44474
NIPSNAP2	O75323	Protein NipSnap homolog 2 [OS=Homo sapiens]	12.2608	11.5352	11.8116	12.2515	12.7854	12.5611	12.4765	NaN	0.642905	1.45823
GDAP1	Q8TB36	Ganglioside-induced differentiation-associated protein 1 [OS=Homo sapiens]	17.5838	17.7992	17.6896	17.3172	17.1906	17.4583	17.1893	17.2199	-0.33293	1.46569
TRMT5	Q32P41	tRNA (guanine(37)-N1)-methyltransferase [OS=Homo sapiens]	15.5739	15.4952	15.3323	15.1782	15.7565	15.7259	15.5899	15.5864	0.269763	1.46812
TIMMDC1	Q9NPL8	Complex I assembly factor TIMMDC1, mitochondrial [OS=Homo sapiens]	16.1824	16.0533	16.1201	15.8561	15.9394	15.7326	15.7929	15.8375	-0.227364	1.47014
NDUFB7	P17568	NADH dehydrogenase [ubiquinone] 1 beta subcomplex subunit 7 [OS=Homo sapiens]	15.2798	15.8346	15.038	14.9698	14.804	14.7545	14.5602	13.9426	-0.765231	1.4745
NDUFA8	P51970	NADH dehydrogenase [ubiquinone] 1 alpha subcomplex subunit 8 [OS=Homo sapiens]	15.9005	15.9603	15.1414	15.6058	14.7946	15.2438	15.2473	14.8798	-0.610637	1.47982
PHB2	Q99623	Prohibitin-2 [OS=Homo sapiens]	22.7685	22.8242	22.8995	22.7111	22.598	22.69	22.5938	22.7327	-0.147205	1.49526
NDUFS5	O43920	NADH dehydrogenase [ubiquinone] iron-sulfur protein 5 [OS=Homo sapiens]	17.9762	18.4961	18.28	17.9518	17.7863	17.8408	17.7351	17.8561	-0.371443	1.50105
TOMM40L	Q969M1	Mitochondrial import receptor subunit TOM40B [OS=Homo sapiens]	13.4868	13.7397	13.4474	13.7359	13.2767	13.3589	13.3191	13.4633	-0.247973	1.51386
MRPL4	Q9BYD3	39S ribosomal protein L4, mitochondrial [OS=Homo sapiens]	16.3744	16.6394	16.5905	16.5207	16.2135	16.4775	16.2478	16.2019	-0.246059	1.52653
SLC25A21	Q9BQT8	Mitochondrial 2-oxodicarboxylate carrier [OS=Homo sapiens]	17.0877	16.8488	17.0729	16.9981	17.1098	17.1816	17.167	17.2417	0.173142	1.52811
TIMM9	Q9Y5J7	Mitochondrial import inner membrane translocase subunit Tim9 [OS=Homo sapiens]	14.1873	14.47	13.6092	14.1927	13.4216	13.7565	13.3958	13.6054	-0.569939	1.5365
ACSL1	P33121	Long-chain-fatty-acid--CoA ligase 1 [OS=Homo sapiens]	17.3122	17.2679	17.331	17.3235	17.1623	17.2531	17.2623	17.247	-0.0774736	1.53753
MT-ND5	P03915	NADH-ubiquinone oxidoreductase chain 5 [OS=Homo sapiens]	14.8183	15.1216	15.0819	14.9471	14.6714	14.3366	14.767	14.7763	-0.354404	1.53826
TIMM23	O14925	Mitochondrial import inner membrane translocase subunit Tim23 [OS=Homo sapiens]	16.4536	16.2776	16.2478	16.1791	16.0884	16.1852	15.9615	15.8466	-0.269106	1.53927
ACOT9	Q9Y305	Acyl-coenzyme A thioesterase 9, mitochondrial [OS=Homo sapiens]	17.113	17.2359	17.2506	17.0504	16.965	17.0531	17.0476	16.953	-0.157815	1.53938
NDUFB3	O43676	NADH dehydrogenase [ubiquinone] 1 beta subcomplex subunit 3 [OS=Homo sapiens]	15.7437	15.6053	15.7952	16.6662	15.3554	15.1937	15.2217	15.243	-0.699167	1.54482
HTRA2	O43464	Serine protease HTRA2, mitochondrial [OS=Homo sapiens]	15.965	16.0529	16.0101	16.1129	15.9858	15.795	15.9137	15.8143	-0.158004	1.56037
COA8	Q96IL0	Cytochrome c oxidase assembly factor 8 [OS=Homo sapiens]	12.6545	13.832	13.7141	13.2466	12.4266	12.183	12.9159	11.8055	-1.02906	1.56488
PNPLA8	Q9NP80	Calcium-independent phospholipase A2-gamma [OS=Homo sapiens]	14.08	14.2233	14.2123	14.3049	13.7595	14.1029	13.9914	13.9724	-0.248564	1.56769
MTHFS	P49914	5-formyltetrahydrofolate cyclo-ligase [OS=Homo sapiens]	17.3105	17.3168	17.5565	17.4212	17.6297	17.5511	17.5456	17.5885	0.177463	1.57297
COX10	Q12887	Protoheme IX farnesyltransferase, mitochondrial [OS=Homo sapiens]	14.5052	14.6527	14.4439	14.4003	14.1518	14.2895	14.2689	14.4059	-0.221482	1.57612
MTHFD1L	Q6UB35	Monofunctional C1-tetrahydrofolate synthase, mitochondrial [OS=Homo sapiens]	20.5023	20.553	20.5077	20.6466	20.4153	20.4638	20.4677	20.4475	-0.103855	1.57963
NDUFAF3	Q9BU61	NADH dehydrogenase [ubiquinone] 1 alpha subcomplex assembly factor 3 [OS=Homo sapiens]	18.1502	18.155	17.9725	18.0349	17.6169	17.8506	17.1886	17.805	-0.462865	1.58546
SELENOO	Q9BVL4	Protein adenylyltransferase SelO, mitochondrial [OS=Homo sapiens]	14.6427	14.7537	14.6889	14.586	14.9666	14.7792	14.876	14.757	0.176855	1.59511
MRPL43	Q8N983	39S ribosomal protein L43, mitochondrial [OS=Homo sapiens]	16.8368	16.5459	16.4214	16.7647	16.1997	16.1628	16.4275	16.3906	-0.34703	1.60117
ACO2	Q99798	Aconitate hydratase, mitochondrial [OS=Homo sapiens]	20.5296	20.5081	20.6279	20.5826	20.3552	20.4955	20.4372	20.4738	-0.12159	1.60174
SLC25A29	Q8N8R3	Mitochondrial basic amino acids transporter [OS=Homo sapiens]	12.0213	14.8488	14.1019	12.9272	11.6497	11.5285	11.6334	11.6346	-1.86322	1.60627
PHB1	P35232	Prohibitin 1 [OS=Homo sapiens]	22.8364	22.8267	22.7096	22.8726	22.5867	22.6552	22.5257	22.7552	-0.180647	1.60939
PTRH2	Q9Y3E5	Peptidyl-tRNA hydrolase 2, mitochondrial [OS=Homo sapiens]	16.1303	16.4296	16.3735	16.2511	15.9857	16.1667	15.9574	15.7196	-0.338779	1.61149
FH	P07954	Fumarate hydratase, mitochondrial [OS=Homo sapiens]	18.4302	18.4066	18.3487	18.2968	18.4757	18.4779	18.4997	18.4294	0.100112	1.61696
FUNDC1	Q8IVP5	FUN14 domain-containing protein 1 [OS=Homo sapiens]	11.8005	12.1482	NaN	11.8407	NaN	11.4645	11.4516	11.6015	-0.423921	1.61861
TIMM13	Q9Y5L4	Mitochondrial import inner membrane translocase subunit Tim13 [OS=Homo sapiens]	16.2448	16.4316	16.0232	16.5121	15.7755	16.0991	15.8527	15.4992	-0.496315	1.62824
MRPL22	Q9NWU5	39S ribosomal protein L22, mitochondrial [OS=Homo sapiens]	19.1186	19.4707	19.3822	19.0767	19.0784	18.8521	18.8975	18.9007	-0.329898	1.63273
OMA1	Q96E52	Metalloendopeptidase OMA1, mitochondrial [OS=Homo sapiens]	15.8179	16.2555	15.8563	16.331	15.5342	15.8295	15.4604	15.5547	-0.470512	1.63452
SLC25A20	O43772	Mitochondrial carnitine/acylcarnitine carrier protein [OS=Homo sapiens]	12.3566	12.1934	12.0412	12.3741	11.9641	12.0238	11.7772	12.0188	-0.295341	1.6409
TIMM44	O43615	Mitochondrial import inner membrane translocase subunit TIM44 [OS=Homo sapiens]	19.5384	19.6327	19.6188	19.7924	19.3527	19.4658	19.4696	19.5187	-0.193868	1.64289
SUPV3L1	Q8IYB8	ATP-dependent RNA helicase SUPV3L1, mitochondrial [OS=Homo sapiens]	17.5682	17.6745	17.6367	17.645	17.4502	17.5141	17.5626	17.5666	-0.107721	1.65086
BAX	Q07812	Apoptosis regulator BAX [OS=Homo sapiens]	18.2987	17.9264	18.3097	18.1825	18.4529	18.3827	18.514	18.5843	0.304192	1.66149
CDK5RAP1	Q96SZ6	Mitochondrial tRNA methylthiotransferase CDK5RAP1 [OS=Homo sapiens]	16.4719	16.6395	16.6558	16.5184	16.311	16.4813	16.3674	16.4139	-0.177993	1.66459
EPHX2	P34913	Bifunctional epoxide hydrolase 2 [OS=Homo sapiens]	14.1519	14.1505	14.1309	13.9558	14.3451	14.2091	14.2325	14.3104	0.177004	1.67183
TRMT1	Q9NXH9	tRNA (guanine(26)-N(2))-dimethyltransferase [OS=Homo sapiens]	18.0804	18.0386	18.0835	17.856	18.4087	18.2302	18.1595	18.2106	0.237625	1.68021
MTFR1L	Q9H019	Mitochondrial fission regulator 1-like [OS=Homo sapiens]	14.8142	14.9833	14.9821	15.1834	14.3762	14.7736	14.4972	14.7592	-0.389196	1.6966
HEMK1	Q9Y5R4	MTRF1L release factor glutamine methyltransferase [OS=Homo sapiens]	12.0281	11.9216	11.8254	11.9181	10.7145	10.7354	11.6965	11.4095	-0.784326	1.6987
ABHD11	Q8NFV4	Protein ABHD11 [OS=Homo sapiens]	14.8257	15.1871	14.9366	14.4293	14.1262	14.4445	14.0216	14.4061	-0.595042	1.70285
NADK2	Q4G0N4	NAD kinase 2, mitochondrial [OS=Homo sapiens]	18.2545	18.3629	18.3591	18.1794	18.0032	18.1559	18.1344	18.1433	-0.179794	1.70997
VWA8	A3KMH1	von Willebrand factor A domain-containing protein 8 [OS=Homo sapiens]	16.9516	16.9394	16.9404	17.0415	16.8564	16.8756	16.9005	16.897	-0.085855	1.74318
SERAC1	Q96JX3	Protein SERAC1 [OS=Homo sapiens]	13.3683	13.6067	13.4552	13.3611	13.1134	13.3079	12.8207	13.0568	-0.373113	1.74837
POLB	P06746	DNA polymerase beta [OS=Homo sapiens]	15.1758	15.4484	15.5086	15.3949	15.569	15.725	15.6384	15.6281	0.258208	1.76
TMEM14C	Q9P0S9	Transmembrane protein 14C [OS=Homo sapiens]	16.0255	16.35	15.8851	16.0825	15.8852	15.4748	15.2882	15.0438	-0.66279	1.77056
RARS2	Q5T160	Probable arginine--tRNA ligase, mitochondrial [OS=Homo sapiens]	16.152	16.358	16.4679	16.2552	16.0263	15.9896	16.0703	15.6782	-0.367175	1.77302
COQ8A	Q8NI60	Atypical kinase COQ8A, mitochondrial [OS=Homo sapiens]	19.064	19.2023	19.0235	18.9972	18.8929	18.8778	18.9726	18.8456	-0.174476	1.78019
CASP8	Q14790	Caspase-8 [OS=Homo sapiens]	16.5607	16.4868	16.3984	16.1993	16.8119	16.8279	16.5923	16.6811	0.316978	1.78465
SFXN5	Q8TD22	Sideroflexin-5 [OS=Homo sapiens]	13.1708	13.0785	13.321	13.3395	13.4222	13.3879	13.5459	13.5408	0.24675	1.79369
UQCRH	P07919	Cytochrome b-c1 complex subunit 6, mitochondrial [OS=Homo sapiens]	15.2545	15.7716	14.8999	14.8321	13.5917	14.628	14.1382	14.333	-1.01675	1.79496
FDPS	P14324	Farnesyl pyrophosphate synthase [OS=Homo sapiens]	19.6049	19.6052	19.5474	19.3916	19.9288	19.6834	19.7153	19.912	0.272591	1.80535
TOMM22	Q9NS69	Mitochondrial import receptor subunit TOM22 homolog [OS=Homo sapiens]	17.3962	17.8409	17.6146	17.4941	16.7828	17.4179	16.8163	16.991	-0.584429	1.81029
CHCHD6	Q9BRQ6	MICOS complex subunit MIC25 [OS=Homo sapiens]	13.3271	13.7193	13.5282	13.5024	13.3103	12.9768	13.1938	13.1754	-0.355178	1.81275
DTYMK	P23919	Thymidylate kinase [OS=Homo sapiens]	19.0284	18.9744	19.0183	18.7902	19.1842	19.089	19.2455	19.1602	0.216871	1.82716
NDUFC2	O95298	NADH dehydrogenase [ubiquinone] 1 subunit C2 [OS=Homo sapiens]	15.8056	16.268	16.2939	15.753	15.2549	15.6983	15.2359	15.468	-0.615867	1.83788
COA1	Q9GZY4	Cytochrome c oxidase assembly factor 1 homolog [OS=Homo sapiens]	16.5756	16.5752	16.7202	16.7656	16.3152	16.3902	16.5012	16.5068	-0.230812	1.84681
SUOX	P51687	Sulfite oxidase, mitochondrial [OS=Homo sapiens]	15.3244	14.9115	15.257	15.4738	15.6479	15.618	15.8504	15.6388	0.447072	1.84837
CRAT	P43155	Carnitine O-acetyltransferase [OS=Homo sapiens]	13.4713	13.2959	13.3469	13.3907	13.2304	13.2662	13.1447	13.2404	-0.155745	1.84962
FAM210A	Q96ND0	Protein FAM210A [OS=Homo sapiens]	13.6427	14.7076	14.6337	13.7671	13.4696	13.0637	13.0069	13.1121	-1.0247	1.85229
NDUFV1	P49821	NADH dehydrogenase [ubiquinone] flavoprotein 1, mitochondrial [OS=Homo sapiens]	17.1366	17.0508	17.0747	17.2085	16.9353	16.76	17.0142	16.8765	-0.221159	1.8656
METTL15	A6NJ78	12S rRNA N4-methylcytidine (m4C) methyltransferase [OS=Homo sapiens]	13.4785	14.0515	13.405	13.4564	12.9157	13.1621	13.1157	12.8922	-0.576427	1.86868
TRIT1	Q9H3H1	tRNA dimethylallyltransferase [OS=Homo sapiens]	13.9823	13.8689	13.9236	13.9413	13.8074	13.7916	13.8785	13.7563	-0.120545	1.87227
MRPL39	Q9NYK5	39S ribosomal protein L39, mitochondrial [OS=Homo sapiens]	18.9102	18.9608	19.0681	19.1926	18.7291	18.642	18.8719	18.7868	-0.275465	1.88269
PISD	Q9UG56	Phosphatidylserine decarboxylase proenzyme, mitochondrial [OS=Homo sapiens]	13.4526	14.0312	13.6969	13.6466	13.0302	13.3282	13.1886	13.3303	-0.487518	1.8853
CBR4	Q8N4T8	3-oxoacyl-[acyl-carrier-protein] reductase [OS=Homo sapiens]	12.5538	13.1237	13.1444	13.6918	12.0142	10.9462	11.8244	12.3824	-1.3366	1.88549
MRPL47	Q9HD33	39S ribosomal protein L47, mitochondrial [OS=Homo sapiens]	17.6884	17.8595	17.9809	17.996	17.5947	17.6481	17.5758	17.6647	-0.26037	1.89601
CCDC51	Q96ER9	Mitochondrial potassium channel [OS=Homo sapiens]	16.1096	16.359	16.456	16.5038	15.7186	16.0176	16.0897	15.9266	-0.418963	1.90127
PCCB	P05166	Propionyl-CoA carboxylase beta chain, mitochondrial [OS=Homo sapiens]	16.6708	16.7794	16.742	16.6439	16.5461	16.6302	16.5886	16.5543	-0.12923	1.90457
CRLS1	Q9UJA2	Cardiolipin synthase (CMP-forming) [OS=Homo sapiens]	11.0941	11.8385	11.6037	11.2514	11.018	10.7455	10.7292	10.5359	-0.689774	1.90706
MPST	P25325	3-mercaptopyruvate sulfurtransferase [OS=Homo sapiens]	17.411	17.2925	17.2936	17.4523	17.0241	17.0902	17.0234	17.2798	-0.257973	1.90833
TMEM70	Q9BUB7	Transmembrane protein 70, mitochondrial [OS=Homo sapiens]	18.0162	18.0635	18.0574	17.9112	17.4936	17.8823	17.7038	17.7276	-0.310243	1.9201
ACADM	P11310	Medium-chain specific acyl-CoA dehydrogenase, mitochondrial [OS=Homo sapiens]	20.9565	21.1265	20.9523	20.8859	20.7887	20.784	20.7852	20.8171	-0.186528	1.93964
MT-CO2	P00403	Cytochrome c oxidase subunit 2 [OS=Homo sapiens]	18.5917	18.5401	18.4887	18.4148	18.1857	18.3753	18.3655	18.267	-0.210493	1.94077
SDSL	Q96GA7	Serine dehydratase-like [OS=Homo sapiens]	14.0683	13.7152	13.8596	13.7868	14.1768	14.1044	14.1731	14.3839	0.352079	1.95435
SLC25A44	Q96H78	Solute carrier family 25 member 44 [OS=Homo sapiens]	13.5603	13.4164	13.539	13.4668	13.3046	13.2079	13.1663	13.4017	-0.225496	1.95962
UQCRC2	P22695	Cytochrome b-c1 complex subunit 2, mitochondrial [OS=Homo sapiens]	19.6299	19.6621	19.9033	19.7989	19.4523	19.4942	19.4912	19.5694	-0.246791	1.96463
DMAC2L	Q99766	ATP synthase subunit s, mitochondrial [OS=Homo sapiens]	14.8395	15.0851	15.1907	14.7014	14.4054	14.5458	14.5874	14.1886	-0.522337	1.96487
UQCR11	O14957	Cytochrome b-c1 complex subunit 10 [OS=Homo sapiens]	13.5506	13.4626	13.9858	14.6211	12.3675	12.8901	12.9116	13.0303	-1.10515	1.96942
TBRG4	Q969Z0	FAST kinase domain-containing protein 4 [OS=Homo sapiens]	17.8906	18.2321	18.0391	17.8703	17.7352	17.6393	17.7262	17.5472	-0.346027	1.97664
NDUFA5	Q16718	NADH dehydrogenase [ubiquinone] 1 alpha subcomplex subunit 5 [OS=Homo sapiens]	17.9279	18.2241	17.8316	18.1753	17.6647	17.6995	17.6308	17.3551	-0.452213	1.9787
ISCA1	Q9BUE6	Iron-sulfur cluster assembly 1 homolog, mitochondrial [OS=Homo sapiens]	17.1922	17.2792	17.4159	17.4068	16.9914	17.1622	17.1014	16.9292	-0.277481	1.99042
MIGA2	Q7L4E1	Mitoguardin 2 [OS=Homo sapiens]	13.4167	13.1139	13.2664	13.4522	12.9925	12.9265	12.8176	13.0892	-0.355855	1.99616
ALDH18A1	P54886	Delta-1-pyrroline-5-carboxylate synthase [OS=Homo sapiens]	20.9224	21.0782	21.0484	20.9706	20.8248	20.899	20.8402	20.871	-0.14615	2.00707
PCCA	P05165	Propionyl-CoA carboxylase alpha chain, mitochondrial [OS=Homo sapiens]	16.276	16.4315	16.4125	16.4079	16.1826	16.2508	16.2211	16.2674	-0.1515	2.02871
NDUFB11	Q9NX14	NADH dehydrogenase [ubiquinone] 1 beta subcomplex subunit 11, mitochondrial [OS=Homo sapiens]	16.6077	17.2122	16.9156	16.9025	16.5033	16.4711	16.3345	16.3769	-0.488067	2.03
PDSS1	Q5T2R2	All trans-polyprenyl-diphosphate synthase PDSS1 [OS=Homo sapiens]	14.1299	14.1412	14.1504	14.1455	13.7769	13.8793	13.9979	14.0316	-0.220286	2.03398
PGAM5	Q96HS1	Serine/threonine-protein phosphatase PGAM5, mitochondrial [OS=Homo sapiens]	21.566	21.6506	21.6784	21.6588	21.4722	21.545	21.4145	21.5294	-0.148191	2.06101
DNAJC11	Q9NVH1	DnaJ homolog subfamily C member 11 [OS=Homo sapiens]	17.286	17.1948	16.9939	17.0282	16.9021	16.7855	16.8291	16.6525	-0.333414	2.06851
NFU1	Q9UMS0	NFU1 iron-sulfur cluster scaffold homolog, mitochondrial [OS=Homo sapiens]	15.4962	15.6966	15.308	15.2748	14.9672	15.1727	14.853	14.9587	-0.456017	2.07894
ECI1	P42126	Enoyl-CoA delta isomerase 1, mitochondrial [OS=Homo sapiens]	18.5859	18.8681	18.718	18.7977	18.234	18.3871	17.9346	18.432	-0.495519	2.08834
FAHD1	Q6P587	Acylpyruvase FAHD1, mitochondrial [OS=Homo sapiens]	18.4433	18.59	18.2368	18.1756	18.9281	18.7376	18.6626	18.906	0.447168	2.08952
SLC25A33	Q9BSK2	Solute carrier family 25 member 33 [OS=Homo sapiens]	15.7081	16.0267	16.1396	16.1192	15.453	15.4744	15.5775	15.6974	-0.447848	2.10418
CLPP	Q16740	ATP-dependent Clp protease proteolytic subunit, mitochondrial [OS=Homo sapiens]	16.8613	16.7114	16.5548	16.8709	16.3151	16.4891	15.9988	16.0548	-0.535151	2.10579
MRPS11	P82912	28S ribosomal protein S11, mitochondrial [OS=Homo sapiens]	18.0427	18.1049	18.0446	17.8624	17.7014	17.8526	17.7833	17.6684	-0.262243	2.1087
POLRMT	O00411	DNA-directed RNA polymerase, mitochondrial [OS=Homo sapiens]	16.3136	16.3065	16.465	16.3974	16.0672	16.2289	16.1056	16.2151	-0.21642	2.11827
MRPS26	Q9BYN8	28S ribosomal protein S26, mitochondrial [OS=Homo sapiens]	19.0116	19.1842	19.2245	19.1195	18.8964	18.8916	18.9063	18.9995	-0.211501	2.14181
MRPL13	Q9BYD1	39S ribosomal protein L13, mitochondrial [OS=Homo sapiens]	17.9608	17.9719	17.9464	18.0314	17.8279	17.8897	17.9125	17.8379	-0.110616	2.15069
NDUFA3	O95167	NADH dehydrogenase [ubiquinone] 1 alpha subcomplex subunit 3 [OS=Homo sapiens]	18.1682	18.2725	18.2016	18.0418	17.625	17.9996	17.5768	17.77	-0.428148	2.15798
ETHE1	O95571	Persulfide dioxygenase ETHE1, mitochondrial [OS=Homo sapiens]	15.0896	14.9261	14.8893	14.9863	14.6195	14.8119	14.7236	14.5374	-0.299747	2.16682
NDUFB10	O96000	NADH dehydrogenase [ubiquinone] 1 beta subcomplex subunit 10 [OS=Homo sapiens]	17.605	17.4694	17.6186	17.8076	17.1304	17.3547	17.2117	17.355	-0.362244	2.18171
GLOD4	Q9HC38	Glyoxalase domain-containing protein 4 [OS=Homo sapiens]	18.9506	18.621	18.6717	18.5989	19.0495	18.987	19.1946	19.1284	0.379339	2.18182
MRPL36	Q9P0J6	39S ribosomal protein L36, mitochondrial [OS=Homo sapiens]	NaN	12.2392	11.5513	NaN	NaN	9.45029	9.22554	9.85748	-2.38415	2.1879
SLC25A6	P12236	ADP/ATP translocase 3 [OS=Homo sapiens]	20.0196	20.0694	19.8974	20.1004	19.7039	19.8059	19.4316	19.6511	-0.373574	2.20506
YBEY	P58557	Endoribonuclease YbeY [OS=Homo sapiens]	16.4726	16.6241	16.4526	16.3099	16.1299	16.2627	16.1484	16.0832	-0.308727	2.21162
PRXL2A	Q9BRX8	Peroxiredoxin-like 2A [OS=Homo sapiens]	16.0616	15.9547	15.939	16.1125	16.247	16.1596	16.197	16.2486	0.196088	2.22808
IARS2	Q9NSE4	Isoleucine--tRNA ligase, mitochondrial [OS=Homo sapiens]	19.1889	19.2012	19.1572	19.1516	19.1237	19.1185	19.0801	19.0672	-0.0773377	2.23956
MRPL55	Q7Z7F7	39S ribosomal protein L55, mitochondrial [OS=Homo sapiens]	16.3823	16.594	16.6114	16.5444	16.0574	16.2709	16.321	16.1436	-0.334778	2.25002
SLC30A9	Q6PML9	Zinc transporter 9 [OS=Homo sapiens]	16.5878	16.6408	16.653	16.8408	16.2647	16.3787	16.4006	16.4795	-0.29973	2.26009
MRPS12	O15235	28S ribosomal protein S12, mitochondrial [OS=Homo sapiens]	17.7887	17.9648	17.8814	17.6802	17.4425	17.6154	17.4974	17.547	-0.30319	2.26774
GLDC	P23378	Glycine dehydrogenase (decarboxylating), mitochondrial [OS=Homo sapiens]	17.286	17.4523	17.4163	17.2567	17.1116	17.0751	17.1954	17.0979	-0.232834	2.27287
CBR3	O75828	Carbonyl reductase [NADPH] 3 [OS=Homo sapiens]	15.0755	14.8334	14.7651	14.6815	15.2132	15.2377	15.2923	15.1587	0.3866	2.30944
MARCHF5	Q9NX47	E3 ubiquitin-protein ligase MARCHF5 [OS=Homo sapiens]	17.0882	17.2879	17.0955	17.1617	16.8575	17.003	16.9156	16.8574	-0.249941	2.30987
MRPL24	Q96A35	39S ribosomal protein L24, mitochondrial [OS=Homo sapiens]	17.7796	17.9899	17.9498	17.8569	17.3433	17.6876	17.5056	17.5464	-0.373327	2.33307
MICU1	Q9BPX6	Calcium uptake protein 1, mitochondrial [OS=Homo sapiens]	17.379	17.5316	17.5348	17.5717	17.3535	17.1129	17.1812	17.1044	-0.316296	2.34101
MRPL49	Q13405	39S ribosomal protein L49, mitochondrial [OS=Homo sapiens]	16.7633	16.8217	16.7272	16.8891	16.5165	16.6546	16.515	16.4007	-0.278624	2.35512
MPV17L2	Q567V2	Mpv17-like protein 2 [OS=Homo sapiens]	17.845	17.9205	17.8712	17.5715	17.4722	17.4622	17.3905	17.4025	-0.370207	2.4166
MRPS30	Q9NP92	39S ribosomal protein S30, mitochondrial [OS=Homo sapiens]	17.8491	18.0173	18.0832	18.0127	17.7368	17.7733	17.7638	17.759	-0.232368	2.43663
NDUFS2	O75306	NADH dehydrogenase [ubiquinone] iron-sulfur protein 2, mitochondrial [OS=Homo sapiens]	20.4799	20.6088	20.5447	20.6855	20.2912	20.4196	20.2595	20.2411	-0.276885	2.45175
MRPL1	Q9BYD6	39S ribosomal protein L1, mitochondrial [OS=Homo sapiens]	18.3881	18.4841	18.475	18.3884	18.298	18.2751	18.3108	18.3227	-0.132254	2.46419
HCCS	P53701	Holocytochrome c-type synthase [OS=Homo sapiens]	17.5958	17.5805	17.6929	17.6412	17.2379	17.3618	17.2038	17.4707	-0.309058	2.46792
MIGA1	Q8NAN2	Mitoguardin 1 [OS=Homo sapiens]	13.0663	13.4074	13.394	13.2416	12.8182	12.7434	12.7919	12.4028	-0.588272	2.47531
TOMM40	O96008	Mitochondrial import receptor subunit TOM40 homolog [OS=Homo sapiens]	19.6111	19.9225	19.7414	19.6155	19.3265	19.2546	19.3368	19.4339	-0.384674	2.47664
PRDX3	P30048	Thioredoxin-dependent peroxide reductase, mitochondrial [OS=Homo sapiens]	22.1899	22.1136	21.8958	22.0075	21.7167	21.7458	21.4913	21.5935	-0.414909	2.51275
IMMP2L	Q96T52	Mitochondrial inner membrane protease subunit 2 [OS=Homo sapiens]	14.0818	14.2694	14.5013	14.4976	13.7151	13.894	13.7082	13.8755	-0.539294	2.51488
SLC25A46	Q96AG3	Mitochondrial outer membrane protein SLC25A46 [OS=Homo sapiens]	15.7372	15.9466	15.9602	15.9604	15.6446	15.4213	15.5863	15.423	-0.382327	2.53872
MRPS18A	Q9NVS2	39S ribosomal protein S18a, mitochondrial [OS=Homo sapiens]	16.7675	16.7826	16.6447	16.8785	16.2798	16.2573	16.5595	16.2813	-0.423817	2.56865
DHX30	Q7L2E3	ATP-dependent RNA helicase DHX30 [OS=Homo sapiens]	20.0572	20.0261	20.0215	20.05	19.975	19.9369	19.9736	19.9892	-0.0700135	2.58019
COX16	Q9P0S2	Cytochrome c oxidase assembly protein COX16 homolog, mitochondrial [OS=Homo sapiens]	14.9897	15.4215	15.2984	15.26	14.5961	14.8229	14.7552	14.7526	-0.510713	2.59453
TMEM65	Q6PI78	Transmembrane protein 65 [OS=Homo sapiens]	18.1068	18.1825	18.2304	18.1259	17.9605	18.0183	17.887	17.9894	-0.197585	2.5966
NDUFV2	P19404	NADH dehydrogenase [ubiquinone] flavoprotein 2, mitochondrial [OS=Homo sapiens]	17.9816	17.8967	17.6663	17.7727	17.3548	17.5137	17.2682	17.4403	-0.435086	2.60466
TMEM177	Q53S58	Transmembrane protein 177 [OS=Homo sapiens]	14.5546	14.3179	14.4256	14.2657	14.0692	13.9655	14.0389	13.8434	-0.411654	2.6376
APOOL	Q6UXV4	MICOS complex subunit MIC27 [OS=Homo sapiens]	14.5666	14.5081	14.6546	14.5616	14.3686	14.1879	14.3456	14.3411	-0.261928	2.65423
AIFM1	O95831	Apoptosis-inducing factor 1, mitochondrial [OS=Homo sapiens]	21.4369	21.2865	21.4542	21.538	21.0304	20.6935	20.4691	20.8494	-0.668317	2.66961
MFN2	O95140	Mitofusin-2 [OS=Homo sapiens]	16.852	16.9485	17.0693	16.8518	16.6132	16.5476	16.4655	16.6778	-0.354369	2.67642
MGME1	Q9BQP7	Mitochondrial genome maintenance exonuclease 1 [OS=Homo sapiens]	17.9641	18.0287	17.9914	17.9576	17.8997	17.8483	17.8767	17.8257	-0.122893	2.76842
MCCC1	Q96RQ3	Methylcrotonoyl-CoA carboxylase subunit alpha, mitochondrial [OS=Homo sapiens]	13.6003	13.5907	13.3713	13.4808	13.2437	13.0494	13.1386	13.1081	-0.375809	2.84802
OPA1	O60313	Dynamin-like 120 kDa protein, mitochondrial [OS=Homo sapiens]	18.6826	18.7412	18.6292	18.6521	18.457	18.5292	18.5386	18.4973	-0.170779	2.86287
GPAM	Q9HCL2	Glycerol-3-phosphate acyltransferase 1, mitochondrial [OS=Homo sapiens]	13.2922	13.3515	13.1859	12.9923	12.2239	12.2204	12.5396	12.6602	-0.794441	2.94116
NIPSNAP3A	Q9UFN0	Protein NipSnap homolog 3A [OS=Homo sapiens]	18.5152	18.614	18.5114	18.6229	18.2453	18.3867	18.2488	18.3098	-0.268241	3.00151
CLPB	Q9H078	Caseinolytic peptidase B protein homolog [OS=Homo sapiens]	18.9931	19.0418	19.073	19.0399	18.843	18.7966	18.8963	18.8933	-0.179651	3.10474
TWNK	Q96RR1	Twinkle mtDNA helicase [OS=Homo sapiens]	16.1393	16.1897	16.2533	16.1991	15.8487	15.9806	15.7926	15.9316	-0.306975	3.1615
EXOG	Q9Y2C4	Nuclease EXOG, mitochondrial [OS=Homo sapiens]	14.1345	14.12	14.1662	13.8598	13.5811	13.2812	13.1662	13.2927	-0.739838	3.21267
MFN1	Q8IWA4	Mitofusin-1 [OS=Homo sapiens]	16.943	16.9788	17.1839	17.12	16.5651	16.5832	16.6666	16.6899	-0.430251	3.2476
ARG2	P78540	Arginase-2, mitochondrial [OS=Homo sapiens]	16.3792	16.3911	16.4592	16.5409	15.9888	16.0051	15.992	15.9812	-0.450817	4.69498
