# Supplementary material for: Stress-induced OMA1-mediated cleavage of AIFM1 suppresses cell growth by controlling mitochondrial OXPHOS activity
Source: EMBO J. 2026 Mar 24;45(11):3655–98. doi: 10.1038/s44318-026-00734-y (PMC13226697; doi:10.1038/s44318-026-00734-y)
Supplement: Supplementary file 7 — Data Set EV5 [file 44318_2026_734_MOESM7_ESM.xlsx]

## Sheet: Legend
	Dataset EV5 Legend: Gene expression profile of AIFM1TCS or AIFM1TCS/TEV-expressing cells. The RNA-seq results of the OXPHOS-related genes (MitoCarta3.0) were used for Fig EV4F.

## Sheet: EV5
Gene Symbol	CPM (AIFM1TCS)	CPM (AIFM1TCS/TEV)	Average log2(CPM)	Log2 (fold change) AIFM1TCS/TEV / AIFM1TCS
ACAD9	48.3063	48.0545	5.59038	-0.00753844
APOPT1	16.617	17.994	4.11316	0.114814
ATP5A1	503.612	482.715	8.94592	-0.06114
ATP5B	1085.11	1029.1	10.0459	-0.076466
ATP5C1	175.953	172.107	7.44319	-0.0318812
ATP5D	74.6595	74.8338	6.22394	0.00336477
ATP5E	61.085	57.4749	5.88947	-0.0878771
ATP5F1	158.587	150.991	7.27416	-0.0708119
ATP5G1	67.451	68.483	6.08676	0.0219046
ATP5G2	158.728	162.211	7.32615	0.0313144
ATP5G3	139.442	135.325	7.10207	-0.0432347
ATP5H	67.3106	64.7255	6.04479	-0.0564946
ATP5I	16.0085	16.7238	4.03264	0.0630437
ATP5J	52.6595	52.2884	5.71353	-0.0102015
ATP5J2	114.54	118.866	6.8667	0.0534803
ATP5L	58.885	63.667	5.93725	0.112633
ATP5O	169.353	156.336	7.34735	-0.115379
ATP5S	9.59574	8.52069	3.17923	-0.171306
ATP5SL	51.4893	51.918	5.69219	0.0119594
ATPAF1	63.7531	65.5193	6.01427	0.0394202
ATPAF2	10.8128	8.30899	3.25714	-0.379739
ATPIF1	28.2255	30.3252	4.87161	0.103495
BCS1L	39.7404	40.0102	5.31742	0.00975952
C14orf2	70.0723	65.2547	6.08031	-0.102753
C17orf89	22.0936	24.6624	4.54708	0.15864
C20orf24	65.7659	65.0959	6.0319	-0.0147711
C7orf55	15.5404	17.6765	4.05384	0.185735
CEP89	23.7787	23.7627	4.57111	-0.000973442
CMC1	2.7617	3.06956	1.54381	0.152153
CMC2	15.5872	16.7768	4.01632	0.106059
COA1	71.617	70.1766	6.14765	-0.029309
COA3	25.7915	27.679	4.74067	0.101874
COA4	32.017	32.6009	5.01386	0.0260684
COA5	13.3872	11.8019	3.65473	-0.181742
COA6	37.5404	35.2471	5.18562	-0.0909252
COA7	39.1319	37.364	5.25731	-0.0666846
COX10	26.7276	28.9492	4.799	0.115164
COX11	68.9021	63.8787	6.0529	-0.109202
COX14	21.6723	19.7934	4.37385	-0.130795
COX15	108.97	110.981	6.78104	0.0263737
COX16	25.183	24.7682	4.64245	-0.0239523
COX17	6.45957	6.45667	2.69111	-0.000647141
COX18	15.9149	14.501	3.92675	-0.134165
COX19	16.6638	15.2949	3.99814	-0.12362
COX20	15.8681	15.6124	3.97639	-0.0234217
COX4I1	160.459	152.684	7.29068	-0.0716536
COX5A	171.366	156.548	7.35717	-0.130471
COX5B	79.1999	74.0929	6.26015	-0.0961556
COX6A1	171.319	175.177	7.43669	0.0321258
COX6B1	212.183	207.778	7.71411	-0.0302657
COX6B2	2.48085	1.95817	1.15024	-0.340367
COX6C	28.1787	27.1498	4.78995	-0.0536533
COX7A1	0.280851	1.11139	-0.522587	1.96098
COX7A2	76.9063	69.912	6.19789	-0.137551
COX7A2L	40.2085	36.9406	5.26958	-0.122272
COX7B	86.502	85.3127	6.42471	-0.0199722
COX7C	148.102	142.47	7.18275	-0.0559294
COX8A	109.485	105.635	6.749	-0.0516378
CYC1	137.711	127.81	7.05268	-0.10763
CYCS	174.408	174.806	7.44797	0.00328853
ECSIT	47.0425	46.8902	5.55356	-0.00467692
FAM173B	21.3915	22.6513	4.46083	0.0825327
FOXRED1	27.9447	26.9381	4.77828	-0.0529139
HCCS	10.6255	10.8493	3.42458	0.0300536
HIGD1A	78.4042	76.6332	6.27647	-0.0329575
HIGD2A	45.8255	44.1382	5.49127	-0.0541146
LYRM2	60.1489	63.2965	5.94773	0.073581
LYRM7	65.485	61.8676	5.99268	-0.0819737
NDUFA1	30.1447	31.2249	4.93945	0.0507833
NDUFA10	72.7404	69.859	6.15582	-0.0583041
NDUFA11	96.8935	92.8278	6.56774	-0.0618386
NDUFA12	34.0766	32.1775	5.04994	-0.0827123
NDUFA13	95.1148	92.034	6.54804	-0.0475
NDUFA2	49.5702	47.4195	5.59976	-0.0639844
NDUFA3	30.1915	29.4784	4.89893	-0.0344753
NDUFA4	73.3021	69.224	6.15508	-0.0825751
NDUFA5	53.0808	55.0934	5.75721	0.0536826
NDUFA6	21.9532	21.5928	4.44447	-0.0238726
NDUFA7	47.417	48.4779	5.58338	0.0319206
NDUFA8	33	31.3307	5.00744	-0.0748723
NDUFA9	70.9148	67.795	6.11593	-0.0649021
NDUFAB1	53.9702	50.8595	5.7119	-0.0856347
NDUFAF1	14.0425	16.6709	3.9408	0.247428
NDUFAF2	11.7021	13.0192	3.62768	0.153792
NDUFAF3	54.251	55.5697	5.77901	0.0346442
NDUFAF4	30.0978	29.9018	4.90688	-0.00942656
NDUFAF5	9.45531	9.42039	3.23846	-0.00533519
NDUFAF6	6.41276	7.1976	2.76663	0.166418
NDUFAF7	16.0085	14.9774	3.95354	-0.0960164
NDUFB1	24.1532	23.2334	4.56641	-0.0559961
NDUFB10	65.3914	64.7784	6.02425	-0.0135878
NDUFB11	150.723	144.005	7.20324	-0.0657816
NDUFB2	60.5702	62.6614	5.94523	0.0489659
NDUFB3	22.7021	21.1165	4.45347	-0.104427
NDUFB4	46.5744	42.6564	5.47947	-0.12676
NDUFB5	31.5957	30.6427	4.95973	-0.044176
NDUFB6	25.7447	27.5732	4.73655	0.098968
NDUFB7	60.4765	60.0682	5.91342	-0.00977341
NDUFB8	97.6893	92.7749	6.57338	-0.0744604
NDUFB9	48.9148	51.7592	5.65355	0.0815327
NDUFC1	25.2766	25.2974	4.66032	0.00119027
NDUFC2	97.3148	89.8641	6.54827	-0.114906
NDUFS1	112.481	111.298	6.80593	-0.0152476
NDUFS2	95.3957	93.8334	6.56399	-0.0238206
NDUFS3	65.2042	63.2436	6.00504	-0.044041
NDUFS4	22.8893	21.5399	4.47344	-0.0876418
NDUFS5	47.9787	48.0545	5.58546	0.00227935
NDUFS6	41.4255	42.3388	5.38826	0.0314572
NDUFS7	93.4297	92.6161	6.53951	-0.0126166
NDUFS8	78.5914	75.6277	6.26884	-0.0554525
NDUFV1	126.757	115.479	6.92027	-0.13443
NDUFV2	54.5787	57.3162	5.806	0.070597
NDUFV3	48.7744	44.8791	5.54926	-0.120064
NUBPL	18.817	20.3226	4.29056	0.111015
PET100	8.42552	10.6376	3.25271	0.336117
PET117	6.6468	7.35637	2.80768	0.146203
PNKD	28.5064	26.0913	4.77077	-0.127686
SCO1	52.9872	54.0349	5.74176	0.028245
SCO2	18.8638	19.7405	4.27069	0.0655141
SDHA	181.57	177.4	7.48772	-0.0335221
SDHAF1	33.0468	35.7763	5.10482	0.114474
SDHAF2	12.3106	15.0832	3.77578	0.292905
SDHAF3	19.8468	20.6931	4.34127	0.0602252
SDHAF4	1.82553	1.48186	0.725693	-0.299774
SDHB	101.481	92.2986	6.59827	-0.136817
SDHC	93.7105	102.089	6.61324	0.123543
SDHD	57.1063	60.3328	5.87577	0.0792836
SMIM20	9.59574	10.0555	3.29655	0.0674722
SURF1	17.3659	18.3645	4.15908	0.0806278
TACO1	39.5063	38.2108	5.28016	-0.0480971
TIMM21	33.6553	30.5898	5.00551	-0.137756
TIMMDC1	31.6425	30.9073	4.96693	-0.0339088
TMEM126A	6.88084	7.14467	2.80998	0.0542346
TMEM126B	19.1447	19.6346	4.27721	0.036446
TMEM177	21.4383	19.37	4.35079	-0.14632
TMEM186	9.87659	10.1084	3.32084	0.0334482
TMEM261	25.3234	26.0384	4.68262	0.0401594
TMEM70	27.617	26.1442	4.74849	-0.0790463
TTC19	62.2553	64.0904	5.98123	0.0419079
UQCC1	63.5659	65.9427	6.0169	0.0529549
UQCC2	33.5617	36.5701	5.132	0.12383
UQCC3	28.1319	28.8433	4.83226	0.0360227
UQCR10	83.7872	87.853	6.42324	0.0683581
UQCR11	95.7233	94.7331	6.57332	-0.0150009
UQCRB	37.7744	35.2471	5.19025	-0.0998901
UQCRC1	158.166	150.038	7.26774	-0.0761052
UQCRC2	126.055	119.237	6.93836	-0.0802235
UQCRFS1	303.366	313.519	8.26886	0.0474936
UQCRH	124.604	113.997	6.89846	-0.128346
UQCRQ	95.2084	88.0647	6.51785	-0.112517
USMG5	43.251	46.2022	5.48306	0.0952149
