# Supplementary material for: Stress-induced OMA1-mediated cleavage of AIFM1 suppresses cell growth by controlling mitochondrial OXPHOS activity
Source: EMBO J. 2026 Mar 24;45(11):3655–98. doi: 10.1038/s44318-026-00734-y (PMC13226697; doi:10.1038/s44318-026-00734-y)
Supplement: Supplementary file 8 — Data Set EV6 [file 44318_2026_734_MOESM8_ESM.xlsx]

## Sheet: Legend
	Dataset EV6 Legend: DIA-PASEF analysis of lung tissues from influenza-infected and uninfected mice. The mitochondrial proteomics results of lung tissues from uninfected (U.I.) and PR8-infected (PR8) mice were used for Figs 7H, EV6C, EV6D, and EV6E.

## Sheet: EV6
Gene Symbol	Accession	Description	Abundances: U.I.-1	Abundances: U.I.-2	Abundances: U.I.-3	Abundances: U.I.-4	Abundances: U.I.-5	Abundances: PR8-1	Abundances: PR8-2	Abundances: PR8-3	Abundances: PR8-4	Abundances: PR8-5	log2 (fold change) PR8/U.I.	-log10 (p-value)	Gene Symbol
Orm2	P07361	Alpha-1-acid glycoprotein 2 [OS=Mus musculus]	5352.52	9271.29	NaN	9983.8	8959.49	788862	358920	568053	793356	815026	6.30789	3.48648	Orm2
Apcs	P12246	Serum amyloid P-component [OS=Mus musculus]	11764.4	9042	12458.3	9511.32	11537.4	561774	492492	745099	818548	646225	5.90925	5.33677	Apcs
Arg1	Q61176	Arginase-1 [OS=Mus musculus]	14445.9	15119.5	12456.4	15921.7	13267.7	865094	791322	502143	591240	898607	5.67902	4.79353	Arg1
Oas3	Q8VI93	2'-5'-oligoadenylate synthase 3 [OS=Mus musculus]	3908.27	3876.24	4052.09	3938.73	3809.39	186755	198600	181280	181159	196024	5.59071	10.5858	Oas3
Ifit2	Q64112	Interferon-induced protein with tetratricopeptide repeats 2 [OS=Mus musculus]	22575.6	23376.5	20870.3	20923	23204.9	851406	821166	946357	1069440	860791	5.35761	7.34302	Ifit2
Oasl1	Q8VI94	2'-5'-oligoadenylate synthase-like protein 1 [OS=Mus musculus]	5339.39	6380.88	5347.79	3920.36	3593.28	205419	181497	223945	186414	198360	5.33996	8.26163	Oasl1
Itih3	Q61704	Inter-alpha-trypsin inhibitor heavy chain H3 [OS=Mus musculus]	11034.2	9358.77	10228.6	8306.23	7604.88	268480	231211	342885	362190	357754	5.06949	5.51744	Itih3
Ifit1	Q64282	Interferon-induced protein with tetratricopeptide repeats 1 [OS=Mus musculus]	49441	49447.4	48370.2	55434.5	48284.5	1536310	1492380	1489530	1565810	1549490	4.92672	12.8084	Ifit1
Stfa2	P35174	Stefin-2 [OS=Mus musculus]	8372.67	9144.17	12790.8	9183.18	6557.36	305559	429375	173238	170730	310994	4.91569	3.25598	Stfa2
Fcgr4	A0A0B4J1G0	Low affinity immunoglobulin gamma Fc region receptor III-A [OS=Mus musculus]	5286.81	5339.09	3770.7	5175.64	4628.15	174943	135346	133197	132658	131281	4.86948	6.68979	Fcgr4
Zbp1	Q9QY24	Z-DNA-binding protein 1 [OS=Mus musculus]	26930.4	24040.8	24674.5	23149.7	23721	718024	611388	659571	627692	658252	4.74042	9.26888	Zbp1
Ifit3	Q64345	Interferon-induced protein with tetratricopeptide repeats 3 [OS=Mus musculus]	42083.1	38128.5	42061.3	41447.4	54297.2	1191720	1125540	1102440	1324860	1050880	4.7324	7.95407	Ifit3
Rab3il1	Q8VDV3	Guanine nucleotide exchange factor for Rab-3A [OS=Mus musculus]	6819.12	6975.99	6189.07	6522.58	9307.08	216577	199763	165297	199559	143738	4.69076	6.03495	Rab3il1
Serpina7	P61939	Thyroxine-binding globulin [OS=Mus musculus]	2163.53	869.65	1189.22	NaN	NaN	39996	36900.5	26209.6	24354.6	47989.8	4.63989	2.91127	Serpina7
Fcgr1	P26151	High affinity immunoglobulin gamma Fc receptor I [OS=Mus musculus]	8406.63	6411.09	7744.55	6397.4	8318.15	163663	148997	185068	170786	181404	4.51093	8.15898	Fcgr1
Asprv1	Q09PK2	Retroviral-like aspartic protease 1 [OS=Mus musculus]	8996.86	9233.64	7160.11	10591	9935.42	237967	254628	152384	155478	233276	4.49269	4.7447	Asprv1
Gm12250	Q0GUM3	Interferon-gamma-inducible GTPase 10 [OS=Mus musculus]	14123.7	13034.9	14444.5	13895.2	14360.9	295478	263987	331755	310537	261615	4.3887	7.49918	Gm12250
Slfn1	Q9Z0I7	Schlafen family member 1 [OS=Mus musculus]	12490.6	10708.3	11290.3	11985.5	10014.9	249430	258240	217568	194144	236642	4.35504	7.2299	Slfn1
Il18bp	Q9Z0M9	Interleukin-18-binding protein [OS=Mus musculus]	3949.9	2933.42	3818.09	6197.18	3945.55	94399.6	69583.9	85094.3	91881.4	83031.7	4.34632	7.11091	Il18bp
Pla2g7	Q60963	Platelet-activating factor acetylhydrolase [OS=Mus musculus]	5922.53	4698.91	13849.9	6038.09	3798.66	147612	125887	138820	109226	157363	4.3066	6.40831	Pla2g7
Iigp1	Q9QZ85	Interferon-inducible GTPase 1 [OS=Mus musculus]	58500.1	58354.2	47686	50706.2	55505.1	1056960	930587	1152350	1164240	1032390	4.30086	7.96203	Iigp1
Trex1	Q91XB0	Three-prime repair exonuclease 1 [OS=Mus musculus]	17950.5	18198.7	19017	19168.8	18119.3	368639	356920	359797	309376	351025	4.23897	9.00026	Trex1
Tnc	Q80YX1	Tenascin [OS=Mus musculus]	17398	21119.3	18649.6	14648.3	16984.4	348586	262407	372425	381189	277902	4.2092	5.84497	Tnc
Dhx58	Q99J87	ATP-dependent RNA helicase DHX58 [OS=Mus musculus]	14842.1	14833.8	15420.5	13921.1	13421.3	270984	218852	269090	295154	285485	4.20886	7.25722	Dhx58
Msr1	P30204	Macrophage scavenger receptor types I and II [OS=Mus musculus]	1722.32	2300.05	3190.01	1669.52	3149.61	48079.8	46434.8	35658.3	45124.1	45037	4.1948	7.20612	Msr1
Mnda	P0DOV1	Interferon-activable protein 205-B [OS=Mus musculus]	11453.7	23254.8	21980.9	16449.1	17152	323262	306611	253581	355256	406074	4.18718	5.72953	Mnda
Oas1a	P11928	2'-5'-oligoadenylate synthase 1A [OS=Mus musculus]	41704.3	39034.5	43653.5	39559.8	31202.3	733282	704075	777395	682305	655728	4.18626	8.98222	Oas1a
Ifi204	P0DOV2	Interferon-activable protein 204 [OS=Mus musculus]	30617.2	27071	27533.7	26997.5	37981.9	485827	486219	489242	522350	562336	4.08325	8.97641	Ifi204
Nmes1	Q810Q5	Normal mucosa of esophagus-specific gene 1 protein [OS=Mus musculus]	12844.7	20139.4	17769.8	8023.95	8388.71	424437	126973	215468	176132	129294	3.99683	2.18899	Nmes1
Ccr1	P51675	C-C chemokine receptor type 1 [OS=Mus musculus]	13331.7	10709.1	9379.08	9158.29	9484.98	155651	193547	152384	103836	204106	3.95874	4.56469	Ccr1
Tgtp1	Q62293	T-cell-specific guanine nucleotide triphosphate-binding protein 1 [OS=Mus musculus]	30223.6	26063.4	25120.5	25980	51832.2	411555	272904	340752	908296	536876	3.95564	2.46879	Tgtp1	Tgtp2
Gbp5	Q8CFB4	Guanylate-binding protein 5 [OS=Mus musculus]	64611.8	55640.1	43250.5	47061.8	41751.1	753411	597201	905645	845287	712410	3.91799	6.00336	Gbp5
Fcgr2	P08101	Low affinity immunoglobulin gamma Fc region receptor II [OS=Mus musculus]	13093.4	14366.9	9402.86	13612.3	11750.5	240416	164859	162804	144976	193886	3.86542	5.10224	Fcgr2
Slc28a2	O88627	Sodium/nucleoside cotransporter 2 [OS=Mus musculus]	6790.8	4896.13	7895.55	8821.17	4898.31	104392	98804	95099.7	72310.2	109316	3.84912	6.15	Slc28a2
Phf11	A6H5X4	PHD finger protein 11 [OS=Mus musculus]	23120.2	19374.5	19685.5	21440.8	19575.9	301126	263698	307408	284830	243726	3.76277	7.69765	Phf11
Cd300lf	Q6SJQ7	CMRF35-like molecule 1 [OS=Mus musculus]	NaN	5216.84	4740.73	NaN	4827.16	59711.9	64984.3	63375.7	62329	83337	3.75957	4.46194	Cd300lf
Serpine1	P22777	Plasminogen activator inhibitor 1 [OS=Mus musculus]	5567.21	5613.42	6335.43	8378.61	7131.85	76453.8	82160	129211	61114.9	83013.2	3.70918	3.94376	Serpine1
Pdk4	O70571	[Pyruvate dehydrogenase (acetyl-transferring)] kinase isozyme 4, mitochondrial [OS=Mus musculus]	1444.49	3342.51	2283.47	1645.14	NaN	23072.6	34605.1	35000	20443.5	26450	3.67933	3.89717	Pdk4
Tyms	P07607	Thymidylate synthase [OS=Mus musculus]	NaN	4750.06	NaN	2579.69	3019.37	41344.6	45339.4	48708	34045.8	49322.7	3.66481	4.39634	Tyms
Tlr13	Q6R5N8	Toll-like receptor 13 [OS=Mus musculus]	2460.51	2273	3071.18	NaN	1458.1	26593.6	29603.2	25422.5	26359.3	38469.7	3.66087	4.62823	Tlr13
Itih4	A6X935	Inter alpha-trypsin inhibitor, heavy chain 4 [OS=Mus musculus]	92361.2	94557.3	122988	93064	104607	1094760	976465	1358040	1555790	1256410	3.62018	5.47993	Itih4
P3h1	Q3V1T4	Prolyl 3-hydroxylase 1 [OS=Mus musculus]	20217.5	23071.9	21060.1	20273.2	21925.8	276573	219023	222869	289013	300426	3.61767	6.2079	P3h1
Fabp7	P51880	Fatty acid-binding protein, brain [OS=Mus musculus]	NaN	NaN	2750.43	NaN	1417.7	30306.5	24932.4	18434.3	25183.5	27374.3	3.59859	3.04644	Fabp7
Ly6c2	P0CW03	Lymphocyte antigen 6C2 [OS=Mus musculus]	21024.4	19923.1	23222	25968.2	30975.4	234860	255046	241580	284077	412206	3.55934	4.34427	Ly6c2
Usp18	Q9WTV6	Ubl carboxyl-terminal hydrolase 18 [OS=Mus musculus]	7005.8	8107.92	8955.39	6922.66	7010.47	84943.1	79590.7	97880.2	97515.8	83790.5	3.54549	7.6278	Usp18
Herc6	F2Z461	E3 ISG15--protein ligase Herc6 [OS=Mus musculus]	10383.4	8752.13	4778.37	7472.04	5609.66	85184.8	77230.9	89639	85526.7	88305.8	3.52505	9.06932	Herc6
Gbp3	Q61107	Guanylate-binding protein 3 [OS=Mus musculus]	36391.5	34441.5	33070.2	25194.6	28010.4	378491	293004	394104	316177	335913	3.45064	6.71956	Gbp3
Myo1f	P70248	Unconventional myosin-If [OS=Mus musculus]	41339	51418.5	45440.4	51683.1	36212.5	546327	206797	171663	777104	769982	3.45061	2.03947	Myo1f
Gzmb	P04187	Granzyme B(G,H) [OS=Mus musculus]	31986.9	29200	25657	21714.5	26831.4	273692	215674	374729	332797	269973	3.43755	4.95865	Gzmb
Aif1	O70200	Allograft inflammatory factor 1 [OS=Mus musculus]	23461.4	19384.3	19549.8	15647.9	19514.3	257068	195521	185001	234996	170641	3.41865	5.57913	Aif1
Orm1	Q60590	Alpha-1-acid glycoprotein 1 [OS=Mus musculus]	150101	145187	126415	132835	113518	1291050	1055590	1564230	1705860	1369000	3.38637	5.45261	Orm1
Oasl2	Q9Z2F2	2'-5'-oligoadenylate synthase-like protein 2 [OS=Mus musculus]	11706.1	10547.3	8833.61	8131.13	12356.9	114739	122770	112336	98824.7	88449.7	3.3805	6.57883	Oasl2
Cks1b	P61025	Cyclin-dependent kinases regulatory subunit 1 [OS=Mus musculus]	NaN	4701.7	NaN	7016.86	8239.78	59640.5	61766	73591.8	56358.1	89560.8	3.35739	3.55342	Cks1b
Proc	P33587	Vitamin K-dependent protein C [OS=Mus musculus]	6435.95	2617.01	4190.51	3651.84	4459.76	39011.9	22777.9	48181.9	61397.9	44253	3.33586	3.55995	Proc
Hrg	Q9ESB3	Histidine-rich glycoprotein [OS=Mus musculus]	175067	184124	180486	153278	144577	1596190	1414110	1808450	1973510	1625720	3.32926	6.58631	Hrg
Cpb2	Q9JHH6	Carboxypeptidase B2 [OS=Mus musculus]	11930.3	13597.5	15211.9	11875.3	16343.3	96114.9	79715.1	183102	217126	116760	3.32868	2.82936	Cpb2
Lgals3bp	Q07797	Galectin-3-binding protein [OS=Mus musculus]	119620	146583	215880	160093	224038	1889890	1255430	2028240	1770910	1729260	3.32386	5.61691	Lgals3bp
Ambp	Q07456	Protein AMBP [OS=Mus musculus]	42233.3	47453.1	68802.2	54885.5	73642.6	557871	539067	575938	599450	591345	3.31866	9.86362	Ambp
Aoah	O35298	Acyloxyacyl hydrolase [OS=Mus musculus]	NaN	NaN	NaN	1378.5	1425.35	17163.3	17009.7	12139.8	11153.1	11576.3	3.30007	2.56683	Aoah
Apod	P51910	Apolipoprotein D [OS=Mus musculus]	3221.47	11303.4	14640	NaN	NaN	95358.1	96954.6	95574.8	93002.7	93803.5	3.28773	7.22719	Apod
Serpina3n	Q91WP6	Serine protease inhibitor A3N [OS=Mus musculus]	216490	253409	259254	176019	183004	1928010	1555890	2557580	2415620	1860680	3.24515	5.04823	Serpina3n
Itgam	P05555	Integrin alpha-M [OS=Mus musculus]	46776.6	51206	48544.1	53566.6	46640.7	438376	536231	427823	424736	494173	3.23393	7.19162	Itgam
Itih2	Q61703	Inter-alpha-trypsin inhibitor heavy chain H2 [OS=Mus musculus]	55972	48528.5	65793.6	42343.5	37692.3	443041	442456	382280	359402	621801	3.16737	4.59839	Itih2
Chaf1b	Q9D0N7	Chromatin assembly factor 1 subunit B [OS=Mus musculus]	NaN	2335.99	1255.01	1649.78	915.767	10559.1	13341.2	13471.2	14852.7	16049.1	3.1492	5.01241	Chaf1b
Serpina10	Q8R121	Protein Z-dependent protease inhibitor [OS=Mus musculus]	20392	20340.5	25587	15440	17288.2	160013	135600	208172	174990	196205	3.14305	5.64835	Serpina10
Mlkl	Q9D2Y4	Mixed lineage kinase domain-like protein [OS=Mus musculus]	17409.1	15313	14932.2	17553.2	16970.8	158293	141666	150618	138927	135353	3.14087	8.83797	Mlkl
Il1rn	P25085	Interleukin-1 receptor antagonist protein [OS=Mus musculus]	19324.1	17571.7	14295.9	12364.3	11514.4	139130	153168	124501	114516	130780	3.14072	6.92379	Il1rn
Haspin	Q9Z0R0	Serine/threonine-protein kinase haspin [OS=Mus musculus]	1044.46	708.502	NaN	NaN	NaN	8864.78	7106.57	9494.58	5909.02	7009.06	3.13071	2.78917	Haspin
Itih1	Q61702	Inter-alpha-trypsin inhibitor heavy chain H1 [OS=Mus musculus]	23574	32682.2	24446.6	20851.7	28572.3	199457	164768	139601	287166	336823	3.11554	3.1535	Itih1
Hk3	Q3TRM8	Hexokinase-3 [OS=Mus musculus]	33561.4	37287.6	30077	40956.8	35525.1	294361	324128	296545	279735	312492	3.08679	9.17942	Hk3
C1qb	P14106	Complement C1q subcomponent subunit B [OS=Mus musculus]	24467.4	24627	30842.8	21549.8	27529.3	276635	216250	190096	216570	194446	3.08398	5.78499	C1qb
Gvin1	Q80SU7	Interferon-induced very large GTPase 1 [OS=Mus musculus]	59189.6	63661.6	60730.4	62062	63943.6	550619	463818	541328	569034	494421	3.08072	7.98177	Gvin1
Amy1	P00687	Alpha-amylase 1 [OS=Mus musculus]	9526.5	11469.6	9293.36	12496.9	7661.48	60570.4	52828	113374	109328	88899.5	3.0746	3.51806	Amy1
Vcan	Q62059	Versican core protein [OS=Mus musculus]	30513.5	25306.5	27337.8	22774.3	23533.1	245919	177205	231848	230415	201297	3.0693	6.49485	Vcan
Cfb	P04186	Complement factor B [OS=Mus musculus]	88952.2	91285.6	84483.3	86656.8	77879.3	723244	583444	653094	795059	805739	3.0522	6.36417	Cfb
Ncf4	P97369	Neutrophil cytosol factor 4 [OS=Mus musculus]	27011.3	31873	25335.1	36203.4	34718.8	232631	247119	193058	270286	343272	3.05164	4.75116	Ncf4
Ido1	P28776	Indoleamine 2,3-dioxygenase 1 [OS=Mus musculus]	8960.68	5510.25	6629.73	8057.62	8387.98	62394.8	43465.6	75962.9	81760.1	46946.7	3.04799	4.01615	Ido1
Lox	P28301	Protein-lysine 6-oxidase [OS=Mus musculus]	16583.8	38899.1	52941.8	38467.3	38724.4	321621	241368	363954	295230	290530	3.02673	5.85318	Lox
Slc37a2	Q9WU81	Glucose-6-phosphate exchanger SLC37A2 [OS=Mus musculus]	2170.39	3019.68	NaN	3480.54	3365.66	26281.9	24191.2	12325.5	29223.7	28699.3	3.0043	3.27364	Slc37a2
Irgm1	Q60766	Immunity-related GTPase family M protein 1 [OS=Mus musculus]	67365.2	71688	68500.9	67413.7	69086.6	561987	559387	525834	535660	564836	2.99752	11.2217	Irgm1
Fgl2	P12804	Fibroleukin [OS=Mus musculus]	19711.2	15138.3	12004.6	15523.7	11649.3	105084	99560.5	121069	141249	123642	2.99607	6.11925	Fgl2
Irf5	P56477	Interferon regulatory factor 5 [OS=Mus musculus]	19209.6	23166.6	17583.2	24086.4	20962.2	160790	158651	149573	162011	202707	2.98908	6.55126	Irf5
Ncf2	O70145	Neutrophil cytosol factor 2 [OS=Mus musculus]	77754.8	74609.1	73438.4	82354.4	77294.9	593982	706183	553107	520582	686098	2.98889	6.34126	Ncf2
Ifih1	Q8R5F7	Interferon-induced helicase C domain-containing protein 1 [OS=Mus musculus]	58691.2	62260	58181.9	57817.8	58004.7	463201	458195	457758	468371	471299	2.97482	14.2056	Ifih1
Ly86	O88188	Lymphocyte antigen 86 [OS=Mus musculus]	5439.69	6684.08	7860.56	6188.01	4383.21	55851.8	42238.3	55974.3	47563.3	37904.6	2.97071	5.50866	Ly86
Ugt1a7	Q6ZQM8	UDP-glucuronosyltransferase 1A7 [OS=Mus musculus]	30666.7	33955.6	22602.2	29552.5	27013	234679	237668	203246	193519	257257	2.96964	6.73963	Ugt1a7
Junb	P09450	Transcription factor JunB [OS=Mus musculus]	8467.67	7917.32	4797	6491.23	4150.03	48387.1	52484.7	59886	38674.2	48292.3	2.96058	5.72135	Junb
Tgfbi	P82198	Transforming growth factor-beta-induced protein ig-h3 [OS=Mus musculus]	116230	112110	89028.3	99690.4	90892.2	888691	647316	842387	819396	702370	2.94077	6.39062	Tgfbi
Fetub	Q9QXC1	Fetuin-B [OS=Mus musculus]	117734	106792	102403	92836.1	111718	988852	720570	896119	695322	778892	2.94039	5.87695	Fetub
Daxx	O35613	Death domain-associated protein 6 [OS=Mus musculus]	15013	20034.2	12184.8	16756.4	15960.6	131651	106848	139141	111988	120006	2.93079	6.88928	Daxx
Mpeg1	A1L314	Macrophage-expressed gene 1 protein [OS=Mus musculus]	40853.6	45719.1	41425.8	38160.7	39437.7	298304	340993	335338	232142	352977	2.92343	5.75652	Mpeg1
Spp1	P10923	Osteopontin [OS=Mus musculus]	12579.7	14374.1	15072.9	16491.4	24075.2	160830	135474	102684	101381	124163	2.91868	4.95198	Spp1
Cdk1	P11440	Cyclin-dependent kinase 1 [OS=Mus musculus]	8980.33	7713.03	8156.9	5997.54	9374.58	51804.3	55921.6	64442.2	59677.5	67312.8	2.89484	7.04779	Cdk1
Sfrp1	Q8C4U3	Secreted frizzled-related protein 1 [OS=Mus musculus]	9055.22	8839.02	7082.21	6040.21	6942.59	65900.2	35118.9	50271.3	75164.7	54531.2	2.88798	3.9824	Sfrp1
Pla1a	Q8VI78	Phospholipase A1 member A [OS=Mus musculus]	NaN	6763.66	7394.48	3228.56	4199.82	41729.1	32697.4	36074.2	46032.4	41567	2.8761	5.25159	Pla1a
C8a	Q8K182	Complement component C8 alpha chain [OS=Mus musculus]	28771.2	32163.8	23942.1	20543.3	25720.3	180267	165833	198408	190139	222618	2.8678	6.84324	C8a
Gatm	Q9D964	Glycine amidinotransferase, mitochondrial [OS=Mus musculus]	21152	19173.8	19226.5	NaN	17109.8	180548	166678	95648.2	126224	127250	2.8613	3.64502	Gatm
Rnf213	E9Q555	E3 ubiquitin-protein ligase RNF213 [OS=Mus musculus]	49735.6	48768.4	45876.4	48882.9	46433.9	359901	327855	349285	344944	351959	2.85477	10.9145	Rnf213
Padi4	Q9Z183	Protein-arginine deiminase type-4 [OS=Mus musculus]	18481.9	19273.6	18903.9	19037.5	17333.5	122990	166685	96533	135518	146188	2.84389	5.01006	Padi4
Slamf7	Q8BHK6	SLAM family member 7 [OS=Mus musculus]	6407.61	NaN	4509.61	4238.53	5884.22	34749.1	35259.3	40726.7	35334.5	42649.2	2.84311	6.21267	Slamf7
Retnla	Q9EP95	Resistin-like alpha [OS=Mus musculus]	20458	29486.7	22656.9	23126.5	16293.5	156632	263886	120143	89104	173259	2.84167	2.78257	Retnla
Isg15	Q64339	Ubiquitin-like protein ISG15 [OS=Mus musculus]	348164	371321	449690	415870	464728	3055060	2937310	2875580	2930110	2827280	2.83493	10.9985	Isg15
H2-T23	P06339	H-2 class I histocompatibility antigen, D-37 alpha chain [OS=Mus musculus]	11239.6	12726.4	14730.2	13894.1	17194.9	102818	86790.2	102832	101793	100292	2.82505	8.33587	H2-T23
Dck	P43346	Deoxycytidine kinase [OS=Mus musculus]	7446.3	3469.82	7495.99	4863.8	5544.91	49948.3	43684.1	38645.1	29987.6	41826.9	2.82404	5.20337	Dck
F12	Q80YC5	Coagulation factor XII [OS=Mus musculus]	28589	28564.5	27429.4	27184.7	28196.4	183519	158514	192782	214251	240000	2.82101	5.74485	F12
Ifi205a	Q8CGE8	Interferon-activable protein 205-A [OS=Mus musculus]	99255.2	91320.2	77089.4	77131.1	123545	588976	616370	598656	702131	798649	2.81892	6.16489	Ifi205a
Cpn1	Q9JJN5	Carboxypeptidase N catalytic chain [OS=Mus musculus]	7839.5	7423.06	15365.6	6815.55	12199.6	50536.7	49807.3	59015.9	96102.9	90190.8	2.79966	3.4176	Cpn1
Cxcl10	P17515	C-X-C motif chemokine 10 [OS=Mus musculus]	NaN	NaN	94775.6	NaN	7422.02	225143	324694	434134	351156	442040	2.79822	2.12089	Cxcl10
Gins3	Q9CY94	DNA replication complex GINS protein PSF3 [OS=Mus musculus]	2589.53	3009.75	3252.51	2958.76	2297.95	18335	21976.6	19120.3	17703.5	20716.3	2.79403	7.53487	Gins3
Cpn2	Q9DBB9	Carboxypeptidase N subunit 2 [OS=Mus musculus]	19284.9	15850.4	35099.8	16565.4	18863.8	109727	108318	147944	167533	198053	2.79152	4.0044	Cpn2
Cfh	P06909	Complement factor H [OS=Mus musculus]	63748.6	88924.5	100437	79016.1	71767.1	507400	521585	496180	499677	769960	2.7907	4.72081	Cfh
Plg	P20918	Plasminogen [OS=Mus musculus]	148027	144959	145365	127764	138123	851055	751752	1124350	1187130	943382	2.78613	5.12249	Plg
Themis2	Q91YX0	Protein THEMIS2 [OS=Mus musculus]	14168.7	15022.2	12083.2	12593.9	13967.6	90878.8	92325.5	90493.9	87581.5	106122	2.78455	8.04783	Themis2
A1bg	Q19LI2	Alpha-1B-glycoprotein [OS=Mus musculus]	24389.9	26343.3	36397.1	27351.2	28376.6	263392	234921	82963.2	79279.7	322903	2.78328	2.03443	A1bg
Kng1	O08677	Kininogen-1 [OS=Mus musculus]	450399	420814	551337	391000	537025	2855370	2923390	2904190	3711180	3690170	2.77457	6.11161	Kng1
Rtn4rl2	Q7M6Z0	Reticulon-4 receptor-like 2 [OS=Mus musculus]	6068.42	3718.11	4247.1	6559.56	6558.68	46818.2	30664.7	32127.7	34026.9	42060.8	2.77384	5.06461	Rtn4rl2
Slc39a14	Q75N73	Metal cation symporter ZIP14 [OS=Mus musculus]	NaN	NaN	2932.86	4751.54	2936.35	26808	28209.1	19215	23757.6	22814.7	2.77075	4.13327	Slc39a14
Cd180	Q62192	CD180 antigen [OS=Mus musculus]	11336.2	10068.5	10782.1	11541.7	13045.3	80336.8	66594.2	75677.9	82950.5	79534.4	2.76191	7.81781	Cd180
Xaf1	Q5NBU8	XIAP-associated factor 1 [OS=Mus musculus]	14222.8	16161.8	15819.7	15208.9	24242.3	116000	78878.1	108428	138256	134147	2.74872	4.76625	Xaf1
Trim30a	P15533	Tripartite motif-containing protein 30A [OS=Mus musculus]	5756.92	6133.98	6821.67	5631.31	4957.4	36229.2	41203.1	43488	36478.5	38412.7	2.74043	7.9014	Trim30a
Emilin2	Q8K482	EMILIN-2 [OS=Mus musculus]	5356.39	5264.43	5919.22	4448.37	4236.48	37287.7	32982.6	29880.1	36353.2	31702.8	2.73731	7.38913	Emilin2
Trafd1	Q3UDK1	TRAF-type zinc finger domain-containing protein 1 [OS=Mus musculus]	60674.3	62110.9	66147.1	70398.9	55683.9	401058	461363	433356	403986	394736	2.73311	8.52805	Trafd1
Prtn3	Q61096	Myeloblastin [OS=Mus musculus]	35286.4	40244.4	41523.5	44551.8	33869.7	253317	366476	218696	202927	257774	2.73255	4.24158	Prtn3
Fanci	Q8K368	Fanconi anemia group I protein homolog [OS=Mus musculus]	NaN	2138.62	NaN	1790.09	1498.21	9739.08	13156.8	14143.5	7679.43	15097.6	2.72537	2.78654	Fanci
Slc7a8	Q9QXW9	Large neutral amino acids transporter small subunit 2 [OS=Mus musculus]	2458.54	NaN	1735.91	4974.58	NaN	25531.3	17260.1	18454	17866.3	21939.1	2.7252	3.63163	Slc7a8
Ctsg	P28293	Cathepsin G [OS=Mus musculus]	87717.7	88276.2	92927.7	99911.9	82134	541689	772586	498996	477828	660280	2.71029	4.73461	Ctsg
Mpo	P11247	Myeloperoxidase [OS=Mus musculus]	190607	205486	202742	217135	207655	1213600	1564760	1206960	1232520	1433820	2.70003	6.54115	Mpo
Siglec1	Q62230	Sialoadhesin [OS=Mus musculus]	14582.1	14623.9	14320.5	12303.4	10274.9	102071	83176.1	71423.7	92129	80455.5	2.69901	6.11175	Siglec1
Mcm5	P49718	DNA replication licensing factor MCM5 [OS=Mus musculus]	38343.5	37466.1	39899.6	36001.6	40574.8	244959	230654	242849	256642	272553	2.6979	8.7369	Mcm5
Azgp1	Q64726	Zinc-alpha-2-glycoprotein [OS=Mus musculus]	25190.4	30298.3	28478.3	25467	30773.8	162155	140412	175891	221270	206074	2.69163	5.20959	Azgp1
Lbp	Q61805	Lipopolysaccharide-binding protein [OS=Mus musculus]	22026.3	23139.2	18991.2	20980	22479.5	132686	82662.7	153636	209842	115150	2.68899	3.25172	Lbp
F13a1	Q8BH61	Coagulation factor XIII A chain [OS=Mus musculus]	164600	203381	224045	148094	150491	1151830	1248230	1024710	1067780	1227660	2.6832	7.54675	F13a1
Serpinf2	Q61247	Alpha-2-antiplasmin [OS=Mus musculus]	145110	132488	161588	127476	110830	736372	715024	1087600	1022110	773899	2.67776	4.84655	Serpinf2
Olfm4	Q3UZZ4	Olfactomedin-4 [OS=Mus musculus]	32154.8	30308.4	35128.7	35990.7	32145.8	201081	294608	157921	171534	233684	2.67558	4.07334	Olfm4
Fcgr3	P08508	Low affinity immunoglobulin gamma Fc region receptor III [OS=Mus musculus]	12860.9	12798.3	10417.1	13616.8	10548.9	81295.4	71423.1	76161.3	70874.4	80842.9	2.65942	8.50268	Fcgr3
Mcm3	P25206	DNA replication licensing factor MCM3 [OS=Mus musculus]	27174	21661.8	29518.2	28133.7	24081.2	137195	163555	138196	188265	196581	2.65747	5.43698	Mcm3
Cyp4f3	Q99N16	Cytochrome P450 4F3 [OS=Mus musculus]	34463.8	31704.3	30691.3	31589.1	31461.8	229550	212562	191005	179963	189197	2.64795	7.14621	Cyp4f3
Clec5a	Q9R007	C-type lectin domain family 5 member A [OS=Mus musculus]	NaN	2588.54	2244.58	2544.95	NaN	13135.5	15390.1	14771.7	14073.4	19543.9	2.64498	3.90974	Clec5a
Lrrc25	Q8K1T1	Leucine-rich repeat-containing protein 25 [OS=Mus musculus]	3445.34	NaN	NaN	3155.02	3609.37	25505.1	22393.7	19198.6	17245	21751.4	2.64036	4.09654	Lrrc25
Gsdme	Q9Z2D3	Gasdermin-E [OS=Mus musculus]	4900.49	5141.88	3999.84	5085.88	3293.78	24627.2	32485.6	27670.6	24394.6	30191	2.63593	6.30321	Gsdme
Ube2l6	Q9QZU9	Ubiquitin/ISG15-conjugating enzyme E2 L6 [OS=Mus musculus]	33510.8	23900.7	38922.3	25094.9	41081.7	180058	198342	201012	230049	200262	2.63536	7.28101	Ube2l6
Pglyrp2	Q8VCS0	N-acetylmuramoyl-L-alanine amidase [OS=Mus musculus]	10210.4	24906.5	12903.2	22665.4	17273.9	113987	51474.8	68188.4	134088	176476	2.62926	2.4117	Pglyrp2
Gm10881	P01642	Ig kappa chain V-V region L7 (Fragment) [OS=Mus musculus]	16441.1	15310.8	20596.7	17295.2	14525.9	88860.3	142387	66941	67856.4	150654	2.61795	2.85096	Gm10881
Snx10	Q9CWT3	Sorting nexin-10 [OS=Mus musculus]	2364.82	3837.61	4601.86	NaN	3069.42	22765	21154.4	19899.9	20786.6	21755.2	2.61662	7.4767	Snx10
Lcat	P16301	Phosphatidylcholine-sterol acyltransferase [OS=Mus musculus]	5974.65	2734.1	5573.17	4258.38	5934.74	18196	35726.8	17080.8	34630.2	44048	2.61252	2.81709	Lcat
Cd177	Q8R2S8	CD177 antigen [OS=Mus musculus]	58873.8	58070.6	57798.1	67317.5	62868.2	324059	501418	309396	318790	410485	2.61197	4.52584	Cd177
Il3ra	P26952	Interleukin-3 receptor subunit alpha [OS=Mus musculus]	6567.57	6564.18	6354.33	8227.22	10780.8	45431.1	34401.3	50673.6	62994.7	41828.8	2.61197	4.40214	Il3ra
Cd68	P31996	Macrosialin [OS=Mus musculus]	160999	20115.3	25047.1	13471.8	54170.7	282763	303138	189561	430723	460591	2.60585	2.91807	Cd68
Qsox1	Q8BND5	Sulfhydryl oxidase 1 [OS=Mus musculus]	56599.9	59416.4	61650.5	56622.8	64172.4	310526	226269	424803	504786	337758	2.59569	3.62235	Qsox1
Tmem106a	Q8VC04	Transmembrane protein 106A [OS=Mus musculus]	9816.4	6128.59	6530.41	8245.74	7628.98	56419.2	41671	44466.8	43666.3	45452.1	2.5948	6.28555	Tmem106a
Rasa4	Q6PFQ7	Ras GTPase-activating protein 4 [OS=Mus musculus]	13848.3	15471	11363.3	12188.7	12994.6	82708.3	69074	84042.5	79997	81482.1	2.59264	8.00017	Rasa4
Spag8	Q3V0Q6	Sperm-associated antigen 8 [OS=Mus musculus]	5881.58	9670.77	7230.17	NaN	8087.54	38856.7	36118.1	22197.9	72224.1	62614.1	2.58798	2.12528	Spag8
Cfi	Q61129	Complement factor I [OS=Mus musculus]	65887.8	77322.2	88135.2	75080.9	88294.6	427598	415320	440907	544321	544633	2.58767	6.07934	Cfi
Sema7a	Q9QUR8	Semaphorin-7A [OS=Mus musculus]	23280	22084	32339.9	27077	23682.1	146705	151930	163695	143957	164000	2.58404	8.5399	Sema7a
Clec4a	Q9QZ15	C-type lectin domain family 4 member A [OS=Mus musculus]	2284.66	3400.81	4590.35	4864.79	2543.55	23138	22555.4	22419	18308.7	19424.3	2.58143	6.64974	Clec4a
Tifa	Q793I8	TRAF-interacting protein with FHA domain-containing protein A [OS=Mus musculus]	10193.1	7286.45	7186.86	8465.9	5613.52	50898.8	49693.2	43010.7	42615	41988.7	2.55823	7.10107	Tifa
C2	P21180	Complement C2 [OS=Mus musculus]	24448.2	21393.7	22111.7	21421.1	20780.6	144191	111220	123887	133351	135979	2.55785	7.20536	C2
Gpld1	O70362	Phosphatidylinositol-glycan-specific phospholipase D [OS=Mus musculus]	24722.7	27401	46313.5	24968.6	27459.9	142897	128695	204324	218696	192233	2.55542	4.41288	Gpld1
Nlrp3	Q8R4B8	NACHT, LRR and PYD domains-containing protein 3 [OS=Mus musculus]	2568.15	6037.8	1913.25	3213.14	3274.12	22509.6	21063.5	20348.2	15203.2	20822.8	2.55508	5.5468	Nlrp3
Lgmn	O89017	Legumain [OS=Mus musculus]	78249.3	72842.4	67263.2	62468.2	65205.5	432643	357187	360216	438479	441022	2.55219	6.88426	Lgmn
Parvg	Q9ERD8	Gamma-parvin [OS=Mus musculus]	12786.1	16358.9	19172	14213.1	11754	86854.5	109023	72265.2	74378.2	92528.4	2.55005	5.25985	Parvg
Serpina3f	Q80X76	Serine protease inhibitor A3F [OS=Mus musculus]	9572.59	9883.76	9864.73	12246.7	NaN	58770.2	54983.2	80665.8	59292.5	49289.3	2.54386	4.13629	Serpina3f
Clec7a	Q6QLQ4	C-type lectin domain family 7 member A [OS=Mus musculus]	22979.2	14110.7	19007.8	18897.4	17122	112474	177297	74329.6	41563.7	130954	2.54236	2.28208	Clec7a
Angptl4	Q9Z1P8	Angiopoietin-related protein 4 [OS=Mus musculus]	2431.04	2758.8	NaN	2838.48	3549.11	11758.9	17324.6	20990.5	16548.5	17191.4	2.53395	4.12058	Angptl4
Ncapd2	Q8K2Z4	Condensin complex subunit 1 [OS=Mus musculus]	11260	9453.79	9699.44	10391.4	7037.71	53409.1	55715.3	56156.3	50682.2	60626.8	2.53139	8.2282	Ncapd2
Inhca	Q9DBD0	Inhibitor of carbonic anhydrase [OS=Mus musculus]	74948.3	70305.4	80959.1	68901.1	77020.8	431627	321890	425001	512101	442984	2.51939	5.53714	Inhca
Mmp14	P53690	Matrix metalloproteinase-14 [OS=Mus musculus]	10896.1	10014.9	3798.25	14060.8	16765.9	64829.5	41948.8	55899.9	78383.2	77170.1	2.51858	4.08866	Mmp14
S100a4	P07091	Protein S100-A4 [OS=Mus musculus]	69684.4	50525.8	46378.6	48145.9	89928.4	242434	352977	244262	446913	457017	2.51678	3.52271	S100a4
Fcn2	O70497	Ficolin-2 [OS=Mus musculus]	3431.1	NaN	NaN	2994.74	NaN	16562.5	25856	14578.9	15639.6	19301.2	2.51678	2.18426	Fcn2
Mcm7	Q61881	DNA replication licensing factor MCM7 [OS=Mus musculus]	19305.5	17171.2	19295.6	18262.3	20049.3	107750	101423	97067.8	110540	119200	2.51016	7.8612	Mcm7
Apobec3	Q99J72	DNA dC->dU-editing enzyme APOBEC-3 [OS=Mus musculus]	17364	17916.1	23307.7	17261.7	20378.1	130205	105414	104879	98604.5	105599	2.50094	6.63831	Apobec3
Ccn2	P29268	CCN family member 2 [OS=Mus musculus]	17247.6	17071	21013.7	19615.4	24318.5	84828.4	155732	92035.7	80194.1	148632	2.49971	3.29491	Ccn2
Mthfd2	P18155	Bifunctional methylenetetrahydrofolate dehydrogenase/cyclohydrolase, mitochondrial [OS=Mus musculus]	5848.55	7518.26	7961.34	3831.33	4597.16	31341	32447.5	41584.1	31292.6	30587.5	2.49075	5.79553	Mthfd2
Rtp4	Q9ER80	Receptor-transporting protein 4 [OS=Mus musculus]	10708.7	9688.45	10337.9	10959	11703.4	56030.6	60437.5	60652.6	62011.5	60061.9	2.48624	10.2833	Rtp4
	P06330	Ig heavy chain V region AC38 205.12 [OS=Mus musculus]	24777.6	21946.4	34170.4	22897.5	30392.3	141648	123287	121314	170001	195231	2.48552	4.57218
Lpcat2	Q8BYI6	Lysophosphatidylcholine acyltransferase 2 [OS=Mus musculus]	9242.46	15414.3	7843.49	10957.8	15537.9	54672.6	50712.9	49782	89203.1	85966.9	2.48525	3.51187	Lpcat2
Arhgef37	A1IGU4	Rho guanine nucleotide exchange factor 37 [OS=Mus musculus]	6424.96	4894.8	4267.65	4681.59	6066.5	29890.9	30403	29219.1	23429.5	34220.2	2.48233	6.07291	Arhgef37
C8b	Q8BH35	Complement component C8 beta chain [OS=Mus musculus]	28243.6	23218.4	28595.8	23557.7	22561.6	136179	122231	146610	139875	159315	2.48056	7.13096	C8b
Vtn	P29788	Vitronectin [OS=Mus musculus]	206597	215804	246514	200118	174919	839721	816636	1401770	1698120	1048010	2.47506	3.2784	Vtn
Dna2	Q6ZQJ5	DNA replication ATP-dependent helicase/nuclease DNA2 [OS=Mus musculus]	1483.3	2421.29	4156.62	8742.94	1719.91	20560.2	21645.8	20951.6	16388.8	23276.2	2.47269	4.92535	Dna2
Pim1	P06803	Serine/threonine-protein kinase pim-1 [OS=Mus musculus]	NaN	1215.57	NaN	839	1017.13	3858.06	4861.31	7313.39	4687.63	7642.31	2.46992	2.42594	Pim1
Mcm4	P49717	DNA replication licensing factor MCM4 [OS=Mus musculus]	26501	24974.6	25179.2	24652.5	26181.3	135140	139528	134594	137511	155956	2.4626	8.66389	Mcm4
Hpx	Q91X72	Hemopexin [OS=Mus musculus]	684953	803439	720747	756318	843236	3865250	3743300	3441610	4822140	5040650	2.45703	5.32402	Hpx
Alox5ap	P30355	Arachidonate 5-lipoxygenase-activating protein [OS=Mus musculus]	52975.8	87072.9	95994.1	81263.2	204673	476591	662366	356250	600639	765454	2.45461	3.56331	Alox5ap
Smc2	Q8CG48	Structural maintenance of chromosomes protein 2 [OS=Mus musculus]	15522.9	9540.62	18882	11540.9	11490.6	74800.6	76164.2	78503.7	56227.8	81403	2.45443	5.84074	Smc2
Card9	A2AIV8	Caspase recruitment domain-containing protein 9 [OS=Mus musculus]	24557.4	22200.8	23183.8	24086.6	16210.4	127407	141433	107212	85768.7	141687	2.45274	4.7588	Card9
Ncf1	Q09014	Neutrophil cytosol factor 1 [OS=Mus musculus]	46549.8	47991.5	43684.9	49165	45956.1	252964	306207	215331	205426	293328	2.44797	5.16947	Ncf1
C1qc	Q02105	Complement C1q subcomponent subunit C [OS=Mus musculus]	22202.1	18233.1	25778.8	19292.4	22602.9	152130	104169	112349	123335	95076.6	2.44102	4.95177	C1qc
Alpl	P09242	Alkaline phosphatase, tissue-nonspecific isozyme [OS=Mus musculus]	6598.73	5891.09	7272.4	5772.54	6231.45	27972.8	36857.4	26065.5	38062.8	43006	2.43655	4.63941	Alpl
Sh2b2	Q9JID9	SH2B adapter protein 2 [OS=Mus musculus]	2218.46	3108.67	3526.48	3369.56	1056.82	14940.7	13863	14224.8	14381.5	14453.1	2.436	7.99086	Sh2b2
Fosl2	P47930	Fos-related antigen 2 [OS=Mus musculus]	NaN	1998.46	NaN	2305.09	NaN	10338.2	12519.4	12430.2	9547.9	13296.8	2.43382	3.28301	Fosl2
Hmox1	P14901	Heme oxygenase 1 [OS=Mus musculus]	25359.1	27483.6	25487.9	21596.3	23568	148772	167525	124406	96369.7	127853	2.42874	4.72808	Hmox1
Mug1	P28665	Murinoglobulin-1 [OS=Mus musculus]	123124	115318	208814	103925	115564	541032	537382	822295	882714	795258	2.42422	4.23019	Mug1
Lilrb3	P97484	Leukocyte immunoglobulin-like receptor subfamily B member 3 [OS=Mus musculus]	NaN	7621.7	5437.67	NaN	4576.6	28558	33735.6	26808.7	32100.5	36535.5	2.42397	4.37579	Lilrb3
Lpxn	Q99N69	Leupaxin [OS=Mus musculus]	15958.5	14157.7	14375.6	14389.8	14712.4	86981.2	72724.5	66206.9	86603.5	78613.8	2.40999	6.58586	Lpxn
Mmp19	Q9JHI0	Matrix metalloproteinase-19 [OS=Mus musculus]	18240.6	13946.5	14276.5	16496.2	15766.2	94865.8	50186.8	103451	106629	63207	2.40976	3.47186	Mmp19
Csf2ra	Q00941	Granulocyte-macrophage colony-stimulating factor receptor subunit alpha [OS=Mus musculus]	6673.78	3674.3	5193.44	1906.8	3551.53	17435.7	24993	21098.2	22978.5	24635.8	2.40394	5.45749	Csf2ra
Casp1	P29452	Caspase-1 [OS=Mus musculus]	34334.2	36644.6	33527.5	32311.1	33084.3	173845	176476	163014	185394	198456	2.40071	8.05341	Casp1
Pstpip1	P97814	Proline-serine-threonine phosphatase-interacting protein 1 [OS=Mus musculus]	9105.84	7869.21	7881.84	10845.6	8123.82	49161.2	49397.8	42066.9	46224.4	43871.3	2.39628	8.03504	Pstpip1
Slfn2	Q9Z0I6	Schlafen family member 2 [OS=Mus musculus]	4957.76	5437.42	2499.94	NaN	9308.61	28955.2	28989.7	29808.5	25360.4	32634	2.39267	5.44417	Slfn2
Igkv9-120	P01639	Immunoglobulin kappa chain variable 9-120 [OS=Mus musculus]	3561.03	4040.47	5325.55	2680.27	2693.21	18565.9	26514.5	14946.8	15979.4	19788	2.38806	4.1217	Igkv9-120
Ifi202	Q9R002	Interferon-activable protein 202 [OS=Mus musculus]	3617.4	4901.33	4659.89	3430.81	3797.88	25480.1	32982.2	16827.1	15623.8	15731.7	2.38566	2.97242	Ifi202
Dok3	Q9QZK7	Docking protein 3 [OS=Mus musculus]	32565.6	38866.4	35214.2	27132.3	32091.2	175706	220438	172494	111026	186948	2.38534	4.3026	Dok3
Irgm2	A0A140LIF8	Immunity-related GTPase family M protein 2 [OS=Mus musculus]	42245.9	42486.9	40246.2	43153.2	49579.8	220700	210914	244397	260648	196141	2.3794	6.55736	Irgm2
Klhl6	Q6V595	Kelch-like protein 6 [OS=Mus musculus]	NaN	3584.28	3002.13	3360.07	5575.3	22076	24497.8	14546	18191	21639.1	2.37935	4.05287	Klhl6
Stat1	P42225	Signal transducer and activator of transcription 1 [OS=Mus musculus]	230486	250249	217079	240086	194920	1128430	1118450	1198870	1240890	1149410	2.36507	9.56627	Stat1
Clec12a	Q504P2	C-type lectin domain family 12 member A [OS=Mus musculus]	10656.7	7541.99	8047.08	12247.3	9371.58	55607.2	58975.2	38982.7	46356.1	45905.7	2.36061	5.28602	Clec12a
Dhfr	P00375	Dihydrofolate reductase [OS=Mus musculus]	12145.6	7034.48	11551.7	11922.4	18771.8	65388	49030.8	56655.8	77701.7	65937.9	2.35712	5.0004	Dhfr
Oas2	E9Q9A9	2'-5'-oligoadenylate synthase 2 [OS=Mus musculus]	NaN	3405.79	5577	5253.87	2854.63	18817.1	21583.8	23420.8	24683.6	20930.4	2.35682	5.56675	Oas2
Ripk3	Q9QZL0	Receptor-interacting serine/threonine-protein kinase 3 [OS=Mus musculus]	26853.8	34426.2	23396.9	34643.1	32991	138372	117598	132262	197744	192066	2.35283	4.1802	Ripk3
Stat2	Q9WVL2	Signal transducer and activator of transcription 2 [OS=Mus musculus]	62176.5	57506	49286	46643.7	41514.9	300513	286814	253248	263747	204379	2.34758	5.77079	Stat2
Rab20	P35295	Ras-related protein Rab-20 [OS=Mus musculus]	20773.8	4415.12	15655.7	NaN	10181.9	63489	61376	71041	59254.8	67922.6	2.34066	5.4663	Rab20
Gfpt2	Q9Z2Z9	Glutamine--fructose-6-phosphate aminotransferase [isomerizing] 2 [OS=Mus musculus]	21501.6	26438.6	24019.2	16334.8	37292.5	93215.7	108451	78849	188638	166564	2.3397	2.81412	Gfpt2
C3	P01027	Complement C3 [OS=Mus musculus]	316464	304860	383146	276099	310305	1465510	1337370	1636800	1924980	1686050	2.3393	5.85553	C3
Pld4	Q8BG07	5'-3' exonuclease PLD4 [OS=Mus musculus]	113165	113716	109065	94580.4	97592.4	631501	521051	491669	508786	517703	2.33829	6.83973	Pld4
Igtp	Q9DCE9	Immunity-related GTPase family M protein 3 [OS=Mus musculus]	126478	113561	104076	123550	149385	615554	480210	677400	726697	607865	2.3324	5.6184	Igtp
C1qa	P98086	Complement C1q subcomponent subunit A [OS=Mus musculus]	9144.19	NaN	7871.4	6001.05	6500.84	48381.7	35141.3	30686.4	40888.5	30476.8	2.33043	3.90812	C1qa
Parp9	Q8CAS9	Protein mono-ADP-ribosyltransferase PARP9 [OS=Mus musculus]	45916	47220.9	42812	44352.1	45443.5	221400	215399	236708	241373	216836	2.32575	9.18038	Parp9
C4b	P01029	Complement C4-B [OS=Mus musculus]	99135.1	95058.1	92905.1	93622	83797.6	385824	359159	476762	603350	501993	2.32472	4.5574	C4b
Morc3	F7BJB9	MORC family CW-type zinc finger protein 3 [OS=Mus musculus]	15227.5	15964.8	17387.2	17268.6	14430.6	82458.2	81760.8	79179.7	74785.6	83068.1	2.32142	9.73613	Morc3
Lacc1	Q8BZT9	Purine nucleoside phosphorylase LACC1 [OS=Mus musculus]	4540.3	3572.71	NaN	3813.69	3545.8	21609.4	16212.5	17159.4	20138.2	21506	2.32077	5.2051	Lacc1
Hp	Q61646	Haptoglobin [OS=Mus musculus]	541688	651270	469558	731921	940104	2493340	2757600	2710880	4486290	4151270	2.31557	3.62928	Hp
Tlr9	Q9EQU3	Toll-like receptor 9 [OS=Mus musculus]	3744.47	3755.9	8353.13	3997.16	5840.38	26762.8	21271.7	26808.1	27538.1	25422.1	2.31458	6.2323	Tlr9
Ercc6l	Q8BHK9	DNA excision repair protein ERCC-6-like [OS=Mus musculus]	3672.11	3565.66	3348.93	3917.2	3277.39	15952.7	17521	19163.9	16064.2	19376.8	2.30843	7.2161	Ercc6l
	P18526	Ig heavy chain V region 345 [OS=Mus musculus]	21237.1	19595.8	18468.3	16734.9	13193.2	103487	90838.9	75513.9	59128.2	111546	2.3036	4.09541
Dpep2	Q8C255	Dipeptidase 2 [OS=Mus musculus]	5249.75	9572.04	2807.37	2334.32	3879.73	25748.7	23481.7	21580.5	21501	25383.6	2.30341	5.62841	Dpep2
F3	P20352	Tissue factor [OS=Mus musculus]	84151.1	80750.3	94724.1	94477.2	83291.5	411576	509377	486770	305475	440272	2.29966	4.93388	F3
Hat1	Q8BY71	Histone acetyltransferase type B catalytic subunit [OS=Mus musculus]	18604	20564	19589.3	18567.7	16211	96026.6	91023.6	91833.1	87132.8	94369.2	2.29925	10.0635	Hat1
Mcm2	P97310	DNA replication licensing factor MCM2 [OS=Mus musculus]	32184.2	42545.6	41369.3	30856.4	30958.3	154268	167696	161134	190583	197961	2.29256	6.54806	Mcm2
Cd300a	Q6SJQ0	CMRF35-like molecule 8 [OS=Mus musculus]	12495.5	NaN	7719.23	NaN	9605.38	46849	51823.4	39735.1	52028.9	52680.1	2.29032	4.53983	Cd300a
Pram1	Q6BCL1	PML-RARA-regulated adapter molecule 1 [OS=Mus musculus]	7622.28	5198.04	8447.64	10519.9	6692.12	36781.5	50178.4	29577.7	31213.1	39870.3	2.28564	4.32148	Pram1
S100a8	P27005	Protein S100-A8 [OS=Mus musculus]	11359	11058.3	11778.2	12639.7	15358.1	46535	79171.4	47719.9	74416.8	54854.3	2.28305	3.94795	S100a8
Gc	P21614	Vitamin D-binding protein [OS=Mus musculus]	491255	486659	587440	465876	533620	2260340	1918770	2765350	3265020	2263660	2.28188	4.50896	Gc
Crp	P14847	C-reactive protein [OS=Mus musculus]	14039	17873.5	19019.5	20632.1	21226.9	90861.7	72252.1	72647.5	104841	107648	2.27225	4.821	Crp
Ctss	O70370	Cathepsin S [OS=Mus musculus]	243695	244604	196187	250936	217422	1100760	1083580	866197	1187250	1313570	2.26764	5.63397	Ctss
Samd9l	Q69Z37	Sterile alpha motif domain-containing protein 9-like [OS=Mus musculus]	26991.2	30927.2	25862.3	31299.2	28149.8	139718	135668	150605	138325	124902	2.26663	8.24563	Samd9l
Apobec1	P51908	C->U-editing enzyme APOBEC-1 [OS=Mus musculus]	3188.1	3003.05	10283.5	3431.28	NaN	26831.1	24096.8	24139.2	22097.9	22443.8	2.26513	4.78009	Apobec1
	P04946	Ig kappa chain V-V region NQ5-89.4 [OS=Mus musculus]	53786.3	58036.7	85037.2	47010.9	67269.9	337861	355618	136211	155111	505869	2.26032	2.03674
Zfand5	O88878	AN1-type zinc finger protein 5 [OS=Mus musculus]	3998.77	11794.2	8520.33	8244.42	16620	40965.5	53964.8	43252.7	36271.1	60413.2	2.25577	4.18547	Zfand5
Wdhd1	P59328	WD repeat and HMG-box DNA-binding protein 1 [OS=Mus musculus]	2417.95	19438.1	8457.78	5752.17	4401.49	38016.9	42997.3	54407.3	16275.3	41247.4	2.25335	2.64826	Wdhd1
Ptpro	E9Q612	Receptor-type tyrosine-protein phosphatase O [OS=Mus musculus]	2670.34	2241.21	3016.72	2055.36	2032.83	10272.5	13290.3	12430.3	8183.99	12994.7	2.25029	4.7821	Ptpro
Irf9	Q61179	Interferon regulatory factor 9 [OS=Mus musculus]	28360.8	32556.1	32681.8	25164.7	28303.3	158589	161837	142601	112564	123232	2.24846	5.47357	Irf9
Sell	P18337	L-selectin [OS=Mus musculus]	17017.2	19685.4	14043.4	16002	14036	79050.9	85362.2	72703.5	57776.4	88502.8	2.24669	5.35343	Sell
Isg20	Q9JL16	Interferon-stimulated gene 20 kDa protein [OS=Mus musculus]	60886.8	56614.2	52007.3	57533.4	58374.3	285150	268543	294294	241865	263261	2.24514	7.89286	Isg20
Camp	P51437	Cathelicidin antimicrobial peptide [OS=Mus musculus]	100789	114500	127046	108062	157145	592473	756723	430015	483480	610542	2.24162	4.31711	Camp
Slc2a6	Q3UDF0	Solute carrier family 2, facilitated glucose transporter member 6 [OS=Mus musculus]	3578.63	2617.37	NaN	4380.5	2924.77	17789	20186.3	15923.1	11384.7	14529.6	2.2416	3.7953	Slc2a6
Cgas	Q8C6L5	Cyclic GMP-AMP synthase [OS=Mus musculus]	4315.67	5149.71	6037.06	5407.47	1201.08	20672.6	21067.9	21694.2	20673.4	20372.5	2.2404	7.15944	Cgas
Eif2ak2	Q03963	Interferon-induced, double-stranded RNA-activated protein kinase [OS=Mus musculus]	36855.3	30099.1	29521.5	30899.3	26893	155155	142208	151848	135822	140974	2.23454	8.65836	Eif2ak2
Serping1	P97290	Plasma protease C1 inhibitor [OS=Mus musculus]	92963.7	93969.6	113742	93169.4	100035	457126	363193	455981	545556	501637	2.23406	5.66384	Serping1
	Q8WUR0	Protein C19orf12 homolog [OS=Mus musculus]	47774.3	46128.1	37215.8	39454.6	42824.7	197688	205374	186995	181244	229638	2.22974	7.05335
Gbp7	Q91Z40	Guanylate-binding protein 7 [OS=Mus musculus]	131270	118783	92343.8	57270.5	102379	506092	418331	525019	433725	463983	2.22502	6.49028	Gbp7
Elane	Q3UP87	Neutrophil elastase [OS=Mus musculus]	306985	287620	327531	297132	281865	1417770	1837820	1309740	1167660	1267600	2.22142	4.87652	Elane
Ca13	Q9D6N1	Carbonic anhydrase 13 [OS=Mus musculus]	8706.34	7832.77	7524.96	7927.64	6878.65	37185.8	35912.2	35092	44498.2	28179.2	2.21819	5.33456	Ca13
Tapbp	Q9R233	Tapasin [OS=Mus musculus]	242773	217018	230345	209155	240137	1050410	880958	953684	1308930	1106000	2.21768	5.47155	Tapbp
Pip	P02816	Prolactin-inducible protein homolog [OS=Mus musculus]	2332.36	2975.65	NaN	2147.66	2251.81	10160.3	9583.18	16585.8	13809.1	6153.58	2.21383	2.45195	Pip
Fstl1	Q62356	Follistatin-related protein 1 [OS=Mus musculus]	28480.7	23049.6	23025.3	22421.6	25184.4	137910	90454.4	115993	92102.3	126110	2.20324	4.85867	Fstl1
Ikbke	Q9R0T8	Inhibitor of nuclear factor kappa-B kinase subunit epsilon [OS=Mus musculus]	5477.36	4537.76	2752.63	6444.66	4694.27	22793.9	22970.4	21546.1	20616.7	21674.2	2.19678	7.85364	Ikbke
Tlr2	Q9QUN7	Toll-like receptor 2 [OS=Mus musculus]	10728.9	12090.6	9448.44	9126.19	10172.6	58150.9	46354.9	45720.8	39968.8	45549.2	2.19271	5.71439	Tlr2
Nckap1l	Q8K1X4	Nck-associated protein 1-like [OS=Mus musculus]	28894.9	30917.5	36692.9	33643.8	15276.1	120227	132668	115288	123956	172263	2.19178	4.91523	Nckap1l
Acp5	Q05117	Tartrate-resistant acid phosphatase type 5 [OS=Mus musculus]	11212.8	10808.6	10753.9	9887	13763.4	52502.9	48795.6	37627.8	58302.7	60423.8	2.191	5.01549	Acp5
Tlr7	P58681	Toll-like receptor 7 [OS=Mus musculus]	6469.4	4846.86	5366.11	6381.48	5163.14	29089.7	25987.8	22970.1	24028	26813.5	2.19098	7.01892	Tlr7
Cd5l	Q9QWK4	CD5 antigen-like [OS=Mus musculus]	12498.5	14030.2	24690.3	17327.5	13978.4	58216.2	66020.6	90498.9	75364.8	84868.1	2.18387	4.82649	Cd5l
Top2a	Q01320	DNA topoisomerase 2-alpha [OS=Mus musculus]	17602.6	22885.5	23831.1	26915.2	24542.4	98811.8	95015.8	93353.7	127011	111648	2.18328	5.82624	Top2a
Apobr	Q8VBT6	Apolipoprotein B receptor [OS=Mus musculus]	28586.5	28323.6	26025.7	28282	24418.7	129320	139756	109785	104799	130828	2.17964	6.24559	Apobr
Sp110	Q8BVK9	Sp110 nuclear body protein [OS=Mus musculus]	79107.8	95570.2	72035.3	79224.5	75684.5	365814	384014	378311	305730	377082	2.17284	7.18342	Sp110
Eef1akmt4	P0DPE0	EEF1A lysine methyltransferase 4 [OS=Mus musculus]	6995.71	4777.7	8233.05	5081.36	9844.45	33301.9	26471.5	25034.1	31087.2	41525.4	2.17199	4.34567	Eef1akmt4
Gbp2	Q9Z0E6	Guanylate-binding protein 2 [OS=Mus musculus]	326216	336507	265232	306110	257975	1332950	1259450	1428770	1401460	1296430	2.17097	8.72885	Gbp2
Apoh	Q01339	Beta-2-glycoprotein 1 [OS=Mus musculus]	101659	113776	149988	122784	146270	466778	361189	650060	796054	582469	2.17063	3.4394	Apoh
Tap1	P21958	Antigen peptide transporter 1 [OS=Mus musculus]	58890.6	45675.3	62110.4	65531.8	68967.1	283606	282797	253866	282972	249984	2.16773	8.05882	Tap1
Pola1	P33609	DNA polymerase alpha catalytic subunit [OS=Mus musculus]	7935.6	8086.27	6968.27	7187.43	7456.02	32456.5	35903.8	32885.5	31173.8	36466.8	2.16596	8.15928	Pola1
Casp4	P70343	Caspase-4 [OS=Mus musculus]	NaN	NaN	4692.83	NaN	4771.86	19118.5	18842.1	22752.8	20671.4	24676.8	2.16428	3.51802	Casp4
Cpxm1	Q9Z100	Probable carboxypeptidase X1 [OS=Mus musculus]	7524.93	5824.72	8492.32	4078.69	6894.66	31977.4	17151.6	38470.8	37714.1	21726.6	2.16377	3.11236	Cpxm1
C4bpa	P08607	C4b-binding protein [OS=Mus musculus]	28390.1	42837.8	58135.6	33347.4	29046.8	160143	170604	162788	169182	194002	2.15954	6.68421	C4bpa
Cybb	Q61093	Cytochrome b-245 heavy chain [OS=Mus musculus]	55975.4	59839.4	52437.1	63895.7	57446.5	253800	304352	247564	197117	280205	2.14746	5.37869	Cybb
Gch1	Q05915	GTP cyclohydrolase 1 [OS=Mus musculus]	6062.58	3803.98	43533.5	72738	31289.4	154311	100277	152322	146952	143094	2.14638	3.79819	Gch1
Hcls1	P49710	Hematopoietic lineage cell-specific protein [OS=Mus musculus]	116296	115150	127515	115395	112872	481128	508994	427990	544724	632379	2.14386	5.5919	Hcls1
Agt	P11859	Angiotensinogen [OS=Mus musculus]	69352	73345.7	68968.9	59943.6	55006	308211	214140	344003	305928	271094	2.14378	5.09458	Agt
Gpsm3	Q3U1Z5	G-protein-signaling modulator 3 [OS=Mus musculus]	12317.1	10972	19820.8	8534.79	36443	73588.1	81166.1	71618.4	78301.5	83490.1	2.13965	5.3321	Gpsm3
Tpx2	A2APB8	Targeting protein for Xklp2 [OS=Mus musculus]	1979.79	NaN	2644.02	NaN	2213.06	8499.41	11169.8	10854.7	10164.9	9254.25	2.13191	4.55992	Tpx2
Trip13	Q3UA06	Pachytene checkpoint protein 2 homolog [OS=Mus musculus]	13834.4	13315.1	9743.55	9263.28	10412.1	49319.9	51653.7	52722	44245.8	49942.8	2.1316	7.71103	Trip13
Ogfr	Q99PG2	Opioid growth factor receptor [OS=Mus musculus]	28879.2	30077.1	26337.7	23987.5	36666.2	129563	116459	117940	141712	133306	2.13032	7.19591	Ogfr
Mmp25	Q3U435	Matrix metalloproteinase-25 [OS=Mus musculus]	5409.89	3442.1	NaN	NaN	840.789	17425.8	18075.2	11972.8	10100.2	13133.3	2.12991	2.51015	Mmp25
Coro2a	Q8C0P5	Coronin-2A [OS=Mus musculus]	20353.5	22051.2	23322.2	22600.8	19861.1	100626	90539.8	92381.4	90308.7	99215.9	2.12851	8.96858	Coro2a
Trim14	Q8BVW3	Tripartite motif-containing protein 14 [OS=Mus musculus]	15809.6	18008.9	7086.51	23024.8	15106.1	76211.2	79011.7	66420.6	64497.5	58446.7	2.12429	5.53827	Trim14
Dohh	Q99LN9	Deoxyhypusine hydroxylase [OS=Mus musculus]	7605.97	6088.47	10585.8	6269.49	9431.64	35941	32323.2	33471.8	36058.7	35801.9	2.11834	7.84933	Dohh
Arhgap15	Q811M1	Rho GTPase-activating protein 15 [OS=Mus musculus]	4091.28	4533.6	5020.14	5447.83	6458.43	19165.1	24182.2	16859.3	22706.4	27672.9	2.1137	4.65095	Arhgap15
Ucp2	P70406	Dicarboxylate carrier SLC25A8 [OS=Mus musculus]	5630.86	4992.58	6018.38	7327.01	4440.98	28614.8	29105.6	23039.7	18830.1	23139.4	2.11102	4.9005	Ucp2
Klkb1	P26262	Plasma kallikrein [OS=Mus musculus]	27352.4	27224.9	45371.6	21686.6	23962.1	119452	120691	131357	124410	132190	2.10901	7.294	Klkb1
Apoa4	P06728	Apolipoprotein A-IV [OS=Mus musculus]	325037	325768	367128	282178	311507	1466600	1295800	1185820	1339320	1656810	2.10733	5.94314	Apoa4
Parp10	Q8CIE4	Protein mono-ADP-ribosyltransferase PARP10 [OS=Mus musculus]	19240	20949.6	19305.3	17819.3	20321	91909.9	74995.2	79887.2	93838.7	78788.8	2.10292	6.81634	Parp10
Apob	E9Q414	Apolipoprotein B-100 [OS=Mus musculus]	9045.11	8185.45	18863.8	8398	10143.5	31039.6	41670	59275.3	52743.3	46321.1	2.08028	3.84187	Apob
Rnf149	Q3U2C5	E3 ubiquitin-protein ligase RNF149 [OS=Mus musculus]	1672.37	NaN	NaN	7075.13	2229.48	15069.6	13477.3	16753.3	15056.8	16992.7	2.07995	3.62446	Rnf149
Itgb2l	Q3UV74	Integrin beta-2-like protein [OS=Mus musculus]	9889.79	6425.64	8555.56	9106.6	13282.4	29605.2	54200.4	30690.1	36565.4	48612	2.07895	3.51571	Itgb2l
Fgr	P14234	Tyrosine-protein kinase Fgr [OS=Mus musculus]	30675.9	32736.9	30657.5	29495.7	27779.8	134561	157677	106892	105467	134564	2.07833	5.04628	Fgr
Hpgds	Q9JHF7	Hematopoietic prostaglandin D synthase [OS=Mus musculus]	5176.95	3293.29	1757.28	2586.59	1924.13	14295.6	10665.7	11861.2	15061.9	10202.3	2.07472	4.44806	Hpgds
Evi2b	Q8VD58	Protein EVI2B [OS=Mus musculus]	16157.1	19219.9	29437.8	23295.2	24603	76961.3	111282	83902.1	84808.6	116229	2.06974	4.62609	Evi2b
Slfn5	Q8CBA2	Schlafen family member 5 [OS=Mus musculus]	101985	113757	109460	102425	83119.6	476332	499878	525998	208006	425636	2.06413	3.32023	Slfn5
Medag	Q14BA6	Mesenteric estrogen-dependent adipogenesis protein [OS=Mus musculus]	6785.36	3928.25	NaN	NaN	2597.74	14528.9	18642.3	22854.4	12085.4	24569.7	2.06265	2.28512	Medag
Prim2	P33610	DNA primase large subunit [OS=Mus musculus]	5959.27	5723.11	4429.37	4864.71	5495.39	23048.1	23994.6	26519.5	16553.7	20460.6	2.06251	5.00178	Prim2
Eri1	Q7TMF2	3'-5' exoribonuclease 1 [OS=Mus musculus]	9576.04	9415.18	7882.02	9078.36	9904.82	42399.8	38413.1	37172.8	35122.6	38415.4	2.06233	7.94769	Eri1
	P18528	Ig heavy chain V region 6.96 [OS=Mus musculus]	19662.9	22714.2	31596.8	20371.8	16756.9	58744.3	55541.1	142533	137607	69581.7	2.06225	2.15477
Jak3	Q62137	Tyrosine-protein kinase JAK3 [OS=Mus musculus]	8996.49	7611.3	7654.4	8461.28	9311.16	37871.5	36474.2	32850.3	36161.5	31603.5	2.05738	7.65327	Jak3
Kntc1	Q8C3Y4	Kinetochore-associated protein 1 [OS=Mus musculus]	9303.63	NaN	12886.9	11504	11152.5	43895.6	46084.2	50954.9	42392	49771.6	2.05593	6.37793	Kntc1
Prim1	P20664	DNA primase small subunit [OS=Mus musculus]	3920.33	5485.01	5383.41	4773.42	7132.87	20105.8	21576.8	23410.9	20948	24823.8	2.05416	6.78175	Prim1
Kif15	Q6P9L6	Kinesin-like protein KIF15 [OS=Mus musculus]	912.435	3964.67	2374.45	2833.94	2496.2	9073.2	9381.57	12050.6	10960.4	10689.8	2.0515	5.32721	Kif15
Cyp7b1	Q60991	Cytochrome P450 7B1 [OS=Mus musculus]	5658.29	2006.72	8747.59	9263.27	NaN	21453.4	24164.1	28628.9	28523	30192.8	2.0506	4.22399	Cyp7b1
Cmpk2	Q3U5Q7	UMP-CMP kinase 2, mitochondrial [OS=Mus musculus]	190231	173483	181223	172959	177643	803114	717138	728053	819035	637536	2.0486	6.85723	Cmpk2
Cebpb	P28033	CCAAT/enhancer-binding protein beta [OS=Mus musculus]	25854	25747.8	20557.7	24579.6	23687.2	84688.5	94475.6	106452	94228.4	118348	2.04855	5.88824	Cebpb
Spi1	P17433	Transcription factor PU.1 [OS=Mus musculus]	15018.6	13017.1	10415	12737.4	11049.6	51299.6	62646.4	52255.4	39965.8	49721.1	2.03965	5.22075	Spi1
	P01750	Ig heavy chain V region 102 [OS=Mus musculus]	8814.6	12470.6	13159.3	9009.09	7004.88	32308.6	35731	60297	37520.8	41193.3	2.03682	3.57438
Apoc4	Q61268	Apolipoprotein C-IV [OS=Mus musculus]	4231.26	4205.75	10289.1	3822.34	6870.9	16154.5	14740.4	33198.5	38502.1	18060.5	2.03606	2.16992	Apoc4
Parp14	Q2EMV9	Protein mono-ADP-ribosyltransferase PARP14 [OS=Mus musculus]	22208.8	28285.1	25194.9	23275.8	31040.9	93551.7	116503	127797	100249	94777.7	2.03523	5.58115	Parp14
Zwilch	Q8R060	Protein zwilch homolog [OS=Mus musculus]	3026.78	NaN	4964.57	4317.49	904.579	13625.1	15361.4	15435.3	9454.72	13587	2.03018	3.66411	Zwilch
Lig1	P37913	DNA ligase 1 [OS=Mus musculus]	15553.2	16601.3	11991.3	15615.7	11164.3	55345	57760.8	58453.5	55570.4	62439.1	2.02952	8.28885	Lig1
Pycard	Q9EPB4	Apoptosis-associated speck-like protein containing a CARD [OS=Mus musculus]	14257	18363.4	18433.5	15868.5	15098.1	66905.2	52331.4	51502.3	90055.3	73434.4	2.02678	3.94214	Pycard
	P10404	MLV-related proviral Env polyprotein [OS=Mus musculus]	16778.8	11850.1	15855.3	21430.9	13142.6	66319.8	74486.4	60929.5	43094	77003.6	2.02534	4.25983
Ncaph	Q8C156	Condensin complex subunit 2 [OS=Mus musculus]	5449.54	4660.31	5999.48	5705.46	4331.83	20377.6	19920.2	25053	20060.7	20519	2.01842	6.54693	Ncaph
Myo1g	Q5SUA5	Unconventional myosin-Ig [OS=Mus musculus]	49755.1	49804.8	52058.7	50760.5	54480.8	206156	203923	184899	207632	237016	2.01701	7.14934	Myo1g
Sting1	Q3TBT3	Stimulator of interferon genes protein [OS=Mus musculus]	34012.7	30454.4	32435.7	36202.7	33895.8	140177	135871	151422	112656	131240	2.00724	6.567	Sting1
Irf1	P15314	Interferon regulatory factor 1 [OS=Mus musculus]	5338.74	3902.48	NaN	4009.11	3233.84	15828.2	16991	19196.2	14768.6	15666	2.00051	5.44084	Irf1
Sytl4	Q9R0Q1	Synaptotagmin-like protein 4 [OS=Mus musculus]	44363.8	35431.3	38756.5	40311.6	52759.5	8211.93	5657.14	13983.2	16706.4	8185.47	-2.00441	4.65279	Sytl4
Adcy6	Q01341	Adenylate cyclase type 6 [OS=Mus musculus]	35966.6	40993.6	35039.9	39948.7	34740.6	2195.97	4944.2	15405.3	17605.1	6083.62	-2.01361	4.53842	Adcy6
Tmem100	Q9CQG9	Transmembrane protein 100 [OS=Mus musculus]	60369.9	42885	47017.8	67843.4	73304	9907.96	19041.9	15130.3	15665.5	12385	-2.01442	4.0523	Tmem100
Tspan13	Q9D8C2	Tetraspanin-13 [OS=Mus musculus]	74275.1	44996.7	54593.4	62187.6	53729	13680	12064.3	15196.2	10339.8	20437.2	-2.01457	4.50805	Tspan13
Slc7a10	P63115	Asc-type amino acid transporter 1 [OS=Mus musculus]	31025.1	29376.2	27335.7	32620.4	24278.7	5159.09	7544.58	7193.19	NaN	8617.38	-2.02075	5.27473	Slc7a10
Reep6	Q9JM62	Receptor expression-enhancing protein 6 [OS=Mus musculus]	61180.5	65730.4	85899.7	77840	135712	17247.8	23744.1	17371.2	17935	28670.4	-2.02212	2.83912	Reep6
Alox12	P39655	Polyunsaturated fatty acid lipoxygenase ALOX12 [OS=Mus musculus]	302314	302895	323163	315202	342966	26264.8	30829.1	160300	140326	31594.9	-2.02687	4.2813	Alox12
Mccc2	Q3ULD5	Methylcrotonoyl-CoA carboxylase beta chain, mitochondrial [OS=Mus musculus]	171179	177881	183770	165667	110194	38350.4	43827.4	43021.8	29008.3	40716.1	-2.05268	4.76268	Mccc2
Sema3e	P70275	Semaphorin-3E [OS=Mus musculus]	35225.2	37485.7	40514.8	33568.4	39309.2	7770.87	9383	9910.75	10147.3	7353.14	-2.06212	7.43244	Sema3e
Slc6a2	O55192	Sodium-dependent noradrenaline transporter [OS=Mus musculus]	46632.9	40265.9	50419.2	53078.4	58402.4	10028.5	13820.2	11750	10271.3	13272.4	-2.07271	5.6859	Slc6a2
Gp1ba	O35930	Platelet glycoprotein Ib alpha chain [OS=Mus musculus]	253218	215740	239615	284136	323475	22502.4	32174.6	107075	109437	36454.8	-2.09703	4.17047	Gp1ba
Maob	Q8BW75	Amine oxidase [flavin-containing] B [OS=Mus musculus]	398877	386815	387371	363298	295622	74540.6	92851	99807.7	78398.3	82374.4	-2.09782	6.32976	Maob
Ceacam1	P31809	Carcinoembryonic antigen-related cell adhesion molecule 1 [OS=Mus musculus]	25481.6	93740.9	90043.2	45479.2	86829.1	6549.31	28630.4	11236.3	22729.9	10535.2	-2.09989	2.17487	Ceacam1
Aldh3a1	P47739	Aldehyde dehydrogenase, dimeric NADP-preferring [OS=Mus musculus]	143566	149341	129445	133166	98587.6	36727.8	45505.5	21374.6	20007.1	28328.1	-2.10599	5.07404	Aldh3a1
Myct1	Q8R411	Myc target protein 1 [OS=Mus musculus]	65518.3	69467.7	77348.8	75097.9	107942	13000.2	12687.8	20804.3	25645.2	19529.3	-2.10875	4.23468	Myct1
Trpc6	Q61143	Short transient receptor potential channel 6 [OS=Mus musculus]	65538	65083.8	77479.7	76435.9	74734	12907.8	12371.7	18698.7	22973.5	16326.9	-2.10906	6.74026	Trpc6
Abca8b	Q8K440	ABC-type organic anion transporter ABCA8B [OS=Mus musculus]	32833.5	26125.1	36488.9	31278.7	33634.1	5286.44	7361.32	8183.94	7618.48	8436.35	-2.12015	6.11644	Abca8b
Pc	Q05920	Pyruvate carboxylase, mitochondrial [OS=Mus musculus]	472528	477733	445847	441696	412876	90143.1	129005	106693	91001.2	98238.7	-2.12749	8.19612	Pc
Plxdc2	Q9DC11	Plexin domain-containing protein 2 [OS=Mus musculus]	214384	160594	142399	207140	223679	44254	39306.7	38673.9	50216.7	40090.1	-2.15744	4.76204	Plxdc2
Clec1b	Q9JL99	C-type lectin domain family 1 member B [OS=Mus musculus]	117911	87639.8	117669	131127	104558	12075.6	13732.6	49924.1	35210.3	13728.8	-2.16447	4.44808	Clec1b
Itgb3	O54890	Integrin beta-3 [OS=Mus musculus]	438432	335798	414322	466594	506722	48713.5	57669.6	157899	161302	54809.4	-2.16999	4.62403	Itgb3
Cldn5	O54942	Claudin-5 [OS=Mus musculus]	24071.9	23457.4	31387	35006.8	34019.5	6691.8	8381.85	7116.96	4408.38	6183.47	-2.17404	4.76057	Cldn5
Mcpt8	P43430	Mast cell protease 8 [OS=Mus musculus]	40266	25277.6	34467.2	25189.3	28917.8	4975.01	NaN	9885	9444.24	2975.33	-2.17621	3.53443	Mcpt8
Acss1	Q99NB1	Acetyl-coenzyme A synthetase 2-like, mitochondrial [OS=Mus musculus]	198598	185905	191606	204471	178400	38290.4	43665.6	43189.2	39269.8	46891.3	-2.18216	8.87716	Acss1
Slc22a3	Q9WTW5	Solute carrier family 22 member 3 [OS=Mus musculus]	11819.3	9708.39	12237.5	10099.2	10680.4	NaN	2719.23	NaN	NaN	2076.67	-2.18564	3.81339	Slc22a3
Lhfpl6	Q8BM86	LHFPL tetraspan subfamily member 6 protein [OS=Mus musculus]	19798.7	22572.1	21574.9	28269.5	28715.3	4568.32	6677.26	5512.51	3527.28	6147.8	-2.19376	5.05403	Lhfpl6
Sox18	P43680	Transcription factor SOX-18 [OS=Mus musculus]	10522.4	10085.2	10498.1	10929.7	12628.9	2652.41	NaN	2126.96	NaN	NaN	-2.19378	4.02083	Sox18
Chi3l1	Q61362	Chitinase-3-like protein 1 [OS=Mus musculus]	769242	737419	422023	741563	694979	143035	212036	114765	116817	145181	-2.20112	4.34017	Chi3l1
Pcdh12	O55134	Protocadherin-12 [OS=Mus musculus]	16468.5	11062.4	14988.5	12946.4	14501.2	2339.04	2897.76	3380.31	1408.98	5173.43	-2.20265	5.01127	Pcdh12
Itga2b	Q9QUM0	Integrin alpha-IIb [OS=Mus musculus]	529258	607600	572087	653876	667712	54321.5	47288.1	252057	248287	54785.3	-2.20618	4.60585	Itga2b
Ca8	P28651	Carbonic anhydrase-related protein [OS=Mus musculus]	57972.1	68773.3	61040.1	65492.9	70838.8	15213.8	12231.9	13669.6	13006.9	15684.9	-2.21507	7.48962	Ca8
Mms22l	B1AUR6	Protein MMS22-like [OS=Mus musculus]	NaN	17393.9	NaN	NaN	24998.3	3867.69	3683.97	3744.55	7618.02	3821.68	-2.22075	3.03	Mms22l
Ptprd	Q64487	Receptor-type tyrosine-protein phosphatase delta [OS=Mus musculus]	22949.4	16637.6	24849.7	18969.7	18524.7	5381.41	3122.87	3189.31	6206.86	3890.07	-2.22582	5.00294	Ptprd
Tspan2	Q922J6	Tetraspanin-2 [OS=Mus musculus]	32200.5	36753.6	32412.3	32184.6	27029.6	5409.65	8375.5	7749.4	3854.52	8864.34	-2.22898	6.16745	Tspan2
Ces1e	Q64176	Carboxylesterase 1E [OS=Mus musculus]	14615.4	17825.3	18499.1	16962.9	17027.3	2383.74	6255.78	NaN	2477.68	3367.69	-2.2298	5.26119	Ces1e
Rac3	P60764	Ras-related C3 botulinum toxin substrate 3 [OS=Mus musculus]	59321.7	60051.3	49038.3	57190.7	49002	12177.3	14134.8	11012	11950.3	9113.37	-2.23361	6.77981	Rac3
Tbxa2r	P30987	Thromboxane A2 receptor [OS=Mus musculus]	16881.3	15144.5	19751.3	16383.5	21437.6	3206.37	4553.29	6047.87	2632.28	2563.18	-2.23724	5.24924	Tbxa2r
Fabp5	Q05816	Fatty acid-binding protein 5 [OS=Mus musculus]	948365	1870790	1954570	913262	2017390	227507	331021	260680	528617	277134	-2.24527	2.84109	Fabp5
Iyd	Q9DCX8	Iodotyrosine deiodinase 1 [OS=Mus musculus]	76492.9	88009.3	73785.4	91209.1	70069.1	12254.9	25209.1	15731.9	10635.4	20308.2	-2.24758	5.89573	Iyd
Irag1	Q9WUX5	Inositol 1,4,5-triphosphate receptor associated 1 [OS=Mus musculus]	32383.5	25664.9	21068.9	25913.2	17273.1	4395.07	4284.84	5975.08	7060.18	3607.12	-2.27199	4.11714	Irag1
Scgb1a1	Q06318	Uteroglobin [OS=Mus musculus]	1372230	1687300	1798290	1443070	2363780	343685	534302	172272	261505	462916	-2.28759	4.09395	Scgb1a1
Cbr2	P08074	Carbonyl reductase [NADPH] 2 [OS=Mus musculus]	11071600	11558200	9919860	10602600	10173600	1786280	2467560	2027890	2203570	2411260	-2.29096	8.33133	Cbr2
Lrp2	A2ARV4	Low-density lipoprotein receptor-related protein 2 [OS=Mus musculus]	50419	49467.2	44361.5	50141.9	41414.5	7752.44	12256.2	9256.13	11040.3	7739.88	-2.29513	7.13682	Lrp2
Muc1	Q02496	Mucin-1 [OS=Mus musculus]	74578.6	50089.5	46899.3	59982.8	59815.6	10596.5	16486.4	9955.79	13496.3	8621.49	-2.30022	4.80983	Muc1
Atp7b	Q64446	Copper-transporting ATPase 2 [OS=Mus musculus]	15776.6	18721.8	19433.9	24386.4	19649	2739.5	5183.16	NaN	NaN	NaN	-2.30632	2.89049	Atp7b
Igfbp6	P47880	Insulin-like growth factor-binding protein 6 [OS=Mus musculus]	74743.4	67499.6	58100.2	68400.2	51197.9	10913.6	12069.2	9784.71	14091	17219.7	-2.3199	5.59583	Igfbp6
Hpgd	Q8VCC1	15-hydroxyprostaglandin dehydrogenase [NAD(+)] [OS=Mus musculus]	417194	466570	483431	527606	485449	118865	90412.1	85027.6	100013	80950.6	-2.3243	7.38779	Hpgd
Gp9	O88186	Platelet glycoprotein IX [OS=Mus musculus]	436057	332538	371657	468728	354703	28005.1	29159	158927	144056	31031	-2.32766	4.34676	Gp9
Tcf21	O35437	Transcription factor 21 [OS=Mus musculus]	11887	14634.5	13737.8	13493.7	11482	3182.01	NaN	1601.76	3447.2	2115.68	-2.33455	5.55108	Tcf21
Fasn	P19096	Fatty acid synthase [OS=Mus musculus]	1178720	1294420	773708	1278360	856371	214008	219483	251933	181088	200315	-2.3347	4.30161	Fasn
Gp5	O08742	Platelet glycoprotein V [OS=Mus musculus]	257564	217362	261590	265645	258940	15109.3	19604.6	97143.4	87990.4	29017	-2.34125	5.15099	Gp5
Mpig6b	D7PDD4	Megakaryocyte and platelet inhibitory receptor G6b [OS=Mus musculus]	155252	158329	156136	181937	152631	10739.9	13903.3	72824.5	50025.3	9809.43	-2.35417	4.85274	Mpig6b
Fmo3	P97501	Flavin-containing monooxygenase 3 [OS=Mus musculus]	222681	261692	241863	222577	223292	49838.3	60925.1	46612.5	26503.3	44127.7	-2.36195	7.35296	Fmo3
Vamp3	P63024	Vesicle-associated membrane protein 3 [OS=Mus musculus]	16272.3	14778	14498.6	12150.9	16821.1	NaN	NaN	NaN	4151.56	1641.5	-2.36332	3.28438	Vamp3
Rilp	Q5ND29	Rab-interacting lysosomal protein [OS=Mus musculus]	21625.8	21410.2	15844.8	16021.5	14787.2	3054.49	3649.86	3666.23	3734.55	3145.1	-2.37832	4.99308	Rilp
Sort1	Q6PHU5	Sortilin [OS=Mus musculus]	353073	358785	401540	348291	354608	51077.2	79727.7	79071.6	61818.4	77010.5	-2.38092	8.29577	Sort1
Slc14a1	Q8VHL0	Urea transporter 1 [OS=Mus musculus]	142504	132341	163292	165648	197810	14919.7	18682.3	45646.2	53451.9	20114.8	-2.39109	4.88052	Slc14a1
Bmp3	Q8BHE5	Bone morphogenetic protein 3 [OS=Mus musculus]	37140.2	38105.8	41874.6	36001.4	27700.6	NaN	NaN	7844.57	5914.06	NaN	-2.39424	3.15846	Bmp3
Ank3	G5E8K5	Ankyrin-3 [OS=Mus musculus]	112191	113286	102219	104360	90708.4	19541.8	22311.8	24419.4	16750.9	15535.8	-2.40709	7.26653	Ank3
Pm20d1	Q8C165	N-fatty-acyl-amino acid synthase/hydrolase PM20D1 [OS=Mus musculus]	21680	23422.1	19685.6	21772.2	16210.8	3329.83	5341.94	4836.14	2723.68	3127.39	-2.40835	5.79346	Pm20d1
Negr1	Q80Z24	Neuronal growth regulator 1 [OS=Mus musculus]	9631.49	9459.25	6902	9900.04	6931.62	1017.95	NaN	2193.88	NaN	NaN	-2.41504	2.71021	Negr1
Cckar	O08786	Cholecystokinin receptor type A [OS=Mus musculus]	19881	24314.4	18837.7	21365.8	12870.3	2730.8	4557.3	NaN	NaN	NaN	-2.41644	2.36819	Cckar
Mme	Q61391	Neprilysin [OS=Mus musculus]	381133	352335	362785	388321	361288	66165.5	78070.5	74506.8	56881.5	67814.2	-2.42617	9.72083	Mme
Mmrn1	B2RPV6	Multimerin-1 [OS=Mus musculus]	128827	120288	125173	140277	147695	9173.99	9992.27	46979.7	45094.8	10104.4	-2.44828	5.25593	Mmrn1
Gnaz	O70443	Guanine nucleotide-binding protein G(z) subunit alpha [OS=Mus musculus]	50903.1	42514	48400.8	51259.3	50119.5	2767.35	4280.79	18154.3	16415.2	2827.74	-2.45202	5.21257	Gnaz
Krt23	Q99PS0	Keratin, type I cytoskeletal 23 [OS=Mus musculus]	46628.6	43405.3	38751.1	25261.4	32233.4	7028.86	9166.64	5218.81	6910.84	5687.49	-2.45333	4.27312	Krt23
Ociad2	Q9D8W7	OCIA domain-containing protein 2 [OS=Mus musculus]	76805.3	69126.1	65939.9	68092.1	69706.2	15292	13191.6	11125.4	12358.8	11356.4	-2.46516	8.65106	Ociad2
Nkx2-1	P50220	Homeobox protein Nkx-2.1 [OS=Mus musculus]	70515	60920	57355.2	54980.1	65130.6	10544.6	9783.92	12411.8	10700.4	11887.9	-2.48105	7.03264	Nkx2-1
Sftpb	P50405	Pulmonary surfactant-associated protein B [OS=Mus musculus]	1270960	1127590	1053000	1055640	1160790	155207	263195	222569	172621	200055	-2.48328	7.55051	Sftpb
Gp1bb	P56400	Platelet glycoprotein Ib beta chain [OS=Mus musculus]	639099	494576	616361	695043	617318	40139.4	42404	225716	190007	48349	-2.48606	4.95204	Gp1bb
Treml1	Q8K558	Trem-like transcript 1 protein [OS=Mus musculus]	263117	290822	261429	518476	534637	23534	16540	112747	158801	21110.8	-2.48943	2.66513	Treml1
Dusp14	Q9JLY7	Dual specificity protein phosphatase 14 [OS=Mus musculus]	42872.5	42183.2	37816.6	41350.4	39424	7500.87	6126.87	7138.39	8133.86	NaN	-2.495	7.929	Dusp14
Lpcat1	Q3TFD2	Lysophosphatidylcholine acyltransferase 1 [OS=Mus musculus]	706183	601841	627919	625493	542165	102381	128763	130345	81536.8	98489.3	-2.51887	7.0898	Lpcat1
Tcea3	P23881	Transcription elongation factor A protein 3 [OS=Mus musculus]	10033.2	8831.43	7916.61	10002.4	6610.79	1335.75	NaN	2221.12	1238.45	1232.94	-2.52577	4.47781	Tcea3
Scn7a	B1AYL1	Sodium channel protein type 7 subunit alpha [OS=Mus musculus]	149391	150272	164453	189530	208031	24678.4	28364.4	32476.8	27587.7	34233.5	-2.54799	5.7467	Scn7a
Cxcl15	Q9WVL7	C-X-C motif chemokine 15 [OS=Mus musculus]	61868	56336	39004.9	49558.7	54678.2	5851.47	12322.3	9214.17	9137.67	7621.59	-2.56612	5.33883	Cxcl15
Adcy2	Q80TL1	Adenylate cyclase type 2 [OS=Mus musculus]	28302.8	37846.9	47382	21281.9	34647.8	3036.18	15630.1	3313.61	4196.55	2369.49	-2.5696	3.27379	Adcy2
Rmdn2	Q8BSE0	Regulator of microtubule dynamics protein 2 [OS=Mus musculus]	209097	189491	185272	175664	162834	26600.9	32632.3	35571.5	27887.9	29738.9	-2.59717	7.32602	Rmdn2
Wfdc2	Q9DAU7	WAP four-disulfide core domain protein 2 [OS=Mus musculus]	69385	108014	77472.5	100584	109476	16348.7	12645.9	9497.82	16463.9	20847.1	-2.61668	4.8071	Wfdc2
Cpm	Q80V42	Carboxypeptidase M [OS=Mus musculus]	83468	67223.3	57310.7	65198.8	52822.6	11190.1	9432.25	10498.1	10098.9	9645.53	-2.68023	5.21263	Cpm
Cyp2f2	P33267	Cytochrome P450 2F2 [OS=Mus musculus]	1614250	1755370	1842150	1747850	1697360	256603	429862	210559	132045	285382	-2.7194	7.98229	Cyp2f2
Fabp1	P12710	Fatty acid-binding protein, liver [OS=Mus musculus]	117054	145380	191857	153257	208225	15133	28569.6	14274.2	31363.7	33990.4	-2.72563	4.42745	Fabp1
Aox3	G3X982	Aldehyde oxidase 3 [OS=Mus musculus]	516754	521132	496080	496596	448198	79134.5	90728.8	66307.5	53479.9	80464.7	-2.74357	8.68687	Aox3
Slc4a5	E9Q3M5	Electrogenic sodium bicarbonate cotransporter 4 [OS=Mus musculus]	13665.4	16220.8	11642.5	17410.7	15165	NaN	3097.99	1292.29	NaN	NaN	-2.75525	3.09929	Slc4a5
Npr3	P70180	Atrial natriuretic peptide receptor 3 [OS=Mus musculus]	99437.9	92179.9	88114.5	104265	120116	14362.2	16961.7	13363.8	12951.2	16679.5	-2.76196	6.4682	Npr3
Gpt	Q8QZR5	Alanine aminotransferase 1 [OS=Mus musculus]	136258	126334	123168	122828	119967	14554.8	24552.6	15502.4	10625.8	20215.9	-2.87886	8.69566	Gpt
Fgf1	P61148	Fibroblast growth factor 1 [OS=Mus musculus]	219970	206470	209516	227104	275603	29141.5	28252.5	25766.6	33088.5	37618.9	-2.88758	6.52827	Fgf1
Ca3	P16015	Carbonic anhydrase 3 [OS=Mus musculus]	140721	138334	141528	46854.6	32260.8	19572	10159.6	10687.7	8944.71	14481.8	-2.96839	2.09856	Ca3
Cyp3a13	Q64464	Cytochrome P450 3A13 [OS=Mus musculus]	16783.5	15644.6	13037.3	17365.3	14891.8	2058.01	NaN	NaN	1787.6	NaN	-3.01512	3.90545	Cyp3a13
Slc44a3	Q921V7	Choline transporter-like protein 3 [OS=Mus musculus]	18799.7	24295.3	19797.5	20942.2	15225	NaN	NaN	NaN	2477.94	2195.33	-3.08387	3.06126	Slc44a3
Ak8	Q32M07	Adenylate kinase 8 [OS=Mus musculus]	46749.8	50909.5	51694.5	45859.1	23153.7	6483.48	4561.31	3802.05	7199.02	2897.15	-3.13004	4.06695	Ak8
Abca3	Q8R420	Phospholipid-transporting ATPase ABCA3 [OS=Mus musculus]	330278	388682	362231	322846	349560	56652.4	65619.4	32369.9	17122.3	20429.5	-3.18969	7.46884	Abca3
Mid1ip1	Q9CQ20	Mid1-interacting protein 1 [OS=Mus musculus]	68499.6	65538.3	52550.2	58454.5	50368.4	5887.88	6735.07	5807.71	6496.65	4943.22	-3.30593	6.41012	Mid1ip1
S100g	P97816	Protein S100-G [OS=Mus musculus]	467925	585447	578952	527764	585844	39829.3	77137.8	46141.3	42897.7	60938.1	-3.36269	7.49252	S100g
Acoxl	Q9DBS4	Acyl-coenzyme A oxidase-like protein [OS=Mus musculus]	46252.1	43566.9	43260.1	38010	30353.5	1360.02	4627.75	NaN	2619.95	6063.05	-3.45742	4.94641	Acoxl
Slc34a2	Q9DBP0	Sodium-dependent phosphate transport protein 2B [OS=Mus musculus]	111902	98781.5	94944	91620	100668	5869.33	13445.9	5348.95	5561.41	4182.79	-3.85507	8.03947	Slc34a2
Sftpc	P21841	Pulmonary surfactant-associated protein C [OS=Mus musculus]	1359100	1289580	1391940	1171900	1035580	26926	107003	36469.5	30923.1	41961.3	-4.68271	7.0113	Sftpc
Lamp3	Q7TST5	Lysosome-associated membrane glycoprotein 3 [OS=Mus musculus]	247465	246371	238058	239102	188925	6912.61	8766.06	10899.8	8265.69	5827.15	-4.83387	7.46114	Lamp3
Rtkn2	Q14B46	Rhotekin-2 [OS=Mus musculus]	133328	134517	119848	154901	111355	4539.34	5571.15	3863.77	4154.01	3053.07	-4.94831	6.846	Rtkn2
Elapor1	A2AFS3	Endosome/lysosome-associated apoptosis and autophagy regulator 1 [OS=Mus musculus]	129157	172721	127165	190734	141356	NaN	7100.4	3367.95	NaN	3778.71	-5.00245	3.9112	Elapor1
