# Supplementary material for: Stress-induced OMA1-mediated cleavage of AIFM1 suppresses cell growth by controlling mitochondrial OXPHOS activity
Source: EMBO J. 2026 Mar 24;45(11):3655–98. doi: 10.1038/s44318-026-00734-y (PMC13226697; doi:10.1038/s44318-026-00734-y)
Supplement: Supplementary file 9 — Source data Fig. 1 [file 44318_2026_734_MOESM9_ESM.zip]

Archive with 7 entries (4 files):
- Source Data Figure 1/
- Source Data Figure 1/1E/
- Source Data Figure 1/1E/1E_blot.TIF
- Source Data Figure 1/1F/
- Source Data Figure 1/1F/1F_blot.TIF
- Source Data Figure 1/Raw data 1B,1D & 1E.xlsx
- Source Data Figure 1/Read me.txt
