# Supplementary material for: Stress-induced OMA1-mediated cleavage of AIFM1 suppresses cell growth by controlling mitochondrial OXPHOS activity
Source: EMBO J. 2026 Mar 24;45(11):3655–98. doi: 10.1038/s44318-026-00734-y (PMC13226697; doi:10.1038/s44318-026-00734-y)
Supplement: Supplementary file 9 — Source data Fig. 1 [file 44318_2026_734_MOESM9_ESM.zip › Source Data Figure 1/Raw data 1B,1D & 1E.xlsx]

## Sheet: 1B
	AIFM1			OPA1			PHB1			PHB2			HTRA2
	KO	::OMA1/Myc		KO	::OMA1/Myc		KO	::OMA1/Myc		KO	::OMA1/Myc		KO	::OMA1/Myc
	2028000	45338000		530263	8441600		6741000	318320000		5974700	239920000		1571770	29286700
	6302000	28493000		2216040	6267300		14016000	190090000		17583000	160200000		3483070	21036900
	4851300	52719000		1657910	11361400		31236000	443180000		23098000	348490000		3154910	51114900
AVE	4393770	42183300		1468070	8690100		17331000	317197000		15551900	249537000		2736580	33812800
SD	2173420	12417300		858772	2556130		12579500	126549000		8740470	94512700		1022020	15541400
P		0.0066			0.0097			0.015			0.013			0.0259

## Sheet: 1D
Gene Symbol	IP-MS, fold change (OMA1 rescue / KO) >2, p <0.05) (38)	Tryp-N, fold change [::OMA1-Myc (+FCCP)/::OMA1-Myc (-)]>3 (23)
Aifm1	○	○
Ak2	○	○
Aldh1l2	-	○
Aldh4a1	-	○
Apool	○	-
Atad3a	○	-
Bcs1l	-	○
Ccdc58	○	-
Chchd2	○	-
Chchd3	○	-
Chchd6	○	-
Clpb	○	-
Coa6	○	-
Coa7	○	-
Cox17	○	-
Cox4i1	○	-
Cox5a	○	-
Crls1	-	○
Dnaja3	-	○
Fam162a	○	-
Glud1	-	○
Got2	-	○
Gpd2	○	-
Gpt2	-	○
Grpel1	○	-
Hccs	○	-
Hspa9	○	-
Hspd1	-	○
Htra2	○	-
Immt	○	-
Lap3	-	○
Micu1	○	-
Mrpl46	-	○
Mrps7	-	○
Mtx2	○	-
Ndufa13	○	-
Ndufa8	○	-
Nnt	-	○
Ociad1	○	-
Oma1	○	-
Opa1	○	-
Pck2	-	○
Pgam5	○	-
Phb	○	-
Phb2	○	-
Prdx5	-	○
Samm50	○	-
Sco2	○	-
Sfxn3	-	○
Stoml2	-	○
Suclg1	-	○
Timm13	○	-
Timm44	○	-
Timm50	-	○
Timm8a1	○	-
Timm8b	○	-
Tomm40	○	○
Uqcrc1	-	○

## Sheet: 1E
	98VMGLGLSPEE105						98VoxMGLGLSPEE105
	Area	KO	KO+FCCP	::OMA1/Myc	::OMA1/Myc+FCCP		Area	KO	KO+FCCP	::OMA1/Myc	::OMA1/Myc+FCCP
	y3	58534	39138	530250	2448530		y4	7466	10506	139531	532485
	y2	6378	2868	82933	395686		y3	63649	91390	824157	3151940
	y4	10151	5695	27481	23630		b2	28377	27016	200699	882068
	b3	94244	34481	233615	1005340		b3	37126	36387	318046	1429970
	b5	28870	13174	48255	207197		b6	14525	19152	215526	836918
