# Supplementary material for: Stress-induced OMA1-mediated cleavage of AIFM1 suppresses cell growth by controlling mitochondrial OXPHOS activity
Source: EMBO J. 2026 Mar 24;45(11):3655–98. doi: 10.1038/s44318-026-00734-y (PMC13226697; doi:10.1038/s44318-026-00734-y)
Supplement: Supplementary file 10 — Source data Fig. 2 [file 44318_2026_734_MOESM10_ESM.zip]

Archive with 15 entries (8 files):
- Source Data Figure 2/
- Source Data Figure 2/2A/
- Source Data Figure 2/2A/2A_blot.TIF
- Source Data Figure 2/2B/
- Source Data Figure 2/2B/2B_blot.TIF
- Source Data Figure 2/2B/2B_tubulin_blot.TIF
- Source Data Figure 2/2C/
- Source Data Figure 2/2C/2C_blot.TIF
- Source Data Figure 2/2E/
- Source Data Figure 2/2E/2E_blot.TIF
- Source Data Figure 2/2F/
- Source Data Figure 2/2G/
- Source Data Figure 2/Read me.txt
- Source Data Figure 2/2F/2F_blot.tif
- Source Data Figure 2/2G/2G_blot.tif
