# Supplementary material for: Stress-induced OMA1-mediated cleavage of AIFM1 suppresses cell growth by controlling mitochondrial OXPHOS activity
Source: EMBO J. 2026 Mar 24;45(11):3655–98. doi: 10.1038/s44318-026-00734-y (PMC13226697; doi:10.1038/s44318-026-00734-y)
Supplement: Supplementary file 10 — Source data Fig. 2 [file 44318_2026_734_MOESM10_ESM.zip › Source Data Figure 2/Read me.txt]

Full scan blots from 2A, 2B, 2C, 2E, 2F, and 2G.  The cropped areas in the main figures are marked with a red dashed line.
