# Supplementary material for: Stress-induced OMA1-mediated cleavage of AIFM1 suppresses cell growth by controlling mitochondrial OXPHOS activity
Source: EMBO J. 2026 Mar 24;45(11):3655–98. doi: 10.1038/s44318-026-00734-y (PMC13226697; doi:10.1038/s44318-026-00734-y)
Supplement: Supplementary file 11 — Source data Fig. 3 [file 44318_2026_734_MOESM11_ESM.zip]

Archive with 9 entries (5 files):
- Source Data Figure 3/
- Source Data Figure 3/3A/
- Source Data Figure 3/3A/3A_blot.TIF
- Source Data Figure 3/3C/
- Source Data Figure 3/3C/3C_blot.TIF
- Source Data Figure 3/3D/
- Source Data Figure 3/3D/3D_blot.TIF
- Source Data Figure 3/Raw data 3B & 3E.xlsx
- Source Data Figure 3/Read me.txt
