# Supplementary material for: Stress-induced OMA1-mediated cleavage of AIFM1 suppresses cell growth by controlling mitochondrial OXPHOS activity
Source: EMBO J. 2026 Mar 24;45(11):3655–98. doi: 10.1038/s44318-026-00734-y (PMC13226697; doi:10.1038/s44318-026-00734-y)
Supplement: Supplementary file 11 — Source data Fig. 3 [file 44318_2026_734_MOESM11_ESM.zip › Source Data Figure 3/Raw data 3B & 3E.xlsx]

## Sheet: 3B
	FCCP-treatment
	0 min			5 min			15 min			30 min			60 min			120 min			180 min			300 min
	AIFM1	OPA1		AIFM1	OPA1		AIFM1	OPA1		AIFM1	OPA1		AIFM1	OPA1		AIFM1	OPA1		AIFM1	OPA1		AIFM1	OPA1
	4.794	24.317		6.652	54.126		10.344	91.923		16.808	94.981		23.852	96.178		29.227	96.756		29.83	96.981		33.013	96.745
	5.293	22.604		7.723	60.295		10.24	91.33		13.813	96.603		22.367	97.719		24.22	98.117		27.569	97.742		25.582	97.812
	2.791	29.291		4.787	55.305		11.215	91.779		18.721	96.075		26.485	96.693		30.238	97.566		33.498	97.249		32.421	97.959
AVE	4.29267	25.404		6.38733	56.5753		10.5997	91.6773		16.4473	95.8863		24.2347	96.8633		27.895	97.4797		30.299	97.324		30.3387	97.5053
SD	1.3242	3.4735		1.48579	3.27482		0.53543	0.3093		2.4738	0.8273		2.0855	0.78449		3.22254	0.6846		2.9922	0.386		4.13002	0.66256

## Sheet: 3E
	FCCP-treatment
	0 min				5 min				15 min				30 min				60 min				120 min				180 min				300 min
	AIFM1 (OPA1 KO)	AIFM1 (V1 rescue)	OPA1_V1		AIFM1 (OPA1 KO)	AIFM1 (V1 rescue)	OPA1_V1		AIFM1 (OPA1 KO)	AIFM1 (V1 rescue)	OPA1_V1		AIFM1 (OPA1 KO)	AIFM1 (V1 rescue)	OPA1_V1		AIFM1 (OPA1 KO)	AIFM1 (V1 rescue)	OPA1_V1		AIFM1 (OPA1 KO)	AIFM1 (V1 rescue)	OPA1_V1		AIFM1 (OPA1 KO)	AIFM1 (V1 rescue)	OPA1_V1		AIFM1 (OPA1 KO)	AIFM1 (V1 rescue)	OPA1_V1
	4.46861	2.44878	34.8965		6.82194	6.85251	51.9586		11.555	8.41364	82.8999		18.9603	16.6235	94.4892		28.1074	24.7972	96.3508		31.6608	27.4064	96.7821		32.5257	31.2954	97.3986		32.4136	31.8498	97.1743
	6.24101	1.43584	34.6153		9.8634	5.6586	43.6274		14.1751	5.46968	73.8114		23.284	7.16667	86.4107		34.4282	11.5069	90.6101		34.6128	18.6307	91.7025		37.8768	22.1989	91.5633		42.113	22.0002	91.2909
	6.17604	1.84524	28.6507		8.61901	2.68973	48.8907		13.0768	3.8857	82.4484		18.5623	7.42951	92.3846		30.7797	14.9265	92.8201		32.8234	20.6642	93.886		40.0165	19.3856	93.3815		36.6301	19.8779	94.2815
AVE	5.62855	1.90995	32.7208		8.43478	5.06695	48.1589		12.9357	5.923	79.7199		20.2689	10.4066	91.0948		31.1051	17.0769	93.2603		33.0323	22.2338	94.1235		36.8063	24.2933	94.1145		37.0522	24.576	94.2489
SD	1.00507	0.50956	3.52763		1.52907	2.14353	4.21355		1.31574	2.29776	5.12188		2.61871	5.38563	4.19086		3.17297	6.90115	2.89554		1.48706	4.59357	2.54812		3.8584	6.22501	2.98588		4.86342	6.38811	2.94186
