# Supplementary material for: Stress-induced OMA1-mediated cleavage of AIFM1 suppresses cell growth by controlling mitochondrial OXPHOS activity
Source: EMBO J. 2026 Mar 24;45(11):3655–98. doi: 10.1038/s44318-026-00734-y (PMC13226697; doi:10.1038/s44318-026-00734-y)
Supplement: Supplementary file 12 — Source data Fig. 4 [file 44318_2026_734_MOESM12_ESM.zip]

Archive with 14 entries (7 files):
- Source Data Figure 4/
- Source Data Figure 4/4B/
- Source Data Figure 4/4B/4B_blot.TIF
- Source Data Figure 4/4C/
- Source Data Figure 4/4C/4C_image.TIF
- Source Data Figure 4/4D/
- Source Data Figure 4/4D/4D_blot.TIF
- Source Data Figure 4/4E/
- Source Data Figure 4/4E/4E_blot.TIF
- Source Data Figure 4/4F/
- Source Data Figure 4/4F/4F_blot.TIF
- Source Data Figure 4/4G/
- Source Data Figure 4/4G/4G_blot.TIF
- Source Data Figure 4/Read me.txt
