# Supplementary material for: Stress-induced OMA1-mediated cleavage of AIFM1 suppresses cell growth by controlling mitochondrial OXPHOS activity
Source: EMBO J. 2026 Mar 24;45(11):3655–98. doi: 10.1038/s44318-026-00734-y (PMC13226697; doi:10.1038/s44318-026-00734-y)
Supplement: Supplementary file 12 — Source data Fig. 4 [file 44318_2026_734_MOESM12_ESM.zip › Source Data Figure 4/Read me.txt]

Microscopy image file: Raw data from 4C (stained with Myc or Cox IV).

Full scan blots from 4B, 4D, 4E, 4F, and 4G.  The cropped areas in the main figures are marked with a red dashed line.
