# Supplementary material for: Stress-induced OMA1-mediated cleavage of AIFM1 suppresses cell growth by controlling mitochondrial OXPHOS activity
Source: EMBO J. 2026 Mar 24;45(11):3655–98. doi: 10.1038/s44318-026-00734-y (PMC13226697; doi:10.1038/s44318-026-00734-y)
Supplement: Supplementary file 13 — Source data Fig. 5 [file 44318_2026_734_MOESM13_ESM.zip]

Archive with 7 entries (4 files):
- Source Data Figure 5/
- Source Data Figure 5/5E/
- Source Data Figure 5/5E/5E_blot.TIF
- Source Data Figure 5/5F/
- Source Data Figure 5/5F/5F_stain.TIF
- Source Data Figure 5/Raw data 5B, 5C, 5F, 5G, 5H, 5I.xlsx
- Source Data Figure 5/Read me.txt
