# Supplementary material for: Stress-induced OMA1-mediated cleavage of AIFM1 suppresses cell growth by controlling mitochondrial OXPHOS activity
Source: EMBO J. 2026 Mar 24;45(11):3655–98. doi: 10.1038/s44318-026-00734-y (PMC13226697; doi:10.1038/s44318-026-00734-y)
Supplement: Supplementary file 13 — Source data Fig. 5 [file 44318_2026_734_MOESM13_ESM.zip › Source Data Figure 5/Raw data 5B, 5C, 5F, 5G, 5H, 5I.xlsx]

## Sheet: 5B
	AIFM1TCS enrich					AIFM1TCS/TEV enrich
	GO ID	GO term	p-value (-log10)			GO ID	GO term	p-value (-log10)
	GO:0009060	Aerobic respiration	16.2665			GO:0007007	MIM organization	12.1055
	GO:0006120	Mt electron transport, NADH to ubiquinone	15.3579			GO:0045040	Protein import into MOM	6.7758
	GO:0042776	Mt ATP synthesis coupled proton transport	14.9589			GO:0042407	Cristae formation	6.64232
	GO:0032981	Mt respiratory chain complex I assembly	13.3865			GO:0008380	RNA splicing	6.13254
	GO:0006886	Intracellular protein transport	12.2564
	GO:0006099	Tricarboxylic acid cycle	6.73278
	GO:1901029	Negative regulation of MOM permeabilization	5.45799

## Sheet: 5C
	log2 (fold change) AIFM1TCS/ AIFM1TCS/TEV
	Gene Symbol	AP (1397)	M (418)	C1 (39)	C2 (3)	C3 (13)	C4 (34)	C5 (13)
	NDUFS6	-2.60999	-2.60999	-2.60999	-	-	-	-
	MT-ND4	-0.869477	-0.869477	-0.869477	-	-	-	-
	NDUFV3	-0.130931	-0.130931	-0.130931	-	-	-	-
	NDUFA6	-0.051024	-0.051024	-0.051024	-	-	-	-
	NDUFAF3	0.046921	0.046921	0.046921	-	-	-	-
	NDUFB3	0.227692	0.227692	0.227692	-	-	-	-
	NDUFB11	0.227692	0.227692	0.227692	-	-	-	-
	NDUFS4	0.320126	0.320126	0.320126	-	-	-	-
	NDUFA12	0.325539	0.325539	0.325539	-	-	-	-
	MT-ND5	0.424688	0.424688	0.424688	-	-	-	-
	TIMMDC1	0.436354	0.436354	0.436354	-	-	-	-
	NDUFB9	0.541618	0.541618	0.541618	-	-	-	-
	NDUFS5	0.685014	0.685014	0.685014	-	-	-	-
	NDUFAF4	0.72738	0.72738	0.72738	-	-	-	-
	NDUFB7	0.803393	0.803393	0.803393	-	-	-	-
	NDUFB10	0.880976	0.880976	0.880976	-	-	-	-
	ACAD9	0.907793	0.907793	0.907793	-	-	-	-
	NDUFA13	0.943416	0.943416	0.943416	-	-	-	-
	NDUFS2	1	1	1	-	-	-	-
	FOXRED1	1.0145	1.0145	1.0145	-	-	-	-
	NDUFA5	1.0145	1.0145	1.0145	-	-	-	-
	NDUFA8	1.01742	1.01742	1.01742	-	-	-	-
	NDUFS7	1.02034	1.02034	1.02034	-	-	-	-
	NDUFAF2	1.04097	1.04097	1.04097	-	-	-	-
	NDUFA9	1.07097	1.07097	1.07097	-	-	-	-
	NDUFS3	1.074	1.074	1.074	-	-	-	-
	NDUFB5	1.07704	1.07704	1.07704	-	-	-	-
	NDUFV1	1.09851	1.09851	1.09851	-	-	-	-
	NDUFC2	1.15521	1.15521	1.15521	-	-	-	-
	NDUFS1	1.39973	1.39973	1.39973	-	-	-	-
	NDUFA10	1.4112	1.4112	1.4112	-	-	-	-
	NDUFS8	1.46993	1.46993	1.46993	-	-	-	-
	NDUFA7	1.51457	1.51457	1.51457	-	-	-	-
	NDUFAF1	1.76611	1.76611	1.76611	-	-	-	-
	ECSIT	1.88897	1.88897	1.88897	-	-	-	-
	TMEM70	1.93236	1.93236	1.93236	-	-	-	-
	NDUFV2	2.04692	2.04692	2.04692	-	-	-	-
	NDUFB8	2.51457	2.51457	2.51457	-	-	-	-
	NDUFB6	3.07097	3.07097	3.07097	-	-	-	-
	SDHD	1.06492	1.06492	-	1.06492	-	-	-
	SDHA	1.12343	1.12343	-	1.12343	-	-	-
	SDHB	1.152	1.152	-	1.152	-	-	-
	TTC19	-1.41738	-1.41738	-	-	-1.41738	-	-
	UQCRH	-0.935837	-0.935837	-	-	-0.935837	-	-
	CYC1	-0.843984	-0.843984	-	-	-0.843984	-	-
	UQCC1	-0.422233	-0.422233	-	-	-0.422233	-	-
	UQCRFS1	-0.275007	-0.275007	-	-	-0.275007	-	-
	UQCC2	-0.192825	-0.192825	-	-	-0.192825	-	-
	BCS1L	-0.112367	-0.112367	-	-	-0.112367	-	-
	UQCRB	0.027675	0.027675	-	-	0.027675	-	-
	UQCRC1	0.369595	0.369595	-	-	0.369595	-	-
	UQCR10	0.50226	0.50226	-	-	0.50226	-	-
	UQCRQ	0.608232	0.608232	-	-	0.608232	-	-
	UQCC3	0.625934	0.625934	-	-	0.625934	-	-
	UQCRC2	2.61706	2.61706	-	-	2.61706	-	-
	COA4	-1.28865	-1.28865	-	-	-	-1.28865	-
	COA7	-1.09153	-1.09153	-	-	-	-1.09153	-
	COX17	-0.730314	-0.730314	-	-	-	-0.730314	-
	COX20	-0.624803	-0.624803	-	-	-	-0.624803	-
	MT-CO3	-0.60502	-0.60502	-	-	-	-0.60502	-
	COX6A1	-0.477159	-0.477159	-	-	-	-0.477159	-
	COX6B1	-0.257011	-0.257011	-	-	-	-0.257011	-
	SURF1	-0.238787	-0.238787	-	-	-	-0.238787	-
	COA6	-0.155749	-0.155749	-	-	-	-0.155749	-
	COX11	-0.0867838	-0.0867838	-	-	-	-0.0867838	-
	COA5	-0.0565835	-0.0565835	-	-	-	-0.0565835	-
	MT-CO2	-0.0468403	-0.0468403	-	-	-	-0.0468403	-
	COX5A	-0.0398403	-0.0398403	-	-	-	-0.0398403	-
	PET117	0.077041	0.077041	-	-	-	0.077041	-
	COX19	0.0908029	0.0908029	-	-	-	0.0908029	-
	TIMM21	0.168123	0.168123	-	-	-	0.168123	-
	TACO1	0.226004	0.226004	-	-	-	0.226004	-
	SCO2	0.234465	0.234465	-	-	-	0.234465	-
	COX7C	0.312939	0.312939	-	-	-	0.312939	-
	COX5B	0.351074	0.351074	-	-	-	0.351074	-
	COX16	0.450084	0.450084	-	-	-	0.450084	-
	COX4I1	0.479955	0.479955	-	-	-	0.479955	-
	COX7A2	0.590745	0.590745	-	-	-	0.590745	-
	SCO1	0.612637	0.612637	-	-	-	0.612637	-
	CMC1	0.648372	0.648372	-	-	-	0.648372	-
	COX7A2L	0.746616	0.746616	-	-	-	0.746616	-
	HIGD1A	0.780909	0.780909	-	-	-	0.780909	-
	COX6C	0.828793	0.828793	-	-	-	0.828793	-
	COA3	0.902389	0.902389	-	-	-	0.902389	-
	CMC2	1.00868	1.00868	-	-	-	1.00868	-
	NDUFA4	1.18771	1.18771	-	-	-	1.18771	-
	TMEM177	1.29336	1.29336	-	-	-	1.29336	-
	PNKD	2.6529	2.6529	-	-	-	2.6529	-
	MT-CO1	2.80591	2.80591	-	-	-	2.80591	-
	ATP5IF1	-1.44943	-1.44943	-	-	-	-	-1.44943
	ATP5PF	-0.264236	-0.264236	-	-	-	-	-0.264236
	ATP5F1D	-0.0384362	-0.0384362	-	-	-	-	-0.0384362
	ATP5PO	-0.0186342	-0.0186342	-	-	-	-	-0.0186342
	ATP5F1B	0.145605	0.145605	-	-	-	-	0.145605
	ATP5F1A	0.174621	0.174621	-	-	-	-	0.174621
	ATP5ME	0.304006	0.304006	-	-	-	-	0.304006
	ATP5PB	0.477944	0.477944	-	-	-	-	0.477944
	ATP5F1C	0.516636	0.516636	-	-	-	-	0.516636
	MT-ATP6	0.657445	0.657445	-	-	-	-	0.657445
	ATP5PD	0.701342	0.701342	-	-	-	-	0.701342
	ATP5MF	1.11092	1.11092	-	-	-	-	1.11092
	ATP5MG	1.12973	1.12973	-	-	-	-	1.12973
	MTCH2	-2.95252	-2.95252	-	-	-	-	-
	LACTB	-2.87519	-2.87519	-	-	-	-	-
	SLC25A21	-2.50691	-2.50691	-	-	-	-	-
	MTX1	-2.13685	-2.13685	-	-	-	-	-
	PGAM5	-2.0314	-2.0314	-	-	-	-	-
	MTX2	-2.01757	-2.01757	-	-	-	-	-
	MRPS6	-2.01471	-2.01471	-	-	-	-	-
	DIABLO	-1.9895	-1.9895	-	-	-	-	-
	AIFM1	-1.86315	-1.86315	-	-	-	-	-
	SAMM50	-1.82456	-1.82456	-	-	-	-	-
	MRPL16	-1.81352	-1.81352	-	-	-	-	-
	VDAC2	-1.81024	-1.81024	-	-	-	-	-
	IMMT	-1.75104	-1.75104	-	-	-	-	-
	USP30	-1.65398	-1.65398	-	-	-	-	-
	GARS1	-1.56267	-1.56267	-	-	-	-	-
	IMMT	-1.55336	-1.55336	-	-	-	-	-
	CHCHD3	-1.55287	-1.55287	-	-	-	-	-
	GPD2	-1.543	-1.543	-	-	-	-	-
	MTX3	-1.543	-1.543	-	-	-	-	-
	ACP6	-1.50691	-1.50691	-	-	-	-	-
	TOMM20	-1.47716	-1.47716	-	-	-	-	-
	DNAJC11	-1.4678	-1.4678	-	-	-	-	-
	CLPB	-1.44996	-1.44996	-	-	-	-	-
	MAVS	-1.42223	-1.42223	-	-	-	-	-
	VDAC3	-1.41954	-1.41954	-	-	-	-	-
	CHCHD6	-1.39177	-1.39177	-	-	-	-	-
	HTRA2	-1.33914	-1.33914	-	-	-	-	-
	MRPS36	-1.32998	-1.32998	-	-	-	-	-
	CPOX	-1.30918	-1.30918	-	-	-	-	-
	EXD2	-1.27023	-1.27023	-	-	-	-	-
	CCDC51	-1.19093	-1.19093	-	-	-	-	-
	RMND1	-1.17505	-1.17505	-	-	-	-	-
	TOMM40	-1.13291	-1.13291	-	-	-	-	-
	CHCHD1	-1.09694	-1.09694	-	-	-	-	-
	MRPS11	-1.0895	-1.0895	-	-	-	-	-
	SLC25A32	-1.05311	-1.05311	-	-	-	-	-
	GFER	-1.01863	-1.01863	-	-	-	-	-
	TOMM70	-0.992043	-0.992043	-	-	-	-	-
	GLUD1	-0.975997	-0.975997	-	-	-	-	-
	APEX1	-0.975263	-0.975263	-	-	-	-	-
	MRPL36	-0.935083	-0.935083	-	-	-	-	-
	TIMM13	-0.909965	-0.909965	-	-	-	-	-
	MRPL34	-0.889084	-0.889084	-	-	-	-	-
	TMEM11	-0.839153	-0.839153	-	-	-	-	-
	FKBP8	-0.817214	-0.817214	-	-	-	-	-
	TIMM8B	-0.812293	-0.812293	-	-	-	-	-
	PRELID1	-0.78157	-0.78157	-	-	-	-	-
	ECH1	-0.738984	-0.738984	-	-	-	-	-
	PHB2	-0.73292	-0.73292	-	-	-	-	-
	CHCHD2	-0.710173	-0.710173	-	-	-	-	-
	TIMM8A	-0.709291	-0.709291	-	-	-	-	-
	MRPL14	-0.708408	-0.708408	-	-	-	-	-
	MFN2	-0.691534	-0.691534	-	-	-	-	-
	CHCHD4	-0.690641	-0.690641	-	-	-	-	-
	IDI1	-0.682573	-0.682573	-	-	-	-	-
	PDHA1	-0.676267	-0.676267	-	-	-	-	-
	MGST3	-0.668119	-0.668119	-	-	-	-	-
	ENDOG	-0.655352	-0.655352	-	-	-	-	-
	CHCHD5	-0.641546	-0.641546	-	-	-	-	-
	ABCB8	-0.625738	-0.625738	-	-	-	-	-
	RHOT2	-0.623867	-0.623867	-	-	-	-	-
	OPA1	-0.584963	-0.584963	-	-	-	-	-
	CCDC127	-0.578214	-0.578214	-	-	-	-	-
	MYO19	-0.533065	-0.533065	-	-	-	-	-
	MRPS12	-0.505891	-0.505891	-	-	-	-	-
	EXOG	-0.500802	-0.500802	-	-	-	-	-
	ATP23	-0.474047	-0.474047	-	-	-	-	-
	FAM136A	-0.440421	-0.440421	-	-	-	-	-
	ACADM	-0.42975	-0.42975	-	-	-	-	-
	SLC25A13	-0.424385	-0.424385	-	-	-	-	-
	MUL1	-0.410341	-0.410341	-	-	-	-	-
	CHCHD10	-0.350497	-0.350497	-	-	-	-	-
	OPA3	-0.349365	-0.349365	-	-	-	-	-
	ATAD1	-0.340277	-0.340277	-	-	-	-	-
	TRIAP1	-0.333424	-0.333424	-	-	-	-	-
	ETFB	-0.333424	-0.333424	-	-	-	-	-
	AURKAIP1	-0.301002	-0.301002	-	-	-	-	-
	APOOL	-0.289244	-0.289244	-	-	-	-	-
	MICU1	-0.286881	-0.286881	-	-	-	-	-
	TIMM10	-0.27739	-0.27739	-	-	-	-	-
	MRPL11	-0.27262	-0.27262	-	-	-	-	-
	HSPA9	-0.27262	-0.27262	-	-	-	-	-
	NSUN2	-0.259423	-0.259423	-	-	-	-	-
	CYB5R3	-0.249749	-0.249749	-	-	-	-	-
	TFAM	-0.24245	-0.24245	-	-	-	-	-
	AKAP1	-0.238787	-0.238787	-	-	-	-	-
	TIMM9	-0.199123	-0.199123	-	-	-	-	-
	MRPS18B	-0.187768	-0.187768	-	-	-	-	-
	GPX4	-0.176323	-0.176323	-	-	-	-	-
	SERAC1	-0.173767	-0.173767	-	-	-	-	-
	VDAC1	-0.169925	-0.169925	-	-	-	-	-
	SLC25A12	-0.169925	-0.169925	-	-	-	-	-
	FASN	-0.168642	-0.168642	-	-	-	-	-
	OCIAD1	-0.16092	-0.16092	-	-	-	-	-
	YME1L1	-0.140124	-0.140124	-	-	-	-	-
	PDHA2	-0.121679	-0.121679	-	-	-	-	-
	LDHB	-0.116365	-0.116365	-	-	-	-	-
	SLC25A11	-0.109695	-0.109695	-	-	-	-	-
	CLPX	-0.105678	-0.105678	-	-	-	-	-
	MICU2	-0.10165	-0.10165	-	-	-	-	-
	SCP2	-0.0786098	-0.0786098	-	-	-	-	-
	DTYMK	-0.0758749	-0.0758749	-	-	-	-	-
	DNAJC19	-0.0690147	-0.0690147	-	-	-	-	-
	CYCS	-0.0593553	-0.0593553	-	-	-	-	-
	APOO	-0.0551957	-0.0551957	-	-	-	-	-
	MRPS23	-0.051024	-0.051024	-	-	-	-	-
	DHRS1	-0.041243	-0.041243	-	-	-	-	-
	ALDH2	-0.0370307	-0.0370307	-	-	-	-	-
	MRPL12	-0.0271541	-0.0271541	-	-	-	-	-
	TRAP1	-0.0214797	-0.0214797	-	-	-	-	-
	ACLY	-0.0143553	-0.0143553	-	-	-	-	-
	C1QBP	-0.0071955	-0.0071955	-	-	-	-	-
	ALDH18A1	-0.00144197	-0.00144197	-	-	-	-	-
	MRPL32	-0.00144197	-0.00144197	-	-	-	-	-
	SLC25A28	-0.00144197	-0.00144197	-	-	-	-	-
	OGDH	0.00144342	0.00144342	-	-	-	-	-
	PRDX2	0.00288828	0.00288828	-	-	-	-	-
	CLPP	0.00578235	0.00578235	-	-	-	-	-
	DHX30	0.013043	0.013043	-	-	-	-	-
	CISD1	0.0232698	0.0232698	-	-	-	-	-
	PAICS	0.0232698	0.0232698	-	-	-	-	-
	AK2	0.0262051	0.0262051	-	-	-	-	-
	YARS2	0.0513992	0.0513992	-	-	-	-	-
	MDH2	0.0513992	0.0513992	-	-	-	-	-
	PRDX6	0.0892673	0.0892673	-	-	-	-	-
	POLDIP2	0.0969617	0.0969617	-	-	-	-	-
	PISD	0.0969617	0.0969617	-	-	-	-	-
	RMDN1	0.101598	0.101598	-	-	-	-	-
	DLAT	0.125006	0.125006	-	-	-	-	-
	PTRH2	0.140826	0.140826	-	-	-	-	-
	CS	0.145605	0.145605	-	-	-	-	-
	MRPS18A	0.158429	0.158429	-	-	-	-	-
	ECI2	0.166503	0.166503	-	-	-	-	-
	SUOX	0.169745	0.169745	-	-	-	-	-
	SLC25A25	0.172994	0.172994	-	-	-	-	-
	GRPEL1	0.179515	0.179515	-	-	-	-	-
	MRPL28	0.200913	0.200913	-	-	-	-	-
	CMC4	0.212568	0.212568	-	-	-	-	-
	MRPL49	0.21424	0.21424	-	-	-	-	-
	TARS2	0.231075	0.231075	-	-	-	-	-
	DLST	0.232769	0.232769	-	-	-	-	-
	DAP3	0.234465	0.234465	-	-	-	-	-
	MRM3	0.237864	0.237864	-	-	-	-	-
	TMEM14C	0.244685	0.244685	-	-	-	-	-
	MICOS13	0.253257	0.253257	-	-	-	-	-
	SHMT2	0.2567	0.2567	-	-	-	-	-
	HCCS	0.268817	0.268817	-	-	-	-	-
	BCKDK	0.268817	0.268817	-	-	-	-	-
	PDHX	0.281036	0.281036	-	-	-	-	-
	IDE	0.286304	0.286304	-	-	-	-	-
	SND1	0.286304	0.286304	-	-	-	-	-
	PTCD3	0.288065	0.288065	-	-	-	-	-
	RDH13	0.288065	0.288065	-	-	-	-	-
	IDH2	0.289827	0.289827	-	-	-	-	-
	AIFM1	0.293359	0.293359	-	-	-	-	-
	PC	0.296899	0.296899	-	-	-	-	-
	MRPL10	0.314733	0.314733	-	-	-	-	-
	AKR1B10	0.316528	0.316528	-	-	-	-	-
	MFF	0.334607	0.334607	-	-	-	-	-
	MRPS9	0.341903	0.341903	-	-	-	-	-
	HSPD1	0.349235	0.349235	-	-	-	-	-
	PRDX3	0.352916	0.352916	-	-	-	-	-
	HAGH	0.352916	0.352916	-	-	-	-	-
	MRPL20	0.37707	0.37707	-	-	-	-	-
	PPA2	0.37707	0.37707	-	-	-	-	-
	MRPL37	0.394032	0.394032	-	-	-	-	-
	ALDH3A2	0.395929	0.395929	-	-	-	-	-
	HSD17B4	0.411195	0.411195	-	-	-	-	-
	PMPCA	0.422752	0.422752	-	-	-	-	-
	FH	0.432455	0.432455	-	-	-	-	-
	GRSF1	0.436354	0.436354	-	-	-	-	-
	IDH3A	0.440263	0.440263	-	-	-	-	-
	MRPS22	0.452057	0.452057	-	-	-	-	-
	CPT2	0.454032	0.454032	-	-	-	-	-
	MRPL22	0.461959	0.461959	-	-	-	-	-
	MRPS7	0.465938	0.465938	-	-	-	-	-
	SLC25A24	0.481969	0.481969	-	-	-	-	-
	SSBP1	0.483985	0.483985	-	-	-	-	-
	LRPPRC	0.50226	0.50226	-	-	-	-	-
	MRPS28	0.514573	0.514573	-	-	-	-	-
	MRPL39	0.518701	0.518701	-	-	-	-	-
	MRPS17	0.531156	0.531156	-	-	-	-	-
	STARD7	0.533242	0.533242	-	-	-	-	-
	GOT2	0.54372	0.54372	-	-	-	-	-
	PDE12	0.550043	0.550043	-	-	-	-	-
	MRPL19	0.550043	0.550043	-	-	-	-	-
	DARS2	0.560643	0.560643	-	-	-	-	-
	AGK	0.564905	0.564905	-	-	-	-	-
	PRELID3B	0.56918	0.56918	-	-	-	-	-
	MRPS35	0.573467	0.573467	-	-	-	-	-
	CAT	0.584241	0.584241	-	-	-	-	-
	SNAP29	0.592919	0.592919	-	-	-	-	-
	MRPL24	0.595097	0.595097	-	-	-	-	-
	DCXR	0.599462	0.599462	-	-	-	-	-
	SLC25A29	0.608232	0.608232	-	-	-	-	-
	PARL	0.610433	0.610433	-	-	-	-	-
	HSPE1	0.617056	0.617056	-	-	-	-	-
	OCIAD2	0.625934	0.625934	-	-	-	-	-
	AARS2	0.628162	0.628162	-	-	-	-	-
	KARS1	0.630394	0.630394	-	-	-	-	-
	STOML2	0.641604	0.641604	-	-	-	-	-
	DLD	0.675765	0.675765	-	-	-	-	-
	PMPCB	0.685014	0.685014	-	-	-	-	-
	MRPL43	0.694321	0.694321	-	-	-	-	-
	FAM162A	0.72261	0.72261	-	-	-	-	-
	TIMM23	0.724993	0.724993	-	-	-	-	-
	TIMM44	0.746616	0.746616	-	-	-	-	-
	TIMM50	0.751465	0.751465	-	-	-	-	-
	LONP1	0.768568	0.768568	-	-	-	-	-
	NIPSNAP2	0.77596	0.77596	-	-	-	-	-
	IARS2	0.778432	0.778432	-	-	-	-	-
	ARL2	0.778432	0.778432	-	-	-	-	-
	GFM1	0.793357	0.793357	-	-	-	-	-
	ECHS1	0.795859	0.795859	-	-	-	-	-
	MRPL47	0.795859	0.795859	-	-	-	-	-
	TSFM	0.808437	0.808437	-	-	-	-	-
	PTGES2	0.810966	0.810966	-	-	-	-	-
	MTHFD1L	0.821126	0.821126	-	-	-	-	-
	CARS2	0.828793	0.828793	-	-	-	-	-
	MRPL4	0.836501	0.836501	-	-	-	-	-
	HSD17B10	0.844251	0.844251	-	-	-	-	-
	MRPL53	0.870387	0.870387	-	-	-	-	-
	SARS2	0.870387	0.870387	-	-	-	-	-
	SFXN1	0.875672	0.875672	-	-	-	-	-
	OMA1	0.878321	0.878321	-	-	-	-	-
	SLIRP	0.880976	0.880976	-	-	-	-	-
	SLC25A1	0.880976	0.880976	-	-	-	-	-
	ETFA	0.883635	0.883635	-	-	-	-	-
	PCCA	0.883635	0.883635	-	-	-	-	-
	HIGD2A	0.907793	0.907793	-	-	-	-	-
	SFXN2	0.915936	0.915936	-	-	-	-	-
	MRPL44	0.929611	0.929611	-	-	-	-	-
	ABCB10	0.937878	0.937878	-	-	-	-	-
	PPIF	0.940645	0.940645	-	-	-	-	-
	ACADVL	0.940645	0.940645	-	-	-	-	-
	MRPL13	0.948976	0.948976	-	-	-	-	-
	TOMM22	0.965784	0.965784	-	-	-	-	-
	SDR39U1	0.968605	0.968605	-	-	-	-	-
	MRPL38	0.974262	0.974262	-	-	-	-	-
	ACAT1	0.9771	0.9771	-	-	-	-	-
	PYCR2	0.994241	0.994241	-	-	-	-	-
	NUDT19	1.02621	1.02621	-	-	-	-	-
	MRPL45	1.03505	1.03505	-	-	-	-	-
	MRPL17	1.05589	1.05589	-	-	-	-	-
	OAT	1.06492	1.06492	-	-	-	-	-
	MRPL50	1.07097	1.07097	-	-	-	-	-
	MRPL9	1.08009	1.08009	-	-	-	-	-
	NNT	1.08009	1.08009	-	-	-	-	-
	HADHA	1.1078	1.1078	-	-	-	-	-
	TRMT10C	1.1078	1.1078	-	-	-	-	-
	LETM1	1.13289	1.13289	-	-	-	-	-
	PUS1	1.13606	1.13606	-	-	-	-	-
	MRPL41	1.152	1.152	-	-	-	-	-
	TIMM29	1.152	1.152	-	-	-	-	-
	OXA1L	1.15521	1.15521	-	-	-	-	-
	NFS1	1.15843	1.15843	-	-	-	-	-
	SLC25A10	1.17462	1.17462	-	-	-	-	-
	MRPL23	1.18115	1.18115	-	-	-	-	-
	TBRG4	1.191	1.191	-	-	-	-	-
	TAMM41	1.1976	1.1976	-	-	-	-	-
	OXCT1	1.2109	1.2109	-	-	-	-	-
	SUCLA2	1.22095	1.22095	-	-	-	-	-
	HADHB	1.23107	1.23107	-	-	-	-	-
	NLRX1	1.23786	1.23786	-	-	-	-	-
	ATAD3A	1.26534	1.26534	-	-	-	-	-
	ATAD3B	1.33643	1.33643	-	-	-	-	-
	TIMM17B	1.34008	1.34008	-	-	-	-	-
	MRPL57	1.35845	1.35845	-	-	-	-	-
	MRPS34	1.36587	1.36587	-	-	-	-	-
	PDHB	1.38458	1.38458	-	-	-	-	-
	SLC25A6	1.38458	1.38458	-	-	-	-	-
	RHOT1	1.38836	1.38836	-	-	-	-	-
	DNAJA3	1.40354	1.40354	-	-	-	-	-
	STX17	1.40736	1.40736	-	-	-	-	-
	PYCR1	1.4344	1.4344	-	-	-	-	-
	ARF5	1.44222	1.44222	-	-	-	-	-
	IDH3B	1.45799	1.45799	-	-	-	-	-
	GHITM	1.46594	1.46594	-	-	-	-	-
	MRPL21	1.48197	1.48197	-	-	-	-	-
	TUFM	1.51046	1.51046	-	-	-	-	-
	MRPL58	1.5187	1.5187	-	-	-	-	-
	SLC25A5	1.56064	1.56064	-	-	-	-	-
	MRPL15	1.5649	1.5649	-	-	-	-	-
	ACAA2	1.5649	1.5649	-	-	-	-	-
	ROMO1	1.5649	1.5649	-	-	-	-	-
	SFXN4	1.57347	1.57347	-	-	-	-	-
	NT5DC2	1.5951	1.5951	-	-	-	-	-
	MRPL30	1.59946	1.59946	-	-	-	-	-
	SLC25A20	1.61264	1.61264	-	-	-	-	-
	FECH	1.61706	1.61706	-	-	-	-	-
	MRPL1	1.699	1.699	-	-	-	-	-
	ABCD3	1.78091	1.78091	-	-	-	-	-
	NIPSNAP1	1.80088	1.80088	-	-	-	-	-
	MCU	1.80591	1.80591	-	-	-	-	-
	SLC25A3	1.82113	1.82113	-	-	-	-	-
	DNM1L	1.82623	1.82623	-	-	-	-	-
	COQ8A	1.8365	1.8365	-	-	-	-	-
	AFG3L2	1.84684	1.84684	-	-	-	-	-
	HDHD5	1.90509	1.90509	-	-	-	-	-
	MAIP1	1.99424	1.99424	-	-	-	-	-
	MTFP1	2.05889	2.05889	-	-	-	-	-
	FAHD1	2.06492	2.06492	-	-	-	-	-
	SLC25A22	2.15843	2.15843	-	-	-	-	-
	SLC25A4	2.1976	2.1976	-	-	-	-	-
	ME2	2.23107	2.23107	-	-	-	-	-
	SLC30A9	2.27928	2.27928	-	-	-	-	-
	ABCB7	2.32193	2.32193	-	-	-	-	-
	PDF	2.57347	2.57347	-	-	-	-	-
	MPV17L2	2.58208	2.58208	-	-	-	-	-
	MRPL2	2.59946	2.59946	-	-	-	-	-
	ALDH1B1	2.699	2.699	-	-	-	-	-
	HADH	2.7084	2.7084	-	-	-	-	-
	MRPL3	2.76611	2.76611	-	-	-	-	-
	LAP3	2.9105	2.9105	-	-	-	-	-
	SLC25A15	2.9885	2.9885	-	-	-	-	-
	SUCLG1	3.81604	3.81604	-	-	-	-	-
	FBXO11	-4.71414	-	-	-	-	-	-
	MYO7B	-4.57204	-	-	-	-	-	-
	HMGN3	-4.17856	-	-	-	-	-	-
	HMGA1	-3.69243	-	-	-	-	-	-
	BUD23	-3.67435	-	-	-	-	-	-
	WWP1	-3.67299	-	-	-	-	-	-
	KRTAP2-4	-3.66209	-	-	-	-	-	-
	HMGN2	-3.65375	-	-	-	-	-	-
	HPX	-3.6094	-	-	-	-	-	-
	MORF4L2	-3.45062	-	-	-	-	-	-
	PDAP1	-3.15656	-	-	-	-	-	-
	AKAP12	-2.89006	-	-	-	-	-	-
	CBX3	-2.70775	-	-	-	-	-	-
	CAST	-2.70221	-	-	-	-	-	-
	HCFC1	-2.69644	-	-	-	-	-	-
	CCDC124	-2.66948	-	-	-	-	-	-
	RWDD2A	-2.66721	-	-	-	-	-	-
	TAF15	-2.61612	-	-	-	-	-	-
	NUDC	-2.60597	-	-	-	-	-	-
	HBS1L	-2.55189	-	-	-	-	-	-
	RSBN1L	-2.50741	-	-	-	-	-	-
	EIF3J	-2.49108	-	-	-	-	-	-
	PHF6	-2.45286	-	-	-	-	-	-
	SERF2	-2.36597	-	-	-	-	-	-
	CKMT1A	-2.34255	-	-	-	-	-	-
	KEAP1	-2.29748	-	-	-	-	-	-
	WWP2	-2.2561	-	-	-	-	-	-
	ALYREF	-2.25096	-	-	-	-	-	-
	SPRR3	-2.23879	-	-	-	-	-	-
	TTC28	-2.22743	-	-	-	-	-	-
	TXLNA	-2.20821	-	-	-	-	-	-
	KRT81	-2.03034	-	-	-	-	-	-
	VRK1	-2.02219	-	-	-	-	-	-
	SERPINB3	-2.0054	-	-	-	-	-	-
	STUB1	-1.99241	-	-	-	-	-	-
	RCC1	-1.92296	-	-	-	-	-	-
	TRMT112	-1.89569	-	-	-	-	-	-
	TMA7	-1.88908	-	-	-	-	-	-
	FSCN1	-1.87735	-	-	-	-	-	-
	YAP1	-1.8508	-	-	-	-	-	-
	PKP1	-1.83471	-	-	-	-	-	-
	SRRM1	-1.82579	-	-	-	-	-	-
	CHD3	-1.80033	-	-	-	-	-	-
	EDF1	-1.79452	-	-	-	-	-	-
	HMGB2	-1.7845	-	-	-	-	-	-
	SNRPD2	-1.78325	-	-	-	-	-	-
	TRERF1	-1.77863	-	-	-	-	-	-
	CIRBP	-1.76723	-	-	-	-	-	-
	NOP2	-1.75702	-	-	-	-	-	-
	CRYBG3	-1.73466	-	-	-	-	-	-
	HRNR	-1.71765	-	-	-	-	-	-
	HBA1	-1.69644	-	-	-	-	-	-
	FKBP1A	-1.69287	-	-	-	-	-	-
	EWSR1	-1.69198	-	-	-	-	-	-
	S100A2	-1.69153	-	-	-	-	-	-
	SRSF1	-1.68751	-	-	-	-	-	-
	BUD31	-1.66403	-	-	-	-	-	-
	CENPV	-1.65901	-	-	-	-	-	-
	MTPN	-1.62246	-	-	-	-	-	-
	CDKN2A	-1.58015	-	-	-	-	-	-
	HMGA1	-1.53953	-	-	-	-	-	-
	ARL6IP4	-1.53903	-	-	-	-	-	-
	DDX5	-1.51954	-	-	-	-	-	-
	ZNF706	-1.50691	-	-	-	-	-	-
	FUS	-1.49723	-	-	-	-	-	-
	YWHAG	-1.48594	-	-	-	-	-	-
	HMGB1	-1.48027	-	-	-	-	-	-
	SSNA1	-1.47871	-	-	-	-	-	-
	MLF2	-1.4782	-	-	-	-	-	-
	SSRP1	-1.47405	-	-	-	-	-	-
	RBMX	-1.47197	-	-	-	-	-	-
	DSTN	-1.46728	-	-	-	-	-	-
	TRABD	-1.46571	-	-	-	-	-	-
	HECTD1	-1.45523	-	-	-	-	-	-
	GAR1	-1.45207	-	-	-	-	-	-
	LUC7L2	-1.44943	-	-	-	-	-	-
	VAPA	-1.44731	-	-	-	-	-	-
	MARCKS	-1.4452	-	-	-	-	-	-
	RBM3	-1.41251	-	-	-	-	-	-
	MACROH2A1	-1.41251	-	-	-	-	-	-
	ENSA	-1.40599	-	-	-	-	-	-
	HMGA2	-1.38736	-	-	-	-	-	-
	SNRPA	-1.38184	-	-	-	-	-	-
	SRSF3	-1.37072	-	-	-	-	-	-
	CCDC50	-1.34767	-	-	-	-	-	-
	DPY30	-1.338	-	-	-	-	-	-
	C19orf53	-1.338	-	-	-	-	-	-
	UBA52	-1.32366	-	-	-	-	-	-
	MT1X	-1.32251	-	-	-	-	-	-
	CCDC137	-1.31962	-	-	-	-	-	-
	SRSF9	-1.29396	-	-	-	-	-	-
	KRT72	-1.28688	-	-	-	-	-	-
	MACF1	-1.27739	-	-	-	-	-	-
	SUB1	-1.26484	-	-	-	-	-	-
	IGHA1	-1.25036	-	-	-	-	-	-
	GLTP	-1.24062	-	-	-	-	-	-
	SNRPB	-1.2394	-	-	-	-	-	-
	NT5C3B	-1.22404	-	-	-	-	-	-
	HNRNPH3	-1.20977	-	-	-	-	-	-
	PPIH	-1.20727	-	-	-	-	-	-
	CA2	-1.20539	-	-	-	-	-	-
	AARS1	-1.20351	-	-	-	-	-	-
	EFTUD2	-1.18967	-	-	-	-	-	-
	NUMA1	-1.1776	-	-	-	-	-	-
	H2AC1	-1.16993	-	-	-	-	-	-
	PRR36	-1.16221	-	-	-	-	-	-
	SNRPD3	-1.16221	-	-	-	-	-	-
	TJP1	-1.15186	-	-	-	-	-	-
	UBAP2L	-1.13947	-	-	-	-	-	-
	RCC2	-1.13225	-	-	-	-	-	-
	PDLIM5	-1.12499	-	-	-	-	-	-
	RPS29	-1.1177	-	-	-	-	-	-
	RPS25	-1.10969	-	-	-	-	-	-
	IGKC	-1.10434	-	-	-	-	-	-
	PFDN5	-1.09018	-	-	-	-	-	-
	TRIM28	-1.08406	-	-	-	-	-	-
	U2AF2	-1.07382	-	-	-	-	-	-
	NUP155	-1.04824	-	-	-	-	-	-
	RBM14	-1.04824	-	-	-	-	-	-
	SERBP1	-1.04614	-	-	-	-	-	-
	MED29	-1.04054	-	-	-	-	-	-
	PIN4	-1.03914	-	-	-	-	-	-
	MMS19	-1.0314	-	-	-	-	-	-
	RIMBP3	-1.01293	-	-	-	-	-	-
	SEMG1	-1.00791	-	-	-	-	-	-
	RANBP1	-1.00576	-	-	-	-	-	-
	KRT17	-0.986957	-	-	-	-	-	-
	ZBTB40	-0.978928	-	-	-	-	-	-
	ABCA12	-0.974529	-	-	-	-	-	-
	BAG2	-0.97306	-	-	-	-	-	-
	H2BC18	-0.969381	-	-	-	-	-	-
	GRN	-0.968644	-	-	-	-	-	-
	STMN1	-0.959028	-	-	-	-	-	-
	LSM14A	-0.957543	-	-	-	-	-	-
	SRP14	-0.9568	-	-	-	-	-	-
	H2BC21	-0.953824	-	-	-	-	-	-
	RPL19	-0.950842	-	-	-	-	-	-
	C11orf98	-0.929791	-	-	-	-	-	-
	TMA16	-0.927517	-	-	-	-	-	-
	RUVBL2	-0.921436	-	-	-	-	-	-
	CCT8	-0.921436	-	-	-	-	-	-
	CAPRIN1	-0.918386	-	-	-	-	-	-
	DCD	-0.902267	-	-	-	-	-	-
	DENND2B	-0.902267	-	-	-	-	-	-
	ACP1	-0.894527	-	-	-	-	-	-
	DEFA1	-0.890641	-	-	-	-	-	-
	RPS4X	-0.888305	-	-	-	-	-	-
	SNRPD1	-0.885184	-	-	-	-	-	-
	RDX	-0.882839	-	-	-	-	-	-
	FHL1	-0.879706	-	-	-	-	-	-
	CERKL	-0.878921	-	-	-	-	-	-
	SPRR1B	-0.878137	-	-	-	-	-	-
	GLO1	-0.872632	-	-	-	-	-	-
	RAB34	-0.872632	-	-	-	-	-	-
	RANBP6	-0.865523	-	-	-	-	-	-
	H1-4	-0.85599	-	-	-	-	-	-
	DNAJB11	-0.84318	-	-	-	-	-	-
	EIF4B	-0.842375	-	-	-	-	-	-
	IPO5	-0.83754	-	-	-	-	-	-
	BCLAF1	-0.83754	-	-	-	-	-	-
	FKBP4	-0.824564	-	-	-	-	-	-
	USP9X	-0.817214	-	-	-	-	-	-
	FEN1	-0.813114	-	-	-	-	-	-
	KRT16	-0.807355	-	-	-	-	-	-
	RNH1	-0.801573	-	-	-	-	-	-
	EIF3K	-0.792439	-	-	-	-	-	-
	IL1RN	-0.790772	-	-	-	-	-	-
	STIP1	-0.789103	-	-	-	-	-	-
	PSRC1	-0.786596	-	-	-	-	-	-
	TMEM263	-0.783247	-	-	-	-	-	-
	C3	-0.768078	-	-	-	-	-	-
	PSIP1	-0.767231	-	-	-	-	-	-
	BTF3	-0.759582	-	-	-	-	-	-
	RBM39	-0.753605	-	-	-	-	-	-
	EPB41L2	-0.745022	-	-	-	-	-	-
	EIF5A	-0.738984	-	-	-	-	-	-
	HMGCS1	-0.734655	-	-	-	-	-	-
	PDCD5	-0.732052	-	-	-	-	-	-
	CSRP2	-0.732052	-	-	-	-	-	-
	RPS28	-0.730314	-	-	-	-	-	-
	SUMO2	-0.727703	-	-	-	-	-	-
	WDR91	-0.727703	-	-	-	-	-	-
	CKAP2	-0.726831	-	-	-	-	-	-
	NUP210L	-0.714575	-	-	-	-	-	-
	HAX1	-0.712816	-	-	-	-	-	-
	RPA3	-0.709291	-	-	-	-	-	-
	EIF3F	-0.709291	-	-	-	-	-	-
	HK2	-0.708408	-	-	-	-	-	-
	KRT6A	-0.705757	-	-	-	-	-	-
	PGAM1	-0.702214	-	-	-	-	-	-
	JMJD1C	-0.70044	-	-	-	-	-	-
	A2ML1	-0.698663	-	-	-	-	-	-
	PCNA	-0.695994	-	-	-	-	-	-
	ABCF1	-0.692427	-	-	-	-	-	-
	KRT6B	-0.689746	-	-	-	-	-	-
	PARP1	-0.682573	-	-	-	-	-	-
	BOLA2	-0.681674	-	-	-	-	-	-
	VIRMA	-0.681674	-	-	-	-	-	-
	GCN1	-0.674461	-	-	-	-	-	-
	NUSAP1	-0.672652	-	-	-	-	-	-
	KRT4	-0.671746	-	-	-	-	-	-
	CCT3	-0.659925	-	-	-	-	-	-
	PCBP1	-0.659011	-	-	-	-	-	-
	YTHDF2	-0.657183	-	-	-	-	-	-
	GSTP1	-0.654436	-	-	-	-	-	-
	PPIB	-0.651683	-	-	-	-	-	-
	CNBP	-0.648926	-	-	-	-	-	-
	PCBP2	-0.648005	-	-	-	-	-	-
	CDC37	-0.640621	-	-	-	-	-	-
	KPNB1	-0.637842	-	-	-	-	-	-
	PFDN2	-0.636915	-	-	-	-	-	-
	HNRNPA1	-0.635058	-	-	-	-	-	-
	ESD	-0.632268	-	-	-	-	-	-
	SRSF6	-0.621056	-	-	-	-	-	-
	BANK1	-0.613532	-	-	-	-	-	-
	CLPTM1	-0.611645	-	-	-	-	-	-
	LUC7L3	-0.605968	-	-	-	-	-	-
	HMGN1	-0.605968	-	-	-	-	-	-
	RPL17	-0.604071	-	-	-	-	-	-
	PABPC4	-0.601221	-	-	-	-	-	-
	H1-2	-0.60027	-	-	-	-	-	-
	IGHG4	-0.597412	-	-	-	-	-	-
	ACSL3	-0.586885	-	-	-	-	-	-
	HNRNPM	-0.585924	-	-	-	-	-	-
	NEXMIF	-0.577248	-	-	-	-	-	-
	PIKFYVE	-0.57628	-	-	-	-	-	-
	PSMB6	-0.575312	-	-	-	-	-	-
	EIF3CL	-0.575312	-	-	-	-	-	-
	SERPINB7	-0.570463	-	-	-	-	-	-
	HSP90AA1	-0.570463	-	-	-	-	-	-
	RPL34	-0.566572	-	-	-	-	-	-
	MAP4	-0.56267	-	-	-	-	-	-
	SCGB1D2	-0.559737	-	-	-	-	-	-
	HDGF	-0.557778	-	-	-	-	-	-
	KHDRBS1	-0.556797	-	-	-	-	-	-
	TFRC	-0.556797	-	-	-	-	-	-
	RPS15	-0.555816	-	-	-	-	-	-
	WDR1	-0.551885	-	-	-	-	-	-
	EIF3G	-0.537048	-	-	-	-	-	-
	ILF2	-0.536053	-	-	-	-	-	-
	NUP62	-0.532068	-	-	-	-	-	-
	HNRNPL	-0.529071	-	-	-	-	-	-
	TRIM2	-0.528071	-	-	-	-	-	-
	MATR3	-0.525067	-	-	-	-	-	-
	RPS13	-0.521051	-	-	-	-	-	-
	ERH	-0.520045	-	-	-	-	-	-
	C4A	-0.510962	-	-	-	-	-	-
	PHKA2	-0.508936	-	-	-	-	-	-
	DAZAP1	-0.507921	-	-	-	-	-	-
	LMNB1	-0.507921	-	-	-	-	-	-
	H3C1	-0.501821	-	-	-	-	-	-
	LYZ	-0.500802	-	-	-	-	-	-
	NME1	-0.49774	-	-	-	-	-	-
	S100A11	-0.496718	-	-	-	-	-	-
	DNAJA1	-0.493647	-	-	-	-	-	-
	PHB1	-0.493647	-	-	-	-	-	-
	RPL7	-0.491597	-	-	-	-	-	-
	HSPA5	-0.483364	-	-	-	-	-	-
	RPS12	-0.481299	-	-	-	-	-	-
	PFN1	-0.477159	-	-	-	-	-	-
	KRT71	-0.469886	-	-	-	-	-	-
	CUL4B	-0.467801	-	-	-	-	-	-
	BUB3	-0.464668	-	-	-	-	-	-
	MDK	-0.463622	-	-	-	-	-	-
	H4C1	-0.462576	-	-	-	-	-	-
	KRT5	-0.461529	-	-	-	-	-	-
	HNRNPAB	-0.458382	-	-	-	-	-	-
	NOLC1	-0.458382	-	-	-	-	-	-
	ATP5F1EP2	-0.457332	-	-	-	-	-	-
	PDIA6	-0.455229	-	-	-	-	-	-
	RPS17	-0.454176	-	-	-	-	-	-
	EPB41L4A	-0.453122	-	-	-	-	-	-
	MAP4	-0.446786	-	-	-	-	-	-
	CSTA	-0.444667	-	-	-	-	-	-
	AHCY	-0.436162	-	-	-	-	-	-
	TPI1	-0.42975	-	-	-	-	-	-
	ASAP2	-0.426533	-	-	-	-	-	-
	PTPN1	-0.425459	-	-	-	-	-	-
	XPO1	-0.424385	-	-	-	-	-	-
	FABP5	-0.423309	-	-	-	-	-	-
	RPS19	-0.420078	-	-	-	-	-	-
	H2AC25	-0.418999	-	-	-	-	-	-
	SLAIN1	-0.418999	-	-	-	-	-	-
	CCT5	-0.414677	-	-	-	-	-	-
	LMNB2	-0.413594	-	-	-	-	-	-
	PRPF19	-0.413594	-	-	-	-	-	-
	XRCC6	-0.412511	-	-	-	-	-	-
	NT5C3A	-0.412511	-	-	-	-	-	-
	DDX17	-0.411426	-	-	-	-	-	-
	IRS4	-0.411426	-	-	-	-	-	-
	SEMG2	-0.407081	-	-	-	-	-	-
	HSP90AB1	-0.405992	-	-	-	-	-	-
	USP5	-0.403813	-	-	-	-	-	-
	SERPINB12	-0.403813	-	-	-	-	-	-
	ANXA1	-0.40163	-	-	-	-	-	-
	TES	-0.397255	-	-	-	-	-	-
	SERPINA1	-0.395063	-	-	-	-	-	-
	SRSF7	-0.391768	-	-	-	-	-	-
	GSN	-0.391768	-	-	-	-	-	-
	RPL6	-0.390668	-	-	-	-	-	-
	RPL22	-0.388465	-	-	-	-	-	-
	KIFC1	-0.377401	-	-	-	-	-	-
	MYL6	-0.372952	-	-	-	-	-	-
	KHSRP	-0.368489	-	-	-	-	-	-
	KIF5B	-0.367371	-	-	-	-	-	-
	HNRNPF	-0.366252	-	-	-	-	-	-
	SP100	-0.366252	-	-	-	-	-	-
	RPL38	-0.364012	-	-	-	-	-	-
	SLC35A4	-0.364012	-	-	-	-	-	-
	GGH	-0.364012	-	-	-	-	-	-
	ATAD5	-0.362891	-	-	-	-	-	-
	S100A16	-0.358396	-	-	-	-	-	-
	MIX23	-0.35727	-	-	-	-	-	-
	SRSF10	-0.355016	-	-	-	-	-	-
	IPO4	-0.355016	-	-	-	-	-	-
	LMNA	-0.350497	-	-	-	-	-	-
	RPL36	-0.349365	-	-	-	-	-	-
	HNRNPA3	-0.348232	-	-	-	-	-	-
	RPL18	-0.342555	-	-	-	-	-	-
	HSPA8	-0.340277	-	-	-	-	-	-
	RPL27	-0.335712	-	-	-	-	-	-
	KRT27	-0.332278	-	-	-	-	-	-
	KRT14	-0.331132	-	-	-	-	-	-
	TGM1	-0.328836	-	-	-	-	-	-
	PPP2R2D	-0.325386	-	-	-	-	-	-
	DHX9	-0.323082	-	-	-	-	-	-
	RPL13	-0.319618	-	-	-	-	-	-
	HSPB1	-0.318461	-	-	-	-	-	-
	EIF3I	-0.318461	-	-	-	-	-	-
	RPL29	-0.317304	-	-	-	-	-	-
	CKAP2L	-0.311503	-	-	-	-	-	-
	RALGPS2	-0.311503	-	-	-	-	-	-
	RCN1	-0.304511	-	-	-	-	-	-
	CHRNA7	-0.303342	-	-	-	-	-	-
	PA2G4	-0.297485	-	-	-	-	-	-
	DYNLL1	-0.297485	-	-	-	-	-	-
	LAMC1	-0.296311	-	-	-	-	-	-
	NDRG2	-0.295135	-	-	-	-	-	-
	SMC1A	-0.295135	-	-	-	-	-	-
	NPM1	-0.288063	-	-	-	-	-	-
	CCT8	-0.286881	-	-	-	-	-	-
	CSDE1	-0.283329	-	-	-	-	-	-
	G3BP1	-0.282143	-	-	-	-	-	-
	AHNAK	-0.280956	-	-	-	-	-	-
	ARMC1	-0.27858	-	-	-	-	-	-
	HDLBP	-0.273814	-	-	-	-	-	-
	GAS2L3	-0.27262	-	-	-	-	-	-
	TBC1D15	-0.271426	-	-	-	-	-	-
	RPL13A	-0.27023	-	-	-	-	-	-
	EIF3D	-0.27023	-	-	-	-	-	-
	H2AC20	-0.269033	-	-	-	-	-	-
	EIF4H	-0.260628	-	-	-	-	-	-
	RPL10A	-0.260628	-	-	-	-	-	-
	YWHAE	-0.259423	-	-	-	-	-	-
	SULT2B1	-0.258217	-	-	-	-	-	-
	HNRNPH1	-0.255803	-	-	-	-	-	-
	RPL37A	-0.254594	-	-	-	-	-	-
	FLOT2	-0.254594	-	-	-	-	-	-
	TXN	-0.252173	-	-	-	-	-	-
	ACTA1	-0.243669	-	-	-	-	-	-
	KRT77	-0.238787	-	-	-	-	-	-
	PLAA	-0.238787	-	-	-	-	-	-
	ALB	-0.238787	-	-	-	-	-	-
	PSME1	-0.235114	-	-	-	-	-	-
	EIF1AX	-0.233888	-	-	-	-	-	-
	PDLIM1	-0.230203	-	-	-	-	-	-
	CARD19	-0.230203	-	-	-	-	-	-
	MPDZ	-0.228973	-	-	-	-	-	-
	RPL36A	-0.222805	-	-	-	-	-	-
	PSMC6	-0.21661	-	-	-	-	-	-
	METAP2	-0.21661	-	-	-	-	-	-
	RPL8	-0.215368	-	-	-	-	-	-
	SEPTIN7	-0.210389	-	-	-	-	-	-
	IGHV3-48	-0.206643	-	-	-	-	-	-
	TPM3	-0.201634	-	-	-	-	-	-
	DARS1	-0.200379	-	-	-	-	-	-
	RPL30	-0.199123	-	-	-	-	-	-
	HNRNPU	-0.197865	-	-	-	-	-	-
	KRT13	-0.191563	-	-	-	-	-	-
	SNX14	-0.187768	-	-	-	-	-	-
	S100A14	-0.183963	-	-	-	-	-	-
	KRT9	-0.182692	-	-	-	-	-	-
	UCHL1	-0.180148	-	-	-	-	-	-
	HAL	-0.177599	-	-	-	-	-	-
	CAND1	-0.176323	-	-	-	-	-	-
	RPL39	-0.176323	-	-	-	-	-	-
	PTBP1	-0.176323	-	-	-	-	-	-
	RPS8	-0.175045	-	-	-	-	-	-
	MSN	-0.173767	-	-	-	-	-	-
	RTRAF	-0.173767	-	-	-	-	-	-
	RPS6	-0.172488	-	-	-	-	-	-
	CDKN2A	-0.171207	-	-	-	-	-	-
	RPLP0	-0.169925	-	-	-	-	-	-
	NACA	-0.168642	-	-	-	-	-	-
	AZGP1	-0.164786	-	-	-	-	-	-
	EBP	-0.163499	-	-	-	-	-	-
	CSE1L	-0.16221	-	-	-	-	-	-
	RPL7A	-0.16221	-	-	-	-	-	-
	PHPT1	-0.16092	-	-	-	-	-	-
	SARS1	-0.16092	-	-	-	-	-	-
	RPS9	-0.158337	-	-	-	-	-	-
	EEF2	-0.158337	-	-	-	-	-	-
	VCP	-0.157044	-	-	-	-	-	-
	KPNA2	-0.153157	-	-	-	-	-	-
	RPS27A	-0.149259	-	-	-	-	-	-
	DDX3X	-0.145351	-	-	-	-	-	-
	AIMP1	-0.145351	-	-	-	-	-	-
	KRT1	-0.14274	-	-	-	-	-	-
	KRT23	-0.14274	-	-	-	-	-	-
	RPL28	-0.141433	-	-	-	-	-	-
	ELAVL1	-0.138814	-	-	-	-	-	-
	RPL15	-0.138814	-	-	-	-	-	-
	NONO	-0.136191	-	-	-	-	-	-
	EEF1B2	-0.133564	-	-	-	-	-	-
	HNRNPC	-0.133564	-	-	-	-	-	-
	PTGR3	-0.130931	-	-	-	-	-	-
	CYFIP2	-0.125651	-	-	-	-	-	-
	KRT73	-0.123004	-	-	-	-	-	-
	TLN1	-0.123004	-	-	-	-	-	-
	DNAJA2	-0.121679	-	-	-	-	-	-
	KRT15	-0.119024	-	-	-	-	-	-
	FLG	-0.116365	-	-	-	-	-	-
	ACTN4	-0.115033	-	-	-	-	-	-
	SBDS	-0.115033	-	-	-	-	-	-
	RPL4	-0.1137	-	-	-	-	-	-
	NEDD8	-0.112367	-	-	-	-	-	-
	EPRS1	-0.112367	-	-	-	-	-	-
	GK2	-0.111031	-	-	-	-	-	-
	KRT84	-0.105678	-	-	-	-	-	-
	SIK3	-0.105678	-	-	-	-	-	-
	GLTPD2	-0.100305	-	-	-	-	-	-
	LSM12	-0.0989585	-	-	-	-	-	-
	PTGES3	-0.0962619	-	-	-	-	-	-
	KRT78	-0.0935602	-	-	-	-	-	-
	RPL35A	-0.0908534	-	-	-	-	-	-
	S100A6	-0.0894982	-	-	-	-	-	-
	EIF2S2	-0.0894982	-	-	-	-	-	-
	SRSF2	-0.0881416	-	-	-	-	-	-
	TMPO	-0.0881416	-	-	-	-	-	-
	EIF3A	-0.0867838	-	-	-	-	-	-
	CSNK1A1	-0.0840643	-	-	-	-	-	-
	HNRNPA2B1	-0.0840643	-	-	-	-	-	-
	RPL32	-0.0827026	-	-	-	-	-	-
	RPL35	-0.0813396	-	-	-	-	-	-
	PRMT1	-0.0786098	-	-	-	-	-	-
	NUDT21	-0.0703893	-	-	-	-	-	-
	RPL10	-0.0690147	-	-	-	-	-	-
	RPS26	-0.0690147	-	-	-	-	-	-
	HSPA1B	-0.0662614	-	-	-	-	-	-
	MAPRE1	-0.0621217	-	-	-	-	-	-
	HNRNPD	-0.0621217	-	-	-	-	-	-
	SNRPC	-0.0621217	-	-	-	-	-	-
	TLN2	-0.0607392	-	-	-	-	-	-
	FAM184A	-0.0607392	-	-	-	-	-	-
	CYP4F22	-0.0607392	-	-	-	-	-	-
	EEF1D	-0.0593553	-	-	-	-	-	-
	PDE1C	-0.0538064	-	-	-	-	-	-
	MYH10	-0.0524159	-	-	-	-	-	-
	RPL14	-0.0496308	-	-	-	-	-	-
	ATP6V1B2	-0.0496308	-	-	-	-	-	-
	SNRNP200	-0.0482362	-	-	-	-	-	-
	RANGAP1	-0.0468403	-	-	-	-	-	-
	NCKAP1	-0.0468403	-	-	-	-	-	-
	PPP1CA	-0.0440443	-	-	-	-	-	-
	PSPC1	-0.0426443	-	-	-	-	-	-
	HLA-A	-0.0384362	-	-	-	-	-	-
	VCL	-0.0384362	-	-	-	-	-	-
	DYNC1LI1	-0.0384362	-	-	-	-	-	-
	ALOX12B	-0.0370307	-	-	-	-	-	-
	IQGAP1	-0.0370307	-	-	-	-	-	-
	PPIA	-0.0299829	-	-	-	-	-	-
	CKB	-0.0243197	-	-	-	-	-	-
	CTNNB1	-0.0229004	-	-	-	-	-	-
	CAMK2D	-0.0229004	-	-	-	-	-	-
	MYH9	-0.0200577	-	-	-	-	-	-
	CCT6A	-0.0172093	-	-	-	-	-	-
	HNRNPUL1	-0.015783	-	-	-	-	-	-
	PSMB5	-0.0143553	-	-	-	-	-	-
	JCHAIN	-0.00432161	-	-	-	-	-	-
	RNASE7	-0.00144197	-	-	-	-	-	-
	FBL	-0.00144197	-	-	-	-	-	-
	NCL	0.00288828	-	-	-	-	-	-
	PLD3	0.00288828	-	-	-	-	-	-
	KRT3	0.00578235	-	-	-	-	-	-
	DHX15	0.00578235	-	-	-	-	-	-
	RPS3A	0.00868224	-	-	-	-	-	-
	DYNLRB2	0.011588	-	-	-	-	-	-
	UNC45A	0.013043	-	-	-	-	-	-
	PRPF8	0.013043	-	-	-	-	-	-
	CCT7	0.0174171	-	-	-	-	-	-
	EIF2AK2	0.018878	-	-	-	-	-	-
	TCP1	0.018878	-	-	-	-	-	-
	KRT2	0.018878	-	-	-	-	-	-
	SBSN	0.018878	-	-	-	-	-	-
	FAF2	0.0203404	-	-	-	-	-	-
	RPL23	0.0218044	-	-	-	-	-	-
	RPL12	0.0218044	-	-	-	-	-	-
	EIF6	0.0247367	-	-	-	-	-	-
	TNPO1	0.0262051	-	-	-	-	-	-
	RPL36AL	0.027675	-	-	-	-	-	-
	YBX1	0.0306192	-	-	-	-	-	-
	U2AF1L4	0.0306192	-	-	-	-	-	-
	RPL21	0.0320936	-	-	-	-	-	-
	EIF4A3	0.0365259	-	-	-	-	-	-
	CDK1	0.0380063	-	-	-	-	-	-
	ADSS2	0.0409718	-	-	-	-	-	-
	DSP	0.0424568	-	-	-	-	-	-
	NAP1L1	0.0424568	-	-	-	-	-	-
	CBR1	0.0454314	-	-	-	-	-	-
	CLIC3	0.046921	-	-	-	-	-	-
	TREX2	0.0543923	-	-	-	-	-	-
	CPSF6	0.0573917	-	-	-	-	-	-
	LGALS7	0.0619024	-	-	-	-	-	-
	LDHA	0.0619024	-	-	-	-	-	-
	CCT2	0.0664274	-	-	-	-	-	-
	CLTC	0.0724828	-	-	-	-	-	-
	CIPC	0.07552	-	-	-	-	-	-
	RPS14	0.07552	-	-	-	-	-	-
	CPNE3	0.07552	-	-	-	-	-	-
	RPS18	0.07552	-	-	-	-	-	-
	SFPQ	0.07552	-	-	-	-	-	-
	IGKV3-15	0.077041	-	-	-	-	-	-
	STRAP	0.0785637	-	-	-	-	-	-
	RPL23A	0.0785637	-	-	-	-	-	-
	PHGDH	0.086201	-	-	-	-	-	-
	TGM3	0.086201	-	-	-	-	-	-
	ALDOA	0.0892673	-	-	-	-	-	-
	ILF3	0.0969617	-	-	-	-	-	-
	HLA-C	0.0985055	-	-	-	-	-	-
	PSMD6	0.101598	-	-	-	-	-	-
	PSMB3	0.106249	-	-	-	-	-	-
	RTCB	0.106249	-	-	-	-	-	-
	SNRNP70	0.109359	-	-	-	-	-	-
	IGLL5	0.110916	-	-	-	-	-	-
	ANXA2	0.110916	-	-	-	-	-	-
	IGF2BP1	0.112475	-	-	-	-	-	-
	LCE1F	0.114035	-	-	-	-	-	-
	LRRC59	0.114035	-	-	-	-	-	-
	SFN	0.118727	-	-	-	-	-	-
	DNM2	0.121863	-	-	-	-	-	-
	LCE1A	0.12658	-	-	-	-	-	-
	MARS1	0.12658	-	-	-	-	-	-
	QARS1	0.128156	-	-	-	-	-	-
	KDELR2	0.128156	-	-	-	-	-	-
	ACTR3	0.136062	-	-	-	-	-	-
	CCT4	0.139236	-	-	-	-	-	-
	EZR	0.139236	-	-	-	-	-	-
	IGHG1	0.139236	-	-	-	-	-	-
	ACTB	0.139236	-	-	-	-	-	-
	DDX20	0.140826	-	-	-	-	-	-
	PSMD12	0.140826	-	-	-	-	-	-
	STRADA	0.142417	-	-	-	-	-	-
	TMEM160	0.14401	-	-	-	-	-	-
	ACTR1A	0.145605	-	-	-	-	-	-
	LARS1	0.147202	-	-	-	-	-	-
	KLK7	0.150401	-	-	-	-	-	-
	CALM3	0.153607	-	-	-	-	-	-
	PPL	0.153607	-	-	-	-	-	-
	EEF1E1	0.15682	-	-	-	-	-	-
	TUBB	0.158429	-	-	-	-	-	-
	RPLP2	0.161653	-	-	-	-	-	-
	DSG1	0.168123	-	-	-	-	-	-
	KRT80	0.168123	-	-	-	-	-	-
	BASP1	0.169745	-	-	-	-	-	-
	SDR16C5	0.171368	-	-	-	-	-	-
	ACOT8	0.171368	-	-	-	-	-	-
	PAFAH1B2	0.172994	-	-	-	-	-	-
	GLRX3	0.172994	-	-	-	-	-	-
	TXNDC5	0.176251	-	-	-	-	-	-
	KPLCE	0.181149	-	-	-	-	-	-
	EIF4G1	0.182786	-	-	-	-	-	-
	FLNA	0.182786	-	-	-	-	-	-
	CMPK1	0.182786	-	-	-	-	-	-
	EPPK1	0.186065	-	-	-	-	-	-
	RPL31	0.187707	-	-	-	-	-	-
	LCE1B	0.189351	-	-	-	-	-	-
	SRP54	0.190997	-	-	-	-	-	-
	JUP	0.192645	-	-	-	-	-	-
	GABRB1	0.194295	-	-	-	-	-	-
	PSMA6	0.1976	-	-	-	-	-	-
	NCCRP1	0.1976	-	-	-	-	-	-
	H1-10	0.1976	-	-	-	-	-	-
	RPL3	0.1976	-	-	-	-	-	-
	U2SURP	0.199255	-	-	-	-	-	-
	LGALS3	0.199255	-	-	-	-	-	-
	POP7	0.200913	-	-	-	-	-	-
	HSP90B1	0.202572	-	-	-	-	-	-
	EIF4E	0.204233	-	-	-	-	-	-
	SKP1	0.207561	-	-	-	-	-	-
	RPS23	0.210897	-	-	-	-	-	-
	ACTG1	0.212568	-	-	-	-	-	-
	NAMPT	0.21424	-	-	-	-	-	-
	UBE2N	0.21424	-	-	-	-	-	-
	RAP1B	0.215915	-	-	-	-	-	-
	RPL24	0.217591	-	-	-	-	-	-
	RPL5	0.21927	-	-	-	-	-	-
	YWHAZ	0.21927	-	-	-	-	-	-
	CTPS1	0.22095	-	-	-	-	-	-
	ATP5MK	0.226004	-	-	-	-	-	-
	SEC61B	0.226004	-	-	-	-	-	-
	MIF	0.229382	-	-	-	-	-	-
	EIF4A1	0.229382	-	-	-	-	-	-
	DKC1	0.232769	-	-	-	-	-	-
	KRT75	0.234465	-	-	-	-	-	-
	LAMP1	0.234465	-	-	-	-	-	-
	DYNC1LI2	0.237864	-	-	-	-	-	-
	LORICRIN	0.24127	-	-	-	-	-	-
	EEF1G	0.244685	-	-	-	-	-	-
	RPS7	0.249822	-	-	-	-	-	-
	ENO1	0.249822	-	-	-	-	-	-
	ST13P4	0.253257	-	-	-	-	-	-
	RSL1D1	0.254978	-	-	-	-	-	-
	PSMC2	0.254978	-	-	-	-	-	-
	AIMP2	0.258425	-	-	-	-	-	-
	GPD1L	0.258425	-	-	-	-	-	-
	LBR	0.260152	-	-	-	-	-	-
	CFL1	0.261881	-	-	-	-	-	-
	YWHAQ	0.265345	-	-	-	-	-	-
	DDX21	0.26708	-	-	-	-	-	-
	RTN4	0.268817	-	-	-	-	-	-
	PIP	0.270556	-	-	-	-	-	-
	DCTN1	0.270556	-	-	-	-	-	-
	CST1	0.272297	-	-	-	-	-	-
	SYNCRIP	0.274041	-	-	-	-	-	-
	PSMA1	0.274041	-	-	-	-	-	-
	SPIN4	0.275786	-	-	-	-	-	-
	COPG1	0.275786	-	-	-	-	-	-
	ARG1	0.281036	-	-	-	-	-	-
	PPP2R1A	0.28279	-	-	-	-	-	-
	TOM1	0.28279	-	-	-	-	-	-
	UBA1	0.28279	-	-	-	-	-	-
	SERPINB4	0.284546	-	-	-	-	-	-
	IVL	0.289827	-	-	-	-	-	-
	EVPL	0.291592	-	-	-	-	-	-
	LARP1	0.293359	-	-	-	-	-	-
	ZC3H15	0.295128	-	-	-	-	-	-
	HSP90AB4P	0.298673	-	-	-	-	-	-
	NDRG1	0.300448	-	-	-	-	-	-
	KIAA1191	0.307573	-	-	-	-	-	-
	OBSCN	0.314733	-	-	-	-	-	-
	SAR1B	0.321928	-	-	-	-	-	-
	ARHGDIA	0.321928	-	-	-	-	-	-
	KRT10	0.323733	-	-	-	-	-	-
	GBP6	0.327348	-	-	-	-	-	-
	ARPC3	0.332789	-	-	-	-	-	-
	FAU	0.336428	-	-	-	-	-	-
	PSMA5	0.336428	-	-	-	-	-	-
	RPL26	0.33825	-	-	-	-	-	-
	IARS1	0.33825	-	-	-	-	-	-
	PSMA4	0.347399	-	-	-	-	-	-
	PLA2G4D	0.349235	-	-	-	-	-	-
	GNAI3	0.351074	-	-	-	-	-	-
	CAPZB	0.364013	-	-	-	-	-	-
	RPS16	0.364013	-	-	-	-	-	-
	BSG	0.367732	-	-	-	-	-	-
	ITSN1	0.37146	-	-	-	-	-	-
	MYL12B	0.37707	-	-	-	-	-	-
	P4HB	0.37707	-	-	-	-	-	-
	TKT	0.380822	-	-	-	-	-	-
	CTSB	0.384584	-	-	-	-	-	-
	SPRR2F	0.386468	-	-	-	-	-	-
	GSDMA	0.388355	-	-	-	-	-	-
	PYCARD	0.392137	-	-	-	-	-	-
	GAPDH	0.394032	-	-	-	-	-	-
	NLRP10	0.395929	-	-	-	-	-	-
	ARPC1A	0.39973	-	-	-	-	-	-
	POLR2H	0.39973	-	-	-	-	-	-
	TRPM2	0.401635	-	-	-	-	-	-
	SEPTIN2	0.403542	-	-	-	-	-	-
	PGK1	0.403542	-	-	-	-	-	-
	GLUL	0.403542	-	-	-	-	-	-
	TM9SF3	0.407364	-	-	-	-	-	-
	RPS5	0.407364	-	-	-	-	-	-
	ANKRD22	0.409278	-	-	-	-	-	-
	MTHFD1	0.411195	-	-	-	-	-	-
	ATP6V1E1	0.413115	-	-	-	-	-	-
	PLS3	0.426625	-	-	-	-	-	-
	HNRNPK	0.430509	-	-	-	-	-	-
	RPS10	0.432455	-	-	-	-	-	-
	PDIA3	0.436354	-	-	-	-	-	-
	CTTN	0.438307	-	-	-	-	-	-
	SLC39A10	0.440263	-	-	-	-	-	-
	SERPINB5	0.440263	-	-	-	-	-	-
	TBCE	0.444184	-	-	-	-	-	-
	S100A8	0.454032	-	-	-	-	-	-
	GBA3	0.456009	-	-	-	-	-	-
	TUBB4A	0.456009	-	-	-	-	-	-
	SNX20	0.456009	-	-	-	-	-	-
	PIN1	0.456009	-	-	-	-	-	-
	RPS11	0.459973	-	-	-	-	-	-
	VARS1	0.461959	-	-	-	-	-	-
	DSC3	0.469929	-	-	-	-	-	-
	DSC1	0.471929	-	-	-	-	-	-
	DDX1	0.473931	-	-	-	-	-	-
	UBE2M	0.483985	-	-	-	-	-	-
	ATP1A1	0.488026	-	-	-	-	-	-
	NAGK	0.500218	-	-	-	-	-	-
	CTNND1	0.504305	-	-	-	-	-	-
	YWHAB	0.504305	-	-	-	-	-	-
	TUBB2A	0.504305	-	-	-	-	-	-
	ASPRV1	0.508403	-	-	-	-	-	-
	RPL18A	0.512514	-	-	-	-	-	-
	PPA1	0.514573	-	-	-	-	-	-
	TUBB6	0.514573	-	-	-	-	-	-
	TUBA1C	0.516636	-	-	-	-	-	-
	CALML5	0.516636	-	-	-	-	-	-
	TUBG1	0.524915	-	-	-	-	-	-
	S100A9	0.526992	-	-	-	-	-	-
	PRCP	0.541618	-	-	-	-	-	-
	GNB1	0.552156	-	-	-	-	-	-
	RARS1	0.554273	-	-	-	-	-	-
	EML4	0.554273	-	-	-	-	-	-
	TARDBP	0.556393	-	-	-	-	-	-
	GPI	0.575615	-	-	-	-	-	-
	GANAB	0.575615	-	-	-	-	-	-
	ATP1B3	0.577767	-	-	-	-	-	-
	VIM	0.584241	-	-	-	-	-	-
	YARS1	0.586406	-	-	-	-	-	-
	RPL27A	0.586406	-	-	-	-	-	-
	H3-3A	0.590745	-	-	-	-	-	-
	CTSA	0.590745	-	-	-	-	-	-
	PGD	0.592919	-	-	-	-	-	-
	PSMD1	0.592919	-	-	-	-	-	-
	CALR	0.592919	-	-	-	-	-	-
	FLOT1	0.595097	-	-	-	-	-	-
	TGM5	0.597278	-	-	-	-	-	-
	TUBB4B	0.597278	-	-	-	-	-	-
	PSMA7	0.60165	-	-	-	-	-	-
	H3C13	0.603841	-	-	-	-	-	-
	PSMB2	0.606035	-	-	-	-	-	-
	PKM	0.612637	-	-	-	-	-	-
	TUBA1A	0.617056	-	-	-	-	-	-
	KPRP	0.630394	-	-	-	-	-	-
	CPNE1	0.634867	-	-	-	-	-	-
	ANXA6	0.634867	-	-	-	-	-	-
	HACD3	0.637109	-	-	-	-	-	-
	HBB	0.639355	-	-	-	-	-	-
	CTSD	0.643856	-	-	-	-	-	-
	PNP	0.655172	-	-	-	-	-	-
	POR	0.659723	-	-	-	-	-	-
	CDSN	0.664288	-	-	-	-	-	-
	POF1B	0.668868	-	-	-	-	-	-
	TRIM25	0.671164	-	-	-	-	-	-
	SERPINA12	0.673463	-	-	-	-	-	-
	TRA2B	0.675765	-	-	-	-	-	-
	SF3A3	0.675765	-	-	-	-	-	-
	CAD	0.678072	-	-	-	-	-	-
	GART	0.680382	-	-	-	-	-	-
	TAGLN2	0.680382	-	-	-	-	-	-
	PSMD13	0.685014	-	-	-	-	-	-
	ACOX1	0.68966	-	-	-	-	-	-
	RUVBL1	0.68966	-	-	-	-	-	-
	SRPRA	0.691989	-	-	-	-	-	-
	GDI2	0.696658	-	-	-	-	-	-
	SEC22B	0.701342	-	-	-	-	-	-
	APRT	0.706041	-	-	-	-	-	-
	BZW1	0.715486	-	-	-	-	-	-
	DDX39A	0.715486	-	-	-	-	-	-
	EIF2S1	0.717857	-	-	-	-	-	-
	CAPN1	0.720232	-	-	-	-	-	-
	COL25A1	0.724993	-	-	-	-	-	-
	ECM1	0.72738	-	-	-	-	-	-
	DYNC1H1	0.72738	-	-	-	-	-	-
	FLJ40521	0.72738	-	-	-	-	-	-
	CASP14	0.732165	-	-	-	-	-	-
	ATP2A2	0.741783	-	-	-	-	-	-
	LCE1E	0.749038	-	-	-	-	-	-
	PSMB4	0.751465	-	-	-	-	-	-
	XRCC5	0.751465	-	-	-	-	-	-
	PLBD1	0.753896	-	-	-	-	-	-
	COPA	0.761213	-	-	-	-	-	-
	EIF3L	0.76366	-	-	-	-	-	-
	GNAS	0.76366	-	-	-	-	-	-
	COPB2	0.76366	-	-	-	-	-	-
	RBBP7	0.771027	-	-	-	-	-	-
	TXNDC17	0.771027	-	-	-	-	-	-
	RRP1B	0.77596	-	-	-	-	-	-
	TMCO1	0.778432	-	-	-	-	-	-
	DISP2	0.78339	-	-	-	-	-	-
	EEF1A1	0.785875	-	-	-	-	-	-
	KLK9	0.790859	-	-	-	-	-	-
	KRT8	0.790859	-	-	-	-	-	-
	EIF2S3	0.795859	-	-	-	-	-	-
	SPRR1A	0.798366	-	-	-	-	-	-
	FLG2	0.800877	-	-	-	-	-	-
	RPS27	0.805913	-	-	-	-	-	-
	SLC39A6	0.816037	-	-	-	-	-	-
	SMIM26	0.818579	-	-	-	-	-	-
	KRT26	0.818579	-	-	-	-	-	-
	LCE1D	0.826233	-	-	-	-	-	-
	CSTB	0.828793	-	-	-	-	-	-
	TRIM29	0.83908	-	-	-	-	-	-
	RACK1	0.841663	-	-	-	-	-	-
	HK1	0.844251	-	-	-	-	-	-
	CDC42	0.846843	-	-	-	-	-	-
	CAPNS1	0.852042	-	-	-	-	-	-
	PABPC1	0.854649	-	-	-	-	-	-
	S100A7	0.854649	-	-	-	-	-	-
	PDCD6IP	0.85726	-	-	-	-	-	-
	CANX	0.862496	-	-	-	-	-	-
	PSMD3	0.867752	-	-	-	-	-	-
	ATP6V1A	0.867752	-	-	-	-	-	-
	TMED9	0.867752	-	-	-	-	-	-
	SLC39A7	0.873027	-	-	-	-	-	-
	EMD	0.880976	-	-	-	-	-	-
	RPL9	0.8863	-	-	-	-	-	-
	PRKDC	0.899695	-	-	-	-	-	-
	PSMA3	0.905088	-	-	-	-	-	-
	ESYT1	0.907793	-	-	-	-	-	-
	TP53	0.913216	-	-	-	-	-	-
	GGCT	0.913216	-	-	-	-	-	-
	GSPT1	0.913216	-	-	-	-	-	-
	LCE2B	0.915936	-	-	-	-	-	-
	PPP2CB	0.91866	-	-	-	-	-	-
	PSMA2	0.924125	-	-	-	-	-	-
	B2M	0.940645	-	-	-	-	-	-
	PFKL	0.943416	-	-	-	-	-	-
	DDX39B	0.946194	-	-	-	-	-	-
	SSR1	0.946194	-	-	-	-	-	-
	PRDX1	0.962969	-	-	-	-	-	-
	SLC3A2	0.99137	-	-	-	-	-	-
	ERLIN2	0.997117	-	-	-	-	-	-
	HNRNPA0	0.997117	-	-	-	-	-	-
	PAFAH1B1	1.00868	-	-	-	-	-	-
	OLA1	1.0145	-	-	-	-	-	-
	CPA4	1.01742	-	-	-	-	-	-
	ANXA8L1	1.02034	-	-	-	-	-	-
	NIBAN2	1.02915	-	-	-	-	-	-
	RPSA	1.03209	-	-	-	-	-	-
	PI3	1.03801	-	-	-	-	-	-
	HNRNPDL	1.04394	-	-	-	-	-	-
	ZNF185	1.04394	-	-	-	-	-	-
	TUBA4A	1.05289	-	-	-	-	-	-
	RGPD1	1.0619	-	-	-	-	-	-
	ACP3	1.08009	-	-	-	-	-	-
	CKAP4	1.08927	-	-	-	-	-	-
	RPS24	1.09851	-	-	-	-	-	-
	PGRMC1	1.11716	-	-	-	-	-	-
	ACTR2	1.11716	-	-	-	-	-	-
	ARL1	1.12029	-	-	-	-	-	-
	BLMH	1.13289	-	-	-	-	-	-
	RPLP1	1.1488	-	-	-	-	-	-
	SLC1A3	1.15521	-	-	-	-	-	-
	RPS21	1.16488	-	-	-	-	-	-
	SDF4	1.17788	-	-	-	-	-	-
	ABCE1	1.18771	-	-	-	-	-	-
	COPB1	1.191	-	-	-	-	-	-
	ANXA11	1.191	-	-	-	-	-	-
	UQCC6	1.1976	-	-	-	-	-	-
	AMY1A	1.20091	-	-	-	-	-	-
	GATD3B	1.2109	-	-	-	-	-	-
	CREG1	1.23447	-	-	-	-	-	-
	RPN2	1.26188	-	-	-	-	-	-
	KDELR1	1.26188	-	-	-	-	-	-
	SEC61A1	1.27579	-	-	-	-	-	-
	ILVBL	1.27579	-	-	-	-	-	-
	SURF4	1.27928	-	-	-	-	-	-
	CLIC1	1.2863	-	-	-	-	-	-
	RPS27L	1.2969	-	-	-	-	-	-
	TOR1AIP1	1.31473	-	-	-	-	-	-
	EIF3B	1.32554	-	-	-	-	-	-
	SPRR2D	1.34008	-	-	-	-	-	-
	SLC35F6	1.36587	-	-	-	-	-	-
	TXNL1	1.36959	-	-	-	-	-	-
	DNAJB1	1.39593	-	-	-	-	-	-
	SPTAN1	1.39973	-	-	-	-	-	-
	RPS3	1.42275	-	-	-	-	-	-
	CNP	1.42275	-	-	-	-	-	-
	SLC29A1	1.4344	-	-	-	-	-	-
	SRPRB	1.44615	-	-	-	-	-	-
	RAN	1.45799	-	-	-	-	-	-
	PRPS1L1	1.51046	-	-	-	-	-	-
	RAB8A	1.51457	-	-	-	-	-	-
	TARS1	1.5187	-	-	-	-	-	-
	TMED10	1.5187	-	-	-	-	-	-
	RAB7A	1.52699	-	-	-	-	-	-
	BCAP31	1.52699	-	-	-	-	-	-
	HNRNPR	1.53116	-	-	-	-	-	-
	TOLLIP	1.53952	-	-	-	-	-	-
	MYO1C	1.53952	-	-	-	-	-	-
	TPP1	1.53952	-	-	-	-	-	-
	TFAP2D	1.5649	-	-	-	-	-	-
	RPL37	1.56918	-	-	-	-	-	-
	LCE5A	1.57777	-	-	-	-	-	-
	RPS2	1.58208	-	-	-	-	-	-
	AP2M1	1.58641	-	-	-	-	-	-
	ECM2	1.5951	-	-	-	-	-	-
	SNRPE	1.60384	-	-	-	-	-	-
	HM13	1.61264	-	-	-	-	-	-
	PLEC	1.6529	-	-	-	-	-	-
	REV3L	1.65745	-	-	-	-	-	-
	CTSC	1.66658	-	-	-	-	-	-
	RPS20	1.67116	-	-	-	-	-	-
	RHOA	1.68038	-	-	-	-	-	-
	ETF1	1.68038	-	-	-	-	-	-
	RHOG	1.7084	-	-	-	-	-	-
	CST4	1.7084	-	-	-	-	-	-
	APOBEC3B	1.71312	-	-	-	-	-	-
	RAB10	1.71786	-	-	-	-	-	-
	RAC3	1.71786	-	-	-	-	-	-
	GLA	1.71786	-	-	-	-	-	-
	ANXA7	1.71786	-	-	-	-	-	-
	STAT3	1.76611	-	-	-	-	-	-
	ARPC2	1.76611	-	-	-	-	-	-
	BTN1A1	1.77596	-	-	-	-	-	-
	RPN1	1.78588	-	-	-	-	-	-
	SSR4	1.79086	-	-	-	-	-	-
	SLC1A5	1.79586	-	-	-	-	-	-
	RAB1A	1.81604	-	-	-	-	-	-
	RPL11	1.82623	-	-	-	-	-	-
	SEC11A	1.85204	-	-	-	-	-	-
	SPRR2B	1.8625	-	-	-	-	-	-
	RAB14	1.87303	-	-	-	-	-	-
	RAB21	1.89432	-	-	-	-	-	-
	RAB35	1.8997	-	-	-	-	-	-
	RAB5C	1.8997	-	-	-	-	-	-
	PKP3	1.9105	-	-	-	-	-	-
	DHCR7	1.92139	-	-	-	-	-	-
	HSD17B12	1.92139	-	-	-	-	-	-
	SERPINH1	1.93788	-	-	-	-	-	-
	ARF4	2	-	-	-	-	-	-
	MED13L	2.01159	-	-	-	-	-	-
	OSTC	2.01159	-	-	-	-	-	-
	CALU	2.01159	-	-	-	-	-	-
	TECR	2.01159	-	-	-	-	-	-
	CST6	2.05289	-	-	-	-	-	-
	ALDH1A3	2.05889	-	-	-	-	-	-
	ERLIN1	2.06492	-	-	-	-	-	-
	SAR1A	2.07097	-	-	-	-	-	-
	CEPT1	2.08314	-	-	-	-	-	-
	ELOC	2.08314	-	-	-	-	-	-
	ELOVL1	2.12658	-	-	-	-	-	-
	DPM1	2.13924	-	-	-	-	-	-
	ARF3	2.17788	-	-	-	-	-	-
	MPDU1	2.2863	-	-	-	-	-	-
	RAP2A	2.30757	-	-	-	-	-	-
	UBE2D3	2.33643	-	-	-	-	-	-
	SORD	2.35845	-	-	-	-	-	-
	BIRC6	2.39593	-	-	-	-	-	-
	ARCN1	2.39593	-	-	-	-	-	-
	RAB6A	2.42663	-	-	-	-	-	-
	RPS15A	2.45799	-	-	-	-	-	-
	ARL8B	2.45799	-	-	-	-	-	-
	LCE3D	2.49005	-	-	-	-	-	-
	STT3A	2.49005	-	-	-	-	-	-
	SLC35E1	2.49818	-	-	-	-	-	-
	RAB5B	2.50635	-	-	-	-	-	-
	RAB2A	2.50635	-	-	-	-	-	-
	YIPF5	2.50635	-	-	-	-	-	-
	RAB5A	2.50635	-	-	-	-	-	-
	SLC16A1	2.52284	-	-	-	-	-	-
	NTPCR	2.54793	-	-	-	-	-	-
	RAB18	2.60823	-	-	-	-	-	-
	SCAMP3	2.60823	-	-	-	-	-	-
	CALML3	2.61706	-	-	-	-	-	-
	ELOVL5	2.67116	-	-	-	-	-	-
	PIGK	2.67116	-	-	-	-	-	-
	SLC37A4	2.71786	-	-	-	-	-	-
	RAB11B	2.75633	-	-	-	-	-	-
	SPNS1	2.75633	-	-	-	-	-	-
	RAP2C	2.77596	-	-	-	-	-	-
	AP3M1	2.80591	-	-	-	-	-	-
	C6orf120	2.92139	-	-	-	-	-	-
	RAB6A	2.96578	-	-	-	-	-	-
	KRAS	2.9771	-	-	-	-	-	-
	RAB34	3.08314	-	-	-	-	-	-
	RRAS2	3.12029	-	-	-	-	-	-
	ZNF692	3.25154	-	-	-	-	-	-
	SLC2A1	3.29336	-	-	-	-	-	-
	ARF6	3.33643	-	-	-	-	-	-
	DDOST	3.35107	-	-	-	-	-	-
	SLURP1	3.4112	-	-	-	-	-	-
	RAB1B	3.42663	-	-	-	-	-	-
	TMEM165	3.57347	-	-	-	-	-	-
	RAP2B	3.75633	-	-	-	-	-	-
	RAB9A	3.85726	-	-	-	-	-	-
	RAB13	3.8997	-	-	-	-	-	-
	PAAT	4.08314	-	-	-	-	-	-
	NSF	5.50635	-	-	-	-	-	-

## Sheet: 5F
	Complex I activity (%)					Complex II activity (%)
	WT	AIFM1KO	AIFM1TCS	AIFM1TCS/TEV		WT	AIFM1KO	AIFM1TCS	AIFM1TCS/TEV
	91.405	56.4979	85.8144	77.2413		93.844	92.181	120.015	132.981
	115.531	62.0983	97.2951	83.8946		106.156	119.323	100.33	104.001
	93.0643	68.1841	96.5212	91.7877		106.778	107.127	107.665	114.063
	93.8561	68.3285	107.18	83.1804		93.2223	92.0193	108.902	116.925
	100.373	70.5045	101.914	89.8538		97.8402	84.6603	94.0864	96.7347
	102.32	61.6834	92.5297	74.8136		102.16	100.427	104.126	100.939
	84.9727	54.7391	85.7515	76.5354		97.1844	92.1834	102.034	102.508
	112.335	68.9378	87.2573	77.5688		102.816	101.492	106.886	101.81
AVE	99.232	63.8717	94.2829	81.8595		100	98.6767	105.506	108.745
SD	10.5539	6.02175	7.88841	6.39299		5.24883	10.9141	7.55698	11.9359
		WT vs AIFM1KO	AIFM1KO vs AIFM1TCS	AIFM1TCS vs AIFM1TCS/TEV			WT vs AIFM1KO	AIFM1KO vs AIFM1TCS	AIFM1TCS vs AIFM1TCS/TEV
P		< 0.0001	< 0.0001	0.0196			0.9918	0.4695	0.8976

## Sheet: 5G
	ATP (pmol/1E6 cells)			ADP (pmol/1E6 cells)			AMP (pmol/1E6 cells)
	AIFM1TCS	AIFM1TCS/TEV		AIFM1TCS	AIFM1TCS/TEV		AIFM1TCS	AIFM1TCS/TEV
	28343	21878		118	131		75	53
	27333	22875		232	59		93	97
	23867	22541		132	163		72	64
AVE	26514.3	22431.3		160.667	117.667		80	71.3333
SD	2347.62	507.467		62.1718	53.2666		11.3578	22.8983
P		0.0422			0.4144			0.5886

## Sheet: 5H
WT
Time (min)	n1	n2	n3	n4	n5	n6	n7	n8	n9		AVE	SD
1.31	199.66	228.43	232.89	308.82	272.36	312.65	249.11	259.76	229.84		254.836	37.8632
7.79	197.56	227.83	222.95	303.53	252.38	288.23	231.03	236.13	213.96		241.511	34.4753
14.28	198.14	227.74	220.09	305.22	249.05	283.92	226.83	232.83	215.35		239.908	34.2708
20.87	74.04	75.79	99.69	123.29	125.98	114.79	102.95	100.62	89.64		100.754	18.7335
27.36	80.5	87.09	98.43	128.26	127.73	120.94	112.38	110.71	94.74		106.753	17.4665
33.86	78.93	83.35	103.34	127.87	122.07	119.11	105.36	109.72	93.67		104.824	17.0115
40.96	205.68	235.594	230.69	311.23	258.51	262.86	226.61	220.95	203.93		239.562	33.6608
47.96	155.45	173.57	176.91	225.32	199.85	200.33	175.02	175.37	165.4		183.024	21.4823
54.97	122.25	136.9	141.51	185.35	168.64	163.02	146.86	150.02	134.74		149.921	19.4391
61.57	29.05	20.1	47.76	55.58	70.16	60.56	44.037	52.26	50.28		47.7541	15.3393
68.07	31.58	22.99	49.57	56.13	67.53	57.38	43.02	51.08	47.087		47.3741	13.5309
74.57	29	19.46	50.17	56.99	64.11	55.49	45.19	53.99	45.85		46.6944	14.1852
AIFM1KO
Time (min)	n1	n2	n3	n4	n5	n6	n7	n8	n9		AVE	SD
1.31	153.97	145.3	156.06	164.73	158.43	151.85	157.94	161.69	140.09		154.451	7.79127
7.79	138.18	130.39	139.8	146.95	143.26	137.81	144.81	146.57	127.07		139.427	6.98175
14.28	133.32	124.51	133.85	139.81	137.95	132.58	138.74	141.06	123.44		133.918	6.38048
20.87	47.87	46.33	52.76	53.07	54.14	50.22	52.03	51.21	44.81		50.2711	3.24222
27.36	48.91	45.27	54.36	52.5	56.05	52.38	54.68	52.2	46.17		51.3911	3.79279
33.86	49.22	46.4	55.04	52.41	55.98	52.31	53.07	53.78	45.9		51.5678	3.61034
40.96	126.68	113.87	129.98	125.9	127.32	122.36	125.84	132.9	123.81		125.407	5.33508
47.96	82.46	72.68	82.2	78.11	82.28	78.93	78.44	85.01	74.15		79.3622	4.06947
54.97	69.31	60.3	67.87	64.01	69.38	67.53	65.57	70.69	60.86		66.1689	3.75853
61.57	21.5	20.22	25.57	24.21	26.34	22.72	23.02	22.02	18.41		22.6678	2.50791
68.07	19.89	19.17	24.64	21.08	24.99	22.07	20.8	21.45	17.5		21.2878	2.41478
74.57	18.48	18.42	22.54	20.27	23.25	21.6	19.91	20.32	15.86		20.0722	2.28191
AIFM1TCS
Time (min)	n1	n2	n3	n4	n5	n6	n7	n8	n9		AVE	SD
1.31	229.98	227.68	246.02	238.21	255.74	225.44	227.9	217.78	198.74		229.721	16.3669
7.79	213.34	214.11	227.86	221.34	238.05	213.22	212.32	201.81	184.84		214.099	15.1124
14.28	205.89	207.73	219.75	213.95	229.86	206.46	206.06	194.67	179.95		207.147	14.2299
20.87	68.34	70.77	75.66	71.94	75.37	68.77	69.24	69.56	63.07		70.3022	3.83196
27.36	70.32	73.92	77.51	75.64	78.48	73.27	72.16	71.86	64.15		73.0344	4.26847
33.86	71.62	72.36	78.3	77.05	79.7	74	72.97	71.82	64.9		73.6356	4.41679
40.96	228.01	207.98	224.13	237.31	242.37	207.62	204.79	192.75	195.25		215.579	17.9916
47.96	153.06	138.05	145.92	168.33	154.71	143.95	132.87	130.88	129.47		144.138	12.917
54.97	128.89	115.82	121.97	140.96	129.31	121.46	109.38	111.78	107.37		120.771	10.9717
61.57	35.18	35.29	36.65	35.77	36.02	34.49	33.25	34.01	31.01		34.63	1.71256
68.07	35.73	32.42	34.49	35.38	34.49	32.99	31.08	33.34	29.58		33.2778	2.02169
74.57	31.7	30.71	31.92	32.39	32.44	32.23	28.54	30.13	27.2		30.8067	1.86585
AIFM1TCS/TEV
Time (min)	n1	n2	n3	n4	n5	n6	n7	n8	n9		AVE	SD
1.31	110.76	89.66	120.69	160.01	148.24	202.25	163.31	99.02	98.9		132.538	37.9409
7.79	103.1	82.6	110.65	148.44	136.64	190.9	151.36	92.51	93.22		123.269	35.7849
14.28	100.16	80.2	108.17	144.58	132.71	185.72	146.56	90.6	90.53		119.914	34.7143
20.87	37.55	31.42	41.38	52.7	49.11	66.66	54.47	33.56	35.47		44.7022	11.7736
27.36	37.92	31.58	41.69	52.49	50.26	67.08	55.31	34.29	36.16		45.1978	11.7859
33.86	38.25	31.81	42.08	53.84	49.64	67.45	55.21	34.72	36.61		45.5122	11.7776
40.96	140.72	114.38	157.47	181.86	182.87	200.02	197.43	103.63	114.11		154.721	37.9069
47.96	106.75	85.83	115.49	134.67	131.43	148.79	149.82	79.49	87.3		115.508	27.2859
54.97	86.06	67.6	92.8	109.87	104.44	125.69	121.2	64.86	71.07		93.7322	23.0235
61.57	20.84	17.55	24.53	28.34	26.76	115.57	31.21	16.95	19.21		33.44	31.1969
68.07	20.39	16.95	22.85	27.67	25.73	109.07	29.96	16.78	18.35		31.9722	29.2937
74.57	19.11	15.86	21.25	25.69	23.96	103.47	27.24	15.15	17.14		29.8744	27.9315

## Sheet: 5I
		Cell munber (x 105)
Time (h)		48h			96h			144h			192h
		AIFM1TCS	AIFM1TCS/TEV		AIFM1TCS	AIFM1TCS/TEV		AIFM1TCS	AIFM1TCS/TEV		AIFM1TCS	AIFM1TCS/TEV
		6.06	5.04		9.5	6.51		14.5	12.4		30	25.2
		5.51	5.1		8.56	6.63		15.7	12.4		31	24.9
		6.64	5.34		7.74	6.98		15.2	13.3		31.4	25.6
AVE		6.07	5.16		8.6	6.70667		15.1333	12.7		30.8	25.2333
SD		0.56507	0.15875		0.88068	0.2442		0.60277	0.51962		0.72111	0.35119
P			0.3949			0.2249			0.0259			0.0058
