# Supplementary material for: Stress-induced OMA1-mediated cleavage of AIFM1 suppresses cell growth by controlling mitochondrial OXPHOS activity
Source: EMBO J. 2026 Mar 24;45(11):3655–98. doi: 10.1038/s44318-026-00734-y (PMC13226697; doi:10.1038/s44318-026-00734-y)
Supplement: Supplementary file 13 — Source data Fig. 5 [file 44318_2026_734_MOESM13_ESM.zip › Source Data Figure 5/Read me.txt]

Excel file: Raw data from 5B, 5C, 5F, 5G, 5H, and 5I.

Full scan blots from 5E.  The cropped areas in the main figures are marked with a red dashed line.

Full gel staining from 5F.  The cropped areas in the main figures are marked with a red dashed line.
