# Supplementary material for: Stress-induced OMA1-mediated cleavage of AIFM1 suppresses cell growth by controlling mitochondrial OXPHOS activity
Source: EMBO J. 2026 Mar 24;45(11):3655–98. doi: 10.1038/s44318-026-00734-y (PMC13226697; doi:10.1038/s44318-026-00734-y)
Supplement: Supplementary file 14 — Source data Fig. 6 [file 44318_2026_734_MOESM14_ESM.zip]

Archive with 11 entries (7 files):
- Source Data Figure 6/
- Source Data Figure 6/6C/
- Source Data Figure 6/6C/6C_blot.TIF
- Source Data Figure 6/6D/
- Source Data Figure 6/6D/6D_image AIFM1_MIA40.TIF
- Source Data Figure 6/6D/6D_image AIFM1_TIM23.TIF
- Source Data Figure 6/6D/6D_image TIM17A_TIM23.TIF
- Source Data Figure 6/6F/
- Source Data Figure 6/6F/6F_RI.TIF
- Source Data Figure 6/Raw data 6B, 6E, 6G.xlsx
- Source Data Figure 6/Read me.txt
