# Supplementary material for: Stress-induced OMA1-mediated cleavage of AIFM1 suppresses cell growth by controlling mitochondrial OXPHOS activity
Source: EMBO J. 2026 Mar 24;45(11):3655–98. doi: 10.1038/s44318-026-00734-y (PMC13226697; doi:10.1038/s44318-026-00734-y)
Supplement: Supplementary file 14 — Source data Fig. 6 [file 44318_2026_734_MOESM14_ESM.zip › Source Data Figure 6/Raw data 6B, 6E, 6G.xlsx]

## Sheet: 6B
	AIFM1TCS/TEV decrease
	GO ID	GO term	p-value (-log10)
	GO:0009060	Aerobic respiration	24.4509
	GO:0032543	Mt translation	22.7047
	GO:0032981	Mt respiratory chain complex I	16.1477
	GO:0006626	Protein targeting to Mt	8.90008
	GO:0042407	Cristae formation	7.02821
	GO:0000266	Mt fission	6.74091
	GO:0008053	Mt fusion	6.37318
	GO:0006390	Mt transcription	4.17664
	GO:0007005	Mt organization	3.81359
	GO:0030150	Protein import into Mt matrix	3.29434
	GO:0006631	Fatty acid metabolism	3.11337

## Sheet: 6E
Gene Symbol	log2 (fold change) AIFM1TCS / AIFM1TCS/TEV	-log10 (p-value)	Category
MRPL20	-0.671	1.30496	Tim23 import/non OXPHOS
MRPS16	-1.36625	1.30695	Tim23 import/non OXPHOS
MCUR1	-0.403074	1.34807	Tim23 import/non OXPHOS
MRPS27	-0.407815	1.35391	Tim23 import/non OXPHOS
NUDT19	-0.36151	1.36325	Tim23 import/non OXPHOS
TFB2M	-0.257183	1.36372	Tim23 import/non OXPHOS
CCDC90B	-0.575315	1.36527	Tim23 import/non OXPHOS
MCUB	-0.174757	1.37274	Tim23 import/non OXPHOS
ACADVL	-0.130155	1.38253	Tim23 import/non OXPHOS
SOD2	-0.371043	1.38288	Tim23 import/non OXPHOS
POLG2	-0.198069	1.415	Tim23 import/non OXPHOS
FDX2	-1.16265	1.41766	Tim23 import/non OXPHOS
RBFA	-0.579629	1.4394	Tim23 import/non OXPHOS
MRM3	-0.204309	1.44288	Tim23 import/non OXPHOS
THEM4	-0.198971	1.44474	Tim23 import/non OXPHOS
PHB2	-0.147205	1.49526	Tim23 import/non OXPHOS
MRPL4	-0.246059	1.52653	Tim23 import/non OXPHOS
ACOT9	-0.157815	1.53938	Tim23 import/non OXPHOS
HTRA2	-0.158004	1.56037	Tim23 import/non OXPHOS
MTHFD1L	-0.103855	1.57963	Tim23 import/non OXPHOS
MRPL43	-0.34703	1.60117	Tim23 import/non OXPHOS
ACO2	-0.12159	1.60174	Tim23 import/non OXPHOS
MRPL22	-0.329898	1.63273	Tim23 import/non OXPHOS
OMA1	-0.470512	1.63452	Tim23 import/non OXPHOS
TIMM44	-0.193868	1.64289	Tim23 import/non OXPHOS
SUPV3L1	-0.107721	1.65086	Tim23 import/non OXPHOS
CDK5RAP1	-0.177993	1.66459	Tim23 import/non OXPHOS
HEMK1	-0.784326	1.6987	Tim23 import/non OXPHOS
ABHD11	-0.595042	1.70285	Tim23 import/non OXPHOS
NADK2	-0.179794	1.70997	Tim23 import/non OXPHOS
VWA8	-0.085855	1.74318	Tim23 import/non OXPHOS
RARS2	-0.367175	1.77302	Tim23 import/non OXPHOS
CRAT	-0.155745	1.84962	Tim23 import/non OXPHOS
FAM210A	-1.0247	1.85229	Tim23 import/non OXPHOS
METTL15	-0.576427	1.86868	Tim23 import/non OXPHOS
TRIT1	-0.120545	1.87227	Tim23 import/non OXPHOS
MRPL39	-0.275465	1.88269	Tim23 import/non OXPHOS
PISD	-0.487518	1.8853	Tim23 import/non OXPHOS
CBR4	-1.3366	1.88549	Tim23 import/non OXPHOS
MRPL47	-0.26037	1.89601	Tim23 import/non OXPHOS
CCDC51	-0.418963	1.90127	Tim23 import/non OXPHOS
PCCB	-0.12923	1.90457	Tim23 import/non OXPHOS
CRLS1	-0.689774	1.90706	Tim23 import/non OXPHOS
ACADM	-0.186528	1.93964	Tim23 import/non OXPHOS
TBRG4	-0.346027	1.97664	Tim23 import/non OXPHOS
ISCA1	-0.277481	1.99042	Tim23 import/non OXPHOS
ALDH18A1	-0.14615	2.00707	Tim23 import/non OXPHOS
PCCA	-0.1515	2.02871	Tim23 import/non OXPHOS
PDSS1	-0.220286	2.03398	Tim23 import/non OXPHOS
NFU1	-0.456017	2.07894	Tim23 import/non OXPHOS
ECI1	-0.495519	2.08834	Tim23 import/non OXPHOS
CLPP	-0.535151	2.10579	Tim23 import/non OXPHOS
MRPS11	-0.262243	2.1087	Tim23 import/non OXPHOS
POLRMT	-0.21642	2.11827	Tim23 import/non OXPHOS
MRPS26	-0.211501	2.14181	Tim23 import/non OXPHOS
MRPL13	-0.110616	2.15069	Tim23 import/non OXPHOS
ETHE1	-0.299747	2.16682	Tim23 import/non OXPHOS
MRPL36	-2.38415	2.1879	Tim23 import/non OXPHOS
YBEY	-0.308727	2.21162	Tim23 import/non OXPHOS
IARS2	-0.0773377	2.23956	Tim23 import/non OXPHOS
MRPL55	-0.334778	2.25002	Tim23 import/non OXPHOS
MRPS12	-0.30319	2.26774	Tim23 import/non OXPHOS
GLDC	-0.232834	2.27287	Tim23 import/non OXPHOS
MRPL24	-0.373327	2.33307	Tim23 import/non OXPHOS
MICU1	-0.316296	2.34101	Tim23 import/non OXPHOS
MRPL49	-0.278624	2.35512	Tim23 import/non OXPHOS
MPV17L2	-0.370207	2.4166	Tim23 import/non OXPHOS
MRPS30	-0.232368	2.43663	Tim23 import/non OXPHOS
MRPL1	-0.132254	2.46419	Tim23 import/non OXPHOS
PRDX3	-0.414909	2.51275	Tim23 import/non OXPHOS
IMMP2L	-0.539294	2.51488	Tim23 import/non OXPHOS
MRPS18A	-0.423817	2.56865	Tim23 import/non OXPHOS
DHX30	-0.0700135	2.58019	Tim23 import/non OXPHOS
TMEM65	-0.197585	2.5966	Tim23 import/non OXPHOS
AIFM1	-0.668317	2.66961	Tim23 import/non OXPHOS
MGME1	-0.122893	2.76842	Tim23 import/non OXPHOS
MCCC1	-0.375809	2.84802	Tim23 import/non OXPHOS
OPA1	-0.170779	2.86287	Tim23 import/non OXPHOS
NIPSNAP3A	-0.268241	3.00151	Tim23 import/non OXPHOS
TWNK	-0.306975	3.1615	Tim23 import/non OXPHOS
EXOG	-0.739838	3.21267	Tim23 import/non OXPHOS
ARG2	-0.450817	4.69498	Tim23 import/non OXPHOS
ATP5PB	-0.211735	1.30642	Tim23 import/OXPHOS
COX7A2L	-0.337175	1.32806	Tim23 import/OXPHOS
NDUFA6	-0.499768	1.3795	Tim23 import/OXPHOS
NDUFAB1	-0.572661	1.40108	Tim23 import/OXPHOS
UQCC1	-0.239801	1.42137	Tim23 import/OXPHOS
NDUFB3	-0.699167	1.54482	Tim23 import/OXPHOS
COX10	-0.221482	1.57612	Tim23 import/OXPHOS
NDUFAF3	-0.462865	1.58546	Tim23 import/OXPHOS
NDUFC2	-0.615867	1.83788	Tim23 import/OXPHOS
COA1	-0.230812	1.84681	Tim23 import/OXPHOS
NDUFV1	-0.221159	1.8656	Tim23 import/OXPHOS
TMEM70	-0.310243	1.9201	Tim23 import/OXPHOS
UQCRC2	-0.246791	1.96463	Tim23 import/OXPHOS
UQCR11	-1.10515	1.96942	Tim23 import/OXPHOS
NDUFA5	-0.452213	1.9787	Tim23 import/OXPHOS
NDUFB11	-0.488067	2.03	Tim23 import/OXPHOS
NDUFA3	-0.428148	2.15798	Tim23 import/OXPHOS
NDUFS2	-0.276885	2.45175	Tim23 import/OXPHOS
COX16	-0.510713	2.59453	Tim23 import/OXPHOS
NDUFV2	-0.435086	2.60466	Tim23 import/OXPHOS
TMEM177	-0.411654	2.6376	Tim23 import/OXPHOS
TIMMDC1	-0.227364	1.47014	OXPHOS
NDUFB7	-0.765231	1.4745	OXPHOS
NDUFA8	-0.610637	1.47982	OXPHOS
NDUFS5	-0.371443	1.50105	OXPHOS
MT-ND5	-0.354404	1.53826	OXPHOS
COA8	-1.02906	1.56488	OXPHOS
UQCRH	-1.01675	1.79496	OXPHOS
MT-CO2	-0.210493	1.94077	OXPHOS
DMAC2L	-0.522337	1.96487	OXPHOS
NDUFB10	-0.362244	2.18171	OXPHOS
HCCS	-0.309058	2.46792	OXPHOS
OCIAD1	-0.144157	1.34585	Mt Others
ABCB6	-0.391971	1.36447	Mt Others
SLC25A10	-0.184098	1.39545	Mt Others
SCP2	-0.172933	1.40935	Mt Others
MUL1	-0.701959	1.42228	Mt Others
NAXD	-0.510126	1.42432	Mt Others
AKAP1	-0.141199	1.43383	Mt Others
DHRS7B	-0.109646	1.44211	Mt Others
GDAP1	-0.33293	1.46569	Mt Others
TOMM40L	-0.247973	1.51386	Mt Others
TIMM9	-0.569939	1.5365	Mt Others
ACSL1	-0.0774736	1.53753	Mt Others
TIMM23	-0.269106	1.53927	Mt Others
PNPLA8	-0.248564	1.56769	Mt Others
SLC25A29	-1.86322	1.60627	Mt Others
PHB1	-0.180647	1.60939	Mt Others
PTRH2	-0.338779	1.61149	Mt Others
FUNDC1	-0.423921	1.61861	Mt Others
TIMM13	-0.496315	1.62824	Mt Others
SLC25A20	-0.295341	1.6409	Mt Others
MTFR1L	-0.389196	1.6966	Mt Others
SERAC1	-0.373113	1.74837	Mt Others
TMEM14C	-0.66279	1.77056	Mt Others
COQ8A	-0.174476	1.78019	Mt Others
TOMM22	-0.584429	1.81029	Mt Others
CHCHD6	-0.355178	1.81275	Mt Others
MPST	-0.257973	1.90833	Mt Others
SLC25A44	-0.225496	1.95962	Mt Others
MIGA2	-0.355855	1.99616	Mt Others
PGAM5	-0.148191	2.06101	Mt Others
DNAJC11	-0.333414	2.06851	Mt Others
SLC25A33	-0.447848	2.10418	Mt Others
SLC25A6	-0.373574	2.20506	Mt Others
SLC30A9	-0.29973	2.26009	Mt Others
MARCHF5	-0.249941	2.30987	Mt Others
MIGA1	-0.588272	2.47531	Mt Others
TOMM40	-0.384674	2.47664	Mt Others
SLC25A46	-0.382327	2.53872	Mt Others
APOOL	-0.261928	2.65423	Mt Others
MFN2	-0.354369	2.67642	Mt Others
GPAM	-0.794441	2.94116	Mt Others
CLPB	-0.179651	3.10474	Mt Others
MFN1	-0.430251	3.2476	Mt Others

## Sheet: 6G
	NDUFV2
		0 min				8 min				15 min
	AIFM1KO	AIFM1TCS	AIFM1TCS/TEV		AIFM1KO	AIFM1TCS	AIFM1TCS/TEV		AIFM1KO	AIFM1TCS	AIFM1TCS/TEV
	0.969784	0.969784	0.694764		9.61786	10.472	10.3196		13.33	18.5907	14.6541
	1.0144	2.67311	2.81949		8.87853	9.5908	8.8006		13.4882	15.0909	10.7426
	2.75874	2.64277	1.89496		9.22199	9.67065	7.53651		13.5646	20.7785	14.5975
AVE	1.58097	2.09522	1.80307		9.23946	9.91117	8.88558		13.4609	18.1534	13.3314
SD	1.02022	0.97478	1.06534		0.36997	0.48738	1.39351		0.11964	2.86893	2.24215
	AIFM1KO vs AIFM1TCS	AIFM1KO vs AIFM1TCS/TEV	AIFM1TCS vs AIFM1TCS/TEV		AIFM1KO vs AIFM1TCS	AIFM1KO vs AIFM1TCS/TEV	AIFM1TCS vs AIFM1TCS/TEV		AIFM1KO vs AIFM1TCS	AIFM1KO vs AIFM1TCS/TEV	AIFM1TCS vs AIFM1TCS/TEV
P	>0.9999	>0.9999	>0.9999		0.9996	>0.9999	0.9892		0.0078	0.9999	0.0061
	NDUFAB1
		0 min				10 min				20 min
	AIFM1KO	AIFM1TCS	AIFM1TCS/TEV		AIFM1KO	AIFM1TCS	AIFM1TCS/TEV		AIFM1KO	AIFM1TCS	AIFM1TCS/TEV
	0.135233	0.062739	0.308596		15.2427	17.7053	16.4995		22.0611	30.3375	25.4115
	0.421045	0.518962	0.336183		12.604	19.7115	13.8184		29.0779	37.3703	25.5087
	0.675268	1.03741	0.955654		13.3701	17.8426	16.7629		26.2953	33.7159	23.8263
AVE	0.41052	0.5397	0.53348		13.7389	18.4198	15.6936		25.8115	33.8079	24.9155
SD	0.27017	0.48766	0.36588		1.35748	1.12078	1.62929		3.53337	3.51728	0.94454
	AIFM1KO vs AIFM1TCS	AIFM1KO vs AIFM1TCS/TEV	AIFM1TCS vs AIFM1TCS/TEV		AIFM1KO vs AIFM1TCS	AIFM1KO vs AIFM1TCS/TEV	AIFM1TCS vs AIFM1TCS/TEV		AIFM1KO vs AIFM1TCS	AIFM1KO vs AIFM1TCS/TEV	AIFM1TCS vs AIFM1TCS/TEV
P	>0.9999	>0.9999	>0.9999		0.0613	0.8932	0.5858		0.0005	0.9995	0.0002
	NDUFB7
		0 min				10 min				20 min
	AIFM1KO	AIFM1TCS	AIFM1TCS/TEV		AIFM1KO	AIFM1TCS	AIFM1TCS/TEV		AIFM1KO	AIFM1TCS	AIFM1TCS/TEV
	1.50691	0.266347	5.92287		20.6818	15.1074	21.5554		30.8258	24.6135	26.6679
	2.70449	0.896293	1.6284		21.1418	25.2667	25.9901		26.5832	33.5549	34.8867
	4.50632	8.0935	6.24702		19.5909	15.087	24.2657		23.8916	27.2549	29.8942
AVE	2.90591	3.08538	4.59943		20.4715	18.487	23.9371		27.1002	28.4744	30.4829
SD	1.50981	4.34858	2.57809		0.79658	5.87136	2.23555		3.49588	4.59372	4.1409
	AIFM1KO vs AIFM1TCS	AIFM1KO vs AIFM1TCS/TEV	AIFM1TCS vs AIFM1TCS/TEV		AIFM1KO vs AIFM1TCS	AIFM1KO vs AIFM1TCS/TEV	AIFM1TCS vs AIFM1TCS/TEV		AIFM1KO vs AIFM1TCS	AIFM1KO vs AIFM1TCS/TEV	AIFM1TCS vs AIFM1TCS/TEV
P	>0.9999	0.9995	0.9998		0.9984	0.9312	0.5383		>0.9999	0.9399	0.9983
