# Supplementary material for: Stress-induced OMA1-mediated cleavage of AIFM1 suppresses cell growth by controlling mitochondrial OXPHOS activity
Source: EMBO J. 2026 Mar 24;45(11):3655–98. doi: 10.1038/s44318-026-00734-y (PMC13226697; doi:10.1038/s44318-026-00734-y)
Supplement: Supplementary file 15 — Source data Fig. 7 [file 44318_2026_734_MOESM15_ESM.zip]

Archive with 9 entries (5 files):
- Source Data Figure 7/
- Source Data Figure 7/7A-C/
- Source Data Figure 7/7A-C/7A, 7B, 7C_TEM.TIF
- Source Data Figure 7/7D-F/
- Source Data Figure 7/7D-F/7D, 7E, 7F_TEM.TIF
- Source Data Figure 7/7G/
- Source Data Figure 7/7G/7G_blot.TIF
- Source Data Figure 7/Raw data 7H & 7I.xlsx
- Source Data Figure 7/Read me.txt
