# Supplementary material for: Stress-induced OMA1-mediated cleavage of AIFM1 suppresses cell growth by controlling mitochondrial OXPHOS activity
Source: EMBO J. 2026 Mar 24;45(11):3655–98. doi: 10.1038/s44318-026-00734-y (PMC13226697; doi:10.1038/s44318-026-00734-y)
Supplement: Supplementary file 15 — Source data Fig. 7 [file 44318_2026_734_MOESM15_ESM.zip › Source Data Figure 7/Raw data 7H & 7I.xlsx]

## Sheet: 7H
Gene Symbol	Z-Score: U.I.-1	Z-Score: U.I.-2	Z-Score: U.I.-3	Z-Score: U.I.-4	Z-Score: U.I.-5	Z-Score: PR8-1	Z-Score: PR8-2	Z-Score: PR8-3	Z-Score: PR8-4	Z-Score: PR8-5	Respiratory complex
Acad9	0.917398	1.16133	0.601612	1.15667	0.689555	-0.906491	-1.0063	-0.343696	-1.36446	-0.905612	CI
Dmac1	2.23656	0.203928	0.206025	0.218818	0.840904	-1.02486	-0.790253	-0.686758	-0.981022	-0.223343	CI
Dmac2	1.07835	0.762097	-0.960666	0.798659	0.160875	0.916721	-1.15342	0.231229	-1.85608	0.0222316	CI
Ecsit	-0.489383	-0.424325	0.557525	-0.452029	-2.0026	-0.676505	1.2572	0.83359	0.281946	1.11458	CI
Foxred1	-0.846015	-0.60891	-0.424835	-1.14583	-1.20126	1.8927	0.618862	0.545047	0.707503	0.462736	CI
Lyrm2	0.933514	0.236624	-0.942288	0.525584	2.08235	-0.276464	-0.790987	-0.815232	-1.08946	0.136362	CI
Ndufa1	0.930418	-0.33572	1.05905	-0.517391	1.31329	-1.28022	-1.4902	0.287181	-0.677792	0.711382	CI
Ndufa10	1.47923	0.666858	1.06237	0.766984	-0.184413	-1.64214	-0.982719	-0.844743	0.146427	-0.467855	CI
Ndufa11	1.68737	0.934722	0.808388	0.657646	-0.813266	-0.680843	-0.279397	0.124455	-1.22409	-1.21499	CI
Ndufa12	2.17468	0.292069	0.0468266	0.479896	0.609602	-0.997415	-0.619224	-0.742992	0.0408237	-1.28427	CI
Ndufa13	1.79569	1.00893	0.470698	0.950837	-0.27251	-0.877602	-0.779332	-0.303561	-1.22198	-0.77117	CI
Ndufa2	1.62064	0.539448	0.930711	0.239195	-0.276467	-1.47131	-1.66856	-0.174423	-0.0559023	0.316667	CI
Ndufa5	-0.0911111	-0.271687	0.830749	-0.421264	1.53626	-1.43639	-0.725487	-0.997753	0.131772	1.44491	CI
Ndufa6	1.57082	-0.258507	0.936328	-0.407405	1.05255	-1.16202	-1.35543	-0.912557	0.543013	-0.00678963	CI
Ndufa7	2.1507	0.605224	0.0450237	0.788097	-0.0380691	-1.25626	-0.557517	-0.515735	-0.119489	-1.10197	CI
Ndufa8	1.99935	0.0162514	0.331136	0.485868	-1.31124	-1.22096	-0.685647	0.86638	-0.475183	-0.00595929	CI
Ndufa9	2.02648	0.981745	0.728291	0.433733	-0.679889	-0.7357	-0.854674	-0.211901	-0.904546	-0.783542	CI
Ndufab1	1.55743	0.657701	0.954412	1.26569	-0.55035	-0.595839	-0.567346	-0.585058	-1.17852	-0.958118	CI
Ndufaf1	-1.38213	-0.990186	0.385985	-1.68367	0.361141	0.546981	-0.0502311	1.12147	0.902491	0.788154	CI
Ndufaf2	0.981164	1.61386	0.902631	0.287233	0.285685	-1.49157	-0.675096	-0.0211195	-0.925438	-0.957344	CI
Ndufaf3	-0.281386	-1.34115	0.310237	0.389927	2.20117	0.209082	-1.30019	-0.495632	0.180456	0.127486	CI
Ndufaf4	1.17715	0.50011	2.00715	-0.815209	0.496341	-0.463725	-0.683098	-0.515364	-0.967172	-0.736179	CI
Ndufaf5	0.159707	0.724867	0.361181	-0.735494	1.77395	-0.851478	-1.29694	0.195243	-1.1977	0.866658	CI
Ndufaf6	-1.31719	0.430767	0.960039	-0.0245915	-0.306356	1.80474	-0.7412	0.799263	-1.20849	-0.396989	CI
Ndufaf7	1.49215	1.22564	0.971353	0.708505	-0.794245	-1.27455	-0.412338	-0.32144	-0.909329	-0.685751	CI
Ndufb10	1.5002	0.849019	-0.411537	0.972029	-1.50507	0.0737523	-0.0984311	0.664312	-1.24925	-0.795028	CI
Ndufb11	-1.7621	-0.55695	1.44748	0.401813	0.822759	0.406507	-0.402367	-1.00411	1.06731	-0.420341	CI
Ndufb2	1.57553	-0.0499231	-0.938599	-1.12798	-0.0578229	-6.49818	-6.49818	-6.49818	0.598795	-6.49818	CI
Ndufb3	1.17196	0.821177	-0.153698	1.25597	0.81686	-1.50974	-1.0854	-0.959271	-0.526917	0.169061	CI
Ndufb4	2.19841	0.751106	0.647048	0.441002	-0.345942	-0.823142	-0.615677	-0.532129	-1.01825	-0.702424	CI
Ndufb5	0.874185	1.25089	0.788703	1.17131	0.0882404	-0.295673	-1.0335	-0.23874	-1.12581	-1.47961	CI
Ndufb6	1.79242	0.734023	1.01953	0.558532	-0.722533	-0.399004	-0.298341	-0.256319	-1.45159	-0.976717	CI
Ndufb7	1.69912	0.459287	1.45634	0.287142	0.179004	-1.30243	-0.688552	-0.708969	-0.832007	-0.548932	CI
Ndufb8	0.226437	0.840835	1.24835	0.965944	1.09744	-0.872034	-1.2417	-0.816425	-1.23801	-0.210838	CI
Ndufb9	-0.0995087	0.33478	2.49039	-0.42226	0.409434	-1.33308	-0.400325	-0.350617	-0.504215	-0.124589	CI
Ndufc2	0.723073	-0.345564	2.02229	0.113164	-1.28616	-0.11808	0.880146	-1.1243	-0.727821	-0.136744	CI
Ndufs1	1.16853	0.654364	0.900582	1.19676	-0.408599	-1.02764	-1.76753	0.0815777	-0.780345	-0.0177053	CI
Ndufs2	1.69536	0.799441	1.26481	0.397111	-0.265875	-0.878151	-1.12756	-0.219407	-1.13328	-0.532451	CI
Ndufs3	1.20368	0.917938	0.976007	1.00636	0.26682	-1.3669	-1.26535	-0.321442	-0.490556	-0.926558	CI
Ndufs4	-0.490397	-1.39038	0.373021	-0.669027	-0.559797	-0.350153	-0.140502	-0.160939	1.59892	1.78926	CI
Ndufs5	2.11554	0.216305	0.0203711	-0.00265546	0.751126	-1.34193	-1.24041	-0.697562	-0.0988581	0.278068	CI
Ndufs6	2.14172	0.810507	-0.096791	0.653652	-0.0122549	-1.18234	-0.985792	-0.236872	-0.931579	-0.160252	CI
Ndufs7	1.32018	1.20332	1.20784	0.669196	-0.589965	-0.725315	-0.421584	-0.354235	-0.983899	-1.32553	CI
Ndufs8	1.00665	0.406944	1.63929	1.16254	-0.455536	-1.28846	-0.469008	-0.405958	-0.440799	-1.15566	CI
Ndufv1	-1.35708	-0.446639	-0.586107	-0.0912336	0.909664	0.919614	-1.44647	-0.257507	1.16317	1.19259	CI
Ndufv2	1.88711	1.07224	0.926281	0.251936	-0.544164	-1.2691	-0.69661	-0.785379	-0.376011	-0.46631	CI
Ndufv3	0.726772	1.5223	1.01686	-1.0136	-0.909684	-1.3687	-0.319581	-0.644004	0.0557404	0.933902	CI
Nubpl	1.52744	1.06107	1.10354	0.246257	0.385861	-0.611944	-1.16519	-0.466862	-1.04424	-1.03594	CI
Timmdc1	0.311123	-0.235907	-0.576639	2.20017	0.414998	-0.629515	-0.69569	-0.78854	-2.72448	-2.72448	CI
Tmem126a	1.93399	-0.0907682	-1.19292	-0.80105	-1.3452	-0.368416	0.00557849	0.708499	0.772396	0.377895	CI
Tmem126b	-0.302064	0.946319	1.09484	1.84338	0.118391	-1.23291	-0.867027	-0.130881	-0.60646	-0.863586	CI
Tmem186	-1.19041	0.848409	-0.0818292	0.441819	-1.55301	-0.1734	-1.07185	1.45239	0.863158	0.46473	CI
Tmem70	-2.42924	-2.42924	-1.47901	-1.07497	-0.713547	0.361148	0.693661	1.5082	0.270495	0.434029	CI
Sdha	1.46959	0.364519	0.806267	0.956	0.898936	-1.31554	-0.988783	-0.785979	-0.807911	-0.597104	CII
Sdhaf1	0.494783	1.48578	0.266227	0.482329	-0.477808	-0.168499	-1.18145	1.12496	-1.811	-0.215324	CII
Sdhaf2	-0.135255	0.739993	-0.862798	-1.03845	-1.10982	0.792365	1.68422	0.924342	-1.02934	0.0347438	CII
Sdhaf4	0.638603	-0.0266861	-4.73511	-0.515588	-1.33677	1.24044	-4.73511	-4.73511	-4.73511	-4.73511	CII
Sdhb	1.15381	1.09914	1.18395	0.750678	0.394495	-1.17484	-0.762219	-0.785685	-1.05747	-0.801853	CII
Sdhc	0.950064	1.0194	1.38859	1.00506	0.133695	-0.927949	-0.763674	-1.0814	-0.897589	-0.826205	CII
Sdhd	1.79942	0.354897	0.936502	-0.364784	1.02253	-1.25319	-0.278789	-0.78917	-0.332434	-1.09497	CII
Bcs1l	1.37516	1.20298	0.542979	1.01879	0.17501	-0.745126	-0.68099	-0.392017	-1.18209	-1.3147	CIII
Cyc1	0.920825	0.292427	2.07873	-1.54064	-0.103282	-0.693521	-0.607981	-0.641586	-0.0190146	0.314038	CIII
Ttc19	-1.30394	1.07797	0.449772	0.0866606	-0.192565	-0.159743	0.963246	1.22162	-1.82942	-0.313602	CIII
Uqcc1	1.3306	0.861525	0.794604	0.947882	0.736394	-0.978056	-0.976791	-0.752685	-1.05341	-0.910066	CIII
Uqcc2	0.565683	0.617757	0.148729	0.675958	1.93802	-1.50244	-0.521856	-1.04659	-0.604028	-0.271234	CIII
Uqcc3	0.796129	1.03286	0.719308	0.770013	0.69265	-1.04591	-0.332319	-2.24141	-1.17624	-1.45649	CIII
Uqcr10	0.899157	1.15621	1.31476	0.849288	-0.778889	-0.412778	-0.123969	-0.244778	-1.42265	-1.23634	CIII
Uqcrb	1.36305	0.79742	1.07584	0.900105	0.295808	-0.549406	-0.784401	-0.581088	-1.37665	-1.14067	CIII
Uqcrc1	0.965585	-0.107062	0.676644	1.14829	1.44483	-1.56427	-0.903729	-0.472858	-0.594654	-0.592767	CIII
Uqcrc2	1.42216	0.970644	1.20347	0.698514	0.161388	-0.880258	-0.969644	-0.771819	-1.11677	-0.717687	CIII
Uqcrfs1	0.66615	0.813736	0.635499	0.877977	1.49398	-1.41587	-0.465963	-0.910385	-0.842414	-0.852717	CIII
Uqcrh	1.01306	1.25752	-0.928609	1.63718	-0.0159338	-0.180853	-1.48457	-0.355475	-0.325481	-0.616825	CIII
Uqcrq	-0.380031	-1.26308	2.04457	-0.64871	-1.28477	0.379448	0.905248	-0.0403757	0.175469	0.112228	CIII
Cmc1	-0.784138	-1.37429	-0.989174	0.814176	-1.09592	0.387021	0.771157	1.37284	-0.108241	1.00657	CIV
Cmc2	1.34744	0.222477	-0.659135	0.660474	0.397551	0.0300953	-0.265932	0.752199	-2.33362	-0.151547	CIV
Coa3	0.889363	0.905957	0.978713	0.68281	1.22634	-1.01163	-0.949423	-1.09927	-0.882966	-0.739888	CIV
Coa4	0.343818	0.00710278	1.89524	-0.45025	-0.513837	-1.26331	0.773862	-0.792626	-4.97123	-4.97123	CIV
Coa5	-1.01822	-0.38834	-0.324252	-0.245156	-1.54179	0.287516	2.0931	0.879057	0.117678	0.140407	CIV
Coa7	2.05674	-0.942171	0.718884	-0.171476	-1.15065	-0.110539	-0.403818	-1.06127	0.800469	0.263842	CIV
Cox11	-0.431364	0.0908853	0.629896	0.966331	-1.87122	0.89702	0.163857	0.697105	-1.57214	0.429626	CIV
Cox15	-0.651297	-8.04491	-0.853411	-1.178	0.253579	2.24355	-0.0360889	0.275737	-0.403336	0.349258	CIV
Cox16	0.767712	-1.05421	-1.14496	0.606086	0.312176	1.13844	0.493213	-1.50219	-0.717524	1.10127	CIV
Cox17	-0.271177	-0.49781	-1.07128	-1.06068	-1.22308	0.50731	0.359245	1.11244	0.370556	1.77448	CIV
Cox20	1.12594	0.9523	-0.327016	-0.483099	0.509271	1.02714	0.760656	-1.50478	-1.35041	-0.710007	CIV
Cox4i1	0.947006	0.213304	1.3181	0.738211	1.12679	-1.44813	-0.670868	-0.775389	-1.11659	-0.332441	CIV
Cox4i2	0.5658	0.520251	1.23496	1.03987	1.14864	-0.74416	-1.33547	-0.730579	-0.559348	-1.13996	CIV
Cox5a	1.29134	-0.643992	0.210136	-0.283431	0.920276	-1.65712	-1.2134	-0.394916	0.927745	0.843364	CIV
Cox5b	2.10447	0.396267	0.258441	0.906826	-0.340197	-1.14776	-0.393954	-1.05012	0.164348	-0.898332	CIV
Cox6a1	-1.37171	0.930836	-0.0616793	-1.60247	0.153774	1.01329	1.33047	0.484234	-0.785418	-0.0913353	CIV
Cox6b1	1.04187	0.322034	1.70652	-0.341155	0.41594	-0.626937	0.271447	0.0851826	-1.40078	-1.47412	CIV
Cox6c	-0.752165	-0.25808	0.392243	-0.650999	2.2513	-1.36247	0.594036	-0.481449	0.483667	-0.216094	CIV
Cox7a1	1.74137	-0.0478375	1.69884	0.289519	-1.01658	-1.07224	-0.645386	-0.0644659	-0.413367	-0.469846	CIV
Cox7a2	0.979329	-0.43182	0.499636	-0.64031	1.68043	-1.42259	-0.765217	-1.0368	0.427395	0.70995	CIV
Cox7a2l	1.17089	0.966991	1.43049	0.788973	-0.252025	-0.613383	-0.299407	-1.04884	-1.29322	-0.850466	CIV
Cox7c	-4.05044	-4.05044	-4.05044	-4.05044	-1.12441	-4.05044	-4.05044	-4.05044	0.789755	0.334654	CIV
Higd1a	0.192738	-0.32175	0.707148	-1.84727	1.59845	-0.368727	0.450978	-0.157425	0.871779	-1.12592	CIV
Ndufa4	1.83464	0.165546	1.00437	0.463538	0.754879	-1.19223	-0.981708	-0.810043	-0.666202	-0.572788	CIV
Pet117	-1.09318	0.316348	1.66803	-0.161833	-1.21908	-0.124858	1.13902	-0.452473	-1.00808	0.936112	CIV
Pnkd	0.401983	0.0930815	1.26133	0.169365	-0.139518	-1.78624	-2.65175	-2.65175	-2.65175	-2.65175	CIV
Sco1	1.24919	1.64951	0.483247	0.171205	0.607919	-0.882966	-0.623078	-0.280767	-1.28964	-1.08461	CIV
Sco2	1.64362	-0.453299	0.358643	-1.87058	-1.29394	0.484188	0.187315	0.609283	0.384531	-0.0497632	CIV
Smim20	1.41861	1.02089	-0.290843	-0.398537	-1.53114	-3.73898	-3.73898	-3.73898	0.298868	-0.51785	CIV
Surf1	1.07728	0.363441	-0.872353	-0.678578	0.153012	-1.88219	0.491146	-0.714228	1.17545	0.887023	CIV
Taco1	1.24423	-0.530003	0.899455	-0.0969634	-1.09397	0.314371	0.990447	0.598252	-1.87472	-0.451094	CIV
Timm21	0.196761	0.791879	1.07797	-0.311681	1.78256	-0.566008	-0.405087	0.00239311	-1.52285	-1.04593	CIV
Tmem177	-1.36758	-0.0257102	0.335589	-0.450125	0.149129	-1.27484	-0.662697	1.74881	0.28812	1.25931	CIV
Atp5mpl	0.730948	0.800346	1.26932	0.598601	1.15155	-0.963515	-0.775998	-1.40625	-0.571162	-0.833841	CV
Atp5pb	1.51577	1.00166	-0.495252	1.32501	-0.36816	0.16869	-0.951855	0.0928188	-1.16083	-1.12784	CV
Atpaf1	0.348504	-0.0365791	2.16054	0.760267	-0.896967	-0.471942	0.453135	-0.180212	-1.27247	-0.864282	CV
Atpaf2	-0.00756849	-0.759545	-0.391559	-1.27797	-1.71543	0.685552	1.10598	0.97028	0.910474	0.479795	CV
Dmac2l	1.00311	0.349672	0.77807	1.58373	0.758114	-1.10179	-0.623867	-0.99303	-0.710245	-1.04377	CV
Cycs	-1.39059	1.26429	-0.821202	-0.727028	-0.877341	1.10411	-0.700207	0.578789	0.453185	1.11599	other
Hccs	-1.02832	0.524257	0.943001	0.109368	-0.493159	-0.386782	2.02941	-0.264205	-1.47765	0.0440772	other

## Sheet: 7I
	Lactate (nmol/mg protein)
	U.I.	PR8
	78.5241	144.853
	107.7	204.882
	102.305	187.146
	20.3024	151.537
AVE	77.2078	172.105
SD	39.9983	28.6721
P		0.0084
