# Supplementary material for: Stress-induced OMA1-mediated cleavage of AIFM1 suppresses cell growth by controlling mitochondrial OXPHOS activity
Source: EMBO J. 2026 Mar 24;45(11):3655–98. doi: 10.1038/s44318-026-00734-y (PMC13226697; doi:10.1038/s44318-026-00734-y)
Supplement: Supplementary file 15 — Source data Fig. 7 [file 44318_2026_734_MOESM15_ESM.zip › Source Data Figure 7/Read me.txt]

TEM image file: Raw data from 7A, 7B, 7C, 7D, 7E, and 7F.

Full scan blots from 7G.  The cropped areas in the main figures are marked with a red dashed line.

Microscopy image file: Raw data from 6D (stained with PLA in red and DAPI in blue).
